# Supplementary material for: A population code for spatial representation in the zebrafish telencephalon
Source: Nature. 2024 Aug 28;634(8033):397–406. doi: 10.1038/s41586-024-07867-2 (PMC11464381; doi:10.1038/s41586-024-07867-2)
Supplement: Supplementary file 5 — Source Data Fig. 1 [file 41586_2024_7867_MOESM5_ESM.xlsx]

## Sheet: Fig. 1c
	COM x	COM y	example cell indices
0	764.911	1491.76	1109
1	2246.94	1680.6	183
2	1561.21	1770.51	620
3	630.833	1880.62	1110
4	714.908	1565.14	1134
5	1220.21	1233.27	499
6	1196.66	1216.19
7	1562.58	1571.56
8	1339.24	1183.32
9	1222.39	1837.38
10	2288.75	1829.9
11	1185.16	1278.89
12	612.766	1481.2
13	609.542	1468.63
14	829.197	1247.31
15	746.183	945.365
16	1842.13	1018.62
17	713.026	1408.21
18	550.613	1479.66
19	2431.48	1271.17
20	2247	1796.38
21	2299.23	1850.77
22	1137.56	1135.87
23	2445.52	999.705
24	598.198	1583.44
25	844.871	1272.13
26	627.129	1333.77
27	1456.65	1805.14
28	652.497	1531.97
29	1002.69	1103.84
30	1014.83	1220.02
31	635.245	1816.58
32	719.125	1740.11
33	1095.89	1013.38
34	2538.87	1067.58
35	1431.09	1397.18
36	827.584	1383.28
37	2472.36	1580.43
38	2454.76	1804.23
39	2488.02	1002.7
40	633.005	1555.58
41	855.812	1209.55
42	527.882	1626.59
43	605.002	1315
44	974.075	1277.14
45	1084.12	1266.78
46	1284.94	1164.67
47	1341.04	1050.37
48	842.328	1306.11
49	923.546	1422.96
50	714.592	1392.05
51	1587.07	1568.22
52	2351.47	1851.72
53	2096.69	1834.37
54	2488.28	1216.56
55	2646.02	1839.08
56	604.207	1418.03
57	629.408	1554.88
58	578.196	1400.53
59	2130.02	1275.25
60	1703.81	1710.25
61	656.28	1652.97
62	1379.72	1782.89
63	754.754	1377.02
64	807.651	1565.51
65	689.872	1645.47
66	590.029	1561.22
67	603.345	1577.2
68	2288.77	1840.5
69	620.028	1708.72
70	806.648	1774.92
71	651.221	1379.39
72	752.768	1843.05
73	660.272	1338.49
74	708.661	1253.54
75	2140.76	1697.07
76	2370.2	1010.14
77	1360.88	1526.42
78	1348.75	1462.06
79	591.544	1455.49
80	671.136	1368.4
81	2092.54	1110.36
82	1178.1	1281.41
83	1478	1335.24
84	2406.9	1841.3
85	653.84	1384.15
86	723.042	1375.49
87	1526.64	1647.13
88	813.984	1195.4
89	2289.52	1849.65
90	908.85	1227.29
91	647.082	1398.63
92	688.572	1287.5
93	1388.72	1560.02
94	1556.86	1760.74
95	1265.33	1811.12
96	1757.82	1558.84
97	714.424	1369.03
98	685.332	1202.18
99	2206.85	1839.35
100	714.966	1332.65
101	1965.13	1243.75
102	1959.7	1221.53
103	555.357	1379.33
104	508.81	1656.02
105	891.576	1317.79
106	604.487	1567.68
107	2567.31	996.787
108	652.525	1557.1
109	667.183	1565.55
110	648.507	1523.8
111	715.915	1536.45
112	703.146	1471.43
113	2267.31	1841.53
114	2286.24	1837.23
115	1519.31	1823.67
116	1285.08	1813.43
117	553.038	1436.22
118	808.919	1392.81
119	1335.14	1132.7
120	1143.5	1669.11
121	843.969	1843.1
122	2484.21	1000.77
123	847.041	1382.17
124	1648.52	1796.12
125	2312.86	1825.91
126	2423.1	1823.73
127	936.898	1237.48
128	1631.4	1000.63
129	813.944	1346.61
130	570.753	1519.71
131	566.712	1467.95
132	632.856	1244.71
133	821.084	1207.6
134	840.559	1780.01
135	882.022	1495.17
136	593.925	1551.72
137	2075.7	1079.88
138	594.052	1636.5
139	1040.98	1253.47
140	1107.61	1321.82
141	593.685	1521.15
142	607.026	1458.42
143	1583.39	1107.67
144	1172.35	1265.97
145	536.028	1775.34
146	560.584	1712.48
147	761.248	1834.62
148	806.407	1855.22
149	703.884	1251.68
150	673.789	1408.44
151	1319.35	1161.55
152	2276.57	1123.1
153	593.474	1572.58
154	2348.77	1832.85
155	2328.08	1169.34
156	1089.18	1125.31
157	1073.14	1199.94
158	2034.79	1284.66
159	2231.62	1801.04
160	2225.84	1809.95
161	2402.89	1041.39
162	1292.37	1382.57
163	606.839	1427.61
164	708.79	1258.43
165	893.756	1194.7
166	658.279	1580.31
167	1065.38	918.805
168	1581.25	1754.89
169	1567.93	1825.86
170	595.713	1506.84
171	2010.02	1197.51
172	2020.55	1182.18
173	2023.45	1115.64
174	2531.87	973.69
175	2280.08	1838.98
176	2116.91	1793.53
177	1477.28	1483.06
178	1464.74	1773.7
179	2361.05	1113.01
180	833.436	1326.74
181	2215.56	1837.53
182	2215.44	1844.09
183	1507.51	1543.42
184	1454.38	1539.78
185	1462.53	1490.76
186	1572.45	1746.26
187	948.529	1247.81
188	2516.62	1054.61
189	581.278	1061.26
190	547.077	1256.91
191	1026.94	1231.52
192	614.673	1791.78
193	1761.72	1147.2
194	575.183	1568.49
195	1561.62	1774.81
196	1506.68	1796.1
197	1207.71	1826.86
198	696.557	1799.81
199	717.412	1860.74
200	629.92	1500.23
201	1545.46	1036.88
202	2649.02	1030.06
203	925.317	1868.36
204	1136.08	1098.78
205	2192.72	1322.88
206	1159.95	1207.44
207	2403.32	1822.32
208	538.206	1215.51
209	1241.22	1420.58
210	1332.59	1184.27
211	908.313	1155.08
212	722.494	1451.49
213	1787.12	1583.95
214	1315.34	1436.36
215	1140.98	1227.18
216	752.045	1409.71
217	690.923	1806.14
218	737.675	1356.97
219	2157.72	1812.95
220	1709.66	1739.02
221	1029.47	1053.19
222	1015.19	1860.88
223	2678.75	1747.06
224	716.979	1442.24
225	707.866	1844.56
226	705.848	1373.18
227	1191.88	1218.07
228	2464.58	1004.32
229	2264.71	1830.61
230	2310.91	1829.6
231	799.06	1409.28
232	1408.88	908.487
233	1337.54	900.515
234	2601.8	1092.09
235	1561.02	1631
236	814.041	1264.75
237	852.497	1392.1
238	972.885	1196.9
239	1983.72	1151.08
240	554.368	1336.93
241	1168.31	1370.22
242	2007.44	1152.62
243	730.983	1432.73
244	1244.48	1180.55
245	723.127	1461.5
246	701.319	1307.49
247	901.339	1286.74
248	581.615	1579.34
249	2371.05	1147.85
250	2359.98	1817.56
251	599.546	1742.82
252	598.596	1579.01
253	629.183	1559.56
254	1242.19	1812.54
255	1145.87	1845.82
256	692.307	1646.12
257	1015.97	1208.04
258	1060.9	1222.7
259	1201.22	1824.7
260	658.507	1751.72
261	872.365	1834.05
262	689.84	1338.49
263	651.183	1176.7
264	2390.63	1103.08
265	1276.05	1249.92
266	1150.02	1291.72
267	2429.73	1816.57
268	2464.47	1798.56
269	2654.06	1852.3
270	736.941	1304.69
271	921.849	1881.17
272	1156.36	1826.54
273	2377.97	1812.76
274	827.491	1875.91
275	2187.77	1665.75
276	1581.57	1705.45
277	1556.28	1732.32
278	1527.86	1722.69
279	1051.88	1145.99
280	601.297	957.049
281	521.413	1320.34
282	607.918	1579.71
283	1270.31	1037.89
284	2211.78	1803.85
285	1182.3	1213.23
286	624.047	1319.28
287	1100.79	1066.09
288	750.293	1307.74
289	1628.08	1762.23
290	834.03	1371.77
291	1348.77	1567.06
292	762.333	1334.35
293	1478.01	1777.31
294	649.61	1358.1
295	581.136	1347.84
296	1192.41	1832.63
297	1036.06	1163.24
298	1217.71	1108.14
299	1304.48	1477.67
300	1220.62	1260.1
301	694.661	1250.22
302	1250.26	1601.47
303	2312.32	1844.16
304	1283.72	1203.74
305	570.839	1531.56
306	560.876	1351.88
307	2307.85	1077.16
308	915.715	1334.61
309	1342.4	1197.39
310	813.969	975.209
311	2261.01	1177.56
312	2225.06	1823.42
313	637.732	1793.03
314	1094.65	1808.7
315	2414.21	1856.99
316	2527.77	1813.14
317	2251.78	1775.09
318	2392.38	1786.94
319	1720.58	1741.79
320	2361.09	1815.24
321	1077.06	1472
322	696.39	1865.17
323	713.809	1578.77
324	707.216	1665.78
325	1155.05	1236.8
326	2245.55	1120.52
327	975.464	1193.05
328	1791.56	1154.62
329	1057.15	1081.28
330	2241.03	1819.47
331	592.426	1490.5
332	586.392	1383.54
333	1554.29	966.764
334	725.041	1126.01
335	2420.89	1818.65
336	2086.57	1700.25
337	824.791	1875.46
338	621.122	1477.95
339	572.644	1671.21
340	2202.43	1163.8
341	729.333	1836.13
342	748.546	1306.18
343	1413.16	1816.25
344	1550.81	1812.76
345	2440.94	1650.3
346	2322.72	1186.63
347	2125.65	1147.66
348	2291.67	1041.26
349	2440.77	1015.84
350	1281.99	1176.67
351	2182.48	1634.38
352	531.531	1670.07
353	648.142	1381.73
354	940.831	1062.29
355	949.964	1036.4
356	846.08	1221.46
357	2472.67	1799.28
358	2111.76	1830.62
359	689.936	1318.24
360	1727.02	1182.85
361	1217.31	939.484
362	1063.19	1174.32
363	1694.44	1504
364	616.251	1473.33
365	979.646	1203.24
366	864.479	1139.66
367	643.508	1538.34
368	2317.65	1832.89
369	1338.95	1544.94
370	615.679	1497.99
371	1439.16	1804.76
372	2248.15	1798.28
373	2272.97	1799.18
374	548.755	1531.29
375	841.926	1785.22
376	843.847	1837.25
377	745.62	1198.91
378	757.271	1267.79
379	2230.42	1137.74
380	2214.31	1148.09
381	566.802	1773.28
382	675.38	1439.73
383	1568.05	1467.06
384	2394.71	1817.99
385	2450.58	1833.91
386	1928.65	1092.46
387	1866.05	1812.9
388	1849.34	1649.25
389	2564.42	1008.76
390	793.339	1311.87
391	751.785	1380.67
392	709.669	1457.58
393	2241.24	1846.16
394	753.609	1348.9
395	2225.47	1846.16
396	2316.78	1840.43
397	2360.31	1834.05
398	904.042	1379.18
399	2293.01	1807.89
400	1076.62	1713.38
401	1902.47	1116.6
402	886.8	1384.89
403	773.625	1406.88
404	518.067	1665.85
405	1167.44	1229.87
406	1747.34	1182.53
407	1638.2	1185.48
408	1288.42	1211.89
409	754.71	1271.04
410	662.624	1880.68
411	2355.45	1821.09
412	2230.36	1001.86
413	1164.72	1351.25
414	1186.98	1319.67
415	654.76	1362.11
416	1547.5	1731.57
417	822.038	1437.21
418	673.269	1623.02
419	1507.84	1785.77
420	1586.56	1704.6
421	762.628	1251.61
422	1318.74	1038.46
423	1222.66	1305.22
424	1219.57	1812.46
425	520.595	1543.31
426	715.851	1209.82
427	1279.07	993.989
428	1801.55	1777.03
429	1037.68	1172.19
430	623.221	1478.76
431	645.097	1344.59
432	1721.82	1248.87
433	1711.55	1230.61
434	1146.45	1894.86
435	2447.37	1741.37
436	876.046	1320.42
437	789.846	1376.86
438	1710.5	1315.18
439	1082.68	1256.35
440	961.795	1862.62
441	884.474	1864.57
442	712.348	1088.69
443	1124.21	1178.74
444	2413.41	1793.05
445	688.983	1532.54
446	985.747	1160.47
447	1922.52	1021.68
448	599.226	1506.04
449	1635.36	1656.76
450	997.52	1243.5
451	899.117	1402.07
452	658.877	1338.47
453	700.8	1314.79
454	1351.85	1652.51
455	723.807	1896.16
456	859.491	1127.37
457	877.307	1116.31
458	1404.09	937.157
459	2447.54	1838.59
460	594.819	1589.9
461	939.791	1872.71
462	966.548	1879.1
463	2244.67	1829.18
464	2260.92	1827.04
465	616.831	1369.44
466	1057.82	1265.47
467	539.382	1346.85
468	2252.99	1741.94
469	2189.17	1117.95
470	884.834	1322.96
471	740.184	1664.41
472	550.2	979.201
473	1255.45	1790.22
474	777.304	1729.21
475	544.906	1373.62
476	2182.8	1500.63
477	979.66	1094.03
478	903.619	1137.56
479	770.022	1313.15
480	549.24	1612.79
481	523.874	1658.22
482	600.104	1697.72
483	633.952	1336.13
484	703.785	1769.98
485	556.408	1417.14
486	1627.93	1251.82
487	817.069	1401.15
488	1045	1431.54
489	723.601	1341.81
490	684.82	1386.99
491	827.022	1357.73
492	2072.96	1109.94
493	1956.85	1793.37
494	1504.77	1573.75
495	1472.18	1737.64
496	2320.73	1846.43
497	2555.6	1018.15
498	878.462	1872.71
499	2433.17	1070.75
500	2365.17	966.814
501	601.573	1647.23
502	586.871	1314.74
503	2584.86	1020.3
504	1220.23	1191.83
505	1535.59	1081.99
506	604.91	1599.54
507	1277.43	1874.27
508	2139.38	1088.14
509	1915.56	1249.34
510	1982.57	1189.47
511	2403.86	1850.23
512	2195.87	1066.18
513	1723.2	1179.48
514	1579.62	1077.11
515	975.175	1871.31
516	1063.96	1878.92
517	1037.16	1595.44
518	2649.63	1825.07
519	636.971	1318.73
520	1182.35	1175.44
521	837.348	1345
522	2320.82	1806.8
523	2233.92	1832.88
524	841.394	1410.26
525	1755.9	1083.64
526	2261.55	1859.85
527	2204.28	1698.62
528	956.336	1360.92
529	960.115	1317.35
530	2688.3	1819.35
531	705.484	1548.1
532	1436.49	1064.63
533	695.33	1313.17
534	2267.04	1810.19
535	2281.14	1816.15
536	606.581	1320.81
537	705.832	1446.99
538	711.048	1389.23
539	1552.63	1789.22
540	1631.18	1800.65
541	602.134	1476.17
542	2309.42	1833.45
543	2016.6	1836.23
544	1334.42	1817.06
545	1453.65	1669.63
546	574.113	1379.28
547	2554.31	999.908
548	1627.63	1794.33
549	774.859	1315.18
550	2592.28	1842
551	838.268	1287.17
552	2738.59	1770.26
553	2554.34	1828.07
554	1548.17	1620.29
555	2056.68	1253.07
556	1605.32	1792.74
557	1630.2	1788.88
558	1398.23	1805.14
559	1533.13	1712.96
560	1032.69	1213.28
561	1176.67	1171.15
562	1503.78	1653
563	632.378	1630.21
564	1516.1	1554.29
565	1536.15	1530.57
566	1445.46	1798.53
567	1442.64	1700.91
568	2110.19	1107.49
569	1249.79	1257.14
570	730.47	1673.64
571	1168.95	1351.18
572	827.89	1275.18
573	2453.86	998.468
574	1240.4	1149.39
575	1226.6	1139.06
576	883.948	1861.98
577	570.646	1329.17
578	799.17	1841.95
579	735.181	1724.39
580	1603.65	1272.89
581	1218.54	1749.46
582	680.321	1585.88
583	711.908	1550.86
584	647.24	1649.26
585	2398.37	1786.7
586	2362.19	1828.72
587	944.452	1245.39
588	922.223	1226.72
589	2318.97	1167.64
590	953.37	1189.21
591	2248.95	1836.5
592	2280.64	1837.19
593	2444.89	996.491
594	2258.28	1842.03
595	2232.12	1836.49
596	734.754	1257.12
597	1367.62	1249.52
598	666.205	1796.25
599	836.237	1321.29
600	656.856	1444.14
601	2627.44	1099.44
602	688.157	1432.83
603	977.795	1856.8
604	859.638	1859.48
605	602.066	1417.76
606	1083.8	1129.53
607	1114.31	1337.61
608	774.759	1490.04
609	1061.85	1831.88
610	748.723	1466.88
611	2063.49	1075.78
612	612.912	1592.22
613	601.095	1626.33
614	2280.45	1827.93
615	2119.02	1809.01
616	708.633	1612.1
617	1367.31	1388.15
618	722.198	1391.64
619	1546.06	1474.36
620	764.619	1364.32
621	1753.18	1566.97
622	555.531	1520.57
623	917.128	1360.81
624	1960.42	1368.34
625	2554.67	938.699
626	2278.59	1776.41
627	2259.72	1797.48
628	583.223	1002.75
629	1609.06	1808.39
630	567.331	1382.83
631	1664.68	1261.49
632	1543.02	1546.8
633	2255.25	1823.69
634	2247.53	1834.44
635	1244.75	1132.67
636	1183.34	1702.62
637	2445.76	1129.81
638	1298.74	1297.82
639	2603.25	1093.04
640	648.786	1581.96
641	745.276	1557.96
642	1837.58	1503.13
643	911.007	1862.77
644	894.414	1863.71
645	1525.88	1642.09
646	1498.03	1158.5
647	1001.06	1127.44
648	737.091	1860.34
649	532.207	1402.73
650	2487.97	1019.85
651	2202.93	1793.62
652	572.712	1802.18
653	630.765	1607.12
654	2652.68	1836.49
655	925.84	1202.06
656	2403.66	1842.44
657	577.884	1462.73
658	1059.54	1165.46
659	629.845	1521
660	934.883	1865.6
661	585.311	1150.59
662	2428.1	1839.3
663	909.199	1394.47
664	921.666	1299.48
665	906.184	1334.97
666	994.998	1119.84
667	1368.77	1206.48
668	1026.74	1205.88
669	955.593	1323.64
670	1385.56	1158.31
671	770.343	1314.3
672	2482.37	1841.19
673	712.183	1134.45
674	2256.62	1834.35
675	2258.97	1834.79
676	2308.69	1834.28
677	653.977	1783.61
678	902.543	972.661
679	928.439	1013.62
680	1180.56	1203.9
681	598.05	1461.03
682	2447.95	1820.45
683	1665.41	1837.58
684	1437.82	1021.67
685	1215.58	1123.9
686	751.693	1182.23
687	1102.38	1193.01
688	2264.31	1836.18
689	1457.16	1528.44
690	585.919	1005.22
691	671.778	1242.08
692	1062.65	1880.98
693	2494.36	1824.39
694	832.877	1875.3
695	779.974	1387.35
696	1707.27	983.866
697	1181.37	1854.47
698	1235.02	1843.53
699	848.895	1256.9
700	1897.13	1236.8
701	2219.28	1211.72
702	1605.07	1807.61
703	2437.45	1080.59
704	2506.37	1070.48
705	2341.48	1826.5
706	2340.2	1397.41
707	2294.51	1838.57
708	2322.68	965.555
709	1759.12	929.086
710	2212.38	1226.41
711	2230.79	1169.69
712	1682.65	1704.46
713	1088.51	1175.87
714	1217.04	1254.33
715	978.147	1872.58
716	591.428	1465.56
717	680.511	1147.9
718	576.668	1485.83
719	580.008	1480.03
720	694.949	1569.17
721	940.708	1720.11
722	2362.26	1833.85
723	593.642	1384.55
724	2499.14	1807.85
725	1001.93	1513.44
726	1518.5	954.616
727	971.94	1151.56
728	845.802	1406.65
729	781.605	1853.39
730	2445.54	1843.96
731	2371.43	1841.19
732	956.389	992.286
733	1258.49	1238.23
734	590.597	1206.47
735	1512.53	1718.74
736	2342.09	1817.09
737	1293.57	1540.51
738	529.394	1831.16
739	2636.88	1060.62
740	1099.65	1871.25
741	925.827	1884.34
742	694.527	1078.55
743	1157.45	1234.36
744	2686.13	1100.08
745	1443.6	1248.51
746	667.276	1388.09
747	2111.23	1707.25
748	1408.15	1672.63
749	708.68	1735.29
750	1991.23	1227.56
751	588.124	1484.26
752	655.058	1336.73
753	762.949	1201.81
754	832.419	1226.62
755	823.271	1195.73
756	767.548	1452.84
757	2206.62	1792.08
758	857.703	1289.97
759	2366.21	1841.57
760	594.891	1568.31
761	2437.65	1792.19
762	587.641	1485.85
763	2362.51	1825.53
764	2350.99	1835.64
765	877.737	1313.88
766	2413.96	1010.9
767	897.186	1270.56
768	1162.74	1207.88
769	939.858	1341.32
770	958.685	1329.05
771	988.304	1336.02
772	744.025	1326.75
773	750.952	1319.19
774	1126.22	1076.36
775	582.062	1470.49
776	924.428	1183.12
777	2333.47	1840.78
778	632.971	1403.27
779	2165.27	1597.18
780	820.755	1257.49
781	968.227	1291.9
782	2456.78	1036.91
783	1054.72	1168.93
784	2675.85	1087.1
785	708.89	1520.39
786	951.247	1869.12
787	695.302	1418.63
788	690.91	1426.54
789	582.256	1398.4
790	1321.58	1159.14
791	1655.38	1070.76
792	2131.23	1799.39
793	2231.95	1821.5
794	2338.33	1770.05
795	1011.25	1176.94
796	861.148	1222.22
797	1539.56	1629
798	815.664	1827.41
799	1143.44	1147.96
800	658.987	1274.05
801	673.821	1788.39
802	677.327	1884.35
803	1952.69	1838.92
804	822.382	1425.81
805	660.463	1571.08
806	764.843	1310.21
807	673.301	1382.83
808	1400.43	1343.56
809	1380.79	1036.51
810	1770.8	1331.22
811	572.263	1475.84
812	593.472	1520.82
813	2440.48	1844.96
814	2066.58	1831
815	1588.07	1676.6
816	1519.93	1604.3
817	944.937	1316.8
818	1269.98	1150.99
819	1059.01	1171.54
820	1037.04	1206.17
821	787.014	1233.96
822	1794.68	1608.82
823	1613.08	1591.96
824	1618.64	1557.11
825	2270.96	1808.87
826	1955.03	1418.72
827	2184.98	1845.18
828	542.737	1531
829	789.788	1345.98
830	1601.73	1762.34
831	585.999	1301.64
832	1675.36	1472.43
833	1926.69	1420.15
834	1508.28	1690.23
835	736.456	1888.12
836	734.378	1193.81
837	608.816	1541.16
838	614.658	1642.26
839	1119.27	1231.61
840	1617.51	1823.6
841	722.983	1208.07
842	608.332	1469.82
843	576.985	1498.25
844	591.49	1550.37
845	641.641	1647.81
846	846.234	1414.76
847	2009.51	1053.99
848	1281.66	1198.01
849	2380.18	1828.53
850	725.049	996.374
851	710.677	940.339
852	981.223	1862.87
853	2541.97	1010.97
854	1349.41	1600.5
855	1490.81	1754.08
856	2268.82	1846.96
857	660.08	1364.09
858	656.632	1189.52
859	652.699	1129.26
860	2241.03	1835.1
861	1158.9	1740.82
862	1432.72	1449
863	1303.32	1272.99
864	1521.41	1014.03
865	528.5	1602.34
866	1710.59	1202.34
867	787.375	1326.27
868	2309.93	1830.93
869	792.203	1533.52
870	1501.49	1088.49
871	990.94	1007.47
872	1060.75	1073.69
873	944.417	1799.36
874	1509.85	1720.05
875	737.904	1086.02
876	2452.74	1049.82
877	741.571	1041.98
878	593.208	1556.25
879	1568.24	1562.81
880	1541.91	1660.87
881	1558.1	1679.09
882	691.959	1450.98
883	1192.35	1072.08
884	970.293	1266.09
885	640.901	984.735
886	552.495	1786.36
887	638.546	982.512
888	794.165	1795.46
889	1006.18	1353.3
890	1605.05	1540.57
891	1164.6	1188.39
892	2611.53	1068.84
893	660.371	1567.33
894	1445.89	1286.45
895	2382.1	1842.37
896	898.839	1878.29
897	578.365	1589.06
898	549.4	1417.74
899	499.35	1613.97
900	828.525	1256.84
901	1112.17	1292.2
902	682.271	1369.53
903	653.047	1296.07
904	1198.58	1209.53
905	1093.34	1303.1
906	1209.01	1483.73
907	2323.45	1080.7
908	2440.86	1060.42
909	554.762	1527.63
910	2443.71	1858.84
911	804.556	1323.21
912	706.458	1595.32
913	583.858	1357.57
914	923.025	971.544
915	736.259	964.09
916	1955.07	1054.35
917	765.907	1831.03
918	2529.48	1844.8
919	1086.26	1840.79
920	1446.92	1598.95
921	883.377	1556.65
922	1035.42	1104.44
923	665.077	1521.05
924	1391.39	1052.52
925	1363.99	1780.51
926	1253.77	1838.93
927	1079.53	1166.86
928	584.362	1634.98
929	581.607	1505.31
930	2312.33	1820.44
931	2520.04	1838.6
932	2274.84	1813.06
933	2308.05	1827.67
934	2328.22	1820.22
935	679.122	1326.05
936	606.945	1486.98
937	1898.68	1079.86
938	606.511	946.037
939	2015.93	1009.88
940	1030.15	1263.2
941	868.86	1260.52
942	2262.92	1842.22
943	1546.59	1782.31
944	962.424	1246
945	607.262	1550.12
946	659.791	1573.54
947	676.22	1572.76
948	2285.15	1810.64
949	1442.41	1817.76
950	696.732	1714.65
951	2351.43	1796.64
952	2395.56	1787.95
953	580.507	1395.84
954	616.008	1558.35
955	1757.91	1184.77
956	1354.9	1297.05
957	2513.92	1851.31
958	1080.98	1298.98
959	672	1848.06
960	715.118	1687.9
961	615.822	1526.31
962	612.353	1458.77
963	691.69	1294.59
964	874.944	1151.86
965	762.43	1844.5
966	622.055	1412.22
967	2518.76	978.534
968	600.707	1818.24
969	737.571	1705.65
970	2192.66	1101.24
971	2058.3	1598.86
972	696.447	1833.59
973	2346.79	1793.34
974	794.295	1310.28
975	1066.09	1365.43
976	1077.31	1323.42
977	1086.79	1282.79
978	2339.15	1816.88
979	994.269	1255.42
980	983.428	1235.62
981	796.91	1288.77
982	727.211	1371.05
983	579.187	1450.35
984	789.459	1352.09
985	1023.39	1148.77
986	527.721	1652.99
987	1776.75	1752.36
988	1479.46	1182.01
989	811.384	1277.47
990	836.957	1243.07
991	555.536	1617.32
992	2242.25	1861.26
993	2434.43	1839.11
994	846.53	1385.21
995	647.955	1678.24
996	1250.46	1094.69
997	588.17	1503.83
998	2322.08	1811.52
999	585.355	1432.63
1000	574.201	1407.72
1001	1134.61	1812.16
1002	673.736	1520.08
1003	645.4	1518.79
1004	1280.66	1114.49
1005	1011.01	1304.59
1006	1596.04	1824.45
1007	1450.18	1748.03
1008	1462.13	1849.89
1009	2220.92	1838.05
1010	1737.97	991.418
1011	618.224	1580.11
1012	2239.42	1806.3
1013	815.224	1320.64
1014	754.304	1431.32
1015	2257.46	1834.25
1016	2305.92	1836.43
1017	629.974	1538.89
1018	2321.78	1834.36
1019	2248.57	1826.42
1020	1838.46	1045.71
1021	1654.68	1181.76
1022	1576.24	1121.57
1023	832.992	1335.92
1024	741.313	1455.34
1025	2353.66	1831.45
1026	1446.73	1081.56
1027	1819.07	1332.94
1028	597.855	1164.73
1029	600.283	988.755
1030	1722.15	1565.21
1031	632.734	1651
1032	1141.31	1140.72
1033	574.34	1411.19
1034	2641.98	1794.21
1035	2356.42	1820.56
1036	2397.21	1819.61
1037	2419.47	1817.09
1038	1670.46	1798.97
1039	1647.77	1777.52
1040	2358.98	1059.85
1041	1372.93	1176.82
1042	2396.06	1824.43
1043	655.849	1807.09
1044	1503.64	1472.7
1045	1132.06	1152.35
1046	751.473	1394.8
1047	660.07	1342.45
1048	2353.66	1806.25
1049	585.242	1383.8
1050	1185.94	1885.14
1051	732.766	1564.6
1052	2575.42	1023.49
1053	1682.61	1193.88
1054	975.242	1410.11
1055	613.892	1656.86
1056	1010.33	1181.22
1057	896.641	1279.09
1058	854.581	1279.87
1059	845.419	1172.04
1060	800.31	1262.33
1061	806.462	1327.76
1062	1240.5	1215.05
1063	1802.78	1494.12
1064	1536.74	931.554
1065	665.429	1580.81
1066	1000.41	1860.41
1067	1049.25	1271.29
1068	2267.01	1824.4
1069	2312.02	1827.06
1070	2146.5	1105.32
1071	908.222	1248.03
1072	735.777	1303.06
1073	611.537	1514.57
1074	2362.97	1017.86
1075	531.973	1432.04
1076	2359.3	1814.54
1077	2406.94	1854.28
1078	565.285	1355.66
1079	1451.59	1446.21
1080	523.682	1767.53
1081	1904.82	1041.8
1082	1884.99	1017.19
1083	1256.57	1213.63
1084	578.87	1079.12
1085	1700.1	1839.58
1086	983.199	1266.11
1087	705.835	1772.61
1088	965.45	1265.18
1089	892.621	1406.98
1090	1349.02	1250.38
1091	996.729	1171.92
1092	1504.12	1717.93
1093	2532.07	1015.08
1094	579.488	1491.43
1095	565.065	1439.72
1096	1480.27	1056.97
1097	1300.18	1213.22
1098	1157.53	1254.68
1099	1614.86	1790.27
1100	1593.55	1795.4
1101	822.506	1355.12
1102	988.084	1204.85
1103	1404.1	961.492
1104	2350.87	1068.89
1105	1352.28	1142.08
1106	1108.85	1385.2
1107	667.466	1414.75
1108	647.835	1463.21
1109	2281.62	1261.53
1110	2191.32	1217.07
1111	2489.05	1836.32
1112	782.578	1213.43
1113	1305.59	1316.64
1114	638.64	1529.28
1115	2317.79	1843.29
1116	1345.21	1827.25
1117	2728.79	1823.81
1118	2358.03	1844.66
1119	2315.65	1835.86
1120	916.391	1859.57
1121	1061.2	1831.26
1122	677.901	1784.89
1123	1600.13	1606.31
1124	1593.2	1623.06
1125	1571.04	1543.72
1126	1469.97	1652.4
1127	1536.81	1777.48
1128	1541.77	1713.87
1129	2293.8	1836.87
1130	1958.53	1685.85
1131	874.562	1018.84
1132	1610.33	885.63
1133	1707.29	874.797
1134	891.703	1305.36
1135	1236.75	1000.68
1136	1128.01	1133.93
1137	2401.1	1832.25
1138	2412.41	1833.82
1139	2316.71	1797.12
1140	845.225	1210.06
1141	2532.59	1785.99
1142	2022.59	1342.99
1143	1158.72	1137.79
1144	969.177	1862.17
1145	1950.2	1091.07
1146	2022.47	1095.28
1147	2305.61	1843.44
1148	1082.09	1082.73
1149	1074.96	1122.18
1150	2247.93	1768.82
1151	715.851	1477.4
1152	731.192	1553.74
1153	570.725	1422.81
1154	2497.61	1761.93
1155	1471.21	1557.21
1156	1538.04	1533.36
1157	586.061	1493.04
1158	965.641	1118.78
1159	643.131	1551.49
1160	2664.79	1805.34
1161	668.197	1468.9
1162	893.335	1799.13
1163	987.546	1181.76
1164	1162.19	1118.6
1165	1251.95	1008.13
1166	2455.79	1118.92
1167	2141.44	1144.26
1168	2341.16	1224.02
1169	2505.82	1825.55
1170	686.62	1433.25
1171	631.142	1484.19
1172	2616.76	1370.78
1173	2611.95	1322.49
1174	778.01	1323.83
1175	486.894	1542.53
1176	2409.67	1844.45
1177	2327.02	1830.72
1178	946.902	1582.36
1179	1829.34	1837.42
1180	849.194	1382.93
1181	731.463	1213.76
1182	1968.75	1132
1183	738.541	1866.01
1184	1432.62	1834.54
1185	1600.88	1104.58
1186	1624.3	1115.37
1187	1273.49	1234.61
1188	601.914	1283.53
1189	2433.76	1811.78
1190	1999.42	1143.11
1191	2685.06	1148.18
1192	1533.04	1814.9
1193	739.539	1251.69
1194	2302.16	1812.37
1195	1219.65	1808.22
1196	1943.2	1148.53
1197	1607.07	1824.18
1198	2353.16	1829.72
1199	2159.65	1100.53
1200	2243.39	1107.82
1201	1954.39	942.019
1202	2104.05	1821
1203	1804.77	1437.93
1204	576.034	1577.01
1205	837.834	1313.95
1206	770.576	1019.72
1207	610.229	1569.79
1208	2755.21	1478.1
1209	736.113	1468.09
1210	550.589	1466.48
1211	604.461	1684.69
1212	2297.71	1833.9
1213	2467.07	989.069
1214	552.267	1476.09
1215	935.908	1295.91
1216	572.157	1432.84
1217	563.814	1566.35
1218	1304.06	1837.18
1219	2581.37	1035.93
1220	2545.34	1876.95
1221	1993.95	1105.66
1222	1221.46	1117.61
1223	1320.82	1137.4
1224	2161.64	1389.91
1225	692.255	1633.67
1226	577.754	1659.25
1227	896.093	1215.67
1228	817.6	1481.31
1229	1429.3	1651.99
1230	1547.27	1461.92
1231	1514.94	1439
1232	563.592	1522.81
1233	2271.85	1293.77
1234	661.891	1467.42
1235	637.917	1456.84
1236	1796.94	1128.04
1237	1914.48	1126.21
1238	686.327	1090
1239	695.683	1075.9
1240	739.922	1409.83
1241	1569.15	1643.96
1242	928.289	1214.16
1243	926.451	1228.65
1244	1021.48	1141.22
1245	668.029	1861.86
1246	739.805	1466.65
1247	762.262	1353.68
1248	765.881	1004.32
1249	1937.8	1125.4
1250	828.858	1388.62
1251	663.123	1307.07
1252	634.431	1305.41
1253	1900.99	963.18
1254	1036.89	1118.33
1255	2255.34	1807.73
1256	1116.63	1096.78
1257	998.595	1186.07
1258	2224.05	1827.68
1259	599.119	1834.07
1260	628.763	1462.71
1261	2153.56	1052.25
1262	863.225	1268.24
1263	984.271	1187.67
1264	2534.45	1000.19
1265	2306.81	1834.35
1266	2314.62	1829.99
1267	794.268	1263.35
1268	1112.47	1745.85
1269	959.589	1872.6
1270	1499.79	1148.13
1271	855.393	1756.39
1272	2359.69	1793.06
1273	1590.4	1818.9
1274	1685.06	1809.78
1275	556.859	1423.92
1276	1100.53	1615.53
1277	1069.53	1864.46
1278	763.771	1362.79
1279	2283.07	1846.74
1280	1566.88	1758.79
1281	1589.96	1780.19
1282	2524.39	1044.64
1283	848.175	1891.09
1284	2367.07	1184.58
1285	739.412	1572.39
1286	579.119	1398.45
1287	1938.21	1301.95
1288	2274.37	1828.72
1289	746.917	1410.3
1290	1251.69	1204.57
1291	2348.76	1075.83
1292	823.915	1271.29
1293	770.259	1577.62
1294	943.651	1384.62
1295	1313.35	1830
1296	2271.08	1837.11
1297	2397.53	1845.54
1298	695.364	1414.78
1299	624.376	1452.75
1300	667.124	1470.38
1301	561.091	1700.3
1302	719.957	1397.21
1303	1861.68	1474.62
1304	1813.89	1554.91
1305	2261.11	1830.94
1306	2347.08	1828.24
1307	592.281	1497.44
1308	686.675	1609.27
1309	767.421	1819.95
1310	610.567	1622.37
1311	2436.36	1805.19
1312	1511.98	1450.65
1313	2354.96	1844.04
1314	564.882	1175.96
1315	560.374	1490.53
1316	563.059	1394.54
1317	2534.12	1090.12
1318	2483.23	1165.03
1319	1840.78	1371.85
1320	1626.58	1647.74
1321	798.345	1417.82
1322	1654.97	1758.47
1323	1622.86	1799.07
1324	876.293	1354.91
1325	651.256	1629.12
1326	522.647	1724.29
1327	2323.17	1843.64
1328	2328.48	1819.55
1329	1586.73	1803.89
1330	1457.27	1811.95
1331	1544.64	1820.43
1332	2398.97	1814.66
1333	611.175	1577.26
1334	1821.32	1116.72
1335	2109.2	1038.58
1336	2587.1	1109.08
1337	842.836	1384.15
1338	661.093	1565.02
1339	659.936	1644.91
1340	2488.67	1104.78
1341	2320.27	1821.36
1342	920.368	1027.72
1343	567.39	1720.99
1344	1130.97	1183.29
1345	862.887	1415.64
1346	1677.54	1829.55
1347	1879.59	1812.21
1348	920.308	1271.17
1349	2388.91	1846.29
1350	670.227	1571.04
1351	620.713	1420.85
1352	592.502	1577.23
1353	877.262	1124.13
1354	916.004	1162.94
1355	911.688	1275.54
1356	1016.72	1189.83
1357	1708.47	1163.27
1358	833.279	1309.53

## Sheet: Fig. 1g
	Tel.	Pallium	Subpallium	Mes.	Di.	Rhomb.
0	0.794791	0.392265	0.274665	0.0481452	0.0986582	0.0481452
1	0.605489	0.253002	0.2247	0.0814751	0.0849057	0.220412
2	0.88378	0.424649	0.300128	0.0242656	0.0696041	0.0197957
3	0.461458	0.251042	0.147917	0.172917	0.151042	0.20625
4	0.748971	0.444444	0.205761	0.0205761	0.0884774	0.152263
5	0.747032	0.478539	0.192694	0.0767123	0.145205	0.0420091
6	0.589494	0.263619	0.217899	0.16537	0.205253	0.0457198

## Sheet: Fig. 1h
	Mes. + Rhomb.	Tel.
0	0.120466	0.126189
1	0.103656	0.163609
2	0.0915095	0.16722
3	0.10931	0.0952397
4	0.0937815	0.196499
5	0.102887	0.0986018
6	0.0971241	0.181061
7	0.111335	0.105857
8	0.0915243	0.257935
9	0.092151	0.186734
10	0.109424	0.193574
11	0.0920892	0.150224
12	0.150808	0.120664
13	0.111615	0.158032
14	0.237733	0.376758
15	0.0912576	0.0905955
16	0.117264	0.108448
17	0.104596	0.102079
18	0.0933674	0.135523
19	0.0933176	0.100125
20	0.102559	0.15583
21	0.0993456	0.215431
22	0.158973	0.133966
23	0.123928	0.119614
24	0.104549	0.104179
25	0.112055	0.118513
26	0.0955363	0.22757
27	0.113112	0.159904
28	0.133651	0.184367
29	0.0934187	0.123645
30	0.110477	0.284118
31	0.0937501	0.114048
32	0.0934283	0.0986444
33	0.0986588	0.13822
34	0.106305	0.0892797
35	0.120475	0.180045
36	0.156494	0.110292
37	0.161655	0.107185
38	0.0898109	0.220241
39	0.101177	0.147885
40	0.158867	0.206418
41	0.101409	0.102285
42	0.0951536	0.106284
43	0.0895193	0.120475
44	0.119673	0.137806
45	0.0885456	0.214901
46	0.137386	0.138646
47	0.0893032	0.101029
48	0.0889114	0.527556
49	0.0945217	0.524799
50	0.100929	0.205699
51	0.095647	0.16741
52	0.101726	0.105757
53	0.0983267	0.0989307
54	0.107141	0.149449
55	0.0937079	0.144608
56	0.0900723	0.112127
57	0.0982703	0.140209
58	0.109216	0.107869
59	0.088667	0.0940262
60	0.0988115	0.0903761
61	0.0898564	0.194009
62	0.133905	0.117321
63	0.090229	0.0903072
64	0.134437	0.129013
65	0.0980719	0.135014
66	0.107724	0.23889
67	0.127906	0.244888
68	0.105748	0.195696
69	0.138044	0.120726
70	0.0980504	0.151602
71	0.109543	0.24883
72	0.122485	0.223836
73	0.11825	0.10765
74	0.14698	0.100091
75	0.138149	0.188593
76	0.100589	0.093974
77	0.109586	0.184774
78	0.0880504	0.0941818
79	0.0933731	0.264645
80	0.115579	0.118607
81	0.138401	0.150762
82	0.095781	0.0918359
83	0.0924607	0.0910659
84	0.123846	0.13579
85	0.106927	0.14293
86	0.0927278	0.105499
87	0.0909386	0.115771
88	0.132675	0.156262
89	0.150505	0.143966
90	0.107027	0.241613
91	0.100595	0.407298
92	0.105356	0.32026
93	0.122893	0.186391
94	0.112369	0.102281
95	0.08979	0.130632
96	0.097131	0.10154
97	0.0882011	0.340409
98	0.101161	0.309045
99	0.0886377	0.118494
100	0.117034	0.100784
101	0.100998	0.216714
102	0.154654	0.302124
103	0.107363	0.119485
104	0.0942694	0.406978
105	0.108501	0.223202
106	0.0929137	0.343798
107	0.138017	0.160617
108	0.0912328	0.0991052
109	0.091729	0.103433
110	0.0902069	0.103798
111	0.0921404	0.183454
112	0.101765	0.323112
113	0.09457	0.176916
114	0.0981992	0.143375
115	0.089005	0.0949944
116	0.106481	0.0906477
117	0.109765	0.279976
118	0.11874	0.261095
119	0.0909231	0.113157
120	0.0929793	0.119848
121	0.0954187	0.144856
122	0.100014	0.230071
123	0.101282	0.0973506
124	0.0886231	0.102736
125	0.0893403	0.217676
126	0.0935313	0.187024
127	0.147591	0.148058
128	0.0878077	0.111733
129	0.0961094	0.145075
130	0.126078	0.108167
131	0.0859366	0.162189
132	0.106146	0.132513
133	0.0909066	0.132697
134	0.0986857	0.239457
135	0.144261	0.112214
136	0.15046	0.420268
137	0.0878785	0.328623
138	0.0876632	0.138657
139	0.110802	0.0898879
140	0.0857361	0.153078
141	0.0854782	0.109819
142	0.0949306	0.103671
143	0.0910722	0.1169
144	0.119172	0.19803
145	0.100668	0.0950647
146	0.0898813	0.180645
147	0.122489	0.0967008
148	0.0847234	0.182188
149	0.0962283	0.139372
150	0.0940487	0.0948521
151	0.109134	0.222194
152	0.0882225	0.47411
153	0.0869748	0.255146
154	0.144729	0.0888313
155	0.0988693	0.232969
156	0.103491	0.120542
157	0.084616	0.126673
158	0.084621	0.0959427
159	0.0906003	0.133211
160	0.102322	0.1275
161	0.0992251	0.209
162	0.0936302	0.0948429
163	0.13261	0.0915879
164	0.0872211	0.142042
165	0.0889015	0.367148
166	0.0998932	0.243885
167	0.0989524	0.107741
168	0.0841524	0.335253
169	0.0833298	0.163706
170	0.109979	0.221357
171	0.0845353	0.12707
172	0.0960119	0.14449
173	0.121198	0.134692
174	0.124598	0.0907888
175	0.0873319	0.375503
176	0.101835	0.22117
177	0.0950193	0.119032
178	0.174369	0.108026
179	0.126241	0.179975
180	0.120802	0.0941746
181	0.130617	0.102456
182	0.125788	0.187252
183	0.105736	0.253231
184	0.0890295	0.191758
185	0.0945759	0.127028
186	0.105877	0.0956662
187	0.083405	0.103553
188	0.0913747	0.105781
189	0.143963	0.0992079
190	0.092783	0.127228
191	0.107368	0.0939232
192	0.0860766	0.234487
193	0.0908578	0.148957
194	0.130673	0.349118
195	0.0868386	0.264993
196	0.0860677	0.386236
197	0.146002	0.167621
198	0.110438	0.104232
199	0.0923275	0.105653
200	0.0849563	0.1994
201	0.0911332	0.133034
202	0.093698	0.195625
203	0.0869257	0.183501
204	0.0833423	0.268955
205	0.118527	0.134527
206	0.0950372	0.0953337
207	0.103145	0.216246
208	0.0962804	0.214019
209	0.0948431	0.112035
210	0.0853816	0.103413
211	0.11983	0.0879673
212	0.0833645	0.1081
213	0.094248	0.10401
214	0.0875829	0.129403
215	0.123666	0.299529
216	0.105927	0.177896
217	0.0896009	0.107881
218	0.087133	0.0978325
219	0.102689	0.237027
220	0.154512	0.252756
221	0.134811	0.134432
222	0.0987118	0.111191
223	0.0948049	0.0915683
224	0.100038	0.119509
225	0.133169	0.132467
226	0.090697	0.101023
227	0.0847707	0.0979802
228	0.0849968	0.219825
229	0.127766	0.164299
230	0.149731	0.291999
231	0.0878101	0.13919
232	0.126189	0.110666
233	0.113813	0.257871
234	0.0862635	0.197156
235	0.0884931	0.110968
236	0.105875	0.0906267
237	0.0889536	0.155061
238	0.0894425	0.117805
239	0.124709	0.0980294
240	0.190413	0.184344
241	0.103824	0.104445
242	0.119992	0.101483
243	0.101582	0.202935
244	0.0833785	0.126831
245	0.123793	0.132773
246	0.0955113	0.177532
247	0.157621	0.177136
248	0.1439	0.12761
249	0.135404	0.159835
250	0.096693	0.328251
251	0.109022	0.332423
252	0.111913	0.129549
253	0.101888	0.122667
254	0.0960792	0.0945704
255	0.091046	0.114864
256	0.129889	0.181867
257	0.101735	0.189936
258	0.105814	0.111795
259	0.112235	0.0955255
260	0.132051	0.177942
261	0.106097	0.105388
262	0.089091	0.131907
263	0.0962143	0.155558
264	0.0891051	0.116301
265	0.123985	0.0896946
266	0.0914722	0.184267
267	0.1023	0.163561
268	0.106819	0.243534
269	0.125541	0.144474
270	0.0945684	0.163783
271	0.115502	0.244063
272	0.102652	0.127537
273	0.102579	0.122295
274	0.123367	0.111405
275	0.18378	0.150848
276	0.115124	0.175512
277	0.128975	0.234041
278	0.106179	0.0966984
279	0.126669	0.128448
280	0.0856442	0.167314
281	0.0909384	0.134786
282	0.0966257	0.0981553
283	0.104132	0.321372
284	0.124092	0.0997755
285	0.0997915	0.270341
286	0.0917696	0.170483
287	0.09014	0.153932
288	0.0902534	0.150692
289	0.139229	0.184448
290	0.0861543	0.196502
291	0.142175	0.209012
292	0.117316	0.204203
293	0.0931223	0.154166
294	0.152336	0.216701
295	0.0866584	0.129568
296	0.0871048	0.0921357
297	0.107906	0.128825
298	0.122053	0.14948
299	0.102325	0.133924
300	0.129919	0.225125
301	0.156461	0.301371
302	0.136108	0.167941
303	0.0991193	0.110394
304	0.100596	0.110088
305	0.0940213	0.101917
306	0.148581	0.101558
307	0.107783	0.119042
308	0.108602	0.158121
309	0.124647	0.126118
310	0.0909754	0.102104
311	0.0924353	0.0996454
312	0.122943	0.103111
313	0.107824	0.179458
314	0.126198	0.155813
315	0.126716	0.136717
316	0.0879388	0.124151
317	0.0955453	0.165744
318	0.106609	0.102504
319	0.111879	0.0923522
320	0.105746	0.0884669
321	0.0881046	0.131526
322	0.105844	0.121143
323	0.0833068	0.20275
324	0.0921208	0.132423
325	0.0924796	0.155742
326	0.0967293	0.255357
327	0.19254	0.184034
328	0.0849527	0.130178
329	0.0992251	0.159021
330	0.0885752	0.330807
331	0.110591	0.208086
332	0.0956568	0.116742
333	0.104012	0.121035
334	0.100642	0.127715
335	0.0846331	0.181372
336	0.0853938	0.106157
337	0.117307	0.209787
338	0.0894806	0.202767
339	0.0882314	0.124614
340	0.130785	0.416952
341	0.0963558	0.265123
342	0.129294	0.108109
343	0.201168	0.0925426
344	0.185065	0.157874
345	0.165202	0.111808
346	0.114753	0.102571
347	0.114253	0.183506
348	0.122465	0.108526
349	0.101673	0.125473
350	0.0846315	0.184741
351	0.142682	0.219554
352	0.0986769	0.192409
353	0.118648	0.189338
354	0.0942161	0.107296
355	0.163886	0.177379
356	0.110665	0.116352
357	0.0909186	0.107488
358	0.142384	0.24238
359	0.094269	0.21806
360	0.0868863	0.136248
361	0.0869882	0.203576
362	0.118843	0.208314
363	0.112277	0.156063
364	0.103993	0.126237
365	0.125808	0.118231
366	0.146196	0.100394
367	0.128264	0.174451
368	0.0945652	0.175842
369	0.110483	0.100018
370	0.15382	0.179952
371	0.103948	0.13208
372	0.11892	0.110248
373	0.111995	0.116028
374	0.102694	0.10843
375	0.108537	0.0892391
376	0.101522	0.173618
377	0.0915397	0.107299
378	0.101246	0.138124
379	0.0915362	0.143799
380	0.108206	0.217569
381	0.143855	0.385848
382	0.102759	0.216311
383	0.16324	0.143967
384	0.113233	0.0955317
385	0.0888918	0.134295
386	0.155384	0.116233
387	0.087779	0.102503
388	0.127271	0.141773
389	0.107674	0.155952
390	0.125568	0.205159
391	0.0870308	0.0917078
392	0.0930478	0.168732
393	0.101748	0.102121
394	0.0936387	0.122641
395	0.0905414	0.148599
396	0.0893326	0.14913
397	0.14407	0.1095
398	0.0885672	0.140774
399	0.0998718	0.161943
400	0.0862863	0.190222
401	0.112822	0.159227
402	0.147147	0.501434
403	0.120576	0.2567
404	0.136565	0.24626
405	0.0927285	0.158093
406	0.106376	0.100599
407	0.0902364	0.143949
408	0.126816	0.10386
409	0.114535	0.192056
410	0.105872	0.0904728
411	0.107243	0.092801
412	0.106012	0.107485
413	0.0838693	0.0970161
414	0.0856446	0.122608
415	0.114979	0.181178
416	0.0921971	0.11931
417	0.132439	0.103321
418	0.0869544	0.103832
419	0.100283	0.111788
420	0.100566	0.103786
421	0.0857428	0.122572
422	0.0906268	0.270208
423	0.11977	0.23244
424	0.0882589	0.127456
425	0.0879331	0.115116
426	0.120069	0.143097
427	0.140866	0.134986
428	0.178185	0.0943182
429	0.0894857	0.0914434
430	0.117077	0.094261
431	0.0859067	0.135171
432	0.0951973	0.102405
433	0.127755	0.159414
434	0.104333	0.104129
435	0.0983231	0.398593
436	0.143156	0.255209
437	0.138204	0.100396
438	0.0948212	0.263119
439	0.113399	0.168786
440	0.114494	0.172137
441	0.126146	0.187307
442	0.0841383	0.119439
443	0.0856264	0.110406
444	0.0861153	0.144705
445	0.117768	0.136556
446	0.0852487	0.114576
447	0.107827	0.205622
448	0.0841727	0.256171
449	0.10632	0.109612
450	0.1395	0.189565
451	0.097411	0.136403
452	0.0838812	0.265693
453	0.128885	0.157154
454	0.116451	0.204188
455	0.0857263	0.159973
456	0.0897502	0.0932841
457	0.0885087	0.122793
458	0.114479	0.123436
459	0.123338	0.174556
460	0.0841181	0.430654
461	0.12212	0.285214
462	0.113393	0.139992
463	0.0886317	0.101714
464	0.0970004	0.162181
465	0.0871173	0.124611
466	0.117979	0.0892418
467	0.13985	0.251426
468	0.105084	0.167697
469	0.0936902	0.110246
470	0.0982098	0.209826
471	0.137782	0.103343
472	0.106963	0.104165
473	0.0861082	0.0924628
474	0.154787	0.142611
475	0.24693	0.182881
476	0.137407	0.174048
477	0.154263	0.091868
478	0.180629	0.226807
479	0.204509	0.114492
480	0.134366	0.104166
481	0.146836	0.102274
482	0.236025	0.29587
483	0.160493	0.313265
484	0.176741	0.0927256
485	0.144829	0.10193
486	0.134757	0.134853
487	0.141766	0.14633
488	0.137829	0.23941
489	0.143283	0.225484
490	0.17677	0.238616
491	0.186991	0.10279
492	0.141373	0.128577
493	0.152232	0.113787
494	0.134542	0.118295
495	0.184019	0.119869
496	0.165911	0.129169
497	0.137965	0.178266
498	0.161218	0.14845
499	0.211973	0.12204
500	0.149087	0.151925
501	0.137827	0.0972148
502	0.139099	0.217102
503	0.137472	0.183524
504	0.172951	0.214962
505	0.15418	0.197556
506	0.139517	0.124568
507	0.223924	0.127225
508	0.188684	0.100749
509	0.187902	0.0891652
510	0.175739	0.120907
511	0.179882	0.113859
512	0.134484	0.184296
513	0.154787	0.122847
514	0.134814	0.129472
515	0.141342	0.136159
516	0.275674	0.116073
517	0.164647	0.320378
518	0.149303	0.0983939
519	0.217465	0.169915
520	0.143394	0.148277
521	0.203838	0.265881
522	0.176262	0.222596
523	0.143475	0.153669
524	0.185776	0.119869
525	0.181035	0.235661
526	0.161245	0.192342
527	0.173324	0.0997621
528	0.138747	0.281566
529	0.136537	0.213996
530	0.205169	0.0924719
531	0.137864	0.17559
532	0.185415	0.206478
533	0.149087	0.1445
534	0.169138	0.112362
535	0.253497	0.205242
536	0.176528	0.168501
537	0.145892	0.115155
538	0.13604	0.206577
539	0.141571	0.156803
540	0.194731	0.135814
541	0.151095	0.21391
542	0.140604	0.130129
543	0.115613	0.0941141
544	0.11843	0.119173
545	0.199066	0.146486
546	0.106027	0.101795
547	0.148561	0.214264
548	0.284864	0.107221
549	0.16228	0.307313
550	0.133644	0.155031
551	0.123169	0.185129
552	0.116705	0.0944875
553	0.114056	0.128119
554	0.109872	0.0946376
555	0.13345	0.225438
556	0.200638	0.150378
557	0.108495	0.114901
558	0.126448	0.251216
559	0.147034	0.408001
560	0.124273	0.419318
561	0.131422	0.11395
562	0.116305	0.227356
563	0.19182	0.100937
564	0.112916	0.20771
565	0.112048	0.0908878
566	0.122276	0.13446
567	0.127981	0.258052
568	0.108663	0.111505
569	0.118979	0.169004
570	0.105466	0.187195
571	0.118372	0.131977
572	0.111278	0.1284
573	0.177872	0.138326
574	0.105359	0.202472
575	0.134921	0.0989062
576	0.107714	0.102601
577	0.172597	0.146629
578	0.117663	0.120098
579	0.164802	0.126612
580	0.174108	0.126151
581	0.112514	0.173666
582	0.108359	0.160652
583	0.112592	0.0935273
584	0.173501	0.103611
585	0.112001	0.11155
586	0.234353	0.107509
587	0.107375	0.150372
588	0.124983	0.184263
589	0.10535	0.199506
590	0.119185	0.274059
591	0.145746	0.112044
592	0.109284	0.106624
593	0.158927	0.0937326
594	0.106017	0.121787
595	0.128738	0.0924698
596	0.116243	0.147131
597	0.154368	0.151132
598	0.161043	0.0903089
599	0.179771	0.243886
600	0.108592	0.125171
601	0.130656	0.108871
602	0.149567	0.10161
603	0.124861	0.117672
604	0.115599	0.102776
605	0.146845	0.201558
606	0.147505	0.107961
607	0.169893	0.196386
608	0.126707	0.163525
609	0.119089	0.151589
610	0.112081	0.179781
611	0.107746	0.224027
612	0.111275	0.347091
613	0.148108	0.173316
614	0.137232	0.275574
615	0.119927	0.208519
616	0.121477	0.119908
617	0.140956	0.120954
618	0.16904	0.0925972
619	0.109998	0.174069
620	0.195999	0.152898
621	0.332487	0.108771
622	0.149399	0.135777
623	0.127026	0.143974
624	0.176735	0.095701
625	0.143609	0.122297
626	0.116939	0.148062
627	0.167655	0.177127
628	0.215398	0.287384
629	0.203964	0.133482
630	0.11382	0.144975
631	0.109081	0.256976
632	0.125154	0.113918
633	0.129605	0.125314
634	0.129356	0.120997
635	0.110726	0.107931
636	0.113752	0.122267
637	0.169212	0.17073
638	0.139414	0.156212
639	0.105441	0.0890937
640	0.11708	0.100122
641	0.114821	0.173608
642	0.10719	0.116422
643	0.117131	0.105831
644	0.186448	0.175505
645	0.123993	0.245804
646	0.155979	0.169188
647	0.151539	0.106379
648	0.136423	0.0932853
649	0.179434	0.17048
650	0.111719	0.165718
651	0.246479	0.148795
652	0.121834	0.155585
653	0.120381	0.151636
654	0.164876	0.100249
655	0.144532	0.227998
656	0.130097	0.136169
657	0.118108	0.0958678
658	0.114397	0.150494
659	0.122904	0.19464
660	0.121904	0.0879438
661	0.117809	0.121402
662	0.118488	0.269288
663	0.170255	0.0961789
664	0.20881	0.0987412
665	0.203508	0.23137
666	0.151077	0.21379
667	0.110563	0.210192
668	0.118245	0.0984231
669	0.197639	0.165205
670	0.110389	0.0940694
671	0.13297	0.128098
672	0.200183	0.266746
673	0.110489	0.0905597
674	0.136473	0.326454
675	0.142958	0.138619
676	0.148918	0.0901533
677	0.168297	0.1318
678	0.155706	0.129528
679	0.12873	0.329704
680	0.123451	0.103332
681	0.220439	0.163467
682	0.115842	0.12989
683	0.155344	0.219557
684	0.116001	0.0907088
685	0.11046	0.230313
686	0.118625	0.160446
687	0.150142	0.190098
688	0.215179	0.175474
689	0.135703	0.269277
690	0.11137	0.135505
691	0.108558	0.0892321
692	0.128578	0.111433
693	0.146483	0.112015
694	0.12291	0.167632
695	0.108527	0.106333
696	0.12335	0.249883
697	0.121158	0.118552
698	0.167012	0.134375
699	0.105238	0.139551
700	0.245203	0.181587
701	0.110251	0.0892627
702	0.105356	0.136623
703	0.121288	0.18129
704	0.114974	0.134048
705	0.151865	0.0975105
706	0.121639	0.184308
707	0.107437	0.152221
708	0.12619	0.0879722
709	0.111439	0.168141
710	0.199066	0.244628
711	0.194322	0.0923382
712	0.125634	0.168896
713	0.289041	0.18034
714	0.106243	0.26514
715	0.203782	0.170704
716	0.12787	0.136139
717	0.149877	0.109687
718	0.211586	0.207131
719	0.14607	0.102763
720	0.298649	0.0912323
721	0.112759	0.0931162
722	0.229973	0.114222
723	0.121905	0.111798
724	0.120436	0.162696
725	0.128297	0.133273
726	0.163882	0.130316
727	0.285085	0.0886253
728	0.319526	0.138814
729	0.329696	0.108066
730	0.266499	0.127829
731	0.266468	0.1229
732	0.108965	0.283342
733	0.163579	0.139012
734	0.157624	0.0949153
735	0.212556	0.0901196
736	0.268559	0.112244
737	0.260797	0.124558
738	0.213623	0.109638
739	0.109357	0.170381
740	0.127222	0.178209
741	0.209658	0.100758
742	0.123385	0.187701
743	0.109865	0.2656
744	0.126274	0.16192
745	0.139534	0.134547
746	0.241573	0.17809
747	0.235184	0.109022
748	0.165403	0.194857
749	0.10664	0.279109
750	0.236055	0.148066
751	0.252526	0.0965311
752	0.271912	0.123488
753	0.207534	0.166498
754	0.124869	0.0936692
755	0.148428	0.0943519
756	0.129567	0.154475
757	0.110471	0.104018
758	0.120196	0.145671
759	0.126416	0.167831
760	0.194814	0.142459
761	0.117106	0.202784
762	0.116057	0.135154
763	0.122155	0.151102
764	0.186175	0.153424
765	0.137944	0.120713
766	0.11425	0.175417
767	0.138777	0.108394
768	0.11517	0.245141
769	0.1975	0.147334
770	0.130869	0.141394
771	0.11137	0.108075
772	0.145408	0.219733
773	0.133388	0.123533
774	0.115204	0.0911822
775	0.115323	0.106625
776	0.118195	0.16072
777	0.153172	0.089502
778	0.119406	0.10003
779	0.129044	0.226482
780	0.129184	0.0940079
781	0.121448	0.317022
782	0.112982	0.113688
783	0.217754	0.0983378
784	0.109936	0.207658
785	0.134924	0.136779
786	0.121019	0.131042
787	0.160594	0.0903993
788	0.124841	0.201721
789	0.115049	0.176793
790	0.112121	0.123222
791	0.106432	0.128789
792	0.120793	0.355348
793	0.1921	0.103621
794	0.128147	0.137027
795	0.137552	0.197994
796	0.17749	0.106564
797	0.179199	0.129765
798	0.135531	0.0921753
799	0.119062	0.215344
800	0.157538	0.119826
801	0.14442	0.141198
802	0.105332	0.190719
803	0.111605	0.0959309
804	0.122424	0.140366
805	0.332487	0.178729
806	0.291383	0.192519
807	0.148874	0.268345
808	0.107059	0.220468
809	0.273898	0.109581
810	0.111854	0.135342
811	0.125132	0.201301
812	0.122917	0.205193
813	0.122668	0.196649
814	0.159893	0.162136
815	0.218476	0.112238
816	0.154067	0.107321
817	0.150869	0.124841
818	0.115225	0.246387
819	0.139589	0.168358
820	0.105281	0.1149
821	0.105737	0.0892583
822	0.266473	0.0903228
823	0.277895	0.117025
824	0.106563	0.172532
825	0.105883	0.0915213
826	0.24171	0.108098
827	0.223601	0.187121
828	0.123081	0.119054
829	0.105982	0.0998253
830	0.124669	0.324
831	0.11273	0.103302
832	0.115512	0.0957908
833	0.11389	0.18808
834	0.149871	0.273065
835	0.119309	0.0933622
836	0.152803	0.143739
837	0.200828	0.10691
838	0.134494	0.155923
839	0.108211	0.130231
840	0.113718	0.11581
841	0.136466	0.11606
842	0.226462	0.229158
843	0.108289	0.143597
844	0.113387	0.133466
845	0.1792	0.12645
846	0.109746	0.135357
847	0.120043	0.148812
848	0.150675	0.1016
849	0.196262	0.126345
850	0.138139	0.185481
851	0.112248	0.163844
852	0.171664	0.123891
853	0.130654	0.332122
854	0.110187	0.0985574
855	0.253683	0.17502
856	0.266032	0.16719
857	0.110199	0.179053
858	0.189791	0.138509
859	0.226125	0.20668
860	0.238699	0.23099
861	0.176113	0.102308
862	0.17919	0.0963427
863	0.15581	0.174964
864	0.117797	0.107792
865	0.134765	0.327144
866	0.302663	0.410179
867	0.113286	0.177153
868	0.130493	0.0917947
869	0.146777	0.243367
870	0.151038	0.186984
871	0.158948	0.112876
872	0.187875	0.0885942
873	0.109594	0.129538
874	0.141301	0.10501
875	0.111976	0.455393
876	0.149299	0.0901648
877	0.26189	0.11975
878	0.11227	0.171137
879	0.150662	0.122931
880	0.271039	0.138336
881	0.146588	0.167474
882	0.16382	0.139026
883	0.129168	0.104569
884	0.141784	0.09036
885	0.133998	0.143057
886	0.149008	0.208934
887	0.119434	0.176403
888	0.194451	0.0947301
889	0.130278	0.1336
890	0.265438	0.200139
891	0.195507	0.329073
892	0.155326	0.162273
893	0.152898	0.266163
894	0.199848	0.295253
895	0.1076	0.233905
896	0.132697	0.1791
897	0.126539	0.133438
898	0.169913	0.183939
899	0.123187	0.168606
900	0.170253	0.11328
901	0.111219	0.133623
902	0.179756	0.169879
903	0.22297	0.146185
904	0.151512	0.113082
905	0.149809	0.301204
906	0.107296	0.18183
907	0.137069	0.128659
908	0.132068	0.160479
909	0.124322	0.179338
910	0.116048	0.171824
911	0.121928	0.149796
912	0.187857	0.146814
913	0.12554	0.236108
914	0.115977	0.0929566
915	0.134112	0.104724
916	0.13566	0.0991392
917	0.129708	0.115939
918	0.246669	0.19713
919	0.231831	0.13622
920	0.125504	0.130444
921	0.117984	0.0927405
922	0.115735	0.0887273
923	0.149826	0.25913
924	0.112855	0.16165
925	0.154379	0.120638
926	0.125596	0.136583
927	0.174955	0.104445
928	0.116134	0.134481
929	0.138072	0.139272
930	0.150005	0.127367
931	0.140851	0.140221
932	0.160374	0.157794
933	0.118539	0.111444
934	0.146608	0.0916201
935	0.136317	0.166125
936	0.15456	0.213387
937	0.134943	0.0981272
938	0.159769	0.423394
939	0.152453	0.319875
940	0.120592	0.0886791
941	0.140011	0.103319
942	0.150432	0.171959
943	0.199166	0.170811
944	0.172921	0.0896184
945	0.122937	0.128586
946	0.150086	0.115566
947	0.166648	0.0896466
948	0.14848	0.184912
949	0.13684	0.112486
950	0.123595	0.0914124
951	0.137895	0.128837
952	0.119629	0.0952579
953	0.116188	0.11637
954	0.13201	0.283137
955	0.1623	0.150032
956	0.139895	0.127282
957	0.172417	0.171756
958	0.237429	0.13214
959	0.135265	0.106586
960	0.162336	0.102754
961	0.176604	0.11
962	0.196137	0.170942
963	0.128219	0.111231
964	0.162345	0.0994582
965	0.13115	0.135201
966	0.131265	0.277582
967	0.118774	0.218527
968	0.126974	0.113845
969	0.129591	0.173469
970	0.130382	0.180592
971	0.141462	0.110023
972	0.125783	0.108415
973	0.198334	0.103619
974	0.175547	0.222231
975	0.14158	0.123929
976	0.158333	0.116409
977	0.123321	0.139335
978	0.14791	0.180947
979	0.113817	0.164153
980	0.148463	0.193736
981	0.15923	0.0971626
982	0.171616	0.133192
983	0.114147	0.17985
984	0.157747	0.135423
985	0.139231	0.125261
986	0.210173	0.104381
987	0.114307	0.153719
988	0.116824	0.124369
989	0.176016	0.0975229
990	0.173631	0.131745
991	0.0788994	0.127963
992	0.0929341	0.215843
993	0.0783306	0.12415
994	0.0848176	0.218443
995	0.0887723	0.0946445
996	0.0876245	0.116946
997	0.0799025	0.0892157
998	0.105276	0.207178
999	0.0947406	0.0893331
1000	0.0784589	0.105506
1001	0.0832857	0.102306
1002	0.111012	0.0976603
1003	0.07998	0.142799
1004	0.0938105	0.134529
1005	0.0799979	0.405912
1006	0.0976286	0.141909
1007	0.0776592	0.130549
1008	0.125684	0.103547
1009	0.0836335	0.201919
1010	0.0864824	0.127755
1011	0.0971398	0.12885
1012	0.0942944	0.149952
1013	0.0858367	0.135539
1014	0.0869952	0.121115
1015	0.100759	0.0961461
1016	0.115285	0.105437
1017	0.078614	0.101656
1018	0.0882357	0.100127
1019	0.080285	0.126451
1020	0.180816	0.0922904
1021	0.0825465	0.0971155
1022	0.0936264	0.145604
1023	0.089608	0.162462
1024	0.0783817	0.0844992
1025	0.092558	0.147775
1026	0.078382	0.0872749
1027	0.0964093	0.087473
1028	0.0790762	0.084749
1029	0.0839052	0.104641
1030	0.111478	0.182796
1031	0.108058	0.105362
1032	0.0813894	0.107362
1033	0.0915333	0.0849828
1034	0.0785162	0.0836558
1035	0.111723	0.0929156
1036	0.119818	0.0961685
1037	0.0817705	0.168924
1038	0.0774711	0.182946
1039	0.0797257	0.122227
1040	0.114108	0.0898731
1041	0.187459	0.106691
1042	0.0775841	0.114252
1043	0.0812024	0.105553
1044	0.0991417	0.0856305
1045	0.0955239	0.132136
1046	0.078785	0.140166
1047	0.0911705	0.0869173
1048	0.0791849	0.243224
1049	0.131745	0.226478
1050	0.0913188	0.120781
1051	0.0824691	0.107851
1052	0.114801	0.0900965
1053	0.113092	0.0860716
1054	0.0826895	0.0946314
1055	0.0987282	0.121624
1056	0.0872403	0.112694
1057	0.0790136	0.0857019
1058	0.0800911	0.123713
1059	0.115178	0.0850257
1060	0.0918038	0.315135
1061	0.0815057	0.0948945
1062	0.0888691	0.0987473
1063	0.0871511	0.0949899
1064	0.0769577	0.11832
1065	0.0843093	0.191237
1066	0.0774617	0.151842
1067	0.163831	0.140071
1068	0.193901	0.0952063
1069	0.108728	0.0867389
1070	0.131826	0.160482
1071	0.0861353	0.112727
1072	0.0866288	0.104942
1073	0.0838168	0.29243
1074	0.113694	0.334514
1075	0.0921644	0.122514
1076	0.121393	0.114134
1077	0.0818473	0.0889555
1078	0.0823169	0.121307
1079	0.117206	0.11114
1080	0.0841593	0.092748
1081	0.0964374	0.201066
1082	0.111393	0.137229
1083	0.134936	0.321784
1084	0.089984	0.264608
1085	0.123041	0.146263
1086	0.0865389	0.11109
1087	0.0766971	0.0869179
1088	0.078795	0.0952111
1089	0.0859275	0.167977
1090	0.0891531	0.168285
1091	0.0974091	0.108473
1092	0.0808299	0.111354
1093	0.0864118	0.0998481
1094	0.0770954	0.0990253
1095	0.100804	0.167407
1096	0.077298	0.138768
1097	0.0769718	0.0945468
1098	0.128955	0.107425
1099	0.144159	0.100477
1100	0.110305	0.0932821
1101	0.0970514	0.176559
1102	0.119531	0.125653
1103	0.0871582	0.133062
1104	0.15102	0.128969
1105	0.133886	0.0915273
1106	0.0840929	0.0984191
1107	0.118759	0.113691
1108	0.0921175	0.0883385
1109	0.0916624	0.166762
1110	0.0873647	0.19009
1111	0.0869523	0.105538
1112	0.115694	0.084277
1113	0.129533	0.0935011
1114	0.13304	0.166283
1115	0.0796893	0.117527
1116	0.146069	0.128737
1117	0.102891	0.103681
1118	0.10086	0.0908798
1119	0.0825631	0.0923841
1120	0.0845283	0.0900769
1121	0.104996	0.0893812
1122	0.0822029	0.0908339
1123	0.110332	0.166981
1124	0.0783541	0.129623
1125	0.0791287	0.0984251
1126	0.0878982	0.111435
1127	0.078833	0.103728
1128	0.0828815	0.159461
1129	0.0812033	0.0888559
1130	0.0970239	0.159574
1131	0.0808782	0.0936135
1132	0.116732	0.108789
1133	0.0882073	0.112542
1134	0.13438	0.152186
1135	0.0775394	0.102139
1136	0.12992	0.165454
1137	0.0992031	0.116194
1138	0.0806906	0.194855
1139	0.0843603	0.110014
1140	0.0956056	0.159723
1141	0.0781664	0.11367
1142	0.0776804	0.0921005
1143	0.0782326	0.113323
1144	0.0868561	0.13016
1145	0.0787443	0.0882612
1146	0.15079	0.102181
1147	0.082854	0.111994
1148	0.200341	0.207009
1149	0.0915363	0.0878805
1150	0.0884264	0.165266
1151	0.112547	0.15346
1152	0.0896055	0.096108
1153	0.0824711	0.0900761
1154	0.105305	0.11528
1155	0.0828434	0.093017
1156	0.115678	0.113886
1157	0.133427	0.106663
1158	0.0839921	0.118063
1159	0.182145	0.0897803
1160	0.119104	0.192692
1161	0.0912911	0.140575
1162	0.169667	0.152223
1163	0.0763054	0.166388
1164	0.0777673	0.0863707
1165	0.0889518	0.140646
1166	0.0770306	0.158494
1167	0.0911016	0.132986
1168	0.0762161	0.117662
1169	0.0784509	0.0948447
1170	0.0951588	0.256513
1171	0.0886352	0.108422
1172	0.0851092	0.195343
1173	0.0847397	0.153532
1174	0.179488	0.157443
1175	0.0794594	0.095025
1176	0.0818129	0.156958
1177	0.0812144	0.197343
1178	0.111635	0.0984735
1179	0.0815278	0.314684
1180	0.0779266	0.13615
1181	0.0793966	0.0921338
1182	0.0879646	0.107614
1183	0.0783467	0.0903947
1184	0.0843833	0.121011
1185	0.0912566	0.0962362
1186	0.101358	0.095304
1187	0.103349	0.0925357
1188	0.115904	0.125924
1189	0.0867709	0.115769
1190	0.079755	0.0971093
1191	0.0783689	0.141677
1192	0.0842367	0.0919874
1193	0.082326	0.343152
1194	0.144468	0.424621
1195	0.0884937	0.0859748
1196	0.075681	0.155583
1197	0.0761643	0.131876
1198	0.131579	0.140163
1199	0.0972706	0.157603
1200	0.0759491	0.208615
1201	0.0941424	0.195932
1202	0.089846	0.101162
1203	0.081581	0.0950262
1204	0.0892726	0.122389
1205	0.0974946	0.106269
1206	0.0986697	0.100317
1207	0.0929754	0.197032
1208	0.0826975	0.202003
1209	0.0795159	0.0958525
1210	0.0784651	0.228379
1211	0.123182	0.161256
1212	0.118766	0.0955184
1213	0.087199	0.229028
1214	0.0795498	0.276708
1215	0.120364	0.121401
1216	0.109263	0.121149
1217	0.117921	0.0989967
1218	0.117118	0.107712
1219	0.100555	0.10078
1220	0.104202	0.146022
1221	0.0971686	0.108806
1222	0.0936714	0.099102
1223	0.120446	0.0930369
1224	0.0871868	0.0873701
1225	0.0957324	0.0955389
1226	0.10053	0.108642
1227	0.158882	0.0971626
1228	0.0768069	0.0968608
1229	0.0845717	0.21073
1230	0.113021	0.122986
1231	0.0870718	0.103604
1232	0.0929384	0.0867917
1233	0.078918	0.142054
1234	0.0780221	0.113179
1235	0.0758133	0.11734
1236	0.0858507	0.150208
1237	0.123193	0.127602
1238	0.0762392	0.170546
1239	0.0936563	0.109191
1240	0.0797691	0.095766
1241	0.0930739	0.0907183
1242	0.0785422	0.0866443
1243	0.090948	0.114212
1244	0.135975	0.113752
1245	0.0811232	0.252575
1246	0.0856871	0.315228
1247	0.104133	0.145491
1248	0.100532	0.120978
1249	0.0980756	0.103375
1250	0.0841915	0.103638
1251	0.120131	0.13464
1252	0.0831442	0.217784
1253	0.140778	0.140318
1254	0.148634	0.262776
1255	0.0899283	0.123798
1256	0.0891476	0.0980906
1257	0.0979285	0.0941356
1258	0.0853681	0.122266
1259	0.0820232	0.0942503
1260	0.0932431	0.129337
1261	0.0843636	0.140547
1262	0.0847408	0.107374
1263	0.178553	0.218723
1264	0.0801191	0.203714
1265	0.076721	0.148403
1266	0.187691	0.132391
1267	0.105955	0.0847285
1268	0.0759681	0.157551
1269	0.0919945	0.115463
1270	0.0900479	0.0903557
1271	0.128096	0.20426
1272	0.0805226	0.148834
1273	0.098698	0.098187
1274	0.0772273	0.124509
1275	0.0999984	0.100566
1276	0.0820951	0.109337
1277	0.104236	0.116355
1278	0.0805206	0.105386
1279	0.113634	0.117673
1280	0.0895912	0.135261
1281	0.0761489	0.191228
1282	0.0882133	0.0854306
1283	0.0849384	0.104583
1284	0.0895115	0.101408
1285	0.0778923	0.105448
1286	0.0901281	0.0879882
1287	0.085361	0.134904
1288	0.0983848	0.0865214
1289	0.0795285	0.195527
1290	0.096249	0.114512
1291	0.0945534	0.129912
1292	0.0863658	0.0858243
1293	0.088077	0.109884
1294	0.0773532	0.115093
1295	0.0759745	0.140186
1296	0.0866232	0.454976
1297	0.122166	0.11826
1298	0.0845457	0.139637
1299	0.103961	0.115423
1300	0.087371	0.113274
1301	0.0786114	0.238415
1302	0.119395	0.301706
1303	0.083193	0.209071
1304	0.120532	0.147656
1305	0.124725	0.117972
1306	0.117394	0.103692
1307	0.103533	0.0933006
1308	0.0772929	0.121366
1309	0.0770468	0.100973
1310	0.0819445	0.136709
1311	0.0794365	0.130239
1312	0.201297	0.0889152
1313	0.123906	0.0838766
1314	0.0954953	0.152293
1315	0.0766592	0.113309
1316	0.0997962	0.117298
1317	0.0867911	0.104641
1318	0.110658	0.0902434
1319	0.0868648	0.091184
1320	0.0801348	0.08787
1321	0.0766751	0.155758
1322	0.0872238	0.218379
1323	0.101078	0.151374
1324	0.128934	0.129756
1325	0.0882953	0.128262
1326	0.0811556	0.0968504
1327	0.0930369	0.0997523
1328	0.0862532	0.129296
1329	0.10882	0.112462
1330	0.0781266	0.102548
1331	0.125377	0.0863056
1332	0.09462	0.122213
1333	0.0757223	0.186356
1334	0.0933351	0.14301
1335	0.0895109	0.0984635
1336	0.0853499	0.113109
1337	0.081585	0.168004
1338		0.114387
1339		0.145102
1340		0.0865171
1341		0.112246
1342		0.117388
1343		0.116891
1344		0.106005
1345		0.232622
1346		0.109674
1347		0.0841417
1348		0.10777
1349		0.0913205
1350		0.0959071
1351		0.104641
1352		0.111004
1353		0.310558
1354		0.29523
1355		0.0932502
1356		0.243564
1357		0.120767
1358		0.0847713
1359		0.150546
1360		0.090943
1361		0.110261
1362		0.0993181
1363		0.201448
1364		0.119391
1365		0.111261
1366		0.25436
1367		0.231579
1368		0.13803
1369		0.092271
1370		0.0871638
1371		0.104994
1372		0.110791
1373		0.10416
1374		0.133628
1375		0.106159
1376		0.118391
1377		0.138428
1378		0.134705
1379		0.100895
1380		0.119537
1381		0.112521
1382		0.237231
1383		0.171925
1384		0.0967062
1385		0.213655
1386		0.147013
1387		0.0840937
1388		0.0897229
1389		0.0998724
1390		0.0933399
1391		0.160923
1392		0.146869
1393		0.133309
1394		0.121797
1395		0.22039
1396		0.198616
1397		0.127196
1398		0.0871071
1399		0.143628
1400		0.248679
1401		0.12194
1402		0.151336
1403		0.084444
1404		0.0853827
1405		0.137307
1406		0.0895479
1407		0.0867215
1408		0.0857687
1409		0.276643
1410		0.107785
1411		0.0957454
1412		0.149004
1413		0.188336
1414		0.151813
1415		0.153924
1416		0.106739
1417		0.136748
1418		0.154484
1419		0.094077
1420		0.205335
1421		0.109428
1422		0.084375
1423		0.163422
1424		0.12549
1425		0.0876912
1426		0.0857916
1427		0.0841163
1428		0.121284
1429		0.107597
1430		0.198827
1431		0.130659
1432		0.102606
1433		0.101498
1434		0.0934392
1435		0.131905
1436		0.0972275
1437		0.12205
1438		0.107072
1439		0.0925659
1440		0.107794
1441		0.139518
1442		0.159217
1443		0.0992306
1444		0.135085
1445		0.0922423
1446		0.0884998
1447		0.106771
1448		0.0892056
1449		0.0860332
1450		0.176165
1451		0.121536
1452		0.138444
1453		0.138116
1454		0.228922
1455		0.162246
1456		0.083572
1457		0.133852
1458		0.1096
1459		0.147501
1460		0.0910815
1461		0.160233
1462		0.172685
1463		0.139013
1464		0.187284
1465		0.137659
1466		0.0921531
1467		0.140284
1468		0.0977252
1469		0.103436
1470		0.184945
1471		0.155437
1472		0.114414
1473		0.0864279
1474		0.125314
1475		0.0868374
1476		0.0880344
1477		0.111664
1478		0.111372
1479		0.108456
1480		0.134411
1481		0.119023
1482		0.100657
1483		0.086726
1484		0.122996
1485		0.0837396
1486		0.098503
1487		0.0853596
1488		0.107054
1489		0.113409
1490		0.214675
1491		0.101316
1492		0.104032
1493		0.167852
1494		0.182706
1495		0.294655
1496		0.0893444
1497		0.138557
1498		0.110584
1499		0.147369
1500		0.123026
1501		0.191683
1502		0.130921
1503		0.086447
1504		0.102441
1505		0.122934
1506		0.137454
1507		0.091497
1508		0.137336
1509		0.13004
1510		0.141288
1511		0.100135
1512		0.0868038
1513		0.141658
1514		0.180231
1515		0.182544
1516		0.109086
1517		0.16428
1518		0.157056
1519		0.133226
1520		0.194212
1521		0.126488
1522		0.182837
1523		0.178541
1524		0.105969
1525		0.122889
1526		0.0897607
1527		0.107916
1528		0.135334
1529		0.0851428
1530		0.107951
1531		0.10662
1532		0.163049
1533		0.121986
1534		0.11885
1535		0.0839743
1536		0.134298
1537		0.101221
1538		0.0841844
1539		0.0892374
1540		0.129098
1541		0.166555
1542		0.134941
1543		0.117407
1544		0.0832818
1545		0.101627
1546		0.0873133
1547		0.0940382
1548		0.140102
1549		0.091738
1550		0.189397
1551		0.131426
1552		0.241776
1553		0.32672
1554		0.11463
1555		0.126083
1556		0.1004
1557		0.0940438
1558		0.119007
1559		0.0907433
1560		0.117726
1561		0.122354
1562		0.174449
1563		0.187383
1564		0.105333
1565		0.18014
1566		0.104694
1567		0.0889885
1568		0.235353
1569		0.301821
1570		0.0949207
1571		0.152408
1572		0.0880431
1573		0.0850294
1574		0.367993
1575		0.128838
1576		0.102681
1577		0.089323
1578		0.098047
1579		0.150997
1580		0.150308
1581		0.117915
1582		0.153583
1583		0.115895
1584		0.138191
1585		0.101813
1586		0.0991063
1587		0.132153
1588		0.0839109
1589		0.0899964
1590		0.122438
1591		0.129531
1592		0.105941
1593		0.0844705
1594		0.0989166
1595		0.110542
1596		0.10671
1597		0.0844793
1598		0.0973712
1599		0.151001
1600		0.143364
1601		0.130652
1602		0.102103
1603		0.148604
1604		0.233186
1605		0.108447
1606		0.128218
1607		0.102443
1608		0.1165
1609		0.0868924
1610		0.112926
1611		0.0964251
1612		0.102927
1613		0.148207
1614		0.130912
1615		0.110024
1616		0.103129
1617		0.104261
1618		0.119419
1619		0.105722
1620		0.105894
1621		0.128584
1622		0.124126
1623		0.244956
1624		0.110959
1625		0.118997
1626		0.09621
1627		0.164061
1628		0.15236
1629		0.128805
1630		0.148776
1631		0.142734
1632		0.111048
1633		0.0875162
1634		0.11948
1635		0.303542
1636		0.109573
1637		0.167253
1638		0.0903192
1639		0.0848305
1640		0.15124
1641		0.146911
1642		0.0964768
1643		0.238824
1644		0.187534
1645		0.166553
1646		0.0974958
1647		0.187099
1648		0.276375
1649		0.127021
1650		0.109637
1651		0.140689
1652		0.136988
1653		0.152944
1654		0.150622
1655		0.239935
1656		0.168972
1657		0.178374
1658		0.189039
1659		0.123938
1660		0.0853698
1661		0.0835142
1662		0.155044
1663		0.122079
1664		0.108675
1665		0.120136
1666		0.118084
1667		0.0860516
1668		0.0863458
1669		0.105863
1670		0.0893273
1671		0.138806
1672		0.22765
1673		0.158675
1674		0.194361
1675		0.103842
1676		0.110203
1677		0.0961161
1678		0.152476
1679		0.097262
1680		0.0976172
1681		0.106565
1682		0.0896051
1683		0.0868276
1684		0.114862
1685		0.224747
1686		0.157268
1687		0.136659
1688		0.246921
1689		0.110523
1690		0.0963139
1691		0.11032
1692		0.0971141
1693		0.125661
1694		0.103312
1695		0.11301
1696		0.171573
1697		0.0911884
1698		0.119018
1699		0.217965
1700		0.121187
1701		0.118105
1702		0.181555
1703		0.192389
1704		0.132709
1705		0.20776
1706		0.139061
1707		0.0892259
1708		0.0846085
1709		0.112862
1710		0.172342
1711		0.0885265
1712		0.0985813
1713		0.210554
1714		0.249459
1715		0.206313
1716		0.141363
1717		0.139069
1718		0.161004
1719		0.22738
1720		0.19202
1721		0.315398
1722		0.278663
1723		0.216979
1724		0.15306
1725		0.160614
1726		0.285132
1727		0.238912
1728		0.196338
1729		0.169613
1730		0.170913
1731		0.304732
1732		0.145959
1733		0.30609
1734		0.144976
1735		0.234573
1736		0.148653
1737		0.156173
1738		0.202631
1739		0.152135
1740		0.159769
1741		0.186357
1742		0.247067
1743		0.239147
1744		0.139143
1745		0.171313
1746		0.170721
1747		0.172072
1748		0.179287
1749		0.258987
1750		0.170525
1751		0.197727
1752		0.213472
1753		0.474856
1754		0.154974
1755		0.179637
1756		0.203025
1757		0.298334
1758		0.434305
1759		0.279668
1760		0.231587
1761		0.430528
1762		0.153485
1763		0.215037
1764		0.160776
1765		0.258359
1766		0.267633
1767		0.140302
1768		0.140991
1769		0.23152
1770		0.311195
1771		0.223793
1772		0.159142
1773		0.254367
1774		0.225099
1775		0.160154
1776		0.248322
1777		0.163727
1778		0.239201
1779		0.365839
1780		0.20061
1781		0.302821
1782		0.191345
1783		0.144577
1784		0.158279
1785		0.268234
1786		0.222198
1787		0.257359
1788		0.236741
1789		0.265082
1790		0.181911
1791		0.179561
1792		0.164333
1793		0.172332
1794		0.221602
1795		0.15038
1796		0.186171
1797		0.429771
1798		0.197948
1799		0.148839
1800		0.162878
1801		0.207455
1802		0.415121
1803		0.134539
1804		0.17865
1805		0.239281
1806		0.223698
1807		0.282329
1808		0.181993
1809		0.149849
1810		0.235469
1811		0.158592
1812		0.215208
1813		0.14502
1814		0.136449
1815		0.186787
1816		0.274766
1817		0.177695
1818		0.235483
1819		0.219604
1820		0.153115
1821		0.235815
1822		0.138566
1823		0.168822
1824		0.371041
1825		0.206836
1826		0.48542
1827		0.304084
1828		0.143781
1829		0.153712
1830		0.188291
1831		0.205211
1832		0.158556
1833		0.22914
1834		0.252831
1835		0.1615
1836		0.14026
1837		0.1645
1838		0.213899
1839		0.151844
1840		0.192179
1841		0.143985
1842		0.184795
1843		0.14735
1844		0.325532
1845		0.261723
1846		0.235787
1847		0.395085
1848		0.395977
1849		0.196734
1850		0.155469
1851		0.248927
1852		0.13997
1853		0.287708
1854		0.154554
1855		0.226112
1856		0.312631
1857		0.257445
1858		0.239853
1859		0.283855
1860		0.276158
1861		0.202688
1862		0.215313
1863		0.156587
1864		0.183811
1865		0.260083
1866		0.216373
1867		0.298845
1868		0.159791
1869		0.158399
1870		0.24311
1871		0.149044
1872		0.17119
1873		0.284298
1874		0.157145
1875		0.170973
1876		0.442019
1877		0.34533
1878		0.233563
1879		0.139434
1880		0.149671
1881		0.237949
1882		0.244828
1883		0.276538
1884		0.141912
1885		0.277657
1886		0.222833
1887		0.139315
1888		0.152347
1889		0.17533
1890		0.170505
1891		0.149031
1892		0.324401
1893		0.162859
1894		0.195046
1895		0.153659
1896		0.268804
1897		0.215737
1898		0.215145
1899		0.535647
1900		0.389536
1901		0.303348
1902		0.21485
1903		0.161838
1904		0.184919
1905		0.271091
1906		0.164377
1907		0.232809
1908		0.310302
1909		0.157751
1910		0.165104
1911		0.324634
1912		0.180407
1913		0.149206
1914		0.140262
1915		0.146121
1916		0.392305
1917		0.352398
1918		0.386412
1919		0.16352
1920		0.14222
1921		0.136881
1922		0.139703
1923		0.167719
1924		0.178462
1925		0.170697
1926		0.146058
1927		0.169968
1928		0.294029
1929		0.179355
1930		0.147124
1931		0.143491
1932		0.261458
1933		0.16054
1934		0.177327
1935		0.215209
1936		0.241841
1937		0.135854
1938		0.195738
1939		0.198085
1940		0.137097
1941		0.162989
1942		0.146387
1943		0.247388
1944		0.138617
1945		0.158378
1946		0.30869
1947		0.429282
1948		0.144675
1949		0.172765
1950		0.290539
1951		0.153395
1952		0.179255
1953		0.261964
1954		0.21407
1955		0.218561
1956		0.167253
1957		0.201275
1958		0.21188
1959		0.138035
1960		0.251255
1961		0.221892
1962		0.170611
1963		0.143946
1964		0.236826
1965		0.152306
1966		0.153307
1967		0.353335
1968		0.188243
1969		0.236757
1970		0.193472
1971		0.1348
1972		0.213285
1973		0.14446
1974		0.24441
1975		0.203994
1976		0.258482
1977		0.161564
1978		0.205195
1979		0.140141
1980		0.251687
1981		0.161831
1982		0.159261
1983		0.214081
1984		0.355077
1985		0.47228
1986		0.146305
1987		0.167851
1988		0.287184
1989		0.221705
1990		0.167747
1991		0.210682
1992		0.161525
1993		0.276034
1994		0.321313
1995		0.20334
1996		0.24922
1997		0.189812
1998		0.309258
[truncated: 3,329 more rows]
