# Supplementary material for: A population code for spatial representation in the zebrafish telencephalon
Source: Nature. 2024 Aug 28;634(8033):397–406. doi: 10.1038/s41586-024-07867-2 (PMC11464381; doi:10.1038/s41586-024-07867-2)
Supplement: Supplementary file 6 — Source Data Fig. 2 [file 41586_2024_7867_MOESM6_ESM.xlsx]

## Sheet: Fig. 2e
PC	Tel. PC	M.+R. PC	OT. PC	C1	C2	C3
4.65364	4.73318	8.6784	11.3816	12.7031	18.0327	13.7739
6.69777	8.42195	6.68566	7.61439	9.73517	17.7128	12.5948
3.29603	3.27377	7.29853	10.8288	9.80133	16.9666	12.5104
7.64251	6.81718	9.84081	13.5132	15.176	18.5757	14.4559
8.60467	8.39303	13.1936	11.6279	15.1746	19.5086	16.7656
6.07352	6.38869	13.4079	12.5943	14.0678	19.4146	17.5756
10.2147	8.62911	13.0375	12.3468	11.9725	19.4515	17.8848

## Sheet: Fig. 2f
Cells included	Mean	Standard Deviation
1	18.8091	3.18854
2	17.2003	2.87185
3	17.0084	1.75168		Control 3
4	14.7066	3.11365		15.08
5	14.3344	3.19284
10	13.3129	3.28705
25	10.2132	3.00244
50	8.25857	2.61529
100	7.24509	1.95026
250	6.68581	2.09469
500	6.11149	1.89742
1000	5.92695	1.98086
5000	6.54799	1.75363
10000	6.93478	1.72681

## Sheet: Fig. 2g
Cells included without redundancy	Mean	Standard Deviation
1	13.0299	2.37889
2	11.2103	1.74132
3	10.1921	1.38345
4	9.8147	1.38518
5	8.81369	0.994216
6	8.39432	1.061
7	7.96114	0.972259
8	7.58687	1.08902
9	7.20325	1.08013
10	6.98149	1.08141
11	6.50041	1.05142
12	6.35964	0.978731
13	6.30671	0.94605
14	6.26198	0.895854
15	6.07231	0.862422
16	5.97329	0.837648
17	5.93403	0.857
18	5.7142	0.824173
19	5.70027	0.787369
20	5.64002	0.795841
21	5.52055	0.863232
22	5.51845	0.903335
23	5.46918	0.88739
24	5.43869	0.862535
25	5.40511	0.811973

## Sheet: Fig. 2h
Error (bin start)	Error (bin end)	Timepoints
0	1.02041	1565			Chamber length
1.02041	2.04082	4429			47
2.04082	3.06122	5768			Control 3
3.06122	4.08163	5955			15.08
4.08163	5.10204	5925			Median Error
5.10204	6.12245	5258			6.55485
6.12245	7.14286	4053
7.14286	8.16327	3420
8.16327	9.18367	2907
9.18367	10.2041	2629
10.2041	11.2245	2316
11.2245	12.2449	2064
12.2449	13.2653	1881
13.2653	14.2857	1559
14.2857	15.3061	1257
15.3061	16.3265	1094
16.3265	17.3469	950
17.3469	18.3673	829
18.3673	19.3878	698
19.3878	20.4082	653
20.4082	21.4286	488
21.4286	22.449	423
22.449	23.4694	447
23.4694	24.4898	357
24.4898	25.5102	327
25.5102	26.5306	290
26.5306	27.551	270
27.551	28.5714	253
28.5714	29.5918	217
29.5918	30.6122	177
30.6122	31.6327	168
31.6327	32.6531	145
32.6531	33.6735	150
33.6735	34.6939	133
34.6939	35.7143	83
35.7143	36.7347	90
36.7347	37.7551	97
37.7551	38.7755	73
38.7755	39.7959	58
39.7959	40.8163	65
40.8163	41.8367	21
41.8367	42.8571	9
42.8571	43.8776	5
43.8776	44.898	3
44.898	45.9184	1
45.9184	46.9388	1
46.9388	47.9592	0
47.9592	48.9796	0
48.9796	50	0
