# Supplementary material for: A population code for spatial representation in the zebrafish telencephalon
Source: Nature. 2024 Aug 28;634(8033):397–406. doi: 10.1038/s41586-024-07867-2 (PMC11464381; doi:10.1038/s41586-024-07867-2)
Supplement: Supplementary file 7 — Source Data Fig. 3 [file 41586_2024_7867_MOESM7_ESM.xlsx]

## Sheet: Fig. 3a
Timeframe	Early x	Early y	Early color	Late x	Late y	Late color
1	48.8167	345.476	(0.5554533898830414, 0.863595619289856, 1.0)	677.726	-775.083	(1.0, 0.42865125482260646, 0.12705707550048828)
2	15.6399	343.031	(0.5752403736114502, 0.8696670439732771, 1.0)	618.491	-886.681	(1.0, 0.4705430961291579, 0.1702040433883667)
3	15.4653	339.206	(0.5890057981014252, 0.8738908174990122, 1.0)	296.922	-896.131	(1.0, 0.48410782274050135, 0.09848284721374512)
4	-3.41974	298.746	(0.5940755307674408, 0.8821246665293008, 1.0)	264.594	-886.937	(1.0, 0.5074749685725475, 0.11383992433547974)
5	0.524334	297.108	(0.6084981858730316, 0.8863128232159833, 1.0)	154.673	-892.19	(1.0, 0.5375995416868296, 0.11568814516067505)
6	-223.571	454.601	(0.7106374502182007, 0.9492968546099366, 1.0)	120.948	-882.713	(1.0, 0.5850249898722448, 0.12366944551467896)
7	-292.636	540.996	(0.7510873377323151, 0.9686699374032227, 1.0)	66.7089	-829.194	(1.0, 0.6185577504739235, 0.13433146476745605)
8	-496.482	620.708	(0.7768733650445938, 0.9792573089401595, 1.0)	102.186	-826.139	(1.0, 0.6541689571159679, 0.15181195735931396)
9	-481.429	742.647	(0.7996001243591309, 0.984667045953808, 1.0)	62.2386	-851.756	(1.0, 0.695775882745939, 0.15109717845916748)
10	-462.801	761.972	(0.8019000004291534, 0.9787027441559399, 0.9899999976158143)	-21.6464	-663.017	(1.0, 0.7787872399493065, 0.14807260036468506)
11	646.3	1921.63	(0.7232230603694916, 0.9697162499770554, 1.0)	-261.529	-485.315	(0.5826968787023441, 1.0, 0.16057366132736206)
12	748.61	2010.59	(0.699178010225296, 0.9621362300966714, 1.0)	-417.697	-608.972	(0.4864100139026829, 1.0, 0.13804149627685547)
13	773.266	1954.44	(0.6704752147197723, 0.9476808141060292, 1.0)	-480.376	-849.433	(0.4354529476395772, 1.0, 0.125)
14	660.975	1883.08	(0.6350401341915131, 0.9240418065075923, 1.0)	-483.761	-849.816	(0.3790633231007552, 1.0, 0.16530495882034302)
15	506.765	1562.29	(0.5867636501789093, 0.8867999393621816, 1.0)	-483.761	-849.816	(0.36601733511762014, 1.0, 0.1662076711654663)
16	491.557	1477.76	(0.5769074559211731, 0.8771392746622381, 1.0)	-483.761	-849.816	(0.3459861685447787, 1.0, 0.15808004140853882)
17	533.152	1376.35	(0.5817729830741882, 0.8716715054356007, 1.0)	-649.388	-712.763	(0.3032029010310814, 1.0, 0.13945525884628296)
18	511.306	1351.52	(0.5765369534492493, 0.863098085875875, 1.0)	-646.482	-648.794	(0.2167400924767453, 1.0, 0.08824902772903442)
19	115.843	1043.3	(0.6748195886611938, 0.9162714343823505, 1.0)	-918.98	-954.654	(0.20998746156692505, 1.0, 0.35859729548987784)
20	23.9271	527.338	(0.7451755702495575, 0.9511563851320781, 1.0)	-928.006	-938.552	(0.2802756428718567, 1.0, 0.47486754722661584)
21	-217.854	360.532	(0.7556086778640747, 0.9531561568600012, 1.0)	-1132.91	-844.583	(0.3618151545524597, 1.0, 0.5973571943410269)
22	-159.534	260.831	(0.774173691868782, 0.9604299031000638, 1.0)	-1150.5	-827.534	(0.3989192843437195, 1.0, 0.6504335788874895)
23	-181.463	267.771	(0.7882156819105148, 0.96637465950208, 1.0)	-1223.43	-786.448	(0.4420064687728882, 1.0, 0.7122116312802114)
24	-233.77	225.487	(0.8013360593990588, 0.9657913173839708, 0.9930802911520005)	-1212.54	-749.819	(0.5181922316551208, 1.0, 0.7911380522613713)
25	-750.346	157.456	(0.8098320779011212, 0.9101579862815194, 0.9129584759473801)	-1275.47	-528.373	(0.5510534644126892, 1.0, 0.8349273063530006)
26	-904.047	-76.8341	(0.8086610178493994, 0.9365921050310135, 0.8874485494257308)	-1273.82	-537.468	(0.5369254052639008, 1.0, 0.8373510143349188)
27	-864.271	-108.481	(0.8010584953951658, 0.9945595294237137, 0.8915768072595119)	-1302.18	-548.021	(0.5339677929878235, 1.0, 0.8439792889931488)
28	-741.117	-217.346	(0.7552665770053864, 1.0, 0.8536457280725064)	-1304.28	-526.116	(0.5320666432380676, 1.0, 0.8433428120904276)
29	-849.316	-368.329	(0.7249593138694763, 1.0, 0.8219467335903818)	-933.697	583.758	(0.11748731136322021, 0.42430995493383294, 1.0)
30	-767.558	-420.984	(0.7014989852905273, 1.0, 0.7969374101446869)	-655.494	773.489	(0.10853832960128784, 0.27180928645145874, 1.0)
31	-892.035	-430.177	(0.6732068359851837, 1.0, 0.7669382735787554)	-618.058	765.321	(0.06606709957122803, 0.19102155253365527, 1.0)
32	-905.17	-474.071	(0.6677853465080261, 1.0, 0.7576062361823903)	-561.165	718.565	(0.03728741407394409, 0.10273835104744022, 1.0)
33	-933.601	-487.731	(0.6187507510185242, 1.0, 0.7155568660279881)	-216.704	858.599	(0.04503375291824341, 0.06308885547839704, 1.0)
34	-743.839	-700.395	(0.5898669362068176, 1.0, 0.6872597240327872)	10.6172	864.896	(0.18621918903824597, 0.13091981410980225, 1.0)
35	-746.048	-701.295	(0.5199599266052246, 1.0, 0.6339532744804305)	-55.1431	847.929	(0.24867485851673532, 0.15297293663024902, 1.0)
36	-778.188	-675.849	(0.5200497806072235, 1.0, 0.6735021666630532)	-17.9802	805.302	(0.3847338261735017, 0.21950501203536987, 1.0)
37	-607.986	-360.14	(0.7507027685642242, 1.0, 0.9247417705690045)	-47.0307	827.49	(0.5168875028107911, 0.24541360139846802, 1.0)
38	-407.225	-531.093	(0.8089389638762646, 0.8674264505505562, 0.8603546677217861)	-58.4392	744.663	(0.6563035540158408, 0.2516351342201233, 1.0)
39	-29.8594	-444.747	(0.8071036665705229, 0.9474197134081809, 0.9538175940513611)	32.0644	738.391	(0.7984463554918767, 0.23024004697799683, 1.0)
40	284.686	-352.188	(0.8068040195883782, 0.9475403058861758, 0.9565330028533936)	101.421	722.246	(0.8477543632468729, 0.22336232662200928, 1.0)
41	310.106	-367.771	(0.8063763529201717, 0.9484276629235349, 0.9601967364549637)	93.5714	706.882	(0.9229900779027771, 0.20869332551956177, 1.0)
42	402.69	-309.894	(0.8073193753494385, 0.9383456343816458, 0.951774749159813)	177.856	598.27	(0.946254719515702, 0.16565340757369995, 1.0)
43	488.535	-164.783	(0.8093423112124493, 0.916746882449975, 0.9256454437971116)	665.412	496.355	(1.0, 0.10715687274932861, 0.8665560683231643)
44	396.041	-101.806	(0.8096399526517204, 0.8779121333135512, 0.8810250863432885)	667.486	328.619	(1.0, 0.17160189151763916, 0.7944153251577952)
45	403.114	-157.912	(0.80844393237845, 0.8605529770255089, 0.8585388724854329)	464.009	-17.7881	(1.0, 0.40997493267059326, 0.6982595234850383)
46	410.646	-212.662	(0.6463257372379303, 1.0, 0.6547792059367868)	477.701	-28.9407	(1.0, 0.49358659982681274, 0.7160242762918806)
47	81.8036	-141.128	(0.6412487924098969, 1.0, 0.6438583925392509)	326.882	-125.375	(1.0, 0.5663149952888489, 0.7282674729735767)
48	-19.633	-99.204	(0.6332126428851714, 1.0, 0.6297133266925812)	312.972	-45.9587	(1.0, 0.60809326171875, 0.735101428815491)
49	-66.2268	-123.77	(0.6271141128316253, 1.0, 0.6235566139221191)	269.752	-23.5281	(1.0, 0.6083199083805084, 0.7352546243872917)
50	-2.63186	-3.79639	(0.5795285105705261, 1.0, 0.6171184734570364)	264.643	-42.8385	(1.0, 0.530266672372818, 0.6747686513047821)
51	-319.397	57.2836	(0.542023628950119, 1.0, 0.7035195412319584)	319.814	-127.75	(1.0, 0.42110908031463623, 0.5706190431289992)
52	-279.577	113.873	(0.5372779369354248, 1.0, 0.7004473195309503)	150.491	-262.69	(1.0, 0.3316781520843506, 0.4712997850220463)
53	-320.754	87.4291	(0.5222120583057404, 1.0, 0.6985546135635772)	252.814	-316.73	(1.0, 0.3317713141441345, 0.47137348424524117)
54	-318.323	97.0181	(0.4983631372451782, 1.0, 0.7000136028739735)	234.188	-342.978	(1.0, 0.24804532527923584, 0.3927678738973649)
55	55.6626	355.216	(0.808601878723416, 0.862608540058136, 0.8587440690062722)	368.747	-448.97	(1.0, 0.19029510021209717, 0.33281112323986806)
56	109.464	430.607	(0.809733614924078, 0.8836786925792695, 0.8808205876642717)	693.792	-277.193	(1.0, 0.07833331823348999, 0.22539248644890786)
57	411.17	431.194	(0.8079327412327176, 0.9349441155394719, 0.9454671174287796)	750.633	-286.14	(1.0, 0.05503988265991211, 0.20581570172980623)
58	363.971	524.486	(0.8040850561933575, 0.9494691854238854, 0.9769086718559266)	819.675	-253.343	(1.0, 0.0550001859664917, 0.20578233895604547)
59	163.788	253.627	(0.7087523937225342, 0.7477195243400647, 1.0)	895.147	-136.033	(1.0, 0.05500000715255737, 0.2057821886732808)
60	117.919	199.955	(0.8019125288029536, 0.6738393008708954, 1.0)	1010.68	-310.618	(1.0, 0.18841463327407837, 0.2645007614046335)
61	64.295	170.199	(0.8465260242275999, 0.6658256649971008, 1.0)	1043.2	-277.304	(1.0, 0.21666663885116577, 0.21666663885116577)
62	-43.3614	130.387	(0.9766505059064762, 0.6375203430652618, 1.0)	999.659	-285.654	(1.0, 0.23152114228621734, 0.218666672706604)
63	-431.549	281.827	(1.0, 0.5515592992305756, 0.9108430609265195)	949.794	-334.833	(1.0, 0.2472658528222661, 0.2216552495956421)
64	-557.686	405.87	(1.0, 0.37101346254348755, 0.9163400207224445)	900.283	-299.476	(1.0, 0.3281529985745941, 0.3052944540977478)
65	-899.593	372.358	(0.9755718391829513, 0.22480010986328125, 1.0)	878.216	-292.426	(1.0, 0.37110514855859655, 0.3384539484977722)
66	-932.73	392.663	(0.9620930646324882, 0.2096801996231079, 1.0)	853.348	-310.405	(1.0, 0.4329805338341344, 0.40354180335998535)
67	-1012.78	427.63	(0.9621084025233231, 0.20999997854232788, 1.0)	346.288	-502.467	(1.0, 0.5793206968050303, 0.5416139364242554)
68	-945.506	312.873	(0.9621084025233231, 0.20999997854232788, 1.0)	228.472	-443.414	(1.0, 0.6302992021757964, 0.5971617996692657)
69	-823.597	219.773	(0.955616422231655, 0.3109853267669678, 1.0)	95.0581	-514.684	(1.0, 0.6307293206736697, 0.5976304709911346)
70	-588.679	155.433	(1.0, 0.4463130235671997, 0.9445739123261229)	0.775811	-465.079	(1.0, 0.6918185095320938, 0.6701090931892395)
71	-506.327	-114.219	(1.0, 0.5850532948970795, 0.8833687386292552)	-74.7666	-473.939	(1.0, 0.7409586822334742, 0.7275096774101257)
72	-227.09	-232.157	(0.9799957305192948, 0.8036006830986844, 0.8578643087069281)	-163.824	-430.965	(1.0, 0.77741245633883, 0.765856072306633)
73	-64.089	-385.7	(0.8522730499505997, 0.8084550883376612, 0.8077221382389821)	-184.1	-415.996	(0.9873093694448472, 0.8115045736911521, 0.8023770740071432)
74	-26.4617	-337.599	(0.9756504774093628, 0.8409296029450527, 0.8042770052677355)	-224.002	-446.291	(0.9616676300764084, 0.8189860827381795, 0.8061971034007593)
75	118.841	-621.812	(1.0, 0.7593659176908611, 0.5248526930809021)	-264.722	-434.032	(0.9926036030054093, 0.8234414694731591, 0.8014245727104166)
76	199.521	-924.231	(1.0, 0.7036507485714143, 0.39519208669662476)	-305.428	-417.629	(1.0, 0.790243112083842, 0.7386455833911896)
77	253.995	-893.444	(1.0, 0.6842726425238025, 0.3556440472602844)	-411.121	-350.935	(1.0, 0.7759569029548412, 0.708911120891571)
78	160.236	-930.885	(1.0, 0.6764269477456684, 0.26566338539123535)	-465.553	-355.32	(1.0, 0.7750171778592883, 0.7076901793479919)
79	66.456	-1033.92	(1.0, 0.6662600014735243, 0.21321356296539307)	-410.161	-386.411	(1.0, 0.7580019889740801, 0.6479581594467163)
80	116.275	-1034.42	(1.0, 0.6674328055238892, 0.18434298038482666)	-465.206	-380.267	(1.0, 0.7555098693887738, 0.6356118321418762)
81	289.958	-1019.59	(1.0, 0.6819312979030353, 0.06976062059402466)	-390.068	-386.355	(1.0, 0.7589260164807708, 0.601631224155426)
82	387.527	-1121.81	(1.0, 0.6820131443864763, 0.06999999284744263)	-456.625	-404.804	(1.0, 0.752981087459919, 0.5555590391159058)
83	620.392	-1483.6	(1.0, 0.6994892028101622, 0.12111133337020874)	-522.259	-404.803	(1.0, 0.7566923711466533, 0.4676973223686218)
84	621.506	-1479.3	(1.0, 0.7358175300969363, 0.14508873224258423)	-536.837	-419.328	(1.0, 0.7632177430811432, 0.4626317620277405)
85	615.287	-1495.9	(1.0, 0.7529046041838815, 0.15541839599609375)	-552.991	-417.466	(1.0, 0.8161231780721211, 0.3715019226074219)
86	673.69	-1490.52	(1.0, 0.7858636796658874, 0.1753251552581787)	-551.566	-424.202	(1.0, 0.8510672952826994, 0.2918272614479065)
87	652.916	-1498.22	(1.0, 0.8220423937408956, 0.21520769596099854)	-476.697	-505.989	(1.0, 0.887422843636468, 0.22090721130371094)
88	679.92	-1248.93	(1.0, 0.8889586410892181, 0.23153573274612427)	-458.298	-466.104	(1.0, 0.9197968930199842, 0.15701550245285034)
89	604.081	-1115.44	(1.0, 0.9640963050552878, 0.2202048897743225)	-450.421	-582.226	(1.0, 0.9183949964067837, 0.1422806978225708)
90	652.991	-1013.31	(0.9720519993916181, 1.0, 0.23375296592712402)	-463.674	-573.008	(1.0, 0.9184953372466155, 0.14333534240722656)
91	693.572	-972.165	(0.7537297064161577, 1.0, 0.2595807909965515)	-526.777	-576.085	(1.0, 0.918495195474207, 0.14333385229110718)
92	660.927	-932.951	(0.6973836293686604, 1.0, 0.27057385444641113)	-574.896	-825.659	(1.0, 0.9742555209408073, 0.1320694088935852)
93	576.008	-796.877	(0.5279011623923944, 1.0, 0.26828688383102417)	-467.157	-887.676	(1.0, 0.9742548243536899, 0.1320459246635437)
94	587.045	-774.19	(0.5158971955820837, 1.0, 0.26833850145339966)	-481.272	-875.134	(1.0, 0.9890958462619486, 0.16753697395324707)
95	580.549	-846.666	(0.3433568802649585, 1.0, 0.25)	-539.95	-855.403	(0.9969970265452154, 1.0, 0.17434066534042358)
96	582.275	-840.457	(0.27481768136545437, 1.0, 0.24285399913787842)	-540.135	-853.886	(1.0, 0.9765997717330653, 0.21110177040100098)
97	634.614	-707.6	(0.23500001430511475, 1.0, 0.253284928178104)	-663.261	-870.531	(1.0, 0.989758686981377, 0.21814066171646118)
98	627.92	-717.65	(0.23500001430511475, 1.0, 0.253284928178104)	-634.566	-818.308	(1.0, 0.989919046546373, 0.23038309812545776)
99	604.735	-708.833	(0.6070134043693542, 1.0, 0.8037802675776692)	-709.033	-826.075	(1.0, 0.989916005559267, 0.23015093803405762)
100	450.624	-517.533	(0.6721734702587128, 1.0, 0.8578883695516728)	-709.509	-851.559	(0.9718693279893008, 1.0, 0.22874468564987183)
101	738.614	-404.214	(0.7217011451721191, 1.0, 0.8976725779936902)	-712.157	-851.661	(0.9324508709526845, 1.0, 0.2129872441291809)
102	705.019	-356.712	(0.7488954067230225, 1.0, 0.915933884845996)	-662.698	-720.605	(0.8918672026623539, 1.0, 0.20011645555496216)
103	783.824	-112.5	(0.8059991831118557, 0.9632520109415055, 0.9287157964543363)	-697.016	-720.502	(0.8517185465913863, 1.0, 0.19648754596710205)
104	807.195	-143.986	(0.8082094268780151, 0.9423151642084122, 0.9150688541990399)	-659.008	-760.744	(0.8288870533180455, 1.0, 0.213076651096344)
105	1494.36	1096.06	(0.5801219642162323, 0.8228101728265614, 1.0)	-744.328	-599.717	(0.7703361482957103, 1.0, 0.2735772728919983)
106	1484.64	1133.2	(0.5700139403343201, 0.8043963232100181, 1.0)	-837.75	-435.279	(0.7303489822357176, 1.0, 0.39779531955718994)
107	1510.88	1197.98	(0.5379738509654999, 0.7594161070956561, 1.0)	-863.546	-465.529	(0.737572075141911, 1.0, 0.4721129536628723)
108	1494.58	1211.54	(0.517804354429245, 0.7251143504819639, 1.0)	-885.014	-343.764	(0.7486169720790359, 1.0, 0.5399999916553497)
109	1496.42	1203.92	(0.48891741037368774, 0.6497885528157193, 1.0)	-880.604	-287.424	(0.7488087748060286, 1.0, 0.5784255564212799)
110	1446.6	1237.63	(0.5163252353668213, 0.6606119404466648, 1.0)	-943.271	-190.697	(0.7599370813374571, 1.0, 0.6699968576431274)
111	1446.61	1236.15	(0.5877296924591064, 0.6564542273438323, 1.0)	-917.636	-104.748	(0.7901419925884965, 1.0, 0.7354500889778137)
112	1386.64	1349.49	(0.6033788025379181, 0.662969467318969, 1.0)	-835.105	110.963	(0.8078180713370704, 0.8532888807356358, 0.8492871169140072)
113	1190.49	1295.69	(0.8225031058895995, 0.7543277442455292, 1.0)	-821.608	194.447	(0.9135322426187319, 0.8016766033053719, 0.9912326514720917)
114	1042.22	1305.38	(0.8287946669047255, 0.7575141936540604, 1.0)	-751.24	228.51	(0.920978092535627, 0.8001249018610219, 0.9993735283613205)
115	1026.76	1296.42	(0.9066506791985707, 0.7967411279678345, 1.0)	-757.863	217.054	(0.9780218782571845, 0.7741663157939911, 1.0)
116	633.735	1103.56	(0.9196576952934266, 0.8277179966129307, 0.8096135750157508)	-764.275	217.805	(1.0, 0.7561470568180084, 0.9996535353263253)
117	252.218	990.627	(1.0, 0.8503097635487397, 0.7457278370857239)	-714.516	201.048	(1.0, 0.7134703993797302, 0.9477474642655881)
118	36.5118	477.173	(1.0, 0.845903767043136, 0.47329312562942505)	-647.995	242.678	(1.0, 0.7051340341567993, 0.9316738408638625)
119	74.2432	417.252	(1.0, 0.8599741184342663, 0.424258291721344)	-558.175	214.991	(1.0, 0.6898027062416077, 0.9077078533378882)
120	-138.509	529.879	(1.0, 0.9305018497110245, 0.26953125)	-523.155	224.249	(1.0, 0.6708173155784607, 0.8803963725921788)
121	-151.503	327.039	(0.9830287019536962, 1.0, 0.1587086319923401)	-385.698	164.7	(1.0, 0.6165650486946106, 0.8669928780469606)
122	-215.51	243.852	(0.9383388489019128, 1.0, 0.11122661828994751)	-359.597	214.15	(1.0, 0.521895706653595, 0.8498851903659803)
123	-161.716	112.962	(0.8872036428611799, 1.0, 0.05000561475753784)	-308.773	163.907	(1.0, 0.5226286351680756, 0.850115314683954)
124	57.4884	-9.97414	(0.887203480088327, 1.0, 0.05000424385070801)	-300.002	143.347	(1.0, 0.5098042786121368, 0.846088733308583)
125	-54.5585	-220.049	(0.8872031191572183, 1.0, 0.05000120401382446)	-176.701	189	(1.0, 0.5007106065750122, 0.8350192170405109)
126	30.6574	-371.171	(0.887202977615607, 1.0, 0.050000011920928955)	15.3527	277.19	(1.0, 0.1145586371421814, 0.8676623326956856)
127	334.102	-407.066	(0.8871998212376756, 1.0, 0.04997342824935913)	15.3526	277.19	(1.0, 0.13773375749588013, 0.842754125397555)
128	74.2077	-473.831	(0.8548607748686929, 1.0, 0.042854905128479004)	240.175	458.332	(1.0, 0.1366768479347229, 0.8425613836895679)
129	127.222	-458.942	(0.8403241016394045, 1.0, 0.05005490779876709)	485.821	684.547	(1.0, 0.056933581829071045, 0.8745650148243542)
130	203.483	-423.141	(0.8112143541621457, 1.0, 0.131802499294281)	544.466	807.648	(0.7720514911836222, 0.0710676908493042, 1.0)
131	288.024	-505.662	(0.7756097707422485, 1.0, 0.15896159410476685)	578.376	883.858	(0.7276424672987325, 0.07595080137252808, 1.0)
132	194.09	-515.063	(0.6695655514836654, 1.0, 0.20352119207382202)	581.286	871.66	(0.6024866858409961, 0.13445425033569336, 1.0)
133	69.6124	-499.752	(0.6079941668495497, 1.0, 0.23672038316726685)	493.162	1066.24	(0.4288625944962615, 0.17177337408065796, 1.0)
134	106.537	-244.533	(0.5359954511461971, 1.0, 0.19914817810058594)	444.429	1143.88	(0.4288782546671157, 0.17179608345031738, 1.0)
135	43.3689	-328.221	(0.47052447105163875, 1.0, 0.1578846573829651)	369.266	1174.05	(0.4288782546671157, 0.17179608345031738, 1.0)
136	57.5954	-309.37	(0.4157646124237411, 1.0, 0.13842368125915527)	375.22	1178.61	(0.43967222871529277, 0.27404630184173584, 1.0)
137	210.641	-290.839	(0.3628295775988952, 1.0, 0.12411195039749146)	316.189	1254.2	(0.41521550001973995, 0.3282681107521057, 1.0)
138	254.927	-400.594	(0.300542188661972, 1.0, 0.09957945346832275)	-33.9074	1160.76	(0.41289329528808594, 0.4914445456875204, 1.0)
139	305.886	-390.288	(0.23567990718150833, 1.0, 0.07486146688461304)	-33.9072	1160.76	(0.4757322669029236, 0.6321284019082829, 1.0)
140	481.437	-439.328	(0.1900520529127152, 1.0, 0.057182908058166504)	-271.876	967.876	(0.5186015367507935, 0.7176488495323223, 1.0)
141	521.529	-454.169	(0.1602042094977233, 1.0, 0.0755506157875061)	-272.027	973.606	(0.5500001013278961, 0.7730817378396695, 1.0)
142	489.734	-419.775	(0.11015619861092396, 1.0, 0.10166668891906738)	-271.151	971.28	(0.5403125882148743, 0.8135732550841114, 1.0)
143	493.54	-426.138	(0.11016948291774242, 1.0, 0.10168009996414185)	-272.48	971.831	(0.5417102575302124, 0.8292196162501237, 1.0)
144	505.998	-423.584	(0.3227432370185852, 1.0, 0.45014249990812083)	-455.871	1042.06	(0.4232966899871826, 0.7661173264449462, 1.0)
145	663.481	-327	(0.7498783767223358, 1.0, 0.9121480021114096)	-398.52	1054.14	(0.4063694477081299, 0.7592524643721917, 1.0)
146	250.69	376.647	(0.8092885688209739, 0.8733273327350617, 0.8634772253046279)	-632.683	1351.8	(0.4063505530357361, 0.7592448016166315, 1.0)
147	244.709	218.567	(0.8067920701792941, 0.8433614104986191, 0.8395414073007159)	-677.899	1356.07	(0.38325339555740356, 0.7498777235215978, 1.0)
148	182.407	254.061	(0.8091259814066684, 0.8704361945390702, 0.8670577817450674)	-759.826	1342.49	(0.3200008273124695, 0.7018509266337684, 1.0)
149	328.251	320.22	(0.6393053829669952, 0.7528395872082645, 1.0)	-694.419	1261.82	(0.2583611011505127, 0.6382204226864208, 1.0)
150	205.276	469.616	(0.6319618225097656, 0.7417525741813566, 1.0)	-610.008	1231.93	(0.20483291149139404, 0.5597805369157083, 1.0)
151	169.382	474.946	(0.529332846403122, 0.5768184038258988, 1.0)	-579.628	1155.07	(0.17333334684371948, 0.5015409094018068, 1.0)
152	159.29	483.841	(0.4644284248352051, 0.4656188861092724, 1.0)	-591.687	1021.07	(0.1709204912185669, 0.5000860184659426, 1.0)
153	204.439	361.152	(0.46042589449867044, 0.4134542942047119, 1.0)	-530.813	980.609	(0.11715209484100342, 0.438615866928588, 1.0)
154	148.615	383.801	(0.4468142643148456, 0.326374351978302, 1.0)	-335.13	926.174	(0.08294862508773804, 0.281080925852376, 1.0)
155	183.954	330.943	(0.4533092593648107, 0.2256973385810852, 1.0)	-277.228	921.479	(0.09180879592895508, 0.27308529331043796, 1.0)
156	297.367	410.952	(0.4569553562641251, 0.15180397033691406, 1.0)	-218.756	908.191	(0.10996013879776001, 0.2290419742489167, 1.0)
157	271.322	389.911	(0.4781689381294978, 0.09156239032745361, 1.0)	-134.461	907.969	(0.11500102281570435, 0.20428847240513826, 1.0)
158	137.705	443.165	(0.4840531003014191, 0.04723000526428223, 1.0)	-22.4526	859.343	(0.19782450598730694, 0.11211353540420532, 1.0)
159	177.863	380.175	(0.543163846649573, 0.03968554735183716, 1.0)	17.3329	837.31	(0.2316268180608707, 0.13375335931777954, 1.0)
160	136.658	395.266	(0.5432690714375746, 0.03990674018859863, 1.0)	19.6011	823.947	(0.37905502157147286, 0.2284044623374939, 1.0)
161	120.313	358.075	(0.5990063263544769, 0.05949348211288452, 1.0)	35.7895	769.405	(0.46321254139312107, 0.33297985792160034, 1.0)
162	-34.527	290.014	(0.7012956884298991, 0.0883362889289856, 1.0)	-20.2382	745.032	(0.5432564428174758, 0.4082487225532532, 1.0)
163	-13.1478	257.658	(0.7398410597083293, 0.11733794212341309, 1.0)	-100.078	748.673	(0.6328140075092463, 0.4917803406715393, 1.0)
164	-186.695	205.068	(0.8403340666566641, 0.1855098009109497, 1.0)	-104.583	727.326	(0.6753844491954033, 0.5292634665966034, 1.0)
165	-294.712	119.167	(0.9453943075517415, 0.32475507259368896, 1.0)	-153.581	561.992	(0.7877467465422694, 0.6304956674575806, 1.0)
166	-547.928	-284.975	(1.0, 0.7150698304176331, 0.8824118803591291)	-297.776	343.45	(0.8340630913866821, 0.7026087045669556, 1.0)
167	-523.846	-252.24	(0.9506665498018265, 0.8074329007311791, 0.8514952325331547)	-510.034	190.841	(0.8914211708351638, 0.786522313952446, 1.0)
168	-344.026	-452.46	(1.0, 0.8468123092114225, 0.7771532237529755)	-547.711	143.104	(0.8871369518156642, 0.8085471044996431, 0.938116866350174)
169	-431.916	-510.002	(1.0, 0.85110336747845, 0.6961225271224976)	-570.676	39.6422	(0.8864317142064211, 0.8088872874639741, 0.9333573460578919)
170	-537.721	-567.885	(1.0, 0.8744340860326126, 0.6142005324363708)	-592.113	-32.2723	(0.8864317142064211, 0.8088872874639741, 0.9333573460578919)
171	-488.862	-641.616	(1.0, 0.8875670649198816, 0.5928017199039459)	-629.29	-41.4726	(0.8522741712629796, 0.8077222452713646, 0.8133649219042376)
172	-604.419	-821.371	(1.0, 0.8875670649198816, 0.5928017199039459)	-585.083	-64.1394	(0.8754490122199059, 0.8561245484853851, 0.8093972489990217)
173	-612.45	-858.126	(1.0, 0.8971908892172075, 0.4696560502052307)	-597.277	-60.3199	(0.9565612852573395, 0.9496659431955542, 0.8068008210100379)
174	-745.44	-842.042	(1.0, 0.8892597682186589, 0.23361968994140625)	-597.277	-60.32	(0.9702567040920258, 0.9192092803373502, 0.8050639955301255)
175	-758.95	-852.71	(1.0, 0.8950528950940788, 0.05956166982650757)	-528.267	-143.393	(0.994061741232872, 0.9249281773505014, 0.8011523888362403)
176	-725.54	-1103.76	(1.0, 0.788246368806759, 0.1845012903213501)	-554.715	-276.143	(1.0, 0.9165775048056584, 0.7774363160133362)
177	-695.557	-353.881	(0.9906374096870423, 0.8328548178261141, 0.8017848599652233)	-604.927	-301.89	(1.0, 0.9003633283004117, 0.7556302845478058)
178	-658.349	-387.01	(0.879659827053547, 0.8118919727222978, 0.8095862773645084)	-610.128	-302.89	(1.0, 0.8804954001098801, 0.7182699143886566)
179	-728.015	-193.388	(0.8792045071721077, 0.8095675474780452, 0.8195330071943783)	-492.797	-372.587	(1.0, 0.8623562191996932, 0.6876227259635925)
180	-762.242	352.054	(1.0, 0.559429258108139, 0.8109321602753984)	-559.112	-368.898	(1.0, 0.8533044879133507, 0.6250855028629303)
181	-767.579	364.004	(1.0, 0.47009187936782837, 0.8161838043587902)	-547.07	-344.89	(1.0, 0.8366618714971946, 0.5442235171794891)
182	-743.968	291.143	(1.0, 0.38451868295669556, 0.8270034164048056)	-453.493	-305.648	(1.0, 0.8126437243956568, 0.4772036075592041)
183	-682.999	398.675	(1.0, 0.3547365069389343, 0.8398640894393965)	-367.611	-285.437	(1.0, 0.7970478398415475, 0.4336850643157959)
184	-675.575	395.217	(1.0, 0.2803611159324646, 0.8569246724669926)	-164.1	-298.113	(1.0, 0.778099903871865, 0.38081300258636475)
185	-430.345	662.695	(1.0, 0.12205535173416138, 0.8976706198375577)	-125.613	-322.876	(1.0, 0.7681400187387498, 0.2496863603591919)
186	-332.369	673.778	(1.0, 0.057813405990600586, 0.9211845044245462)	-114.682	-432.894	(1.0, 0.7705643994689121, 0.21578025817871094)
187	-365.645	666.424	(1.0, 0.05064260959625244, 0.9205846552279171)	-37.856	-590.609	(1.0, 0.7577179997995308, 0.17187076807022095)
188	-147.904	402.548	(1.0, 0.1071929931640625, 0.8665614668640824)	36.0316	-583.078	(1.0, 0.7544725262543472, 0.11077332496643066)
189	-172.189	392.317	(1.0, 0.10793519020080566, 0.8666723952989205)	353.65	-786.824	(1.0, 0.7689682249915019, 0.050071120262145996)
190	-207.648	547.318	(1.0, 0.11575734615325928, 0.8678414912046022)	298.202	-843.084	(1.0, 0.8060759480043176, 0.07789409160614014)
191	-729.604	488.812	(1.0, 0.2057352066040039, 0.8028862359571604)	337.317	-876.183	(1.0, 0.8826490711501437, 0.083523690700531)
192	-521.476	621.862	(1.0, 0.2065587043762207, 0.8030906045089483)	314.274	-894.023	(1.0, 0.8972496360723474, 0.07924681901931763)
193	-479.385	640.29	(1.0, 0.34500032663345337, 0.7835676856483081)	110.557	-649.531	(1.0, 0.9124463338936399, 0.07975655794143677)
194	-469.825	628.726	(1.0, 0.4285796880722046, 0.7829819494265784)	120.985	-642.176	(1.0, 0.9273609815987652, 0.07689511775970459)
195	-868.147	-161.283	(1.0, 0.5726265609264374, 0.781440022981431)	65.2917	-800.892	(1.0, 0.9421800671736067, 0.07106661796569824)
196	-846.179	-252.481	(0.8500000007450581, 0.8075000000745058, 0.8114843751373702)	65.2917	-800.892	(1.0, 0.9714741281406432, 0.038299560546875)
197	-638.256	-391.043	(1.0, 0.7859078778853421, 0.721839964389801)	-218.447	-944.797	(0.9502567636533786, 1.0, 0.06013333797454834)
198	-712.593	-542.533	(1.0, 0.7849940039463672, 0.7206526100635529)	-336.516	-792.109	(0.8901930229224368, 1.0, 0.07518279552459717)
199	-916.098	-693.903	(1.0, 0.7362522840916945, 0.5970294773578644)	-322.851	-816.9	(0.878407469164551, 1.0, 0.10055166482925415)
200	-792.871	-836.791	(1.0, 0.8007523990669264, 0.4684253931045532)	-305.829	-788.75	(0.8522360080524912, 1.0, 0.1209213137626648)
201	-554.432	-1015.88	(0.9884327655783085, 1.0, 0.4265957474708557)	-466.561	-774.424	(0.812000502154818, 1.0, 0.1354178786277771)
202	-356.541	-1074.99	(0.9600593320976469, 1.0, 0.42430198192596436)	-477.102	-771.856	(0.7888619373279177, 1.0, 0.15662658214569092)
203	-229.747	-1037.21	(0.8746130643217962, 1.0, 0.46392351388931274)	-581.231	-700.379	(0.7286780302743582, 1.0, 0.18426215648651123)
204	-229.747	-1037.21	(0.7461344924838649, 1.0, 0.5056951940059662)	-620.894	-654.227	(0.687976555470025, 1.0, 0.2765865921974182)
205	-131.123	-1140.5	(0.6484523704244329, 1.0, 0.4686792492866516)	-635.48	-625.559	(0.659270076468818, 1.0, 0.33656036853790283)
206	-4.53087	-1210.13	(0.5482080928443757, 1.0, 0.43046486377716064)	-709.845	-561.794	(0.6074611775499013, 1.0, 0.5051601231098175)
207	-23.2313	-1221.2	(0.524979555951905, 1.0, 0.425031840801239)	-877.221	-252.544	(0.6662354171276093, 1.0, 0.6851295253429679)
208	31.708	-1189.68	(0.3585943073336796, 1.0, 0.3415681719779968)	-911.4	-172.644	(0.7904009968042374, 1.0, 0.8539668760419912)
209	35.8234	-1200.49	(0.3253434002583464, 1.0, 0.307434618473053)	-933.955	-43.6581	(0.8087236373527362, 0.8642737820744515, 0.8484181227951014)
210	120.14	-1183.5	(0.22307835645618734, 1.0, 0.21566617488861084)	-829.059	30.345	(0.8074490534786114, 0.8494931042194367, 0.8395675936862512)
211	79.2303	-1208.61	(0.16973340511322021, 1.0, 0.17577286579676576)	-828.403	30.5757	(0.8099850125915644, 0.8852859425750204, 0.8961286425590516)
212	156.543	-1261.41	(0.14833331108093262, 1.0, 0.1545284386639152)	-812.622	16.6458	(0.8079420816904076, 0.8851108252791304, 0.9453642845153809)
213	205.467	-1376.31	(0.09442192316055298, 1.0, 0.10100920876813357)	-750.449	215.147	(0.7917798305171773, 0.7851769030094147, 1.0)
214	242.529	-1437.35	(0.06325358152389526, 1.0, 0.10104739058059498)	-698.076	236.492	(0.7917798305171773, 0.7851769030094147, 1.0)
215	333.382	-1457.15	(0.04011738300323486, 1.0, 0.09445546130830351)	-616.189	220.033	(0.8012238598095229, 0.7627002447843552, 1.0)
216	435.496	-1461.88	(0.04008883237838745, 1.0, 0.09442852690825387)	-493.208	282.702	(0.8081568890811445, 0.7514504492282867, 1.0)
217	455.328	-1458.94	(0.05625826120376587, 1.0, 0.14062835008645436)	-551.408	250.655	(0.9022699310886746, 0.7159830629825592, 1.0)
218	527.462	-1422.2	(0.0675230622291565, 1.0, 0.18156804798261383)	-554.284	240.324	(0.9247196705686328, 0.7124944925308228, 1.0)
219	531.499	-1421.44	(0.14807772636413574, 1.0, 0.3223491539090353)	-587.827	206.153	(1.0, 0.7200136184692383, 0.9811849941025141)
220	565.461	-1403.42	(0.22692322731018066, 1.0, 0.435940026478142)	-566.629	198.331	(1.0, 0.7446431517601013, 0.9198232578210671)
221	500.236	-1422.27	(0.273460328578949, 1.0, 0.5057536824289228)	-508.63	167.464	(1.0, 0.7548370808362961, 0.9068902912983616)
222	419.364	-1255.11	(0.3920140862464905, 1.0, 0.6564202705796789)	-508.63	167.464	(0.9551867127418519, 0.8069544267367483, 0.8549931796110538)
223	478.281	-1091.4	(0.45333331823349, 1.0, 0.7180535189483938)	-360.971	113.974	(0.9371332854032517, 0.8086211191151607, 0.8439261908406374)
224	470.398	-1090.54	(0.5516875088214874, 1.0, 0.768780257668514)	-360.665	113.619	(0.8750266537070275, 0.8093763319749313, 0.8187712802819767)
225	486.02	-545.633	(0.7417044937610626, 1.0, 0.888029820045194)	-160.402	315.17	(0.9250011175870896, 0.824593167405443, 0.8093749441193966)
226	605.343	-496.336	(0.8064287515055385, 0.9597599238157273, 0.9084269082786174)	-176.625	341.831	(0.9626047790050507, 0.8344070698302725, 0.8060806416457288)
227	604.514	-477.438	(0.8099510367404468, 0.893002624809742, 0.8733962976919997)	-190.625	216.643	(1.0, 0.8290489980302145, 0.7679719030857086)
228	723.945	-17.8908	(0.8049595622892929, 0.9091230135676933, 0.9709960401058197)	-201.711	213.669	(1.0, 0.8229062977996581, 0.7648846507072449)
229	781.341	39.3816	(0.7815299034118652, 0.8467024794900979, 1.0)	-201.711	213.669	(1.0, 0.8191507334236214, 0.7650308758020401)
230	761.012	208.006	(0.8085414433704388, 0.7223591506481171, 1.0)	-300.497	-74.0927	(1.0, 0.8191507334236214, 0.7650308758020401)
231	756.396	302.174	(0.84557782505858, 0.7232453525066376, 1.0)	-327.005	-48.5639	(1.0, 0.7670934439145198, 0.661183774471283)
232	508.368	465.276	(0.9691106110811234, 0.8052237234359938, 0.8772096117999415)	-290.114	-105.718	(1.0, 0.7527273400753942, 0.6314647495746613)
233	474.333	435.595	(0.9466185450553894, 0.8078267112569186, 0.8550894242874602)	-317.226	-131.302	(1.0, 0.7324037905300401, 0.5806075036525726)
234	424.505	441.303	(0.9246000155806542, 0.8093948392334316, 0.8391488413191045)	-306.005	-200.681	(1.0, 0.7323597884948111, 0.5805385410785675)
235	305.382	409.38	(0.8753395557403565, 0.8126467701722341, 0.809391862488917)	-308.154	-194.94	(1.0, 0.7198597121279433, 0.5241381227970123)
236	-142.847	291.868	(1.0, 0.8002895163473667, 0.7162657678127289)	-296.454	-187.077	(1.0, 0.7075166788075611, 0.4888879060745239)
237	-192.002	205.177	(1.0, 0.7737914968322038, 0.6786192953586578)	-175.462	-253.249	(1.0, 0.6878952680251449, 0.46984153985977173)
238	-405.886	129.144	(1.0, 0.7665515641090666, 0.6683333218097687)	-49.9527	-369.213	(1.0, 0.644783770341415, 0.4130139946937561)
239	-435.927	148.149	(1.0, 0.7662183562494211, 0.6754459738731384)	-14.1521	-383.807	(1.0, 0.6306551473183539, 0.3896667957305908)
240	-533.989	128.48	(1.0, 0.7607392408084024, 0.6956451833248138)	111.204	-376.799	(1.0, 0.6230579208005962, 0.37711256742477417)
241	-628.087	218.569	(1.0, 0.7672129412655154, 0.7157765626907349)	706.247	-388.733	(1.0, 0.5868245894741543, 0.2098279595375061)
242	-833.309	45.2833	(1.0, 0.7726647384650928, 0.733153373003006)	716.347	-353.809	(1.0, 0.5826232669076803, 0.20179319381713867)
243	-957.253	152.357	(1.0, 0.6215068101882935, 0.6215068101882935)	688.039	-435.463	(1.0, 0.5747137125108857, 0.18666666746139526)
244	-1068.14	248.817	(1.0, 0.5812788307666779, 0.6205339403823018)	753.358	-464.58	(1.0, 0.5610257412083903, 0.13321739435195923)
245	-1151.54	373.332	(1.0, 0.38123661279678345, 0.4901450523560529)	700.584	-444.885	(1.0, 0.5440465770633844, 0.17964023351669312)
246	-1258.74	306.694	(1.0, 0.32587724924087524, 0.46671077062729505)	714.202	-442.38	(1.0, 0.5499222722484389, 0.19021189212799072)
247	-1313.11	312.493	(1.0, 0.24136829376220703, 0.41233788242010494)	684.273	-326.592	(1.0, 0.5508907625897932, 0.23711806535720825)
248	-1406.91	451.838	(1.0, 0.19701242446899414, 0.3911890305543321)	637.542	-287.986	(1.0, 0.5598071519307662, 0.2918444871902466)
249	-1451.89	557.547	(1.0, 0.08410656452178955, 0.29051755766988707)	678.361	-326.763	(1.0, 0.5631788584245254, 0.33259689807891846)
250	-1521.56	611.419	(1.0, 0.06529176235198975, 0.27594296713532585)	656.575	-221.585	(1.0, 0.5674607742899133, 0.35534340143203735)
251	-1525.22	638.466	(1.0, 0.049913763999938965, 0.2640306426155362)	654.023	-279.935	(1.0, 0.5743249675135595, 0.3807576298713684)
252	-1565.87	640.148	(1.0, 0.04788005352020264, 0.2624552607836943)	619.449	-280.372	(1.0, 0.5402675368669465, 0.4151912331581116)
253	-1584.03	674.629	(1.0, 0.0793045163154602, 0.28679772656548064)	563.103	-304.475	(1.0, 0.51640500064869, 0.40955036878585815)
254	-1520.1	634.535	(1.0, 0.2068806290626526, 0.424767674986668)	362.72	-279.214	(1.0, 0.46100581204742674, 0.40197354555130005)
255	-1485.14	487.355	(1.0, 0.20666664838790894, 0.42461247943155855)	278.177	-245.151	(1.0, 0.4365495772601845, 0.3968580961227417)
256	-1396.97	439.405	(1.0, 0.4019331932067871, 0.5859138307989555)	120.847	-154.23	(1.0, 0.3393740653991699, 0.40130774676799774)
257	-1273.28	283.4	(1.0, 0.5647649168968201, 0.7201357727427764)	81.8246	-169.995	(1.0, 0.3090404272079468, 0.39655317438721327)
258	-1278.43	250.771	(1.0, 0.5637181103229523, 0.7338180466126429)	121.841	-71.3678	(1.0, 0.27396994829177856, 0.40175837540294723)
259	-1019.87	-7.59802	(1.0, 0.5134930312633514, 0.7431949735749364)	139.335	-79.7392	(1.0, 0.18346428871154785, 0.3540498377514253)
260	-761.167	-255.1	(1.0, 0.3741031885147095, 0.7622924788403012)	151.598	-89.3322	(1.0, 0.11920183897018433, 0.3177035599550678)
261	-492.426	-352.724	(1.0, 0.2582539916038513, 0.7915135329138224)	419.923	56.478	(1.0, 0.060641467571258545, 0.2877949843659574)
262	-430.616	-334.932	(1.0, 0.1952122449874878, 0.8135150794275104)	536.02	95.8612	(1.0, 0.061666667461395264, 0.28857227277988706)
263	-366.51	-311.653	(1.0, 0.12098091840744019, 0.8541606116425263)	599.415	90.7071	(1.0, 0.061666667461395264, 0.28857227277988706)
264	-223.495	-327.813	(1.0, 0.048362016677856445, 0.8890812477019564)	763.583	359.774	(1.0, 0.04733395576477051, 0.27770546441484234)
265	-227.802	-292.06	(1.0, 0.06170123815536499, 0.8906360088914451)	803.807	345.44	(1.0, 0.05684530735015869, 0.28491680286626164)
266	-153.17	-462.303	(1.0, 0.10672706365585327, 0.9252762142767207)	958.465	365.809	(1.0, 0.13136005401611328, 0.39857590563149814)
267	-109.735	-618.016	(1.0, 0.26830434799194336, 0.9147167618306764)	962.518	395.485	(1.0, 0.14542734622955322, 0.4223751396826241)
268	-86.5127	-638.006	(1.0, 0.2683928608894348, 0.9147270785060553)	1040.08	422.321	(1.0, 0.1695733666419983, 0.4660202794739805)
269	-236.723	-439.762	(0.8609461478888989, 0.8084747966352843, 0.8151204996217223)	982.243	428.865	(1.0, 0.26501375436782837, 0.5515741560576088)
270	-270.519	-339.225	(0.8957062765955925, 0.8128022441088983, 0.8099815639393265)	976.749	458.263	(1.0, 0.2883068919181824, 0.5657856395053019)
271	-1023.81	-33.5221	(1.0, 0.5650751292705536, 0.6201600745450233)	952.18	432.325	(1.0, 0.2885465621948242, 0.5659318658417942)
272	-1135.38	162.966	(1.0, 0.21145975589752197, 0.3761966665073526)	1026.61	503.121	(1.0, 0.30305397510528564, 0.5747830503591302)
273	-1180.62	284.487	(1.0, 0.17168039083480835, 0.3719827309491853)	1025.78	485.41	(1.0, 0.34901368618011475, 0.6028237413905007)
274	-1199.26	296.655	(1.0, 0.16696006059646606, 0.3821090051174739)	984.812	545.208	(1.0, 0.3854135274887085, 0.635142972184473)
275	-1261.83	294.09	(1.0, 0.16593343019485474, 0.3813475222038426)	886.142	513.58	(1.0, 0.42798733711242676, 0.6698281854633124)
276	-1321.26	512.174	(1.0, 0.23544007539749146, 0.470638251935695)	854.802	519.067	(1.0, 0.4324280023574829, 0.6817290602265336)
277	-1354.51	511.221	(1.0, 0.22553497552871704, 0.4892631589672788)	778.588	619.69	(1.0, 0.4151232838630676, 0.7008924047439904)
278	-1313.02	415.006	(1.0, 0.18938708305358887, 0.4920970428552961)	750.04	589.604	(1.0, 0.40531593561172485, 0.7056606214983707)
279	-1374.75	456.478	(1.0, 0.053058087825775146, 0.42225690799708004)	657.411	517.418	(1.0, 0.3546910881996155, 0.7230702125492503)
280	-1424.97	538.01	(1.0, 0.04299163818359375, 0.43185988936564945)	639.835	524.258	(1.0, 0.303208589553833, 0.7468312150670326)
281	-1437.05	475.739	(1.0, 0.041493356227874756, 0.4309704153442647)	638.946	538.622	(1.0, 0.2570127248764038, 0.7789410418996133)
282	-1456.95	549.127	(1.0, 0.044737160205841064, 0.4328961405776577)	649.849	548.536	(1.0, 0.22413647174835205, 0.794688422093556)
283	-1450.45	424.682	(1.0, 0.04597359895706177, 0.43363016807097854)	652.134	545.868	(1.0, 0.19829434156417847, 0.8274188954242766)
284	-1451.05	424.094	(1.0, 0.0771867036819458, 0.4825244087542421)	479.6	831.183	(1.0, 0.06582671403884888, 0.9524063619183755)
285	-1466.69	400.004	(1.0, 0.09550660848617554, 0.5076781496998031)	496.642	908.112	(1.0, 0.06576478481292725, 0.9524032067894401)
286	-1476.81	406.558	(1.0, 0.09710794687271118, 0.5234041186204559)	520.328	900.299	(1.0, 0.04483461380004883, 0.9826986644338155)
287	-1410.22	399.714	(1.0, 0.08828634023666382, 0.5337470738533862)	656.396	889.753	(0.9693285589308775, 0.026676714420318604, 1.0)
288	-1347.99	447.691	(1.0, 0.0408097505569458, 0.5252479782246915)	700.165	998.746	(0.9571892135908494, 0.1074400544166565, 1.0)
289	-1280.7	483.534	(1.0, 0.04188692569732666, 0.5257811269676014)	606.49	987.353	(0.9434332139350303, 0.1218520998954773, 1.0)
290	-1264.8	401.55	(1.0, 0.03955352306365967, 0.5246262073689164)	555.002	1049.14	(0.9044361409128878, 0.1600399613380432, 1.0)
291	-1259.7	339.52	(1.0, 0.039228737354278564, 0.5244654544085293)	515.767	1051.71	(0.8308430602725512, 0.1370941400527954, 1.0)
292	-1257	363.592	(1.0, 0.040666282176971436, 0.5251769684291966)	442.252	1094.6	(0.728162510705504, 0.12647360563278198, 1.0)
293	-1361.45	291.341	(1.0, 0.0644538402557373, 0.4907759186215135)	491.676	1063.69	(0.6961059813778196, 0.11684244871139526, 1.0)
294	-1363.9	166.578	(1.0, 0.03978675603866577, 0.4615520624557158)	528.756	1159.55	(0.679865097478014, 0.11209636926651001, 1.0)
295	-1380.45	106.414	(1.0, 0.03750652074813843, 0.4602734006615554)	537.833	1149.32	(0.6036779858025213, 0.10498654842376709, 1.0)
296	-1356.45	-1.39319	(1.0, 0.07681357860565186, 0.4215622479982959)	521.673	1152.44	(0.5723003947988649, 0.10093343257904053, 1.0)
297	-1155.83	-248.69	(1.0, 0.08209419250488281, 0.42487090415080586)	540.444	1182.41	(0.5387594131723992, 0.0931512713432312, 1.0)
298	-1158.03	-250.797	(1.0, 0.4417770504951477, 0.6594200248952697)	456.844	1207.49	(0.47467537697362117, 0.08548057079315186, 1.0)
299	-1033.43	-350.948	(1.0, 0.47122734785079956, 0.6686887316137089)	491.458	1198.03	(0.4251884954937226, 0.07850706577301025, 1.0)
300	-667.952	-538.792	(1.0, 0.5233335793018341, 0.693494654573759)	423.465	1211.54	(0.3221267838295676, 0.06176024675369263, 1.0)
301	-728.681	-530.491	(1.0, 0.6294132471084595, 0.7434152052605545)	62.8963	1227.88	(0.22179165109382726, 0.03298664093017578, 1.0)
302	-800.981	-691.117	(1.0, 0.6833935081958771, 0.7755809588530003)	170.395	1308.91	(0.22018777497396724, 0.030993640422821045, 1.0)
303	-763.104	-778.027	(1.0, 0.6841921508312225, 0.7761470578404912)	155.532	1335.66	(0.2065468993911579, 0.10547882318496704, 1.0)
304	-689.983	-763.842	(1.0, 0.7311019003391266, 0.8005501219540052)	123.872	1378.09	(0.1696665005433804, 0.128553569316864, 1.0)
305	-444.406	-890.808	(0.9673599779605866, 0.8054626333691494, 0.8312946280619261)	82.473	1349.17	(0.14998668432235718, 0.15187608245638706, 1.0)
306	-252.206	-987.598	(1.0, 0.7305286384810308, 0.6572153866291046)	-66.7686	1405.54	(0.18742460012435913, 0.2827737060602554, 1.0)
307	117.599	-1285.83	(1.0, 0.7731694021989691, 0.12643736600875854)	-599.965	1489	(0.3238025903701782, 0.681268274849179, 1.0)
308	171.275	-1349.95	(1.0, 0.8367971830383646, 0.08003795146942139)	-651.246	1475.79	(0.3088914155960083, 0.6969799489297575, 1.0)
309	353.928	-1403.19	(1.0, 0.878867506570921, 0.05399078130722046)	-781.211	1438.5	(0.2839469313621521, 0.6978233947338677, 1.0)
310	463.089	-1397.82	(1.0, 0.8788903647809694, 0.054169297218322754)	-1010.44	1287.67	(0.49854642152786255, 0.870884015810029, 1.0)
311	581.302	-1447.81	(1.0, 0.8789023243185807, 0.05426269769668579)	-1041.81	1147.38	(0.5410906076431274, 0.889388400371313, 1.0)
312	610.409	-1450.62	(1.0, 0.891861074809989, 0.1554667353630066)	-1046.42	1095.46	(0.5982410609722137, 0.9163829064865154, 1.0)
313	623.882	-1453.31	(1.0, 0.8918593652143126, 0.1554533839225769)	-1088.98	1063.6	(0.6157468557357788, 0.9137046244339104, 1.0)
314	817.701	-678.058	(1.0, 0.8417192835326026, 0.775126188993454)	-1063.34	999.317	(0.6404135227203369, 0.9192442519507446, 1.0)
315	779.452	-235.666	(0.919504600763321, 0.8204665194411872, 0.8096195705490635)	-1073.63	997.978	(0.6778883337974548, 0.9329596962302319, 1.0)
316	792.135	-207.086	(0.8882728099822998, 0.813732485681382, 0.8098624730142888)	-1090.03	962.921	(0.7090895175933838, 0.9394535213819734, 1.0)
317	479.774	154.418	(1.0, 0.6890645921230316, 0.8000627683045305)	-1069.19	909.889	(0.7205572426319122, 0.9418402706083976, 1.0)
318	402.511	195.532	(1.0, 0.6609173715114594, 0.7875421596111647)	-1035.43	936.418	(0.7636520862579346, 0.9624746574853007, 1.0)
319	158.45	193.149	(1.0, 0.6645422875881195, 0.7787755328857207)	-920.204	799.001	(0.8070686608020274, 0.9428890102433327, 0.9541418433189393)
320	26.5786	186.425	(1.0, 0.6502684056758881, 0.7636085563600274)	-941.486	754.903	(0.8085093365239253, 0.930795341225038, 0.9386091113090516)
321	-77.2494	213.959	(1.0, 0.6492668688297272, 0.7629315950995496)	-957.539	689.478	(0.8097809688598595, 0.9119478229938083, 0.9147997006773949)
322	-134.79	207.664	(1.0, 0.6102535128593445, 0.7365615911057666)	-992.711	656.509	(0.8074904288561822, 0.8499043799936772, 0.844776065059839)
323	-192.993	305.837	(1.0, 0.49990689754486084, 0.6455208043976401)	-1071.91	473.2	(0.8096737519913869, 0.8819376632571221, 0.8696335307748231)
324	-240.964	313.256	(1.0, 0.28636419773101807, 0.4589339637998675)	-939.19	433.383	(0.8050920294561457, 0.9700569093227387, 0.9148291000411515)
325	-312.324	280.641	(1.0, 0.1903126835823059, 0.3727884571245983)	-964.8	133.431	(0.6692491769790649, 1.0, 0.8130889619177046)
326	-344.319	372.751	(1.0, 0.08338958024978638, 0.2447220258393269)	-975.768	102.638	(0.5604635179042816, 1.0, 0.7082257901997538)
327	-388.475	409.701	(1.0, 0.06819754838943481, 0.23220394094782237)	-1033.8	1.53715	(0.513651430606842, 1.0, 0.669149533144729)
328	-557.688	464.676	(1.0, 0.04666668176651001, 0.19877851089627108)	-987.538	-16.693	(0.45880722999572754, 1.0, 0.6229367999742002)
329	-587.448	439.994	(1.0, 0.040213942527770996, 0.17756498907056217)	-1009	-90.0188	(0.44842708110809326, 1.0, 0.615704677940706)
330	-511.951	516.342	(1.0, 0.03057330846786499, 0.1374060360707121)	-1034.81	-115.438	(0.4126932621002197, 1.0, 0.5811456990344317)
331	-594.332	393.927	(1.0, 0.09021805711443254, 0.07499998807907104)	-1105.87	-191.541	(0.41333335638046265, 1.0, 0.5816022002543256)
332	-367.009	498.791	(1.0, 0.09021805711443254, 0.07499998807907104)	-1106.16	-190.044	(0.3877866864204407, 1.0, 0.5533108254618723)
333	-559.951	375.81	(1.0, 0.1577108087280924, 0.1290532350540161)	-1103.39	-291.238	(0.34714651107788086, 1.0, 0.49143656819403336)
334	-470.174	323.359	(1.0, 0.20059662882627427, 0.15909290313720703)	-1034.02	-303.591	(0.3349339962005615, 1.0, 0.4709816210608191)
335	-573.01	201.293	(1.0, 0.22682294142381, 0.17235755920410156)	-1121.53	-295.012	(0.285457968711853, 1.0, 0.37284880110424545)
336	-585.59	-3.58012	(1.0, 0.3806348460891972, 0.3128001093864441)	-1111.57	-356.984	(0.22653889656066895, 1.0, 0.2703238232385866)
337	-425.635	70.2192	(1.0, 0.4607050283748739, 0.40163981914520264)	-1153.36	-374.403	(0.18893343210220337, 1.0, 0.19483322944286952)
338	-317.025	-68.7866	(1.0, 0.46072920280828145, 0.40166664123535156)	-1198.81	-346.441	(0.1771736826882775, 1.0, 0.15533173084259033)
339	-418.881	-128.181	(1.0, 0.5568360260442877, 0.4798131585121155)	-911.131	-728.348	(0.2662421184971956, 1.0, 0.07501465082168579)
340	-495.589	-252.561	(1.0, 0.5906510545735335, 0.51004359126091)	-891.002	-781.566	(0.29089661034204206, 1.0, 0.046786725521087646)
341	-410.221	-457.721	(0.9992150396108628, 0.8263556273500013, 0.800156375915015)	-874.871	-769.834	(0.4465203154126349, 1.0, 0.11970674991607666)
342	-417.477	-453.204	(0.8474161766469479, 0.807234941521575, 0.8110019323145787)	-730.268	-794.89	(0.6141001244118922, 1.0, 0.19717419147491455)
343	-114.427	-539.066	(0.9912636756896973, 0.8016709414996058, 0.8911862456785312)	-702.465	-763.446	(0.6532328999276058, 1.0, 0.22557395696640015)
344	262.43	6.87287	(1.0, 0.7050803005695343, 0.9753294703900827)	-663.814	-741.849	(0.753742308681033, 1.0, 0.29451435804367065)
345	491.162	-65.5323	(0.9716121018658878, 0.6489599645137787, 1.0)	-686.139	-748.075	(0.771852762874104, 1.0, 0.3140683174133301)
346	592.132	-194.24	(0.8079549242661419, 0.4138667583465576, 1.0)	-660.001	-744.259	(0.8647680680889781, 1.0, 0.37808817625045776)
347	865.617	-275.17	(0.8267494527894854, 0.3383333086967468, 1.0)	-654.593	-573.522	(0.9979424811658095, 1.0, 0.4342908263206482)
348	880.662	-303.782	(0.8466240236928653, 0.33004772663116455, 1.0)	-664.543	-578.971	(1.0, 0.9284660292105018, 0.44134068489074707)
349	995.336	-405.626	(0.918419510061395, 0.28294700384140015, 1.0)	-602.359	-518.476	(1.0, 0.8927935172543507, 0.4469720721244812)
350	941.171	-419.269	(0.9612144164742089, 0.19136130809783936, 1.0)	-576.658	-620.701	(1.0, 0.8609250400190023, 0.4281681776046753)
351	911.817	-409.134	(0.9597206031088168, 0.16021686792373657, 1.0)	-539.38	-576.635	(1.0, 0.8393013561203204, 0.4179978370666504)
352	901.175	-462.436	(0.9586371333566943, 0.13762766122817993, 1.0)	-307.678	-427.981	(1.0, 0.8000449146864083, 0.3529326319694519)
353	840.752	-464.435	(0.9578313208824408, 0.120827317237854, 1.0)	-304.894	-435.523	(1.0, 0.7844477303709475, 0.26323401927948)
354	781.225	-532.007	(0.9541339314664761, 0.04374063014984131, 1.0)	-276.982	-432.032	(1.0, 0.7825601957098353, 0.2567823529243469)
355	737.517	-546.117	(0.9540460523562485, 0.041908442974090576, 1.0)	-288.53	-494.734	(1.0, 0.7924004352620253, 0.2004992961883545)
356	737.517	-546.117	(0.9853530790485391, 0.037933349609375, 1.0)	-181.302	-415.741	(1.0, 0.7980058710437631, 0.16946464776992798)
357	687.487	-647.518	(0.985346881185354, 0.03752624988555908, 1.0)	-62.462	-409.627	(1.0, 0.7981346572284788, 0.16999417543411255)
358	716.575	-731.608	(1.0, 0.13938891887664795, 0.8996909444505026)	-29.039	-446.91	(1.0, 0.7978994093440162, 0.1690269112586975)
359	634.262	-735.176	(1.0, 0.15079104900360107, 0.8870487697082303)	-29.039	-446.91	(1.0, 0.8186469930453478, 0.06448495388031006)
360	625.19	-712.033	(1.0, 0.17634928226470947, 0.8633468608245902)	-29.039	-446.91	(1.0, 0.8157855711343143, 0.04972422122955322)
361	425.385	-644.002	(1.0, 0.21394479274749756, 0.8307879275920118)	-29.039	-446.91	(1.0, 0.7843933344314218, 0.04917550086975098)
362	395.75	-605.691	(1.0, 0.2653612494468689, 0.7935112074029178)	-29.0389	-446.91	(1.0, 0.7721526823045208, 0.0631645917892456)
363	375.646	-503.666	(1.0, 0.3113996386528015, 0.7724649707017742)	-29.039	-446.91	(1.0, 0.757654667729214, 0.06668752431869507)
364	428.06	-437.084	(1.0, 0.5476667284965515, 0.7537919510874442)	-29.039	-446.91	(1.0, 0.750158187263738, 0.09514808654785156)
365	88.2867	-98.99	(1.0, 0.735906571149826, 0.773699898689068)	-29.039	-446.91	(1.0, 0.7211771893389533, 0.14332091808319092)
366	79.9391	-102.536	(1.0, 0.7474939525127411, 0.7753206154516825)	-29.0389	-446.91	(1.0, 0.7025309949622754, 0.169946551322937)
367	112.461	-51.9728	(1.0, 0.7608790401673423, 0.7568792253732681)	-29.0389	-446.91	(1.0, 0.6823789253864132, 0.22099995613098145)
368	75.2018	93.6861	(1.0, 0.7908946139304569, 0.7636789977550507)	-29.039	-446.91	(1.0, 0.6871722663679511, 0.2625138759613037)
369	-100.74	-9.53543	(1.0, 0.7659032975728436, 0.6892056167125702)	-29.0389	-446.91	(1.0, 0.6963270964817122, 0.3587135672569275)
370	23.4125	43.4435	(1.0, 0.7787175340699986, 0.6996580958366394)	-29.039	-446.91	(1.0, 0.7026996966663307, 0.39325112104415894)
371	368.839	200.515	(0.9787453144788743, 0.8527287112075393, 0.8037991754476232)	-29.0391	-446.91	(1.0, 0.7002538709221864, 0.4081321954727173)
372	371.094	197.72	(0.9426585912704468, 0.8413667430312138, 0.808180244590821)	-29.039	-446.91	(1.0, 0.704392083500496, 0.4978639483451843)
373	492.559	170.377	(0.9379013061523438, 0.8404814116615841, 0.8085634909919464)	-29.039	-446.91	(1.0, 0.7138229644047787, 0.5270995497703552)
374	415.833	550.569	(1.0, 0.5467212498188019, 0.8353079146801942)	-29.0391	-446.91	(1.0, 0.729549001616083, 0.5761333107948303)
375	-324.831	514.579	(1.0, 0.6281591355800629, 0.7792519707466845)	-29.039	-446.91	(1.0, 0.7665307761003495, 0.6683037877082825)
376	-534.89	668.574	(1.0, 0.699999988079071, 0.7873520702758167)	-29.0391	-446.91	(1.0, 0.7854261573229754, 0.7021117508411407)
377	-546.564	589.923	(1.0, 0.6414355337619781, 0.7340418576665505)	-29.0389	-446.91	(1.0, 0.7982700838354616, 0.7261963486671448)
378	-597.879	729.105	(1.0, 0.49605369567871094, 0.5930441074414244)	-29.039	-446.91	(1.0, 0.8292302530882958, 0.7827700823545456)
379	-595.91	688.328	(1.0, 0.46974653005599976, 0.5718000662114857)	-29.0389	-446.91	(0.9909383088350296, 0.8421972094805008, 0.8017302239862248)
380	-656.618	733.682	(1.0, 0.36636167764663696, 0.42576527036726475)	-29.039	-446.91	(0.9728140264749527, 0.8434198393324988, 0.804698117548505)
381	-664.657	750.458	(1.0, 0.32499998807907104, 0.32499998807907104)	-29.039	-446.91	(0.9585684269666672, 0.8440798986831671, 0.8065697393626502)
382	-669.602	747.71	(1.0, 0.32440746085322836, 0.3131067156791687)	-29.039	-446.91	(0.9335255950689316, 0.839636990051952, 0.8088760344752741)
383	-698.856	640.258	(1.0, 0.30790690654470876, 0.29633015394210815)	-29.0389	-446.91	(0.9197625696659089, 0.8404174454397265, 0.8096094408402001)
384	-698.856	640.258	(1.0, 0.245868435929956, 0.23325395584106445)	-29.039	-446.91	(0.9078436300158501, 0.8518175165285574, 0.8099384774681745)
385	-756.865	653.134	(1.0, 0.2328909679249379, 0.20679128170013428)	-29.039	-446.91	(0.9079431176185608, 0.8518591736965659, 0.8099369068824978)
386	-893.598	560.217	(1.0, 0.1942505099717452, 0.16683614253997803)	-29.039	-446.91	(0.883771362900734, 0.85358524008497, 0.8097366313379004)
387	-958.411	585.906	(1.0, 0.1425081643546091, 0.11333334445953369)	-29.0391	-446.91	(0.8790327936410904, 0.8564216489461972, 0.809560376257503)
388	-820.994	606.065	(1.0, 0.14222582689540253, 0.11304140090942383)	-29.039	-446.91	(0.8075520435963445, 0.8505231730639935, 0.8396718481541188)
389	-862.689	656.982	(1.0, 0.1405870245341847, 0.11134684085845947)	-29.0391	-446.91	(0.8038185776139939, 0.8674682440684606, 0.9786220222711564)
390	-1290.42	426.231	(1.0, 0.11107744470088088, 0.06492602825164795)	-29.0391	-446.91	(0.8015726426730746, 0.8770979669102686, 0.9918006390333176)
391	-1306.05	373.514	(1.0, 0.11066578943017247, 0.06449300050735474)	-29.0391	-446.91	(0.5159706771373749, 0.6046205129199671, 1.0)
392	-1303.77	389.566	(1.0, 0.11057892535171454, 0.06440162658691406)	-29.0391	-446.91	(0.41411882638931274, 0.5214228002922341, 1.0)
393	-1249.13	381.929	(1.0, 0.10940356799407192, 0.046666741371154785)	-29.039	-446.91	(0.3987097144126892, 0.5088358628859535, 1.0)
394	-1316.07	318.85	(1.0, 0.15351008119855192, 0.06079995632171631)	-29.039	-446.91	(0.38363486528396606, 0.5066623866126663, 1.0)
395	-900.555	-532.38	(1.0, 0.48060342070002604, 0.4018816351890564)	-29.039	-446.91	(0.3784925937652588, 0.5025465211693727, 1.0)
396	-814.308	-722.814	(1.0, 0.527992675709711, 0.48568522930145264)	-29.039	-446.91	(0.3392249345779419, 0.47111675304061074, 1.0)
397	-721.457	-776.76	(1.0, 0.5294566920345014, 0.5050268471240997)	-29.039	-446.91	(0.32149291038513184, 0.45692407080877484, 1.0)
398	-711.657	-806.689	(1.0, 0.5454673339190702, 0.5218687355518341)	-29.039	-446.91	(0.33111047744750977, 0.5086401468185959, 1.0)
399	-573.154	-705.916	(1.0, 0.6264886558428825, 0.6001771688461304)	-29.039	-446.91	(0.5166968703269958, 0.8198984478503506, 1.0)
400	-581.68	-779.82	(1.0, 0.6473096555465995, 0.6086819469928741)	-29.0391	-446.91	(0.5167854726314545, 0.8278812943760135, 1.0)
401	-635.771	-786.731	(1.0, 0.665661862890168, 0.622146874666214)	-29.0391	-446.91	(0.5167834460735321, 0.8278805725257654, 1.0)
402	-306.055	-657.475	(1.0, 0.6894242321736539, 0.5003645718097687)	-29.0389	-446.91	(0.5167848765850067, 0.8278810820671171, 1.0)
403	-482.973	-506.758	(1.0, 0.6240799704881257, 0.23279911279678345)	-29.039	-446.91	(0.5787444114685059, 0.870742220575683, 1.0)
404	-470.71	-479.768	(1.0, 0.6165675385647231, 0.19027996063232422)	-29.0391	-446.91	(0.6381290555000305, 0.9127777188766749, 1.0)
405	-445.033	-455.646	(1.0, 0.6031071032784754, 0.13168710470199585)	-29.0389	-446.91	(0.7113915383815765, 0.9494289886466784, 1.0)
406	-436.381	-731.362	(1.0, 0.6148491973902858, 0.05537599325180054)	-29.039	-446.91	(0.7751662731170654, 0.9753996543543714, 1.0)
407	0.795651	-998.329	(1.0, 0.6831955975614, 0.35344594717025757)	-29.039	-446.91	(0.8061435878798101, 0.9578648806115497, 0.9621000170707703)
408	-19.6145	-995.339	(1.0, 0.6981346260884709, 0.4227014183998108)	-29.039	-446.91	(0.8090634921107173, 0.869397583603859, 0.8650803504282941)
409	62.1177	-934.059	(1.0, 0.7162053050386021, 0.5040712058544159)	-29.039	-446.91	(0.8099946433012142, 0.8976855456829071, 0.8841973901293404)
410	89.0024	-620.615	(1.0, 0.7160924052714936, 0.5038739144802094)	-29.0391	-446.91	(0.8070240340162153, 0.9545524150133133, 0.9221519050868399)
411	134.192	-524.752	(1.0, 0.7160924052714936, 0.5038739144802094)	-29.039	-446.91	(0.7957936674356461, 1.0, 0.9417134546085111)
412	101.545	-373.974	(1.0, 0.755258871688486, 0.652289479970932)	-29.039	-446.91	(0.765007272362709, 1.0, 0.921327899883856)
413	90.1032	-231.196	(1.0, 0.8093439075382363, 0.7672167420387268)	-29.039	-446.91	(0.7357606887817383, 1.0, 0.8984948883806368)
414	-130.375	119.517	(0.9388714611530304, 0.8084890095078285, 0.8314376028607305)	-29.039	-446.91	(0.712548017501831, 1.0, 0.8706614711233488)
415	-269.077	188.778	(1.0, 0.6935994327068329, 0.7576107285696425)	-29.0391	-446.91	(0.7049883604049683, 1.0, 0.8526995433777689)
416	-259.65	244.046	(1.0, 0.6488815248012543, 0.722235007131268)	-29.039	-446.91	(0.729123592376709, 1.0, 0.8692067798303711)
417	-575.356	388.404	(1.0, 0.44758665561676025, 0.6084348354423742)	-29.039	-446.91	(0.744035542011261, 1.0, 0.8721959527001724)
418	-737.873	451.242	(1.0, 0.3983333110809326, 0.5735227643378698)	-29.0391	-446.91	(0.7183742225170135, 1.0, 0.8176837387534823)
419	-1019.46	620.283	(1.0, 0.17530763149261475, 0.40186846275536336)	-29.039	-446.91	(0.7115903794765472, 1.0, 0.7990574515030178)
420	-1096.1	628.503	(1.0, 0.11757385730743408, 0.3599954050880332)	-29.039	-446.91	(0.6832346618175507, 1.0, 0.7271874807408314)
421	-1141.16	520.946	(1.0, 0.08066648244857788, 0.31810244032785606)	-29.0389	-446.91	(0.6833414733409882, 1.0, 0.7272794716163549)
422	-1197.98	537.505	(1.0, 0.054306745529174805, 0.2674335966533561)	-29.039	-446.91	(0.6400709001330034, 1.0, 0.6242063939571381)
423	-1209.42	541.877	(1.0, 0.08264029026031494, 0.2591969892959519)	-29.039	-446.91	(0.6442512630375646, 1.0, 0.6083908677101135)
424	-1255.1	432.042	(1.0, 0.13680040836334229, 0.2603293618874827)	-29.0391	-446.91	(0.6412194632469113, 1.0, 0.6050534546375275)
425	-1422.6	213.448	(1.0, 0.1383202075958252, 0.26163166888459577)	-29.039	-446.91	(0.629626297062588, 1.0, 0.45380711555480957)
426	-1447.15	186.377	(1.0, 0.1528388261795044, 0.2461976533182898)	-29.039	-446.91	(0.6413516419391028, 1.0, 0.4142534136772156)
427	-1480.04	102.018	(1.0, 0.15869545936584473, 0.23756776005029678)	-29.039	-446.91	(0.6584780863772532, 1.0, 0.3750569224357605)
428	-1294.78	-116.919	(1.0, 0.19209337799983206, 0.16460561752319336)	-29.039	-446.91	(0.715006679343108, 1.0, 0.38608795404434204)
429	-1294.74	-133.817	(1.0, 0.16078408640495245, 0.10166668891906738)	-29.039	-446.91	(0.7662942601810729, 1.0, 0.38814908266067505)
430	-1429.18	-244.466	(1.0, 0.16280391094877789, 0.05384063720703125)	-29.039	-446.91	(0.8467635867639125, 1.0, 0.4590129256248474)
431	-1425.15	-209.155	(1.0, 0.14981406834272104, 0.03916013240814209)	-29.0391	-446.91	(0.9603989798670154, 1.0, 0.5386097729206085)
432	-1485.8	-288.952	(1.0, 0.2502969469754013, 0.10266822576522827)	-29.0389	-446.91	(1.0, 0.9494916213828875, 0.60554438829422)
433	-1176.51	-428.791	(1.0, 0.2550300462344264, 0.10833334922790527)	-29.039	-446.91	(1.0, 0.8750554712370259, 0.7266493141651154)
434	-1209.42	-426.59	(1.0, 0.33741490329991153, 0.17442739009857178)	-29.0391	-446.911	(0.9803371161222458, 0.8588086323483074, 0.8035459477731608)
435	-1054.23	-530.97	(1.0, 0.3823694689039532, 0.2143349051475525)	-29.039	-446.91	(0.9219476312398911, 0.8335641875773105, 0.8095183014829578)
436	-951.98	-716.851	(1.0, 0.4192385595628966, 0.2454434037208557)	-29.039	-446.91	(0.8419449880719185, 0.8077916302268147, 0.8066296155900303)
437	-801.675	-1002.55	(1.0, 0.5429313369612129, 0.36546140909194946)	-29.039	-446.91	(0.8832156389951706, 0.8097182852256596, 0.8238637180712787)
438	-812.02	-1020.11	(1.0, 0.5831851299467601, 0.393646776676178)	-29.039	-446.91	(0.9446862816810608, 0.8080031362295209, 0.8567964851873038)
439	-721.957	-1021.86	(1.0, 0.5888043036318258, 0.3871538043022156)	-29.0391	-446.91	(1.0, 0.7815960198640823, 0.9026802908669269)
440	-429.832	-1139.41	(1.0, 0.6387514610330125, 0.4188452959060669)	-29.0389	-446.91	(1.0, 0.6666988134384155, 0.939218034983367)
441	-415.148	-1106.83	(1.0, 0.6405052479554401, 0.42166668176651)	-29.0391	-446.91	(1.0, 0.6126449108123779, 0.9675970943419177)
442	-87.1727	-1176.62	(1.0, 0.7161128270908479, 0.5308834910392761)	-29.0389	-446.91	(1.0, 0.543051540851593, 0.9993507706049426)
443	31.4643	-1218.2	(1.0, 0.7371587586738755, 0.5656613707542419)	-29.039	-446.91	(0.9234309229374507, 0.3269948959350586, 1.0)
444	191.706	-1025.81	(1.0, 0.7499674391108673, 0.5868273973464966)	-29.039	-446.91	(0.89632051735504, 0.2038366198539734, 1.0)
445	584.426	-760.53	(1.0, 0.8887013759553499, 0.7155504822731018)	-29.0392	-446.91	(0.8963269287240645, 0.20388585329055786, 1.0)
446	821.283	-655.409	(1.0, 0.8937311402486626, 0.7164842784404755)	-29.0389	-446.91	(0.8867265711373973, 0.13016390800476074, 1.0)
447	941.467	-504.992	(1.0, 0.927067039165124, 0.67836594581604)	-29.039	-446.91	(0.689904455990487, 0.05356955528259277, 1.0)
448	918.537	-530.549	(0.9569088150942153, 1.0, 0.5787011086940765)	-29.039	-446.91	(0.6616825975841275, 0.061666667461395264, 1.0)
449	878.933	-681.256	(0.7129776407121364, 1.0, 0.38171714544296265)	-29.039	-446.91	(0.6334232264958768, 0.10570812225341797, 1.0)
450	905.619	-738.164	(0.6884753108956885, 1.0, 0.3519042730331421)	-29.039	-446.91	(0.5988136955048884, 0.15666699409484863, 1.0)
451	933.394	-772.298	(0.6619814188470277, 1.0, 0.32005852460861206)	-29.039	-446.91	(0.4996050656194997, 0.15313458442687988, 1.0)
452	906.455	-817.671	(0.6564726540237439, 1.0, 0.3089773654937744)	-29.039	-446.91	(0.4263152532989348, 0.14774668216705322, 1.0)
453	985.55	-948.023	(0.6338993168179247, 1.0, 0.28716063499450684)	-29.039	-446.91	(0.38973681827509743, 0.13565683364868164, 1.0)
454	1046.8	-961.35	(0.547528513145248, 1.0, 0.2190537452697754)	-29.039	-446.91	(0.38040106076009883, 0.21400868892669678, 1.0)
455	1104.95	-1004.96	(0.5060146544122683, 1.0, 0.19322025775909424)	-29.039	-446.91	(0.37906181208801637, 0.2867389917373657, 1.0)
456	1139.92	-1004.53	(0.45842280760478327, 1.0, 0.2382928729057312)	-29.0389	-446.91	(0.3790663264797649, 0.2867441773414612, 1.0)
457	1142.38	-1109.39	(0.4291697169913, 1.0, 0.24926352500915527)	-29.039	-446.91	(0.46364144343920355, 0.39532142877578735, 1.0)
458	1155.24	-1108.29	(0.4251536085019334, 1.0, 0.2753406763076782)	-29.039	-446.91	(0.5601482093334198, 0.5757214295259564, 1.0)
459	1398.75	-844.378	(0.4682079553604126, 1.0, 0.5244988957235025)	-29.039	-446.91	(0.7073597609996796, 0.7850292761030884, 1.0)
460	1405.29	-697.617	(0.6340664029121399, 1.0, 0.7811661990410632)	-29.039	-446.91	(0.7545596808195114, 0.8197018862889156, 1.0)
461	1413.06	-575.753	(0.6831577122211456, 1.0, 0.8365867702071814)	-29.0391	-446.91	(0.8700189173221589, 0.8091011346814645, 0.8298454364217572)
462	1505.18	-255.786	(0.8097036974853836, 0.8827865600585938, 0.8727476859354085)	-29.039	-446.91	(0.8394976809620858, 0.8107036116290826, 0.8063394693910345)
463	2124.13	1058.48	(0.38737165927886963, 0.5499690735133624, 1.0)	-29.039	-446.91	(0.882540586590767, 0.8264734738975809, 0.8096951688834055)
464	1899.7	1141.45	(0.33419352769851685, 0.43422814650823094, 1.0)	-29.039	-446.91	(0.9129879727959633, 0.8352882610489731, 0.8098313125626514)
465	1808.3	1133.58	(0.2845739722251892, 0.32157799299105927, 1.0)	-29.039	-446.91	(0.9187485754489899, 0.8311874219034949, 0.8096484909186336)
466	1738.14	1155.28	(0.2528843283653259, 0.2670096967926221, 1.0)	-29.0391	-446.91	(0.9156431064009667, 0.8236917951048699, 0.809755293222128)
467	1783.49	1099.59	(0.24080858156044826, 0.15969038009643555, 1.0)	-29.039	-446.91	(0.929476934671402, 0.8249705139068829, 0.8091311103223779)
468	1690.2	1079.8	(0.22789607773061604, 0.09601390361785889, 1.0)	-29.039	-446.91	(0.9201153546571732, 0.822323269669511, 0.8095953725070162)
469	1699.04	1011.39	(0.2222741879849951, 0.052947282791137695, 1.0)	-29.039	-446.91	(0.868134255707264, 0.8099577029059195, 0.80898457434067)
470	1679.19	977.152	(0.2328038433313252, 0.04667055606842041, 1.0)	-29.0389	-446.91	(0.8567920953035355, 0.8081330769717413, 0.812694859940347)
471	1582.94	931.238	(0.26131456798175257, 0.04296833276748657, 1.0)	-29.039	-446.91	(0.9401299983263016, 0.8083895832343311, 0.8359119692469941)
472	1540.37	942.546	(0.28568569241982567, 0.03333437442779541, 1.0)	-29.039	-446.91	(1.0, 0.7925153076648712, 0.849515840426951)
473	1549.34	952.93	(0.38067769857291656, 0.0799485445022583, 1.0)	-29.0391	-446.91	(1.0, 0.7925153076648712, 0.849515840426951)
474	1472.93	968.299	(0.4970629492672648, 0.1244543194770813, 1.0)	-29.039	-446.91	(1.0, 0.6985816359519958, 0.801223479151657)
475	1404.43	951.536	(0.6142559993027393, 0.2162337303161621, 1.0)	-29.0392	-446.91	(1.0, 0.674998939037323, 0.7910182926073203)
476	1332.21	997.762	(0.706205623047466, 0.2832663059234619, 1.0)	-29.0391	-446.91	(1.0, 0.5875998437404633, 0.7551734344742692)
477	1241.17	995.714	(0.7845040687092169, 0.34229332208633423, 1.0)	-29.039	-446.91	(1.0, 0.5866879820823669, 0.7546320962749553)
478	1153.79	978.48	(0.8978913994551792, 0.4314025640487671, 1.0)	-29.0389	-446.91	(1.0, 0.5756183862686157, 0.748060490799779)
479	1144.79	1002.73	(0.9672574671639975, 0.49170196056365967, 1.0)	-29.039	-446.91	(1.0, 0.554560661315918, 0.7355593062107267)
480	974.372	1014.02	(1.0, 0.5316353440284729, 0.9993345505468398)	-29.039	-446.91	(1.0, 0.5362166464328766, 0.724669149905981)
481	947.398	932.981	(1.0, 0.5603520572185516, 0.9776011095730036)	-29.039	-446.91	(1.0, 0.521885484457016, 0.708295350548958)
482	916.052	952.94	(1.0, 0.6001991927623749, 0.9402459514140575)	-29.0389	-446.91	(1.0, 0.502665102481842, 0.6965687147658635)
483	357.072	870.813	(1.0, 0.7646534740924835, 0.8602835601010584)	-29.0391	-446.91	(1.0, 0.4754936099052429, 0.6713618288073344)
484	233.272	1057.62	(0.8915908813476563, 0.8153032619386803, 0.8099292867234908)	-29.039	-446.91	(1.0, 0.45150548219680786, 0.6563316698439479)
485	-38.5122	755.924	(1.0, 0.7562760770642407, 0.548111230134964)	-29.039	-446.91	(1.0, 0.42755764722824097, 0.6413267569644846)
486	-289.381	603.995	(1.0, 0.7447692544885871, 0.21580719947814941)	-29.039	-446.91	(1.0, 0.41135281324386597, 0.6311733496739773)
487	-278.557	399.142	(1.0, 0.7613815990437865, 0.08104056119918823)	-29.0391	-446.91	(1.0, 0.390480637550354, 0.6080677500672752)
488	-323.528	385.486	(1.0, 0.7546604655604437, 0.05515635013580322)	-29.039	-446.91	(1.0, 0.32514649629592896, 0.5438513517933536)
489	-524.915	209.669	(1.0, 0.8326800619718373, 0.05683004856109619)	-29.0391	-446.91	(1.0, 0.2619466185569763, 0.48899070485734375)
490	-576.576	115.037	(1.0, 0.8635561824233264, 0.055737435817718506)	-29.0391	-446.911	(1.0, 0.26176875829696655, 0.476722203440314)
491	-598.175	-92.9637	(0.9966255849990623, 1.0, 0.07221382856369019)	-5.57484	-496.896	(1.0, 0.24302655458450317, 0.43852983132797596)
492	-577.863	-178.366	(0.9665207962899501, 1.0, 0.0821046233177185)	479.258	-313.004	(1.0, 0.20856595039367676, 0.39994870944982464)
493	-456.579	-309.377	(0.8942274259309394, 1.0, 0.109161376953125)	611.198	-199.528	(1.0, 0.17373186349868774, 0.3327569145775011)
494	-254.742	-376.557	(0.8418620942724391, 1.0, 0.1430770754814148)	634.556	-249.802	(1.0, 0.08504456281661987, 0.24608571520333156)
495	-209.676	-350.077	(0.8366885430463823, 1.0, 0.18747907876968384)	819.478	-168.088	(1.0, 0.050000011920928955, 0.20157998200707494)
496	-133.379	-357.246	(0.8149900821373952, 1.0, 0.3468394875526428)	1069.34	-58.1939	(1.0, 0.13934659957885742, 0.22003285586833954)
497	-22.1273	-373.528	(0.8846553719435525, 1.0, 0.5392654836177826)	1115.4	-61.5345	(1.0, 0.2511431796609911, 0.22566449642181396)
498	-56.3673	-206.842	(0.9953469375726577, 1.0, 0.7693410813808441)	1147.3	-191.239	(1.0, 0.2746779494690358, 0.25)
499	-18.9215	-126.067	(0.9379471868276597, 0.8724202147463346, 0.8085600110118667)	1052.03	-153.79	(1.0, 0.2982564530300451, 0.28651827573776245)
500	14.1353	56.9854	(0.8876584872603417, 0.8098476870632969, 0.8273835748906121)	961.044	-182.308	(1.0, 0.3095229365878711, 0.2979732155799866)
501	156.013	89.2875	(1.0, 0.7851932793855667, 0.8830792539315099)	930.18	-151.497	(1.0, 0.3192734026997064, 0.3078867793083191)
502	115.953	454.28	(1.0, 0.603004515171051, 0.7839126814130796)	862.689	-113.917	(1.0, 0.3673204779624939, 0.4266341831535101)
503	-245.149	747.644	(1.0, 0.6993937673889716, 0.6837867796421051)	768.547	-76.8083	(1.0, 0.3853605389595032, 0.44298298843204975)
504	-215.245	888.582	(1.0, 0.6916102610253932, 0.6639683544635773)	783.883	-132.218	(1.0, 0.42041343450546265, 0.4747496750205755)
505	-262.126	885.956	(1.0, 0.6645270675265008, 0.5984669923782349)	768.721	-144.129	(1.0, 0.454667329788208, 0.454667329788208)
506	-223.64	825.014	(1.0, 0.6202989032501739, 0.536400556564331)	630.504	-124.057	(1.0, 0.5565248189088885, 0.5252848267555237)
507	-366.407	799.091	(1.0, 0.5762966350556398, 0.47207099199295044)	569.71	-252.965	(1.0, 0.5836671534862694, 0.5294803380966187)
508	-437.214	716.517	(1.0, 0.5654489574326051, 0.4585549235343933)	491.643	-331.033	(1.0, 0.5975855607855909, 0.5276450514793396)
509	-571.042	696.628	(1.0, 0.5309563203973526, 0.4033467769622803)	413.841	-328.68	(1.0, 0.5729803276545045, 0.48889321088790894)
510	-606.799	590.03	(1.0, 0.5309460119304208, 0.4033336639404297)	189.812	-483.509	(1.0, 0.5525683866957838, 0.4425058960914612)
511	-708.212	718.717	(1.0, 0.5305056061090884, 0.4027734398841858)	224.952	-468.872	(1.0, 0.47375665317757043, 0.3162762522697449)
512	-744.548	627.498	(1.0, 0.4946239412691237, 0.35712969303131104)	231.791	-463.7	(1.0, 0.45735110091627895, 0.29496127367019653)
513	-1035.56	516.52	(1.0, 0.2672620539254603, 0.12297403812408447)	236.875	-473.73	(1.0, 0.4349414943529557, 0.24980998039245605)
514	-1060.11	566.715	(1.0, 0.2674170766830314, 0.12315958738327026)	396.669	-303.308	(1.0, 0.43512228829247945, 0.25005000829696655)
515	-1081.77	463.895	(1.0, 0.05217639567358334, 0.03632199764251709)	397.145	-222.338	(1.0, 0.43934967914009393, 0.23904144763946533)
516	-1075.43	445.816	(1.0, 0.0350000262260437, 0.0350000262260437)	506.964	-315.865	(1.0, 0.4415265168280129, 0.20656120777130127)
517	-1055.02	453.841	(1.0, 0.0350000262260437, 0.0350000262260437)	588.884	-336.977	(1.0, 0.42226065133592683, 0.19793689250946045)
518	-1086.67	460.322	(1.0, 0.035000622272491455, 0.035000622272491455)	684.818	-295.331	(1.0, 0.3180571574079559, 0.09463053941726685)
519	-1188.88	443.621	(1.0, 0.09571981430053711, 0.2102504560145836)	738.709	-248.997	(1.0, 0.31745062000468627, 0.09382528066635132)
520	-1046.86	633.642	(1.0, 0.10200762748718262, 0.21574189293352664)	723.823	-163.593	(1.0, 0.254230586130049, 0.05133414268493652)
521	-1100.84	583.514	(1.0, 0.10231161117553711, 0.21600737589229713)	850.433	-169.249	(1.0, 0.26012134616650273, 0.11442720890045166)
522	-1031.9	607.494	(1.0, 0.11254751682281494, 0.2541475405500545)	864.053	-123.368	(1.0, 0.23502329777647013, 0.11908042430877686)
523	-1101.43	485.029	(1.0, 0.12242025136947632, 0.27688291510943164)	874.838	-83.3148	(1.0, 0.22622940254108226, 0.12552112340927124)
524	-1094.15	585.086	(1.0, 0.14530718326568604, 0.3238642768348087)	835.462	148.382	(1.0, 0.21709313873740432, 0.13134682178497314)
525	-841.88	670.025	(1.0, 0.18003088235855103, 0.3783139258453899)	868.853	279.064	(1.0, 0.2603344881314963, 0.20822978019714355)
526	-804.732	823.356	(1.0, 0.20590656995773315, 0.4109968126260377)	859.058	321.118	(1.0, 0.28261118245408523, 0.2582031488418579)
527	-958.213	668.112	(1.0, 0.20938724279403687, 0.6867283566681084)	910.859	264.047	(1.0, 0.3069467544555664, 0.37192049622535706)
528	-967.46	666.955	(1.0, 0.13210660219192505, 0.7132209612675069)	908.316	245.78	(1.0, 0.3576940894126892, 0.4390446589370982)
529	-932.565	651.079	(1.0, 0.06666737794876099, 0.7530184286704268)	819.904	200.845	(1.0, 0.4078402519226074, 0.5023239972132653)
530	-914.863	634.588	(1.0, 0.04320096969604492, 0.7940323461992176)	681.804	391.108	(1.0, 0.4472922682762146, 0.5627605210069028)
531	-944.442	636.794	(1.0, 0.062294721603393555, 0.7981426088124244)	620.579	319.949	(1.0, 0.46290653944015503, 0.6192939736064038)
532	-873.515	609.723	(1.0, 0.146653413772583, 0.8303415156869101)	653.816	219.083	(1.0, 0.46953344345092773, 0.6327185160660093)
533	-883.812	557.275	(1.0, 0.15341335535049438, 0.8456135114624705)	650.316	218.702	(1.0, 0.474689781665802, 0.6449310188550819)
534	-760.058	502.346	(1.0, 0.17195773124694824, 0.8489953284269454)	592.873	239.04	(1.0, 0.41438722610473633, 0.6427090929687274)
535	-722.72	520.441	(1.0, 0.16534441709518433, 0.930179654624967)	548.425	311.332	(1.0, 0.404013991355896, 0.6461853726701874)
536	-700.895	520.93	(1.0, 0.1608152985572815, 0.998807691841057)	690.084	413.735	(1.0, 0.3210011124610901, 0.6192454614748977)
537	-450.576	566.287	(0.9178832683674745, 0.15621888637542725, 1.0)	809.823	424.202	(1.0, 0.27561044692993164, 0.5937922505420989)
538	-192.231	115.925	(0.8760594234243994, 0.15500348806381226, 1.0)	839.78	461.995	(1.0, 0.2380199432373047, 0.5727130482796473)
539	-142.03	87.5168	(0.7525654332523419, 0.11088013648986816, 1.0)	905.382	403.339	(1.0, 0.21781766414642334, 0.5613844443694339)
540	-10.8049	24.0115	(0.7371939008035548, 0.10835671424865723, 1.0)	1029.22	412.319	(1.0, 0.14118021726608276, 0.5042800545816003)
541	108.34	65.4257	(0.7207297322257933, 0.10258901119232178, 1.0)	1021.8	421.974	(1.0, 0.14119529724121094, 0.5042887589042041)
542	125.326	77.078	(0.6891635153772508, 0.09666669368743896, 1.0)	1030.59	422.131	(1.0, 0.13970476388931274, 0.5034284071439138)
543	137.03	93.992	(0.6553737152054284, 0.0858801007270813, 1.0)	1432.59	594.182	(1.0, 0.23740845918655396, 0.610008544293149)
544	141.513	88.4298	(0.616283961277286, 0.063895583152771, 1.0)	1392.73	646.52	(1.0, 0.2373756766319275, 0.6099917792026435)
545	246.414	159.781	(0.558319367133093, 0.0382843017578125, 1.0)	1417.35	653.139	(1.0, 0.25267738103866577, 0.6301120403628795)
546	249.625	199.167	(0.5583910328413935, 0.03844034671783447, 1.0)	1424.3	654.379	(1.0, 0.252838671207428, 0.6424841440791845)
547	244.133	191.145	(0.5329753512708981, 0.08177918195724487, 1.0)	1215.44	675.085	(1.0, 0.2287670373916626, 0.6690307905181923)
548	483.266	73.2327	(0.4987598856182497, 0.1016799807548523, 1.0)	555.298	1096.02	(0.9369654142899363, 0.021445393562316895, 1.0)
549	532.45	133.874	(0.455907946843813, 0.1277540922164917, 1.0)	356.281	1225.24	(0.6500705907255451, 0.07181358337402344, 1.0)
550	651.513	76.5447	(0.3983066026222979, 0.14779460430145264, 1.0)	345.555	1238.45	(0.5235172997231003, 0.09253674745559692, 1.0)
551	874.392	92.4663	(0.3497067117941811, 0.17507141828536987, 1.0)	205.936	1224.01	(0.4847902561428723, 0.10308921337127686, 1.0)
552	1064.39	-50.5446	(0.3242136836051941, 0.37015766340614464, 1.0)	55.6752	1303.78	(0.4848365123771581, 0.10316973924636841, 1.0)
553	1114.18	-46.2797	(0.39038658142089844, 0.5020371093853787, 1.0)	-20.6587	1340.02	(0.45399885393251627, 0.208224356174469, 1.0)
554	1193.16	-63.3538	(0.5356374680995941, 0.7123614573709075, 1.0)	-139.013	1332.7	(0.4376389598142917, 0.22163987159729004, 1.0)
555	1327.33	-130.567	(0.6424360275268555, 0.8432242694639211, 1.0)	-375.803	1324.9	(0.5201669204134924, 0.3783342242240906, 1.0)
556	1638.8	21.8687	(0.8073736877992721, 0.8487524420022965, 0.845110808969062)	-441.502	1213.82	(0.5322434654656586, 0.4415903687477112, 1.0)
557	1758.18	-145.554	(0.40461915731430054, 1.0, 0.6145679197891769)	-560.6	960.009	(0.5343989706715613, 0.4651721119880676, 1.0)
558	1721.81	-212.76	(0.2826448678970337, 1.0, 0.4647943766672479)	-690.501	701.276	(0.578486979007721, 0.627948099413413, 1.0)
559	1468.75	-330.375	(0.28263145685195923, 1.0, 0.4647843709303159)	-704.764	621.509	(0.5826352834701538, 0.6384761043855134, 1.0)
560	1431.68	-420.464	(0.28263145685195923, 1.0, 0.4647843709303159)	-689.988	587.418	(0.6399218142032623, 0.7354900046397017, 1.0)
561	1431.68	-420.464	(0.18589532375335693, 1.0, 0.36582422392374103)	-748.1	490.117	(0.6452799439430237, 0.7919486172730081, 1.0)
562	1419.77	-447.478	(0.15343773365020752, 1.0, 0.32661270421739685)	-838.136	473.851	(0.6504708826541901, 0.8237454272398879, 1.0)
563	1076.03	-620.122	(0.07442677021026611, 1.0, 0.263764428168655)	-875.082	542.567	(0.6327639818191528, 0.8269000029497635, 1.0)
564	1058.15	-714.114	(0.07257366180419922, 1.0, 0.2622903964193616)	-878.75	542.142	(0.610381007194519, 0.8419895809109404, 1.0)
565	1053.09	-798.357	(0.04677826166152954, 1.0, 0.24177177016331575)	-894.768	548.571	(0.5823991298675537, 0.823771143760537, 1.0)
566	1044.13	-828.643	(0.0916169285774231, 1.0, 0.3521610908972993)	-895.305	550.141	(0.4953688979148865, 0.770439769449327, 1.0)
567	978.732	-834.991	(0.13292783498764038, 1.0, 0.4386829331859472)	-877.7	923.46	(0.375609815120697, 0.7056880757606447, 1.0)
568	527.695	-705.167	(0.2321522831916809, 1.0, 0.6166106548966558)	-875.877	1140.11	(0.33634066581726074, 0.6871782093748191, 1.0)
569	285.766	-623.142	(0.2822936773300171, 1.0, 0.6888768710140816)	-404.509	1154.78	(0.1885717511177063, 0.3638837895210636, 1.0)
570	222.229	-596.966	(0.2828000783920288, 1.0, 0.6890963940668378)	-261.194	1016.23	(0.22932219505310059, 0.28171746356403515, 1.0)
571	243.576	-678.506	(0.1997448205947876, 1.0, 0.6530922362819664)	-382.481	882.672	(0.25571215981807294, 0.24480926990509033, 1.0)
572	209.71	-622.99	(0.161848783493042, 1.0, 0.6228752907631239)	-351.259	879.683	(0.3343417230997223, 0.24955183267593384, 1.0)
573	180.75	-610.818	(0.11367654800415039, 1.0, 0.6012002756295179)	-243.845	795.688	(0.4187516074558283, 0.24694180488586426, 1.0)
574	154.747	-633.026	(0.07074135541915894, 1.0, 0.5665936234097748)	-223.203	798.984	(0.5431663797200454, 0.24780112504959106, 1.0)
575	166.484	-598.771	(0.03865694999694824, 1.0, 0.5516294517228226)	-37.8537	574.347	(0.8574191354189069, 0.12595611810684204, 1.0)
576	791.667	-602.739	(0.04625892639160156, 1.0, 0.5865566490210823)	137.436	510.516	(0.9216931225101471, 0.03167015314102173, 1.0)
577	1002.61	-595.938	(0.08244180679321289, 1.0, 0.6475284226661299)	195.602	468.644	(0.9377140464193242, 0.03306722640991211, 1.0)
578	1114.42	-607.365	(0.09600222110748291, 1.0, 0.7122273208790626)	484.489	435.036	(1.0, 0.033293843269348145, 0.9350376188278116)
579	1091.29	-601.951	(0.13893860578536987, 1.0, 0.7400614696490451)	503.499	408.646	(1.0, 0.046220481395721436, 0.8731400912260263)
580	1179.34	-547.055	(0.20388877391815186, 1.0, 0.7858637508379966)	490.854	322.603	(1.0, 0.033320486545562744, 0.7919054001337763)
581	1171.88	-559.678	(0.3093927502632141, 1.0, 0.8256037543148425)	1071.11	231.118	(1.0, 0.019466757774353027, 0.5630793455809561)
582	1188.08	-255.242	(0.5800810158252716, 1.0, 0.9215933611601723)	1667.32	-109.649	(1.0, 0.028333306312561035, 0.3911861299448143)
583	1209.25	-227.378	(0.5857295095920563, 1.0, 0.9226480393896687)	1673.92	-123.956	(1.0, 0.09104186296463013, 0.4005689180639739)
584	1193.15	-165.646	(0.5857590734958649, 1.0, 0.9226535595171599)	1617.54	-85.4732	(1.0, 0.14226758480072021, 0.36379384672726467)
585	1206.99	-164.971	(0.6550330519676208, 1.0, 0.9469389899120104)	1561.2	-166.827	(1.0, 0.14594870805740356, 0.3665242475205158)
586	1964.41	958.097	(0.5850890576839447, 0.8453846041395308, 1.0)	1382.61	-326.59	(1.0, 0.16483205556869507, 0.3530502894569125)
587	1982.72	1005	(0.5251697301864624, 0.7761844856306824, 1.0)	1346.48	-336.544	(1.0, 0.1723819375038147, 0.3452827422505623)
588	1887.56	963.127	(0.26261801575168575, 0.1366666555404663, 1.0)	1300.65	-379.43	(1.0, 0.18985509872436523, 0.34577704296406475)
589	1784.36	844.206	(0.256207866634354, 0.12916159629821777, 1.0)	1124.52	-391.609	(1.0, 0.15779995918273926, 0.26446790640950135)
590	1687.82	816.74	(0.2544767947514921, 0.09216105937957764, 1.0)	1098.48	-408.866	(1.0, 0.11158895492553711, 0.22410970757204207)
591	1582.09	622.476	(0.23913454196754025, 0.054537177085876465, 1.0)	981.237	-257.448	(1.0, 0.03667539358139038, 0.12698707543313503)
592	1595.67	587.514	(0.37991639872606775, 0.12174773216247559, 1.0)	802.039	-311.747	(1.0, 0.2139764078296591, 0.07736378908157349)
593	1592.97	689.358	(0.44444225977815055, 0.13225942850112915, 1.0)	813.05	-376.958	(1.0, 0.27354065157616203, 0.0948408842086792)
594	1559.96	710.811	(0.4846392954789295, 0.12780660390853882, 1.0)	792.337	-335.717	(1.0, 0.2889988896846982, 0.09556162357330322)
595	1557.15	699.029	(0.5368786951037219, 0.11798357963562012, 1.0)	792.338	-335.717	(1.0, 0.3289921263601616, 0.06845420598983765)
596	1450.68	691.091	(0.6726663902966128, 0.13174885511398315, 1.0)	695.519	-774.902	(1.0, 0.3806759580665907, 0.07695925235748291)
597	1007.31	684.716	(1.0, 0.33584439754486084, 0.8242489435961189)	428.643	-880.601	(1.0, 0.504928093772165, 0.08208668231964111)
598	732.6	590.769	(1.0, 0.3686649799346924, 0.7602271174941752)	246.489	-894.286	(1.0, 0.5481287321720603, 0.1358245611190796)
599	719.683	593.269	(1.0, 0.37154722213745117, 0.7406431879774085)	237.766	-895.906	(1.0, 0.5761048012649104, 0.07261210680007935)
600	693.274	594.517	(1.0, 0.35313403606414795, 0.7117597975130989)	216.232	-909.959	(1.0, 0.5673099561513262, 0.05337095260620117)
601	394.417	508.147	(1.0, 0.30666667222976685, 0.6796474786106472)	95.9094	-891.608	(1.0, 0.7317867803264606, 0.028612375259399414)
602	402.82	514.652	(1.0, 0.2753062844276428, 0.6770801449397705)	79.353	-866.136	(1.0, 0.7803580032655181, 0.09690225124359131)
603	243.802	450.717	(1.0, 0.22469395399093628, 0.654527546431346)	-61.0644	-808.74	(1.0, 0.8667995479072561, 0.1724095344543457)
604	134.599	434.806	(1.0, 0.20778602361679077, 0.646993458155894)	-74.757	-797.077	(1.0, 0.898197874355555, 0.20495527982711792)
605	84.3255	393.975	(1.0, 0.17340153455734253, 0.6316719037049523)	-180.638	-686.542	(1.0, 0.9656302623046802, 0.25352102518081665)
606	85.2138	378.189	(1.0, 0.10695737600326538, 0.6314493369766905)	-263.328	-598.29	(0.9735779844363784, 1.0, 0.275590717792511)
607	78.2139	417.807	(1.0, 0.05395251512527466, 0.6251390487245824)	-297.066	-579.157	(0.9156588428451267, 1.0, 0.2896612286567688)
608	86.7742	399.731	(1.0, 0.04146677255630493, 0.6201917100215957)	-315.455	-556.328	(0.7640763255569923, 1.0, 0.25377756357192993)
609	72.6251	327.275	(1.0, 0.03552651405334473, 0.6178379476694486)	-534.054	-421.44	(0.6873961620298656, 1.0, 0.24650007486343384)
610	169.169	336.192	(1.0, 0.03671008348464966, 0.6183069240897794)	-597.861	-446.339	(0.5702037300223335, 1.0, 0.2135257124900818)
611	169.117	312.007	(1.0, 0.03639453649520874, 0.6181818920522495)	-738.795	-477.574	(0.2824109816265412, 1.0, 0.16469299793243408)
612	176.754	281.614	(1.0, 0.04997354745864868, 0.6079326231856567)	-744.371	-540.591	(0.25981314761054386, 1.0, 0.18520039319992065)
613	179.002	288.63	(1.0, 0.11356312036514282, 0.5904245792470494)	-903.67	-401.742	(0.22436445448030717, 1.0, 0.21696454286575317)
614	160.277	275.172	(1.0, 0.21603572368621826, 0.5861807134687798)	-903.085	-403.534	(0.25397825241088867, 1.0, 0.32067226260990345)
615	160.228	289.032	(1.0, 0.2132936716079712, 0.5717904421738186)	-900.326	-368.67	(0.29064738750457764, 1.0, 0.4124140522572194)
616	111.704	199.381	(1.0, 0.1533101201057434, 0.4973518505908405)	-957.953	-331.654	(0.26172763109207153, 1.0, 0.4248964952929488)
617	5.26897	173.498	(1.0, 0.10146868228912354, 0.42222770484254646)	-1059.54	-180.402	(0.323330283164978, 1.0, 0.5508114116400029)
618	57.7763	133.304	(1.0, 0.06101316213607788, 0.3653176957301797)	-1093.11	-127.185	(0.8021236810456762, 0.9887486279010773, 0.9508319715467162)
619	70.9049	35.5817	(1.0, 0.04164022207260132, 0.33645618741798433)	-1097.44	67.8655	(0.8093710008569855, 0.9250798553228379, 0.9168002559645982)
620	85.6466	46.0932	(1.0, 0.02767801284790039, 0.27879928492055583)	-1166.01	179.652	(0.8093535483610198, 0.9254254132509232, 0.9209390352788596)
621	62.0193	-50.2672	(1.0, 0.026666641235351562, 0.2780491199136761)	-1159.58	231.135	(0.805554301120417, 0.964951438251728, 0.9666760742664338)
622	54.4461	-90.733	(1.0, 0.13637280464172363, 0.2883796818303507)	-1114.62	556.876	(0.7189196348190308, 0.9692453875425386, 1.0)
623	-40.2325	-113.052	(1.0, 0.14845550060272217, 0.28432612309258065)	-1088.45	649.406	(0.7158238291740417, 0.9689066577177288, 1.0)
624	82.2188	-253.829	(1.0, 0.10993480682373047, 0.22266506383247409)	-1043.38	689.626	(0.44241106510162354, 0.755522313943157, 1.0)
625	-51.1555	-184.894	(1.0, 0.10433179140090942, 0.20303618915229404)	-1009	878.045	(0.3977729082107544, 0.7161348488400321, 1.0)
626	50.5265	-269.22	(1.0, 0.09520018100738525, 0.1800251640379429)	-895.65	843.289	(0.38023120164871216, 0.6874735770428545, 1.0)
627	77.7512	-321.678	(1.0, 0.2153276402741704, 0.07894986867904663)	-964.434	832.078	(0.34696269035339355, 0.6384662569903028, 1.0)
628	120.704	-408.244	(1.0, 0.2752414582819125, 0.09696006774902344)	-867.308	888.099	(0.3484722971916199, 0.6393020037426473, 1.0)
629	17.6201	-449.936	(1.0, 0.36693388084645695, 0.15952086448669434)	-869.228	891.044	(0.33894675970077515, 0.5905259843817685, 1.0)
630	26.605	-511.204	(1.0, 0.39613590839050095, 0.18038833141326904)	-840.356	907.315	(0.325641393661499, 0.5490007104136709, 1.0)
631	20.836	-728.7	(1.0, 0.5454577971187795, 0.28761476278305054)	-805.912	941.603	(0.351506769657135, 0.4062641916486994, 1.0)
632	2.60454	-732.655	(1.0, 0.556536912005414, 0.26718825101852417)	-819.349	888.306	(0.4931521304346006, 0.3433341979980469, 1.0)
633	0.690528	-832.84	(1.0, 0.5771794248679505, 0.2392534613609314)	-801.763	763.212	(0.50427304723186, 0.34375447034835815, 1.0)
634	30.8175	-908.474	(1.0, 0.5938656484247922, 0.22329354286193848)	-777.878	805.046	(0.7307008182434237, 0.31555336713790894, 1.0)
635	37.1191	-1018.52	(1.0, 0.6460247027019331, 0.1966666579246521)	-769.344	812.406	(0.8042682634608431, 0.29666668176651, 1.0)
636	-10.5065	-1008.42	(1.0, 0.6697837382147371, 0.11901283264160156)	-688.999	820.899	(0.9236656927331195, 0.3290584087371826, 1.0)
637	-4.68266	-1076.15	(1.0, 0.69777304701844, 0.07141202688217163)	-681.694	693.273	(0.9680401495500874, 0.3336706757545471, 1.0)
638	42.8992	-1108.78	(1.0, 0.7054652530692591, 0.04686683416366577)	-668.857	686.26	(0.9901439056927399, 0.3526134490966797, 1.0)
639	-1.77713	-1169.82	(1.0, 0.7217603258711787, 0.048966050148010254)	-652.913	631.174	(1.0, 0.4622296690940857, 0.8576934329696283)
640	-6.37955	-1179.35	(1.0, 0.7719186521192383, 0.0622023344039917)	-554.876	516.61	(1.0, 0.4854121804237366, 0.8299641400496462)
641	11.6743	-1208.71	(1.0, 0.7872937991963609, 0.061966538429260254)	-440.307	362.742	(1.0, 0.5078080296516418, 0.8049743240537873)
642	18.0238	-1277.74	(1.0, 0.9117241565865926, 0.07216602563858032)	-328.105	472.134	(1.0, 0.512862354516983, 0.7989626727749153)
643	200.965	-1327.94	(1.0, 0.9880989060692618, 0.09142690896987915)	-290.538	426.271	(1.0, 0.539218544960022, 0.7946781136932671)
644	397.346	-1437.81	(0.9527196433669856, 1.0, 0.10666787624359131)	-177.292	401.433	(1.0, 0.6145872473716736, 0.7902172406304755)
645	415.194	-1457.53	(0.8077942114132717, 1.0, 0.23224997520446777)	-177.177	283.684	(1.0, 0.629132479429245, 0.785931308580776)
646	526.171	-1470.73	(0.7757470679101368, 1.0, 0.2517552971839905)	-77.0278	218.035	(1.0, 0.6349300146102905, 0.7832715886672887)
647	626.996	-1389.24	(0.7767763282176887, 1.0, 0.25518953800201416)	-85.0245	197.857	(1.0, 0.6349300146102905, 0.7832715886672887)
648	675.461	-1320.49	(0.7092664341481049, 1.0, 0.37372273206710815)	-15.1057	151.574	(1.0, 0.6486178040504456, 0.7856165898322593)
649	748.34	-1227.19	(0.6647880347918532, 1.0, 0.559140682220459)	53.5538	57.2472	(1.0, 0.6650285422801971, 0.7901180817894524)
650	841.823	-1098.01	(0.6728436518652349, 1.0, 0.658423662185669)	103.15	12.48	(1.0, 0.7203333079814911, 0.8109669983004079)
651	892.414	-324.165	(0.8073978107771836, 0.8489883422851563, 0.8405383793120663)	129.462	-14.9346	(1.0, 0.6922664940357208, 0.7919960080476187)
652	872.998	-284.026	(0.8083064930540114, 0.8588477589190007, 0.8560627537705986)	184.393	-32.8736	(1.0, 0.6616855263710022, 0.7768915831223193)
653	748.312	88.2517	(0.7725389162032603, 0.5799604654312134, 1.0)	191.921	-76.9574	(1.0, 0.6616855263710022, 0.7768915831223193)
654	839.466	68.0092	(0.878749630111641, 0.5643045604228973, 1.0)	214.166	-56.3729	(1.0, 0.5915735363960266, 0.7239353752448339)
655	767.721	128.765	(0.9333603620279702, 0.5456672608852386, 1.0)	289.89	-21.3874	(1.0, 0.5727102160453796, 0.7182149902617988)
656	777.136	148.84	(1.0, 0.5243841409683228, 0.9993242480847527)	325.127	-53.329	(1.0, 0.525158017873764, 0.7024798866925634)
657	756.982	152.287	(1.0, 0.483004629611969, 0.8972133335358039)	356.755	-48.0856	(1.0, 0.4950447082519531, 0.6919194009398986)
658	595.167	320.044	(1.0, 0.5448281764984131, 0.789689265633506)	414.391	-15.4922	(1.0, 0.44306689500808716, 0.6693696225543122)
659	327.153	574.896	(1.0, 0.7816135138273239, 0.8416090051562692)	462.597	-25.3477	(1.0, 0.39814692735671997, 0.6526039824433585)
660	251.115	574.339	(1.0, 0.7769247889518738, 0.8161882192744361)	531.01	50.1953	(1.0, 0.37833333015441895, 0.6411673626528828)
661	82.1895	880.428	(1.0, 0.6891808211803436, 0.7285472925132446)	701.221	184.669	(1.0, 0.2570204734802246, 0.5833677610592182)
662	-121.914	1076.19	(1.0, 0.5628102405624837, 0.48682570457458496)	743.917	281.229	(1.0, 0.2552667260169983, 0.5823843318985746)
663	-273.587	1006.63	(1.0, 0.564113623614764, 0.4213030934333801)	766.824	282.753	(1.0, 0.19978469610214233, 0.5381071852951065)
664	-333.306	920.419	(1.0, 0.5619185635132158, 0.3918209671974182)	865.063	310.477	(1.0, 0.1499999761581421, 0.49538674179593256)
665	-365.243	952.228	(1.0, 0.5561451360398739, 0.36940306425094604)	940.523	275.549	(1.0, 0.13174700736999512, 0.4559816981849655)
666	-428.727	892.756	(1.0, 0.49253189949987464, 0.27902597188949585)	1121.81	325.139	(1.0, 0.08536124229431152, 0.38177511024999156)
667	-507.451	730.565	(1.0, 0.49188552038725153, 0.2781076431274414)	1203.94	334.322	(1.0, 0.1404823660850525, 0.36246969584790023)
668	-500.878	746.255	(1.0, 0.41429824384807357, 0.1868828535079956)	1221.55	372.098	(1.0, 0.15853363275527954, 0.3620150916290218)
669	-636.282	592.131	(1.0, 0.3811658254674799, 0.1408858299255371)	1233.35	212.903	(1.0, 0.194196879863739, 0.36254024288651243)
670	-672.154	627.223	(1.0, 0.33213224370852346, 0.09351754188537598)	1063.2	21.3655	(1.0, 0.3300352096557617, 0.4700000758805595)
671	-706.417	606.133	(1.0, 0.3137195471939337, 0.06852638721466064)	1063.2	21.3655	(1.0, 0.4096183776855469, 0.5232442861492209)
672	-717.42	644.708	(1.0, 0.3000065715552578, 0.04991406202316284)	969.615	1.5266	(1.0, 0.48132848739624023, 0.5811529392190987)
673	-806.482	415.967	(1.0, 0.2993673473327384, 0.049046456813812256)	867.479	-31.6862	(1.0, 0.7150441408157349, 0.7792634261814863)
674	-840.494	351.76	(1.0, 0.2993673473327384, 0.049046456813812256)	770.276	-72.3698	(1.0, 0.7833345979452133, 0.8357281264494276)
675	-720.424	232.059	(1.0, 0.3425452628818121, 0.06593579053878784)	565.633	-141.589	(1.0, 0.7950002551078796, 0.847945470162269)
676	-620.651	127.188	(1.0, 0.3604308603880666, 0.06959939002990723)	524.029	-154.791	(1.0, 0.7850935310125351, 0.8405973523617203)
677	-591.77	69.1978	(1.0, 0.45081410819791756, 0.16091889142990112)	524.029	-154.791	(1.0, 0.6848164498806, 0.8077019123841079)
678	-490.661	-133.3	(1.0, 0.47708545072944697, 0.1358966827392578)	522.832	-162.767	(1.0, 0.6787403225898743, 0.809280131764241)
679	-327.873	-154.179	(1.0, 0.4769830375912927, 0.11157429218292236)	388.653	-111.309	(1.0, 0.6750253736972809, 0.8124211770013916)
680	-207.734	-210.802	(1.0, 0.491060470033044, 0.08430665731430054)	311.531	-18.9139	(1.0, 0.6706230640411377, 0.8098801168787298)
681	46.1587	-29.5553	(1.0, 0.48774050663219126, 0.07833331823348999)	321.883	-32.5794	(1.0, 0.6350831091403961, 0.8133804771469795)
682	105.448	-46.1262	(1.0, 0.5222971329455968, 0.140508234500885)	249.975	-52.29	(1.0, 0.5764775574207306, 0.8252160951520138)
683	317.273	-136.768	(1.0, 0.5739786111833521, 0.1852608323097229)	125.786	61.1647	(1.0, 0.5225334167480469, 0.8579406822224912)
684	632.53	-673.609	(0.9847750379075187, 1.0, 0.24527698755264282)	70.7084	35.0495	(1.0, 0.42662668228149414, 0.9048707636641251)
685	596.639	-699.455	(0.8327375738981181, 1.0, 0.16782188415527344)	51.4473	114.825	(1.0, 0.3519746661186218, 0.945791589309325)
686	772.812	-859.193	(0.6244053424437179, 1.0, 0.09466707706451416)	9.22036	196.092	(0.9762041782018572, 0.24486666917800903, 1.0)
687	810.653	-911.474	(0.583620369001161, 1.0, 0.07011008262634277)	7.16358	190.575	(0.9175764798481468, 0.1530665159225464, 1.0)
688	902.168	-984.434	(0.5308579945298623, 1.0, 0.056297123432159424)	85.8201	449.852	(0.8608907818369123, 0.05158740282058716, 1.0)
689	969.299	-970.657	(0.45219500204417684, 1.0, 0.15094876289367676)	388.241	567.762	(1.0, 0.08865702152252197, 0.9535695052109523)
690	1066.28	-1128.53	(0.4519871434941046, 1.0, 0.15062659978866577)	567.277	633.432	(1.0, 0.17895865440368652, 0.8232565520345605)
691	1120.09	-1069.42	(0.4304443679845048, 1.0, 0.17996752262115479)	603.174	564.087	(1.0, 0.20816713571548462, 0.7904625634732718)
692	1210.09	-766.905	(0.45981764793395996, 1.0, 0.47272900475478963)	498.036	490.373	(1.0, 0.33892393112182617, 0.7489318514690626)
693	1222.6	-746.134	(0.6948306262493134, 1.0, 0.8225247241567215)	493.197	490.171	(1.0, 0.3772803544998169, 0.7327642375360278)
694	1227.09	-749.035	(0.7659962922334671, 1.0, 0.8985602279720935)	492.465	457.743	(1.0, 0.46447867155075073, 0.7261328886218521)
695	1457.97	-256.082	(0.7980840504169464, 1.0, 0.9324015174411574)	445.863	479.343	(1.0, 0.5832800269126892, 0.7457530576526636)
696	1460.7	-263.249	(0.7970559149980545, 1.0, 0.9353961210786328)	447.943	439.438	(1.0, 0.5833599865436554, 0.7458018421914363)
697	1369.95	-114.943	(0.8096095571532073, 0.9197596266865731, 0.8991925719794421)	456.657	368.957	(1.0, 0.6353504061698914, 0.7595243480959026)
698	1552.78	12.7876	(0.8099754093175423, 0.904958899319172, 0.9012876234448916)	456.584	334.445	(1.0, 0.7074415683746338, 0.792626858878641)
699	2238.27	416.446	(0.533060610294342, 0.8874529184078657, 1.0)	434.466	197.691	(1.0, 0.7000952064990997, 0.7775515164867212)
700	2273.58	714.269	(0.5000803172588348, 0.8712789685343725, 1.0)	370.898	98.1216	(1.0, 0.6683354079723358, 0.7430812410361404)
701	2327.24	694.993	(0.4439835548400879, 0.8293922906155116, 1.0)	329.133	82.0215	(1.0, 0.6544497609138489, 0.7209549811849008)
702	2293.7	792.394	(0.34867531061172485, 0.7465701142765744, 1.0)	323.224	23.7146	(1.0, 0.635288804769516, 0.6934813445135459)
703	2344.9	851.826	(0.2960406541824341, 0.7029269830947333, 1.0)	254.697	-64.7419	(1.0, 0.601666659116745, 0.6390104098245502)
704	2332.38	915.024	(0.28697335720062256, 0.6873698654722382, 1.0)	300.389	-134.529	(1.0, 0.6148397927975768, 0.6083971560001373)
705	2326.25	940.923	(0.2466970682144165, 0.5953506363043403, 1.0)	225.512	-141.801	(1.0, 0.6452422780498013, 0.6134442687034607)
706	2288.82	980.187	(0.2298399806022644, 0.5609542742461264, 1.0)	66.6125	-191.073	(1.0, 0.6115016403661004, 0.5349999964237213)
707	2243.5	896.46	(0.20134985446929932, 0.4921554245571168, 1.0)	21.4321	-267.416	(1.0, 0.614740351261744, 0.5296137928962708)
708	2249.55	887.888	(0.17851656675338745, 0.38303110002410257, 1.0)	2.60158	-338.734	(1.0, 0.6225597869672121, 0.5096093118190765)
709	2250.37	899.437	(0.20482736825942993, 0.3766273211758133, 1.0)	16.7533	-295.594	(1.0, 0.5895883226969478, 0.4667710065841675)
710	1920.02	1052.23	(0.26243501901626587, 0.33684786892490814, 1.0)	253.827	-613.018	(1.0, 0.5435803685187646, 0.35155194997787476)
711	1935.87	1056.59	(0.2972358465194702, 0.31052268142642614, 1.0)	328.616	-477.126	(1.0, 0.5430264970937726, 0.35076504945755005)
712	1688.11	1003.01	(0.5319158189154367, 0.36655211448669434, 1.0)	336.216	-482.495	(1.0, 0.48395314349887475, 0.2668378949165344)
713	1673.51	993.623	(0.9599642719723691, 0.5049248337745667, 1.0)	430.557	-526.54	(1.0, 0.46153960060262866, 0.23499435186386108)
714	1582.28	982.238	(1.0, 0.5456164479255676, 0.9694655534127765)	407.3	-511.864	(1.0, 0.4514203084157703, 0.22061759233474731)
715	1502.52	1001.21	(1.0, 0.5990537405014038, 0.8477257916724432)	411.052	-505.644	(1.0, 0.3866391219311103, 0.14848428964614868)
716	1508.09	970.578	(1.0, 0.6016554236412048, 0.8356067742077784)	534.491	-234.401	(1.0, 0.38663826324684136, 0.14848309755325317)
717	454.113	531.311	(1.0, 0.5401007533073425, 0.7345412459611667)	572.398	-190.508	(1.0, 0.35923862678944285, 0.13030844926834106)
718	454.113	531.311	(1.0, 0.5158071517944336, 0.7205187198641789)	648.616	-149.924	(1.0, 0.25970147695749124, 0.05829346179962158)
719	373.673	498.311	(1.0, 0.5013067722320557, 0.7121489460074033)	710.975	-185.779	(1.0, 0.2365834834491657, 0.08625435829162598)
720	300.485	502.253	(1.0, 0.48029541969299316, 0.7000209690520124)	768.375	-161.916	(1.0, 0.2371359530465882, 0.10454851388931274)
721	51.0296	414.562	(1.0, 0.4571569561958313, 0.6777343654776196)	790.473	-95.2907	(1.0, 0.24220245027738374, 0.1435731053352356)
722	25.9057	399.821	(1.0, 0.21485400199890137, 0.5984741315432935)	802.329	-40.7514	(1.0, 0.23241811063830553, 0.17834687232971191)
723	-87.4582	347.823	(1.0, 0.1952495574951172, 0.5884483635650657)	801.079	-19.1355	(1.0, 0.20257848508024234, 0.1754474639892578)
724	-126.715	388.045	(1.0, 0.1665467619895935, 0.5600577287369204)	766.02	132.871	(1.0, 0.13753080368041992, 0.23257660499896338)
725	-136.262	375.677	(1.0, 0.05912071466445923, 0.487873062410937)	751.832	176.517	(1.0, 0.13674521446228027, 0.23187758925737678)
726	-274.507	445.947	(1.0, 0.052519917488098145, 0.4842802040110724)	1074.84	300.665	(1.0, 0.11908000707626343, 0.274130586651648)
727	-329.622	465.008	(1.0, 0.05037355422973633, 0.48311192402065206)	1101.82	309.974	(1.0, 0.1453629732131958, 0.30984795192010606)
728	-324.758	472.94	(1.0, 0.05257529020309448, 0.4843103437531191)	1141.77	364.274	(1.0, 0.15818768739700317, 0.34790333417195496)
729	-330.346	472.073	(1.0, 0.037271201610565186, 0.39678631636869555)	1064.64	339.373	(1.0, 0.17485862970352173, 0.374392415414741)
730	-330.777	472.735	(1.0, 0.03813314437866211, 0.39732638089475203)	979.406	313.041	(1.0, 0.17586684226989746, 0.38871543528856334)
731	-330.777	472.735	(1.0, 0.12812143564224243, 0.4106776858247738)	1031.82	317.885	(1.0, 0.1785200834274292, 0.3906834247461449)
732	-409.265	-26.0345	(1.0, 0.20366686582565308, 0.409335556125654)	1006.46	293.385	(1.0, 0.23428040742874146, 0.4446401415937412)
733	-336.598	46.2659	(1.0, 0.23445379734039307, 0.40698167653544326)	1052.04	360.861	(1.0, 0.3367763161659241, 0.5298895409759694)
734	-522.014	-98.158	(1.0, 0.27833396196365356, 0.35786297837634773)	1075.64	264.506	(1.0, 0.3812474012374878, 0.5715915172109711)
735	-458.272	-270.671	(1.0, 0.2596667408943176, 0.2596667408943176)	930.254	276.741	(1.0, 0.4195865988731384, 0.6076855393476076)
736	-432.379	-531.333	(1.0, 0.5541106266441895, 0.42067646980285645)	891.886	249.657	(1.0, 0.5085441470146179, 0.6920701905693294)
737	-494.877	-618.046	(1.0, 0.5899896776610614, 0.4035455584526062)	807.893	163.713	(1.0, 0.4461483359336853, 0.6803109078288347)
738	-485.494	-631.931	(1.0, 0.5782156678522212, 0.35557109117507935)	773.658	157.58	(1.0, 0.3927258253097534, 0.6794474272720943)
739	-391.398	-657.082	(1.0, 0.5770283277071051, 0.23898160457611084)	727.245	169.02	(1.0, 0.2917596697807312, 0.6727597441983064)
740	-398.71	-698.288	(1.0, 0.5808399566854687, 0.17234182357788086)	723.168	158.402	(1.0, 0.20164775848388672, 0.6705272066185446)
741	-398.713	-705.658	(1.0, 0.6066065477455198, 0.10720866918563843)	1236.64	593.579	(1.0, 0.021666646003723145, 0.5640596046516668)
742	-265.214	-805.286	(1.0, 0.6119567559123753, 0.048281967639923096)	1320.7	506.035	(1.0, 0.0723760724067688, 0.5256105182012634)
743	-261.458	-806.497	(1.0, 0.704854855278751, 0.1368039846420288)	1375.07	431.268	(1.0, 0.058720529079437256, 0.48765523869931016)
744	-215.757	-870.328	(1.0, 0.7924089785839205, 0.2005321979522705)	1504.08	391.903	(1.0, 0.055400073528289795, 0.42368578768209764)
745	433.901	-1223.23	(0.7500231882058258, 1.0, 0.580463707447052)	1520.26	382.493	(1.0, 0.04364299774169922, 0.400778670832423)
746	479.068	-1133.57	(0.7600331232591426, 1.0, 0.6701288819313049)	1611.34	23.0612	(1.0, 0.08171999454498291, 0.36420639735611315)
747	665.023	-976.436	(0.8089940951839041, 0.868283997476101, 0.8679431990505035)	1489.38	-82.2194	(1.0, 0.18876147270202637, 0.3982797738628404)
748	698.222	-867.881	(0.675472766160965, 0.7829618387944861, 1.0)	1170.04	-55.503	(1.0, 0.2883983850479126, 0.4370617570304064)
749	706.649	-787.708	(0.5281148850917816, 0.5757233224974643, 1.0)	1165.8	-27.0515	(1.0, 0.3200342655181885, 0.4397149199132513)
750	729.573	-764.712	(0.44852858781814575, 0.4589550012504141, 1.0)	1062.45	131.832	(1.0, 0.3604937195777893, 0.44148970493189177)
751	845.265	-667.834	(0.41463236514077206, 0.3275982737541199, 1.0)	893.726	10.9502	(1.0, 0.40166664123535156, 0.45776039361953735)
752	875.902	-601.892	(0.37550530162312423, 0.28265368938446045, 1.0)	766.77	-161.002	(1.0, 0.4620017058688599, 0.44369715452194214)
753	1013.89	-373.491	(0.24329382238477715, 0.09664112329483032, 1.0)	632.334	-244.852	(1.0, 0.5372156431052042, 0.5131886303424835)
754	1249.46	-276.202	(0.1879939507449755, 0.04929614067077637, 1.0)	430.19	-278.23	(1.0, 0.6788460583559275, 0.6500600576400757)
755	1248.5	-209.047	(0.32766967082115883, 0.09015035629272461, 1.0)	172.689	-292.704	(1.0, 0.7885776148971763, 0.756533607840538)
756	1259.01	-227.452	(0.345699219935682, 0.09438669681549072, 1.0)	133.672	-329.019	(1.0, 0.7795158577851029, 0.7360989451408386)
757	1259.01	-227.452	(0.3981539859185972, 0.12724173069000244, 1.0)	124.747	-335.56	(1.0, 0.7685230915249456, 0.7173762023448944)
758	1167.78	-169.979	(0.41712807262230367, 0.13409841060638428, 1.0)	-218.549	-210.938	(1.0, 0.7862125168722076, 0.7280488014221191)
759	1091.76	54.0864	(0.4171544329057544, 0.1341375708580017, 1.0)	-270.762	-232.405	(1.0, 0.8039500718582355, 0.7557242810726166)
760	1061.84	100.638	(0.46874491098934523, 0.14833331108093262, 1.0)	-373.041	-192.488	(0.9839941442012787, 0.8327311306284108, 0.8029449837398949)
761	1084.77	175.677	(0.5690466943235257, 0.4416622519493103, 1.0)	-365.521	-172.456	(0.9194019541144371, 0.8204599864152594, 0.8096235641765414)
762	1056.05	295.182	(0.6568873393102435, 0.605872392654419, 1.0)	-429.9	-110.014	(0.8603859461843968, 0.8092854922603573, 0.8084307267402945)
763	973.399	261.184	(0.636219753103864, 0.6045515537261963, 1.0)	-456.685	-82.1245	(0.8829063951969147, 0.8097078086748359, 0.8225914795592698)
764	731.565	347.135	(0.7583473771810532, 0.8145329702312175, 1.0)	-474.264	-78.5643	(0.9084532663226128, 0.809928542288479, 0.8337535641336694)
765	657.894	337.328	(0.8015376145441598, 0.8802858496174767, 0.9919912248849869)	-509.274	-49.3547	(0.9602701246738434, 0.8063675120717995, 0.8689038933645551)
766	538.877	108.833	(0.8089128598564835, 0.9329718083143235, 0.8771516962104748)	-538.936	83.8312	(1.0, 0.7458821535110474, 0.9285737551151958)
767	505.337	-63.1385	(0.7351069152355194, 1.0, 0.8677378546980676)	-546.769	71.2495	(0.9833731073875681, 0.6533467471599579, 1.0)
768	492.796	-87.4906	(0.6872490346431732, 1.0, 0.8541329010379679)	-547.051	88.2568	(0.9655175893644765, 0.6456799209117889, 1.0)
769	654.777	-227.493	(0.477500855922699, 1.0, 0.7047298128403519)	-543.542	119.594	(0.8298309170535412, 0.6157073974609375, 1.0)
770	691.834	-354.364	(0.44533658027648926, 1.0, 0.6683029233802902)	-591.364	140.295	(0.6340286385209106, 0.5631019175052643, 1.0)
771	535.265	-275.316	(0.41188669204711914, 1.0, 0.6386238271862648)	-616.654	301.572	(0.5694201000847581, 0.548100471496582, 1.0)
772	426.277	-335.979	(0.4007871747016907, 1.0, 0.6318035409520822)	-707.325	357.517	(0.5237153768539429, 0.5796034987376992, 1.0)
773	464.118	-522.86	(0.3720715045928955, 1.0, 0.6038281182207776)	-709.017	354.281	(0.552669107913971, 0.664035527381474, 1.0)
774	11.5254	-713.703	(0.18438661098480225, 1.0, 0.44515911527037366)	-731.484	424.042	(0.5603245496749878, 0.6987191916235931, 1.0)
775	-137.15	-797.534	(0.1349409818649292, 1.0, 0.39729068888593777)	-824.761	641.584	(0.5428138673305511, 0.7468931539523214, 1.0)
776	-169.437	-887.931	(0.13996368646621704, 1.0, 0.4149393382606684)	-827.181	678.282	(0.45354682207107544, 0.6705025501089732, 1.0)
777	-485.427	-701.261	(0.149614155292511, 1.0, 0.4354947359959783)	-827.181	678.282	(0.14687609672546387, 0.4154100279335837, 1.0)
778	-416.933	-676.496	(0.1396307349205017, 1.0, 0.4288675168485303)	-827.181	678.282	(0.14660978317260742, 0.4152275406866227, 1.0)
779	-487.98	-610.639	(0.1355474591255188, 1.0, 0.4403788009540104)	-618.31	1216.11	(0.056964099407196045, 0.21416606729669885, 1.0)
780	-467.394	-644.81	(0.12301462888717651, 1.0, 0.43226541455766077)	-439.03	1202.03	(0.05333423614501953, 0.1955667808364131, 1.0)
781	-526.215	-677.453	(0.04166775941848755, 1.0, 0.3638374887823811)	-357.371	1150.08	(0.04033994674682617, 0.15294823896695564, 1.0)
782	-375.492	-789.073	(0.04166668653488159, 1.0, 0.3638367765780953)	-300.134	1149.44	(0.03386741876602173, 0.13134042875535934, 1.0)
783	-461.892	-783.976	(0.05057615041732788, 1.0, 0.38537087002042636)	-124.293	1088.34	(0.16792032040467175, 0.06193208694458008, 1.0)
784	-477.334	-788.438	(0.0566595196723938, 1.0, 0.42034848075845)	-126.493	1059.75	(0.2510501946445981, 0.06934374570846558, 1.0)
785	-411.073	-798.055	(0.06000000238418579, 1.0, 0.42240109688091076)	-170.772	945.923	(0.3575398424678593, 0.09005481004714966, 1.0)
786	-324.785	-726.764	(0.21172034740447998, 1.0, 0.6064089100595293)	-65.1763	946.658	(0.5422239480421458, 0.1281636357307434, 1.0)
787	-250.594	-517.701	(0.35347485542297363, 1.0, 0.7303702005209165)	-25.5834	943.638	(0.6508948209377914, 0.1483314037322998, 1.0)
788	-11.1291	-404.049	(0.47721362113952637, 1.0, 0.8249788291297707)	-17.0907	943.078	(0.7637156967587466, 0.1509469747543335, 1.0)
789	-11.1291	-404.049	(0.5296782553195953, 1.0, 0.8889692275468906)	472.375	742.761	(0.9545140967431843, 0.05166667699813843, 1.0)
790	-11.1291	-404.049	(0.5899293124675751, 1.0, 0.9504179267811074)	570.943	658.804	(1.0, 0.09166663885116577, 0.924016384374549)
791	-11.1291	-404.049	(0.6156044900417328, 1.0, 0.9598463613377171)	583.513	648.898	(1.0, 0.11779254674911499, 0.8681456713690374)
792	1345.14	1180.35	(0.678739458322525, 0.9331368386708622, 1.0)	556.313	446.395	(1.0, 0.1965579390525818, 0.7873904993817198)
793	1460.68	1147.54	(0.796193391084671, 0.9575822349651302, 1.0)	573.214	407.565	(1.0, 0.30360543727874756, 0.7126042241207922)
794	1268.22	1112.06	(0.8084261456610142, 0.8603281669318676, 0.8574681792766725)	525.549	284.906	(1.0, 0.340106725692749, 0.6950983519686509)
795	1268.14	1075.69	(0.8076093030261786, 0.8511052459478379, 0.8415525705855137)	528.87	263.222	(1.0, 0.3157743811607361, 0.6838556673753495)
796	1082.88	888.568	(0.7778651563625035, 1.0, 0.7509632408618927)	488.521	234.957	(1.0, 0.25604021549224854, 0.6317764781078015)
797	865.904	723.91	(0.7828497486864213, 1.0, 0.6873522996902466)	558.78	330.561	(1.0, 0.21023792028427124, 0.5961134543901874)
798	737.183	522.657	(0.6900915521981358, 1.0, 0.4798803925514221)	635.367	404.939	(1.0, 0.12056070566177368, 0.5647207806187036)
799	635.172	430.607	(0.679583558007629, 1.0, 0.44697505235671997)	678.569	424.174	(1.0, 0.0778159499168396, 0.5435642277638532)
800	610.063	432.275	(0.5877928443263438, 1.0, 0.36111390590667725)	1179.24	328.101	(1.0, 0.027113735675811768, 0.39042198775079995)
801	531.165	392.133	(0.4994244431181152, 1.0, 0.29596006870269775)	1436.96	246.266	(1.0, 0.071258544921875, 0.3722427801854725)
802	428.644	241.12	(0.4278982813410601, 1.0, 0.24759137630462646)	1397.84	185.129	(1.0, 0.050218820571899414, 0.2955184858270693)
803	250.328	-69.3958	(0.31491145932422715, 1.0, 0.09899497032165527)	1253	-44.5142	(1.0, 0.0520666241645813, 0.18772148204690997)
804	316.061	-197.396	(0.28802912020387317, 1.0, 0.06364023685455322)	1165.31	-92.1121	(1.0, 0.0560266375541687, 0.14452414028346539)
805	298.63	-241.184	(0.3313111899316201, 1.0, 0.05951535701751709)	1173.57	-98.2164	(1.0, 0.03374838829040527, 0.03374838829040527)
806	370.052	-252.587	(0.3816910354984526, 1.0, 0.04167360067367554)	965.815	-336.101	(1.0, 0.08139340254621463, 0.05013924837112427)
807	342.307	-239.517	(0.39520698666316467, 1.0, 0.038094401359558105)	957.92	-348.033	(1.0, 0.09864411754558833, 0.06797689199447632)
808	325.537	-161.944	(0.39430932158215837, 1.0, 0.036666691303253174)	928.831	-372.787	(1.0, 0.1786963788522341, 0.12084078788757324)
809	279.059	-140.63	(0.4442951608480894, 1.0, 0.06736010313034058)	913.66	-433.597	(1.0, 0.18457536019091147, 0.12713390588760376)
810	278.762	-122.767	(0.49452113816393906, 1.0, 0.10206818580627441)	877.05	-446.353	(1.0, 0.22059492247841894, 0.15073448419570923)
811	366.715	96.9935	(0.5669809084823884, 1.0, 0.12896019220352173)	873.186	-417.736	(1.0, 0.2707129866419097, 0.17579436302185059)
812	341.135	137.846	(0.624616949590042, 1.0, 0.16166669130325317)	886.737	-373.267	(1.0, 0.31973524052367475, 0.18578004837036133)
813	310.566	139.102	(0.6872618413955613, 1.0, 0.1812390685081482)	794.466	-203.699	(1.0, 0.3346388909719664, 0.18762141466140747)
814	285.484	220.547	(0.7338734046590875, 1.0, 0.19988220930099487)	643.548	-401.847	(1.0, 0.36977997252333683, 0.19832026958465576)
815	-85.4597	409.384	(1.0, 0.8090255520642676, 0.3819945454597473)	692.611	-573.075	(1.0, 0.45992267774168527, 0.26696473360061646)
816	-185.067	301.185	(1.0, 0.7346773225917875, 0.6045629978179932)	703.213	-625.58	(1.0, 0.49278490554413623, 0.2958441972732544)
817	-210.123	357.954	(1.0, 0.7487844414016152, 0.659030556678772)	589.159	-663.732	(1.0, 0.5363112961918106, 0.32545799016952515)
818	-180.292	349.122	(1.0, 0.7680632608509401, 0.7110097706317902)	576.725	-650.535	(1.0, 0.5309091896310005, 0.2832932472229004)
819	-190.629	361.399	(1.0, 0.7978045171145136, 0.7626625001430511)	514.689	-693.328	(1.0, 0.5301064823315711, 0.2440638542175293)
820	-248.628	400.669	(0.9717651933431626, 0.8185801927013386, 0.8048497570244185)	437.015	-695.382	(1.0, 0.5415656746304686, 0.22127795219421387)
821	-297.465	578.673	(1.0, 0.5803466737270355, 0.7094427640941936)	433.166	-713.323	(1.0, 0.5487761070278884, 0.18814969062805176)
822	-294.566	629.789	(1.0, 0.5016915798187256, 0.7041729077116154)	403.425	-759.272	(1.0, 0.5434762109554527, 0.17861402034759521)
823	-359.432	675.687	(1.0, 0.5016915798187256, 0.7041729077116154)	310.92	-808.945	(1.0, 0.5571294793092645, 0.06476062536239624)
824	-355.692	694.262	(1.0, 0.5016915798187256, 0.7041729077116154)	386.37	-733.421	(1.0, 0.5548772646904312, 0.060004472732543945)
825	-314.941	643.289	(1.0, 0.4583333134651184, 0.7051671710784924)	431.07	-744.151	(1.0, 0.5400769178633984, 0.06136047840118408)
826	-369.378	629.083	(1.0, 0.43690693378448486, 0.7027686363367968)	293.359	-788.601	(1.0, 0.5138948458042076, 0.0703544020652771)
827	-385.575	600.526	(1.0, 0.39799898862838745, 0.7119431927860527)	315.269	-824.298	(1.0, 0.509771752135905, 0.09106731414794922)
828	-331.203	381.148	(1.0, 0.37658679485321045, 0.7324666012846033)	310.494	-800.637	(1.0, 0.5085199606448363, 0.11572009325027466)
829	-419.488	220.651	(1.0, 0.3683333396911621, 0.7289246889663872)	400.305	-842.376	(1.0, 0.47132530121477956, 0.12637817859649658)
830	-417.407	214.012	(1.0, 0.3838331699371338, 0.7457134881912753)	412.514	-851.599	(1.0, 0.4732805432698447, 0.12960916757583618)
831	-118.433	-265.018	(1.0, 0.7782863825559616, 0.8683769085311679)	412.514	-851.599	(1.0, 0.48772957033654407, 0.21732068061828613)
832	91.2486	-233.848	(0.8536979176104069, 0.8086103049230055, 0.8078561171663874)	332.72	-581.835	(1.0, 0.48642872323238984, 0.21533316373825073)
833	72.8702	-264.655	(0.9155846118927002, 0.8202035418742253, 0.8097571198721539)	429.687	-519.227	(1.0, 0.4855595741556127, 0.25162792205810547)
834	95.2905	-351.947	(1.0, 0.7953825978161357, 0.6524254977703094)	387.357	-320.441	(1.0, 0.4935443237710385, 0.2804643511772156)
835	67.0066	-385.071	(1.0, 0.8119079032539761, 0.5565760433673859)	373.323	-315.288	(1.0, 0.4935314440158899, 0.28044605255126953)
836	-33.4755	-888.58	(0.913103400689594, 1.0, 0.3572055697441101)	384.293	-295.011	(1.0, 0.5280150895934411, 0.3447535037994385)
837	-13.0183	-918.331	(0.7419752682313945, 1.0, 0.401780366897583)	434.065	-391.341	(1.0, 0.5946282921408568, 0.4240771532058716)
838	90.9939	-913.473	(0.6881640095926709, 1.0, 0.4116666913032532)	440.482	-389.693	(1.0, 0.6130297267063043, 0.4627774953842163)
839	93.4135	-909.705	(0.6148941992618481, 1.0, 0.43208158016204834)	278.459	-193.261	(1.0, 0.6420879016910817, 0.5142136514186859)
840	93.5416	-910.566	(0.6340361617452894, 1.0, 0.6243216395378113)	207.121	-235.758	(1.0, 0.6679247819871522, 0.5685499608516693)
841	720.523	110.236	(0.6663944125175476, 0.8701943480880796, 1.0)	186.099	-311.743	(1.0, 0.6910083312050028, 0.615000307559967)
842	802.325	105.77	(0.6339512169361115, 0.8515485058813805, 1.0)	72.2417	-257.156	(1.0, 0.7137971327284116, 0.6505580544471741)
843	1750.03	774.456	(0.8085429609347499, 0.9367836498222124, 0.9381711810827256)	-14.2509	-270.184	(1.0, 0.7256152796649336, 0.6581201255321503)
844	1755.39	765.763	(0.8081661140751052, 0.8571761056780816, 0.8520565622841405)	-27.836	-314.188	(1.0, 0.7658657877604375, 0.7197609543800354)
845	1514.94	664.288	(0.8092068255698391, 0.9281633526086808, 0.9020378565577439)	-122.906	-304.728	(1.0, 0.79550130773118, 0.7645066827535629)
846	1026.05	35.6139	(0.5836288332939148, 1.0, 0.744153691712941)	-235.097	-360.323	(0.9484045386314393, 0.819234869408034, 0.8076570006398776)
847	829.071	-87.9522	(0.4391513466835022, 1.0, 0.5907880203944464)	-260.962	-367.212	(0.8961507186293602, 0.8128203680108246, 0.8099851830329297)
848	760.525	-182.756	(0.43904566764831543, 1.0, 0.5907109138043961)	-290.942	-362.432	(0.852642822265625, 0.8077572977170349, 0.812703770781266)
849	495.566	-322.481	(0.33936190605163574, 1.0, 0.4527662918135248)	-338.943	-387.795	(0.9115419492125512, 0.8098667834083749, 0.8277626122157541)
850	400.63	-342.745	(0.29672205448150635, 1.0, 0.3943054844409649)	-356.342	-401.805	(0.9706467121839524, 0.8050090420575978, 0.8505132926912882)
851	263.849	-478.133	(0.2967190146446228, 1.0, 0.39430286639707446)	-468.389	-325.886	(1.0, 0.7900003492832184, 0.8649663314062249)
852	205.691	-554.454	(0.2714022994041443, 1.0, 0.372498975530253)	-470.326	-342.582	(1.0, 0.7491868138313293, 0.8676070620960299)
853	198.269	-588.128	(0.24318808317184448, 1.0, 0.3481996268280815)	-472.226	-343.42	(1.0, 0.714462548494339, 0.882161260568474)
854	166.327	-700.665	(0.22060126066207886, 1.0, 0.3672145251078549)	-489.84	-337.455	(1.0, 0.6158758401870728, 0.9741869647633095)
855	204.032	-762.44	(0.2061639428138733, 1.0, 0.3685531034259275)	-517.145	-229.526	(0.9374475828987374, 0.519654780626297, 1.0)
856	243.199	-800.168	(0.2167898416519165, 1.0, 0.40277587279424876)	-581.842	-120.335	(0.8983902166648701, 0.4816666841506958, 1.0)
857	243.225	-800.24	(0.41332054138183594, 1.0, 0.6781127596986329)	-578.535	-141.333	(0.8901460321420703, 0.4830005168914795, 1.0)
858	243.225	-800.24	(0.4283333420753479, 1.0, 0.695754656303766)	-661.23	-145.814	(0.7619102434760728, 0.4623222351074219, 1.0)
859	243.225	-800.24	(0.43429553508758545, 1.0, 0.7175415651083452)	-691.069	-117.613	(0.743731224353261, 0.461297869682312, 1.0)
860	243.225	-800.24	(0.4508315324783325, 1.0, 0.7438677411997251)	-693.556	-116.53	(0.6013429185281773, 0.46050626039505005, 1.0)
861	243.225	-800.24	(0.4356843829154968, 1.0, 0.7368031082840313)	-708.691	-132.15	(0.4754553437232971, 0.47662129451077906, 1.0)
862	243.225	-800.24	(0.4125097990036011, 1.0, 0.7356597868417679)	-848.376	223.558	(0.5750161707401276, 0.7507373157949484, 1.0)
863	243.225	-800.24	(0.4292357563972473, 1.0, 0.7807461426230252)	-859.775	243.293	(0.5918485522270203, 0.7740396782106596, 1.0)
864	243.225	-800.24	(0.18478018045425415, 1.0, 0.8746071549301421)	-905.885	297.096	(0.632850706577301, 0.8329812092509195, 1.0)
865	243.225	-800.24	(0.19186842441558838, 1.0, 0.9022879709051208)	-981.235	330.38	(0.7630627006292343, 0.950686826368417, 1.0)
866	243.225	-800.24	(0.207147479057312, 1.0, 0.9432670796554036)	-994.354	339.972	(0.8048497933834347, 0.9562478803023665, 0.9717649400234223)
867	243.225	-800.24	(0.3481332063674927, 0.971573483086954, 1.0)	-982.733	374.951	(0.8090649423951157, 0.9272788964366255, 0.9305787116289139)
868	243.225	-800.24	(0.42238354682922363, 0.9367996759400704, 1.0)	-873.41	461.671	(0.8074879820355707, 0.8498799644410611, 0.8454517328421209)
869	243.225	-800.24	(0.47876060009002686, 0.9000911469590163, 1.0)	-883.064	473.244	(0.8099338752732042, 0.8918682888150216, 0.8792655662403133)
870	243.225	-800.24	(0.44916415214538574, 0.8672312328342118, 1.0)	-894.908	499.604	(0.8078250409483352, 0.9466364562511445, 0.9161503856454148)
871	243.225	-800.24	(0.35775184631347656, 0.8029330115850057, 1.0)	-1048	402.968	(0.7606626451015472, 1.0, 0.9277484733279293)
872	243.225	-800.24	(0.22835999727249146, 0.7124505229543796, 1.0)	-1062.9	368.793	(0.7482801377773285, 1.0, 0.9240104230825654)
873	243.225	-800.24	(0.11924052238464355, 0.6138265564769854, 1.0)	-1075.45	377.489	(0.6887866854667664, 1.0, 0.8906903325950213)
874	243.225	-800.24	(0.06999999284744263, 0.5616361399073041, 1.0)	-1080.59	374.19	(0.6599411070346832, 1.0, 0.8749640925796063)
875	243.225	-800.24	(0.048282086849212646, 0.5357415787176364, 1.0)	-1102.07	341.939	(0.6472162306308746, 1.0, 0.8644813456324286)
876	243.225	-800.24	(0.07281380891799927, 0.532454385433784, 1.0)	-1162.69	148.707	(0.5838923752307892, 1.0, 0.8196188299812092)
877	1002.21	318.025	(0.10514885187149048, 0.5340376876145103, 1.0)	-1218.99	-27.4676	(0.4832325577735901, 1.0, 0.7249724364860184)
878	1003.8	562.97	(0.13481885194778442, 0.5067855049757061, 1.0)	-1220.2	-77.1881	(0.43333423137664795, 1.0, 0.6797707528232257)
879	953.889	561.503	(0.14497345685958862, 0.48444061278650086, 1.0)	-1256.58	-85.3961	(0.40087705850601196, 1.0, 0.6318587715764608)
880	947.654	573.459	(0.1571347713470459, 0.4501732068946688, 1.0)	-1264.23	-120.507	(0.31604528427124023, 1.0, 0.5234708072996126)
881	920.914	522.15	(0.16402071714401245, 0.4409116171527183, 1.0)	-1261.69	-127.692	(0.3527892827987671, 1.0, 0.5490713149827127)
882	919.903	522.659	(0.1559332013130188, 0.42161626889989445, 1.0)	-1225.9	-130.732	(0.36858707666397095, 1.0, 0.5496901336935311)
883	871.723	551.821	(0.10404551029205322, 0.2976197519131689, 1.0)	-1171.67	-216.799	(0.37196922302246094, 1.0, 0.5417699303003161)
884	860.568	488.62	(0.10389065742492676, 0.2974983555738697, 1.0)	-1143.57	-261.915	(0.37385356426239014, 1.0, 0.532843526951408)
885	836.33	495.827	(0.05465191602706909, 0.21223931969610987, 1.0)	-1177.2	-248.124	(0.369931161403656, 1.0, 0.5091854814782472)
886	674.84	501.802	(0.04000002145767212, 0.18423597575661255, 1.0)	-1180.49	-259.733	(0.34283143281936646, 1.0, 0.4232053025055179)
887	700.72	474.681	(0.04000002145767212, 0.18423597575661255, 1.0)	-1180.49	-259.733	(0.2679872512817383, 1.0, 0.29752091109239875)
888	635.439	490.839	(0.06425386667251587, 0.1740560551333067, 1.0)	-1083.9	-281.972	(0.247026264667511, 1.0, 0.25250348764419006)
889	690.151	490.061	(0.07129210233688354, 0.16498934011192412, 1.0)	-1088.49	-300.22	(0.24989808812314163, 1.0, 0.22998660802841187)
890	574.63	504.9	(0.0948408842086792, 0.12688859327481172, 1.0)	-1057.07	-361.994	(0.34544415896380654, 1.0, 0.2661733627319336)
891	627.277	453.548	(0.13042047559855374, 0.11768221855163574, 1.0)	-995.624	-484.453	(0.3575754454375011, 1.0, 0.26624006032943726)
892	609.128	433.385	(0.1711636110197835, 0.13012480735778809, 1.0)	-992.22	-451.106	(0.4012475186589515, 1.0, 0.2752656936645508)
893	569.961	507.687	(0.22548280897778572, 0.1427270770072937, 1.0)	-962.603	-552.554	(0.4826169647057116, 1.0, 0.28877800703048706)
894	513.754	449.488	(0.3542442447114631, 0.10621380805969238, 1.0)	-872.188	-597.728	(0.5498666771634446, 1.0, 0.3023315668106079)
895	415.8	464.549	(0.42655728148897554, 0.02950894832611084, 1.0)	-859.288	-631.665	(0.6914894355212071, 1.0, 0.3794153928756714)
896	296.897	487.94	(0.42586261938870895, 0.028333306312561035, 1.0)	-782.765	-544.291	(0.7291366717670275, 1.0, 0.3950878977775574)
897	268.765	450.969	(0.42586261938870895, 0.028333306312561035, 1.0)	-767.452	-535.15	(0.8280246841985444, 1.0, 0.48295092582702637)
898	215.623	472.12	(0.49549672975780545, 0.039171457290649414, 1.0)	-767.704	-537.51	(0.8780599451600294, 1.0, 0.5429557263851166)
899	188.926	494.794	(0.5275195594452127, 0.04000002145767212, 1.0)	-744.648	-502.794	(0.9429478432766274, 1.0, 0.6605848670005798)
900	140.445	472.058	(0.5275195594452127, 0.04000002145767212, 1.0)	-689.544	-527.507	(0.9767990039557122, 1.0, 0.7296859323978424)
901	121.41	481.579	(0.6047984302864875, 0.07307851314544678, 1.0)	-593.001	-395.695	(0.9991671276314351, 1.0, 0.7710040211677551)
902	82.4356	454.953	(0.6399883566445279, 0.08499997854232788, 1.0)	-581.348	-401.169	(0.9994808912277222, 0.970671314001932, 0.8001035522805382)
903	53.4357	434.11	(0.6715281439412679, 0.08897358179092407, 1.0)	-443.912	-385.345	(0.9479175239801407, 0.8907483379013148, 0.8077039108956127)
904	43.7499	432.135	(0.7292903887188655, 0.08154183626174927, 1.0)	-444.566	-386.955	(0.9087601706385613, 0.8440705516238871, 0.8099232594103833)
905	-43.368	364.084	(0.7999111746217169, 0.05833333730697632, 1.0)	-430.222	-447.865	(0.9057531759142876, 0.8383326072026452, 0.8099669009668993)
906	-92.8666	363.648	(0.7998800060173135, 0.05818665027618408, 1.0)	-316.796	-448.521	(0.8893034860491753, 0.8268711329020516, 0.8098855845892998)
907	-108.275	381.323	(0.8606204093775053, 0.04974406957626343, 1.0)	-273.872	-472.261	(0.8581065863370896, 0.8131668744599369, 0.8082449418916683)
908	-119.153	374.42	(0.9047042280350216, 0.02079916000366211, 1.0)	-229.114	-447.656	(0.8387840792536736, 0.8073230242852507, 0.8062526110471795)
909	-230.417	431.546	(0.920749379271362, 0.019999980926513672, 1.0)	-224.995	-445.66	(1.0, 0.6853451132774353, 0.8856748315916179)
910	-205.654	402.435	(0.920822799143437, 0.020907878875732422, 1.0)	-108.628	-302.853	(1.0, 0.6183114647865295, 0.8927167880471364)
911	-272.705	437.351	(0.9208843229910713, 0.021668672561645508, 1.0)	-108.628	-302.853	(1.0, 0.5928261280059814, 0.8989511115235553)
912	-335.42	452.713	(0.9208443546626018, 0.02117443084716797, 1.0)	-47.8862	-254.467	(1.0, 0.5917041897773743, 0.8986726786015586)
913	-356.796	479.602	(0.9207504589753631, 0.02001333236694336, 1.0)	-56.9892	-268.528	(1.0, 0.5608749985694885, 0.9415930447915619)
914	-427.92	597.61	(0.9701282984359103, 0.052055537700653076, 1.0)	-27.7688	-266.407	(1.0, 0.5238876938819885, 0.9835163853754304)
915	-509.549	549.923	(1.0, 0.0637468695640564, 0.9986697776492641)	70.1435	-156.654	(1.0, 0.5093187093734741, 0.9830119885702571)
916	-508.666	618.196	(1.0, 0.0977867841720581, 0.9393715262728685)	112.282	-170.717	(0.9758705902359639, 0.4969271421432495, 1.0)
917	-614.678	501.471	(1.0, 0.10402852296829224, 0.9250504768028774)	61.0486	-112.71	(0.9409336622126592, 0.480835497379303, 1.0)
918	-657.8	469.177	(1.0, 0.12865358591079712, 0.8697689573905067)	33.1949	-136.273	(0.9065190378902084, 0.5231335461139679, 1.0)
919	-646.775	453.327	(1.0, 0.17338663339614868, 0.8220570774766832)	33.1949	-136.273	(0.8498022411616124, 0.5635047852993011, 1.0)
920	-620.433	390.577	(1.0, 0.24375206232070923, 0.7749956334835741)	5.60979	55.6668	(0.7326491377230983, 0.660852462053299, 1.0)
921	-584.586	177.542	(1.0, 0.3808134198188782, 0.7342804277047449)	-45.0328	53.111	(0.7032651305198669, 0.7137712090655848, 1.0)
922	-576.596	129.524	(1.0, 0.44697368144989014, 0.6716889357074992)	-319.969	197.736	(0.8035660842982969, 0.8969481980757824, 0.9802116930484772)
923	-686.58	178.607	(1.0, 0.4100000262260437, 0.6400323982416654)	-413.323	165.792	(0.8099305555886693, 0.8840681722118842, 0.8916666686534882)
924	-700.12	223.283	(1.0, 0.4102538228034973, 0.640187243240617)	-414.652	134.85	(0.8099305555886693, 0.8840681722118842, 0.8916666686534882)
925	-782.86	299.405	(1.0, 0.318946897983551, 0.5396609039789855)	-484.372	150.373	(0.8061917878018294, 0.8382892861962319, 0.832296089748546)
926	-736.257	183.662	(1.0, 0.29328596591949463, 0.5106892678727177)	-420.705	117.019	(0.8073038316897004, 0.8480753593146801, 0.8391210260765446)
927	-731.853	163.729	(1.0, 0.25369346141815186, 0.4464417997270922)	-492.128	132.128	(0.8092847270277171, 0.8732554122805596, 0.8539438439976335)
928	-702.225	4.0016	(1.0, 0.22479510307312012, 0.37399243125805803)	-440.334	95.5862	(0.809988959964, 0.9033226549625397, 0.8690048838691928)
929	-719.368	-94.1634	(1.0, 0.21307986974716187, 0.33863916585315634)	-503.759	24.478	(0.8033308296698645, 0.981664988398552, 0.892622050810948)
930	-692.148	-176.876	(1.0, 0.20286381244659424, 0.31693870314249173)	-503.9	123.001	(0.8033308296698645, 0.981664988398552, 0.892622050810948)
931	-673.719	-186.204	(1.0, 0.19197732210159302, 0.2943165719079175)	-481.486	26.9911	(0.7901856005191803, 1.0, 0.8883351806554465)
932	-635.099	-187.278	(1.0, 0.13694703578948975, 0.21785825118422508)	-445.743	70.0228	(0.7793605029582977, 1.0, 0.8825739813930783)
933	-590.519	-264.686	(1.0, 0.13513341723684658, 0.07420909404754639)	-473.62	121.624	(0.7726127654314041, 1.0, 0.8715008970448169)
934	-573.538	-253.577	(1.0, 0.1498568127004869, 0.07365590333938599)	-430.785	171.531	(0.6825870871543884, 1.0, 0.757961962293898)
935	-547.889	-296.575	(1.0, 0.2109919156953598, 0.07386058568954468)	-423.663	149.351	(0.6822267770767212, 1.0, 0.7576872137230775)
936	-513.635	-355.502	(1.0, 0.25298712440174576, 0.06923145055770874)	-433.862	116.042	(0.6822534203529358, 1.0, 0.7577075301186369)
937	-487.379	-402.512	(1.0, 0.2610554940889992, 0.060015857219696045)	-439.073	59.2375	(0.614660233259201, 1.0, 0.6302070848712379)
938	-324.323	-486.672	(1.0, 0.26735758928791875, 0.027320146560668945)	-578.375	-226.275	(0.621722653202227, 1.0, 0.48000001907348633)
939	-403.407	-613.579	(1.0, 0.3193551557454818, 0.05507540702819824)	-630.016	-211.819	(0.6155158676467136, 1.0, 0.4329983592033386)
940	-383.218	-738.92	(1.0, 0.37041241248125445, 0.08411985635757446)	-774.789	-457.644	(0.6123371444143109, 1.0, 0.3668667674064636)
941	-359.585	-810.024	(1.0, 0.3699358147054873, 0.08342653512954712)	-692.219	-547.101	(0.5102395338335297, 1.0, 0.2777465581893921)
942	-365.105	-809.603	(1.0, 0.44893900800115116, 0.15805399417877197)	-681.349	-506.558	(0.4885228516806521, 1.0, 0.24572080373764038)
943	-353.07	-859.306	(1.0, 0.47320873714146283, 0.1743817925453186)	-760.846	-546.989	(0.46317106054929225, 1.0, 0.2083343267440796)
944	-164.535	-904.272	(1.0, 0.5144418746865583, 0.1976272463798523)	-659.937	-667.244	(0.46317037344425727, 1.0, 0.2083333134651184)
945	-85.009	-904.997	(1.0, 0.5254272207592883, 0.21578025817871094)	-630.987	-694.358	(0.4703462911186215, 1.0, 0.19949394464492798)
946	-25.4971	-882.052	(1.0, 0.5343311021699442, 0.20898890495300293)	-656.26	-714.687	(0.48633427959876574, 1.0, 0.16107815504074097)
947	26.5452	-842.521	(1.0, 0.5581043773074734, 0.2049332857131958)	-646.257	-743.24	(0.5890401171982632, 1.0, 0.17333340644836426)
948	45.1919	-837.776	(1.0, 0.5723283698353648, 0.20705360174179077)	-670.33	-728.118	(0.6236500243301284, 1.0, 0.18929404020309448)
949	63.3478	-922.452	(1.0, 0.6959983127016073, 0.43635016679763794)	-662.792	-739.904	(0.6911523276957382, 1.0, 0.2248132824897766)
950	63.8382	-935.611	(1.0, 0.7382231098196844, 0.5674201846122742)	-618.291	-774.387	(0.7429492211714761, 1.0, 0.26359403133392334)
951	119.276	-929.972	(1.0, 0.7409616822879775, 0.5719456076622009)	-578.404	-837.753	(0.822468062792543, 1.0, 0.33459144830703735)
952	93.2464	-757.972	(1.0, 0.7785940522924427, 0.5628198683261871)	-529.939	-802.023	(0.8374535455698634, 1.0, 0.35072171688079834)
953	137.887	-647.821	(1.0, 0.8392060169449747, 0.6604405641555786)	-512.491	-826.075	(0.8757716453975647, 1.0, 0.38192862272262573)
954	201.905	-511.091	(0.9299062073230744, 0.8389167269665668, 0.8091056187635494)	-483.082	-859.098	(0.8969830357361701, 1.0, 0.3871306777000427)
955	192.221	-469.067	(0.8752758756279946, 0.8169765307957196, 0.8093887176740376)	-442.153	-790.46	(0.959361655124962, 1.0, 0.4142457842826843)
956	219.163	-447.046	(0.9103365048766137, 0.8098931566669357, 0.8374871169534672)	-437.274	-832.909	(0.9593579706263539, 1.0, 0.41419267654418945)
957	251.442	-410.881	(0.961032721400261, 0.8062750069184782, 0.8717049167568107)	-376.689	-809.447	(0.9593770630282321, 1.0, 0.41446787118911743)
958	328.632	-367.293	(1.0, 0.7434451878070831, 0.9152262909146474)	-300.32	-783.61	(0.9982032790663721, 1.0, 0.5059964954853058)
959	294.611	-155.664	(1.0, 0.6185579001903534, 0.911612472676228)	-217.104	-785.251	(1.0, 0.9711026234488241, 0.5357355773448944)
960	-357.334	265.031	(1.0, 0.4783340096473694, 0.7418009787368743)	-176.789	-623.436	(1.0, 0.9256784699232313, 0.5810551047325134)
961	-393.926	295.252	(1.0, 0.4500557780265808, 0.7187569803669611)	-157.286	-591.524	(1.0, 0.8712867035862472, 0.6045302450656891)
962	-488.316	382.659	(1.0, 0.5319203734397888, 0.70671695264284)	-123.005	-606.301	(1.0, 0.8564770768878164, 0.6170938014984131)
963	-407.603	476.731	(1.0, 0.4770433306694031, 0.6551255010215039)	-149.197	-561.821	(1.0, 0.8218396094121968, 0.6482109725475311)
964	-565.747	423.53	(1.0, 0.2633731961250305, 0.4657405119744439)	-199.6	-501.267	(1.0, 0.8011372788561135, 0.6622007191181183)
965	-609.123	408.278	(1.0, 0.22686684131622314, 0.43926324244361203)	-161.56	-593.528	(1.0, 0.7941643071272908, 0.6688640415668488)
966	-649.113	405.538	(1.0, 0.20666664838790894, 0.42461247943155855)	-164.736	-489.908	(1.0, 0.7635323103667032, 0.6640437841415405)
967	-649.113	405.538	(1.0, 0.20705407857894897, 0.4118479545822169)	-143.35	-593.743	(1.0, 0.7622518453274353, 0.6773095726966858)
968	-902.611	466.201	(1.0, 0.12738263607025146, 0.30968441426535276)	-122.253	-607.63	(1.0, 0.759152573091856, 0.6870780289173126)
969	-946.025	499.61	(1.0, 0.12694048881530762, 0.30933463765776503)	-224.071	-651.974	(1.0, 0.7590227209202605, 0.6869093179702759)
970	-977.028	505.171	(1.0, 0.10968834161758423, 0.2956867014714579)	-200.383	-643.993	(0.9583333313465119, 0.8190790092136084, 0.8065972224540181)
971	-972.778	467.841	(1.0, 0.06666666269302368, 0.26165284343275075)	-220.17	-647.371	(0.9571528166532517, 0.8191070186309675, 0.8067335555485998)
972	-985.567	458.136	(1.0, 0.06609433889389038, 0.2765646704285777)	-202.92	-658.801	(0.9747996062040329, 0.8044050189117217, 0.8203795114703758)
973	-997.218	507.252	(1.0, 0.04952329397201538, 0.27936538189926385)	-168.274	-626.526	(1.0, 0.7861923724412918, 0.8132719492969049)
974	-1035.86	498.25	(1.0, 0.050000011920928955, 0.2797268210117412)	-67.0434	-446.512	(1.0, 0.7418183386325836, 0.7830132533672638)
975	-1037.94	466.568	(1.0, 0.050000011920928955, 0.2797268210117412)	2.09937	-403.132	(1.0, 0.6780897378921509, 0.7453412224801158)
976	-1046.92	529.805	(1.0, 0.05009663105010986, 0.2798000759256354)	32.8747	-415.391	(1.0, 0.6619230210781097, 0.743676017466909)
977	-1048.41	530.447	(1.0, 0.15081369876861572, 0.34219118987751407)	39.7051	-414.392	(1.0, 0.6458352208137512, 0.7606120670908532)
978	-1263.43	363.423	(1.0, 0.23209327459335327, 0.37988598356629866)	138.702	-389.077	(1.0, 0.6388124525547028, 0.7558652202115663)
979	-1081.09	373.748	(1.0, 0.28243499994277954, 0.3851227843224656)	169.581	-378.926	(1.0, 0.519174188375473, 0.7145516792625302)
980	-1023.12	271.274	(1.0, 0.29623496532440186, 0.39694789325283664)	239.578	-336.556	(1.0, 0.4440464377403259, 0.6882441990342163)
981	-1005.08	174.394	(1.0, 0.3012270927429199, 0.3782332411286853)	266.53	-308.233	(1.0, 0.30539363622665405, 0.6676316357622738)
982	-995.559	143.865	(1.0, 0.30362677574157715, 0.3689117655158043)	430.253	-239.712	(1.0, 0.14537131786346436, 0.6473024254648465)
983	-964.571	68.4122	(1.0, 0.3386488273306705, 0.3161473870277405)	1054.41	374.784	(1.0, 0.11862266063690186, 0.7812673980410129)
984	-932.205	27.2544	(1.0, 0.362498068638346, 0.3294000029563904)	957.202	465.995	(1.0, 0.04158669710159302, 0.9355948962671914)
985	-926.771	15.3452	(1.0, 0.45318264307097145, 0.393293559551239)	1026.34	527.799	(0.9378156087024404, 0.03464388847351074, 1.0)
986	-931.064	10.832	(1.0, 0.5122104193392703, 0.42743152379989624)	822.559	690.179	(0.5507004920638384, 0.021694958209991455, 1.0)
987	-813.418	-326.492	(1.0, 0.6181061683417375, 0.4816637635231018)	769.453	765.818	(0.41431890287916306, 0.27222388982772827, 1.0)
988	-765.267	-353.37	(1.0, 0.559899256879918, 0.3275861144065857)	720.374	778.611	(0.41153309073012034, 0.28341174125671387, 1.0)
989	-716.987	-444.112	(1.0, 0.5533845163454918, 0.28151214122772217)	692.936	802.312	(0.3820212938816975, 0.35142284631729126, 1.0)
990	-767.702	-533.378	(1.0, 0.5166460472515502, 0.15534311532974243)	566.341	846.174	(0.4221172332763672, 0.48992706994050106, 1.0)
991	-764.401	-544.902	(1.0, 0.4991432541121136, 0.0713610053062439)	202.231	947.791	(0.6001938283443451, 0.8115477684430747, 1.0)
992	-767.824	-552.004	(1.0, 0.5074419364826668, 0.05801361799240112)	183.903	960.79	(0.7273121178150177, 0.9387598942084552, 1.0)
993	-776.248	-552.343	(1.0, 0.5076091154668477, 0.05833333730697632)	135.16	970.776	(0.8054356509339546, 0.9578228079562372, 0.9675599664449692)
994	-457.457	-800.182	(1.0, 0.5330928312240981, 0.047106921672821045)	-69.3211	973.072	(0.8077907208410526, 0.8529970303177834, 0.8490185444239511)
995	-373.259	-810.711	(1.0, 0.5461962961483895, 0.04167228937149048)	-81.0774	982.545	(0.8053120189117721, 0.9684688329696656, 0.9353202054429353)
996	-348.998	-868.542	(1.0, 0.554026562909472, 0.05820798873901367)	-535.605	1218.26	(0.668407529592514, 1.0, 0.8944430442048266)
997	-212.949	-937.484	(1.0, 0.5781858160884881, 0.10922670364379883)	-620.188	1184.02	(0.5244034230709076, 1.0, 0.7860061320009448)
998	-212.126	-947.498	(1.0, 0.5828716474610658, 0.11912208795547485)	-842.868	834.588	(0.5100935995578766, 1.0, 0.7634477056981338)
999	-145.388	-985.48	(1.0, 0.6077035870125509, 0.14174318313598633)	-900.905	634.143	(0.46970826387405396, 1.0, 0.7003261307697803)
1000	228.643	-904.01	(1.0, 0.7612681155724685, 0.18400520086288452)	-881.665	370.126	(0.24032920598983765, 1.0, 0.35823543312471273)
1001	242.544	-931.124	(1.0, 0.8084455003419053, 0.08916127681732178)	-789.063	270.183	(0.24003839492797852, 1.0, 0.35798975797617716)
1002	71.3456	-1064.18	(1.0, 0.8482449714338036, 0.05712771415710449)	-798.106	248.047	(0.15556979179382324, 1.0, 0.21716902449275421)
1003	30.6314	-1163.25	(1.0, 0.893113953338354, 0.0421866774559021)	-917.777	132.525	(0.10460072755813599, 1.0, 0.14072635180896298)
1004	59.619	-1148.98	(1.0, 0.8932107261565796, 0.04305386543273926)	-957.73	76.4609	(0.05682748556137085, 1.0, 0.06368823770271126)
1005	62.6282	-1161.33	(1.0, 0.8930566173226069, 0.04167288541793823)	-900.583	-95.938	(0.20316800973826077, 1.0, 0.1066666841506958)
1006	79.6236	-1194.46	(1.0, 0.8930380795643833, 0.04150676727294922)	-901.045	-96.9707	(0.23633090557858616, 1.0, 0.11105364561080933)
1007	126.039	-1154.45	(1.0, 0.8928808777782851, 0.04009807109832764)	-861.173	-71.9696	(0.26217166064374764, 1.0, 0.10692727565765381)
1008	341.653	-1037.01	(1.0, 0.9584097610467147, 0.09669840335845947)	-670.154	-470.269	(0.5679170210933687, 1.0, 0.035040199756622314)
1009	323.649	-1016.41	(1.0, 0.9883620931584686, 0.11151957511901855)	-501.394	-376.883	(0.8154209280005014, 1.0, 0.08166664838790894)
1010	344.623	-1013.26	(0.9126774384560674, 1.0, 0.14625465869903564)	-485.775	-370.304	(0.9385322292531005, 1.0, 0.11401396989822388)
1011	421.183	-1035.66	(0.8906675006348672, 1.0, 0.19124197959899902)	-480.767	-391.438	(0.9968552811921333, 1.0, 0.13536816835403442)
1012	494.045	-902.59	(0.8562200177056504, 1.0, 0.33877694606781006)	-424.336	-366.717	(1.0, 0.8949331495513795, 0.17945873737335205)
1013	537.586	-870.357	(0.8548320365308033, 1.0, 0.3793521523475647)	-433.17	-398.056	(1.0, 0.8473378305623159, 0.21248751878738403)
1014	586.894	-857.745	(0.8376255119896021, 1.0, 0.4267517924308777)	-477.011	-413.264	(1.0, 0.822967050522244, 0.21928542852401733)
1015	614.74	-764.437	(0.9199319407168178, 1.0, 0.6016386449337006)	-364.17	-257.922	(1.0, 0.7596518467747767, 0.2222180962562561)
1016	682.522	-602.344	(0.8068980910932301, 0.8443052165210247, 0.8299356118456194)	-333.532	-257.365	(1.0, 0.7291763041250091, 0.20793569087982178)
1017	739.697	-529.668	(0.8085024632610534, 0.8613019801676274, 0.860129838083615)	-252.602	-232.524	(1.0, 0.6754131973385382, 0.17044293880462646)
1018	917.926	-187.837	(0.7149629592895508, 0.8656452295975794, 1.0)	-119.01	-173.559	(1.0, 0.620159919973733, 0.1379675269126892)
1019	960.319	-173.412	(0.6474612057209015, 0.8048278896640366, 1.0)	-98.8364	-213.306	(1.0, 0.6119596792665772, 0.15105456113815308)
1020	967.137	-132.722	(0.564651757478714, 0.7088466785264083, 1.0)	242.45	-106.513	(1.0, 0.5709807640566993, 0.2281007170677185)
1021	972.573	-90.3072	(0.520981639623642, 0.6559984825897989, 1.0)	225.837	-53.229	(1.0, 0.5594555354975375, 0.2516666650772095)
1022	972.295	-90.6165	(0.39506590366363525, 0.45609763818993965, 1.0)	261.334	-102.311	(1.0, 0.555161097116076, 0.26491475105285645)
1023	961.645	-44.2104	(0.35741649512051044, 0.34800344705581665, 1.0)	265.426	-152.23	(1.0, 0.5484422347580115, 0.2735612988471985)
1024	865.129	83.433	(0.39284579963622535, 0.2891384959220886, 1.0)	306.342	-62.9172	(1.0, 0.5636497293033536, 0.3161262273788452)
1025	849.096	198.102	(0.5050930828721054, 0.08608335256576538, 1.0)	396.671	-105.58	(1.0, 0.573727499094236, 0.3646833300590515)
1026	815.699	185.507	(0.5034365083140725, 0.05429279804229736, 1.0)	388.945	-57.1331	(1.0, 0.6028380889881844, 0.44862866401672363)
1027	824.338	234.492	(0.6641453968373809, 0.10914695262908936, 1.0)	385.165	-91.4376	(1.0, 0.5652700227200703, 0.435175359249115)
1028	839.634	246.982	(0.7248467455120305, 0.11581867933273315, 1.0)	368.885	-89.3616	(1.0, 0.517089525173617, 0.4103861451148987)
1029	762.793	265.984	(0.7871151907193243, 0.13245505094528198, 1.0)	295.855	-58.9244	(1.0, 0.4462877725480482, 0.37422066926956177)
1030	647.76	204.678	(0.8796328405592717, 0.17936617136001587, 1.0)	345.344	-102.986	(1.0, 0.36579839365450784, 0.332871675491333)
1031	648.966	254.994	(0.8953597046253813, 0.19645845890045166, 1.0)	348.341	-106.024	(1.0, 0.3030533790588379, 0.3030533790588379)
1032	515.717	256.15	(0.9648421521395122, 0.26699578762054443, 1.0)	328.003	-91.4587	(1.0, 0.26499998569488525, 0.35809062798633906)
1033	486.7	266.126	(1.0, 0.3848804831504822, 0.9181844396210014)	309.591	-92.3391	(1.0, 0.22561317682266235, 0.3491726852071577)
1034	160.095	281.897	(1.0, 0.4818858504295349, 0.8032269410673374)	591.171	22.4321	(1.0, 0.23323750495910645, 0.4186542455134159)
1035	-100.852	374.838	(1.0, 0.6414414942264557, 0.7812382183887954)	590.954	69.7684	(1.0, 0.2331201434135437, 0.4311819456329369)
1036	-108.042	370.511	(1.0, 0.7178267538547516, 0.809272762039807)	697.079	133.891	(1.0, 0.2252233624458313, 0.4508178619073444)
1037	-150.898	435.547	(1.0, 0.7541038990020752, 0.8216568765410686)	720.508	157.388	(1.0, 0.21866661310195923, 0.4718792059668283)
1038	-301.82	631.232	(1.0, 0.705840140581131, 0.73341762740165)	756.735	185.529	(1.0, 0.20887011289596558, 0.49128881583754047)
1039	-449.279	629.807	(1.0, 0.6680484227744367, 0.6103545129299164)	853.556	316.666	(1.0, 0.20055991411209106, 0.5122499266808436)
1040	-460.544	610.36	(1.0, 0.6610718517054528, 0.5688619613647461)	854.657	403.394	(1.0, 0.180694580078125, 0.5136089813946313)
1041	-480.743	594.199	(1.0, 0.6227217044941992, 0.4879283308982849)	890.035	339.067	(1.0, 0.15498656034469604, 0.5400534884579369)
1042	-451.236	453.48	(1.0, 0.5616436676840043, 0.3302513360977173)	972.947	306.99	(1.0, 0.06649494171142578, 0.5533188789899155)
1043	-476.407	383.358	(1.0, 0.5610959425875184, 0.3294144868850708)	1037.69	316.505	(1.0, 0.055814385414123535, 0.5637419547320841)
1044	-411.402	324.315	(1.0, 0.5702477694868779, 0.308640718460083)	1061.63	323.965	(1.0, 0.060373663902282715, 0.5967659569233419)
1045	-409.409	188.085	(1.0, 0.5595758937707034, 0.2303626537322998)	1217.32	492.951	(1.0, 0.11364138126373291, 0.6196254237262058)
1046	-446.631	174.338	(1.0, 0.5624535969438682, 0.21275848150253296)	939.246	611.461	(1.0, 0.2647087574005127, 0.8054247947714765)
1047	-437.351	-27.8264	(1.0, 0.5468268305077792, 0.13333475589752197)	918.138	629.462	(1.0, 0.2619701623916626, 0.8289841827372506)
1048	-519.355	-137.38	(1.0, 0.5335097652770266, 0.10786670446395874)	909.893	746.43	(1.0, 0.26366859674453735, 0.8657200412184782)
1049	-522.894	-177.563	(1.0, 0.5252461554625784, 0.0920630693435669)	733.973	772.316	(1.0, 0.23274338245391846, 0.9358176916017151)
1050	-596.53	-203.844	(1.0, 0.5162339490744834, 0.07482779026031494)	723.604	747.297	(1.0, 0.21769368648529053, 0.972915558735531)
1051	-592.984	-189.994	(1.0, 0.48780089911722113, 0.07844197750091553)	641.45	785.625	(0.7069608299180485, 0.05834382772445679, 1.0)
1052	-547.567	-164.072	(1.0, 0.48774050663219126, 0.07833331823348999)	586.863	799.866	(0.6517029287763177, 0.03398776054382324, 1.0)
1053	-619.303	-92.8091	(1.0, 0.48774050663219126, 0.07833331823348999)	512.998	864.509	(0.5652534520117631, 0.11666887998580933, 1.0)
1054	-612.546	-42.064	(1.0, 0.48774050663219126, 0.07833331823348999)	503.996	891.448	(0.5740144151965095, 0.1624664068222046, 1.0)
1055	-694.764	-144.899	(1.0, 0.4873699690869038, 0.07766664028167725)	517.163	906.634	(0.5962598859835075, 0.2062034010887146, 1.0)
1056	-680.587	-118.668	(1.0, 0.4868141793330111, 0.07666665315628052)	241.143	1089.38	(0.612178611804874, 0.39425134658813477, 1.0)
1057	-569.331	-28.3359	(1.0, 0.4868141793330111, 0.07666665315628052)	240.308	1087.75	(0.6033333241939545, 0.6498789283292247, 1.0)
1058	-471.297	21.6126	(1.0, 0.4967189313786723, 0.12052065134048462)	102.61	1059.03	(0.6033333241939545, 0.6498789283292247, 1.0)
1059	-790.614	256.576	(1.0, 0.4757187426453021, 0.2551390528678894)	-53.4891	1055.99	(0.6401446461677551, 0.7238130385546643, 1.0)
1060	-640.391	322.032	(1.0, 0.4507540523208252, 0.25452035665512085)	-289.922	1115.25	(0.6897398233413696, 0.812920958023864, 1.0)
1061	-500.333	488.105	(1.0, 0.4353960157941623, 0.2504134178161621)	-426.977	1062.13	(0.807271159032765, 0.9411466126075074, 0.9522383093833924)
1062	-621.688	464.363	(1.0, 0.3690982692574929, 0.30000001192092896)	-531.416	1046.39	(0.8097935932283461, 0.8856331363320351, 0.8827018070567237)
1063	-538.653	620.014	(1.0, 0.3690982692574929, 0.30000001192092896)	-533.148	1054.34	(0.808325428372022, 0.8590784698724747, 0.8537768489205487)
1064	-625.235	574.747	(1.0, 0.3168504128675238, 0.3054232597351074)	-543.597	1055.28	(0.8098937404572913, 0.889691773056984, 0.8787304836884446)
1065	-667.707	614.356	(1.0, 0.29598599672317505, 0.39673455352709575)	-676.924	1186.35	(0.8093813417835262, 0.9248728409409523, 0.907108543123951)
1066	-618.229	574.471	(1.0, 0.3003687858581543, 0.45804168551489965)	-871.448	1206.13	(0.8084816780115242, 0.9389656513929368, 0.9188952896745084)
1067	-623.124	612.453	(1.0, 0.29960155487060547, 0.48049322534878214)	-850.002	1142.8	(0.7628802508115768, 1.0, 0.9674285430207487)
1068	-633.91	698.648	(1.0, 0.2980594038963318, 0.5139942743089481)	-907.516	1147.74	(0.6533334851264954, 1.0, 0.9580841912246231)
1069	-652.273	758.924	(1.0, 0.2980533838272095, 0.525538508249555)	-1011.49	1070.77	(0.6533333361148834, 1.0, 0.9580841732074742)
1070	-720.003	755.969	(1.0, 0.3801112771034241, 0.6625903893826252)	-1060.83	1207.64	(0.6475901305675507, 1.0, 0.945794158705004)
1071	-849.403	592.644	(1.0, 0.30513083934783936, 0.6789378517739562)	-1295.69	1154.11	(0.6195302903652191, 1.0, 0.9164403993290845)
1072	-894.439	553.74	(1.0, 0.14534813165664673, 0.7035356717139739)	-1304.7	1097.95	(0.6194244921207428, 1.0, 0.9164171636842059)
1073	-926.566	480.734	(1.0, 0.06817573308944702, 0.7227568917090306)	-1249.57	978.115	(0.6404767334461212, 1.0, 0.9151258761649056)
1074	-1028.36	474.783	(1.0, 0.058215320110321045, 0.7197933974620411)	-1131.77	615.71	(0.5134023427963257, 1.0, 0.8050725281985315)
1075	-1065.45	478.253	(1.0, 0.05914914608001709, 0.7200712361314501)	-1063.71	501.091	(0.4906802773475647, 1.0, 0.7875909764045419)
1076	-1093.32	384.356	(1.0, 0.1877618432044983, 0.6781595290020013)	-1099.49	264.531	(0.45210111141204834, 1.0, 0.7354459157423602)
1077	-1090.2	139.896	(1.0, 0.21777361631393433, 0.6643130410702291)	-1198.16	53.1784	(0.3921448588371277, 1.0, 0.6464938223493896)
1078	-1001	144.917	(1.0, 0.2179194688796997, 0.664375632674495)	-1200.19	-44.7214	(0.3036665916442871, 1.0, 0.526302229018851)
1079	-1021.8	150.395	(1.0, 0.2539292573928833, 0.6675546497914773)	-1185.93	-53.3553	(0.2575795650482178, 1.0, 0.45830780890760114)
1080	-1033.07	157.629	(1.0, 0.3321421146392822, 0.6584556017507124)	-1186.85	-112.8	(0.19081664085388184, 1.0, 0.34303271182211337)
1081	-1112.53	-105.498	(1.0, 0.37578654289245605, 0.5883496360202095)	-1201.87	-313.296	(0.09162658452987671, 1.0, 0.14304877397892735)
1082	-1122.65	-183.168	(1.0, 0.3566666841506958, 0.41697918251156807)	-1209.82	-375.509	(0.13221092169549375, 1.0, 0.09396159648895264)
1083	-938.693	-216.417	(1.0, 0.3457782228578521, 0.32351934909820557)	-1170.61	-400.755	(0.157194830472841, 1.0, 0.10466748476028442)
1084	-830.576	-391.286	(1.0, 0.2980299034161009, 0.20666664838790894)	-1187	-415.755	(0.3867029191180088, 1.0, 0.2721548080444336)
1085	-927.969	-484.318	(1.0, 0.28693006397543985, 0.19412213563919067)	-1138.53	-492.682	(0.40963249902520693, 1.0, 0.2854149341583252)
1086	-929.531	-509.67	(1.0, 0.21346175502755282, 0.1110917329788208)	-1039.92	-602.058	(0.5379839694633037, 1.0, 0.3923723101615906)
1087	-935.74	-505.078	(1.0, 0.2088664356335328, 0.10589832067489624)	-985.399	-564.705	(0.6343390292435465, 1.0, 0.4607570171356201)
1088	-935.096	-511.827	(1.0, 0.1651393063658695, 0.05647999048233032)	-988.458	-623.949	(0.7073199779713424, 1.0, 0.5087948739528656)
1089	-903.212	-449.971	(1.0, 0.16530448914056584, 0.056666672229766846)	-988.458	-623.948	(0.8016330117941919, 1.0, 0.6009747684001923)
1090	-977.197	-467.089	(1.0, 0.17198413197427065, 0.04648679494857788)	-898.143	-592.553	(0.9000812937730982, 1.0, 0.683958888053894)
1091	-880.41	-533.034	(1.0, 0.17091317127851557, 0.04525351524353027)	-879.014	-585.524	(0.9497537226589834, 1.0, 0.7277238070964813)
1092	-985.203	-663.217	(1.0, 0.2839357885163931, 0.10779309272766113)	-749.021	-613.077	(0.985431569814682, 0.9139334304725105, 0.8027014468789991)
1093	-904.857	-714.883	(1.0, 0.3047752954739861, 0.11563020944595337)	-757.749	-596.18	(0.9628473848104477, 0.8679611318237845, 0.8060502062224876)
1094	-739.405	-775.105	(1.0, 0.3884400106095425, 0.16994285583496094)	-695.245	-649.249	(0.9389605700969696, 0.8385348634953013, 0.8084820739777192)
1095	-455.236	-964.347	(1.0, 0.5388044713166333, 0.23788583278656006)	-690.985	-650.138	(0.9264073699712754, 0.8285686797579866, 0.8093026508112002)
1096	-305.997	-998.234	(1.0, 0.5489169619514722, 0.211736261844635)	-602.38	-635.498	(0.9059808358550072, 0.8194422014316286, 0.8099642296024755)
1097	-308.661	-976.072	(1.0, 0.5656908731341017, 0.14242899417877197)	-620.245	-585.494	(0.9069380715489388, 0.8195255461621301, 0.8099518631631818)
1098	40.1972	-825.483	(1.0, 0.6231885461931604, 0.0758291482925415)	-596.832	-542.95	(0.9102356985211373, 0.8164984224761114, 0.8098952304757844)
1099	-80.7959	-1041.02	(1.0, 0.6614143972774175, 0.05521535873413086)	-527.04	-649.108	(0.9171551495790482, 0.8167767196866162, 0.8097057008429205)
1100	-22.3275	-1197.5	(1.0, 0.668711195841762, 0.07557624578475952)	-584.278	-424.502	(0.9369064301252366, 0.8191892618303355, 0.8086379154154111)
1101	20.1422	-1150.66	(1.0, 0.6867722990455525, 0.12597370147705078)	-592.256	-419.548	(0.9410689353942872, 0.8192337952524209, 0.80831334254558)
1102	301.443	-576.694	(1.0, 0.765673945365663, 0.37483924627304077)	-446.135	-385.578	(0.9475835144519806, 0.8192396578348773, 0.8077358091523982)
1103	330.665	-449.519	(0.914878692853189, 1.0, 0.4935956597328186)	-226.514	-484.095	(1.0, 0.6159063279628754, 0.7719779366285314)
1104	292.348	-415.397	(0.9011978575471502, 1.0, 0.5084312558174133)	-96.8585	-421.133	(1.0, 0.6138819456100464, 0.7707761364564624)
1105	346.109	-444.512	(0.8377201868245676, 1.0, 0.5350964367389679)	-111.172	-431.737	(1.0, 0.5277734994888306, 0.7507329869142512)
1106	654.425	-374.009	(0.7613017708063126, 1.0, 0.8376197124116205)	-105.606	-436.635	(1.0, 0.4811444878578186, 0.7346558338871556)
1107	691.442	-333.428	(0.8015409177920753, 0.9919732689857483, 0.8906237231680221)	27.5512	-376.007	(1.0, 0.41336309909820557, 0.7192949023746038)
1108	663.852	-261.149	(0.8090219425280895, 0.9312739104032517, 0.888334481644939)	550.738	99.7415	(1.0, 0.05524444580078125, 0.6256509621007554)
1109	714.739	113.179	(0.6965110898017883, 0.871926743091725, 1.0)	1294.72	124.905	(1.0, 0.04769337177276611, 0.4033164998071579)
1110	789.218	160.373	(0.6109996438026428, 0.7846420828784774, 1.0)	1443.23	-197.963	(1.0, 0.10003846883773804, 0.3472773671115884)
1111	819.108	193.797	(0.5314937829971313, 0.7020868997549979, 1.0)	1439.18	-223.147	(1.0, 0.05316537618637085, 0.2665494528462652)
1112	843.71	193.859	(0.41522687673568726, 0.5608105824240727, 1.0)	1574.33	-261.114	(1.0, 0.05496072769165039, 0.14355815947055817)
1113	930.94	166.527	(0.27743440866470337, 0.33844634703206655, 1.0)	1191.45	-559.315	(1.0, 0.3456406404376242, 0.09156697988510132)
1114	997.975	193.467	(0.20134812593460083, 0.21644786536536542, 1.0)	1110.91	-634.679	(1.0, 0.4348985198867855, 0.13660204410552979)
1115	1054.87	212.987	(0.15454407538292791, 0.12773358821868896, 1.0)	996.094	-745.702	(1.0, 0.2756887377522048, 0.07863026857376099)
1116	1056.33	190.392	(0.15137773239678576, 0.12446683645248413, 1.0)	1039.23	-653.545	(1.0, 0.23489679686946796, 0.10192018747329712)
1117	1057.99	194.019	(0.12633257447701696, 0.050277113914489746, 1.0)	1051.16	-443.515	(1.0, 0.16797568260291662, 0.12477833032608032)
1118	1057.99	194.019	(0.10861314063480965, 0.048040151596069336, 1.0)	1036.48	-350.195	(1.0, 0.13610678911209106, 0.23130951963612223)
1119	1098.68	395.762	(0.31730770278206644, 0.16867154836654663, 1.0)	1082.65	-275.109	(1.0, 0.10500073432922363, 0.3508763909415412)
1120	1127.87	352.029	(0.31717084495833214, 0.16850489377975464, 1.0)	1441.86	495.371	(1.0, 0.04076021909713745, 0.5410048431481511)
1121	1084.12	407.285	(0.31552404788332655, 0.1664995551109314, 1.0)	1334.77	708.755	(1.0, 0.020494699478149414, 0.7408000614862775)
1122	1081.63	416.559	(0.4585941245754781, 0.2985612750053406, 1.0)	997.004	1083.38	(0.9850867025113974, 0.02043670415878296, 1.0)
1123	1108.51	454.738	(0.49389598434002746, 0.3300172686576843, 1.0)	891.849	1144.96	(0.696381876987558, 0.02434927225112915, 1.0)
1124	1082.88	468.937	(0.4939249806107342, 0.3300556540489197, 1.0)	826.349	1177.19	(0.5330665202264795, 0.018459975719451904, 1.0)
1125	1082.25	468.289	(0.5640009535733509, 0.43512505292892456, 1.0)	572.358	1361.63	(0.28804168919903794, 0.1664329171180725, 1.0)
1126	1026.28	488.369	(0.639083904753532, 0.5324015915393829, 1.0)	466.748	1431.8	(0.22956138849258423, 0.25683923615953197, 1.0)
1127	985.015	434.486	(0.6642834867832017, 0.5650498569011688, 1.0)	95.9424	1481.95	(0.2777407169342041, 0.5169655721776351, 1.0)
1128	686.93	483.589	(0.8489064175763325, 0.8000295890712076, 0.9998519450426102)	-6.77022	1492.65	(0.2842533588409424, 0.6273000703031715, 1.0)
1129	549.463	431.978	(0.9145586971535368, 0.8083636141965457, 0.940452265739441)	-1248.65	1125.65	(0.612827867269516, 0.9321583081445136, 1.0)
1130	463.487	331.31	(0.8830227658152581, 0.8097117735194365, 0.8407068785591852)	-1201.12	900.866	(0.578876405954361, 0.8915676552224632, 1.0)
1131	298.829	248.52	(0.8342849716544152, 0.8089756144776933, 0.805681535049539)	-1153.41	761.113	(0.5568740367889404, 0.8567412362050814, 1.0)
1132	210.558	245.884	(0.8585832707583905, 0.8190422993539556, 0.8082846545389273)	-1156.14	712.879	(0.5296972095966339, 0.7860559593978176, 1.0)
1133	207.6	253.228	(0.8808832794427872, 0.827217276198779, 0.8096345509951375)	-1125.52	737.554	(0.4836326837539673, 0.6801483063276951, 1.0)
1134	113.904	235.095	(0.9155148297548295, 0.8375974752813257, 0.8097592900576787)	-893.838	684.188	(0.5524711442819304, 0.42018717527389526, 1.0)
1135	-79.0059	189.547	(0.9303225755691529, 0.8429899290589783, 0.8090805414108531)	-802.71	625.404	(0.7220661181842567, 0.4157556891441345, 1.0)
1136	-240.167	166.997	(0.9564285755157471, 0.8461986011727585, 0.8068158158652636)	-778.411	580.645	(0.8260857884560743, 0.40994733572006226, 1.0)
1137	-298.739	327.306	(0.9467308104038239, 0.8306704111068719, 0.8078162313590019)	-640.159	439.597	(0.9803741905201677, 0.377197265625, 1.0)
1138	-303.538	312.96	(0.948465320467949, 0.8285011481330898, 0.807651112711939)	-600.216	412.209	(1.0, 0.3639206886291504, 0.9258613834080537)
1139	-323.202	358.691	(0.9516388505697251, 0.8263262925723478, 0.8073334291118377)	-566.041	290.769	(1.0, 0.3466445803642273, 0.8916008118878496)
1140	-375.012	473.136	(0.9581474244594574, 0.8190835898174379, 0.8066188770287317)	-332.652	284.144	(1.0, 0.30108314752578735, 0.7805546368872333)
1141	-401.772	510.823	(0.9618788689374924, 0.81897950819199, 0.8061710055790167)	-298.188	285.596	(1.0, 0.31273341178894043, 0.7389850306604832)
1142	-634.483	701.188	(0.968051153421402, 0.8187512437238359, 0.8053690405180168)	-9.88273	292.832	(1.0, 0.2871760129928589, 0.6589145235238787)
1143	-727.185	674.463	(1.0, 0.7463056487066296, 0.7284345030784607)	-0.522172	280.736	(1.0, 0.2597222328186035, 0.6335988956844123)
1144	-741.874	681.658	(1.0, 0.6499915421009064, 0.7346297812555602)	216.864	244.959	(1.0, 0.11998659372329712, 0.5354807216016864)
1145	-746.524	695.21	(1.0, 0.48922741413116455, 0.7051766115795666)	331.791	253.714	(1.0, 0.044974565505981445, 0.49588526433913505)
1146	-770.124	681.2	(1.0, 0.41994237899780273, 0.6747276382098578)	546.137	360.144	(1.0, 0.039813220500946045, 0.508957784284005)
1147	-988.032	480.484	(1.0, 0.3674277067184448, 0.6452795784611913)	1045.21	307.764	(1.0, 0.028867363929748535, 0.5672682081472349)
1148	-1043.15	502.077	(1.0, 0.32001322507858276, 0.641065734051357)	954.306	597.993	(1.0, 0.07234793901443481, 0.9071386421362233)
1149	-1007.4	506.33	(1.0, 0.2860267162322998, 0.6231257930777883)	810.08	775.615	(0.9304341409971798, 0.13976013660430908, 1.0)
1150	-1066.13	469.238	(1.0, 0.3096485137939453, 0.6128793929202982)	722.155	879.113	(0.7682154296281964, 0.16711610555648804, 1.0)
1151	-1257.07	326.817	(1.0, 0.1666354537010193, 0.5052626033126772)	656.05	819.248	(0.4528774885201132, 0.09913605451583862, 1.0)
1152	-1277.04	265.202	(1.0, 0.09466671943664551, 0.38806489135966304)	282.478	1067.36	(0.10584465694239331, 0.028005659580230713, 1.0)
1153	-1246.8	230.292	(1.0, 0.07965463399887085, 0.3627763945088657)	236.672	1033.05	(0.07412840770212892, 0.02828502655029297, 1.0)
1154	-1264.19	187.162	(1.0, 0.03792041540145874, 0.30222448653293965)	149.48	1141.14	(0.062161266803741455, 0.5270827034594321, 1.0)
1155	-1260.72	161.105	(1.0, 0.041480302810668945, 0.2732673283360513)	-1309.21	1119.16	(0.5981597006320953, 1.0, 0.9844681786660221)
1156	-1240.31	108.31	(1.0, 0.04279959201812744, 0.242771932332708)	-1380.01	1061.44	(0.6476883590221405, 1.0, 0.980586364089368)
1157	-1254.9	100.514	(1.0, 0.0868445634841919, 0.2475688980565901)	-1320.66	769.495	(0.7541390508413315, 1.0, 0.9743175675627562)
1158	-1283.92	13.0238	(1.0, 0.12158751487731934, 0.24729352319922615)	-1315.32	772.755	(0.805767611500861, 0.9650568097829819, 0.9353145711334544)
1159	-882.484	-122.187	(1.0, 0.19873664946434189, 0.18533378839492798)	-1259.6	538.576	(0.491515576839447, 1.0, 0.7210152063396013)
1160	-863.999	-125.994	(1.0, 0.27691954969751353, 0.21210765838623047)	-1203.77	522.611	(0.2835182547569275, 1.0, 0.4772334540015287)
1161	-844.243	-146.718	(1.0, 0.31833002336972893, 0.21501344442367554)	-1302.47	-125.545	(0.05166667699813843, 1.0, 0.2300583490017689)
1162	-653.844	-227.198	(1.0, 0.3608244193541269, 0.2195928692817688)	-1277.35	-238.162	(0.04592001438140869, 1.0, 0.256785481066089)
1163	-636.907	-271.646	(1.0, 0.3922051901315232, 0.2426953911781311)	-1316.16	-399.265	(0.038333356380462646, 1.0, 0.266696791688813)
1164	-656.497	-225.267	(1.0, 0.5020913634371758, 0.324199378490448)	-1258.96	-478.261	(0.038333356380462646, 1.0, 0.266696791688813)
1165	-650.634	-322.034	(1.0, 0.5327769232061461, 0.35136425495147705)	-1299.23	-556.157	(0.13021349906921387, 1.0, 0.40830653566756125)
1166	-698.856	-362.946	(1.0, 0.5550108884172986, 0.32011735439300537)	-1277.71	-614.71	(0.15500682592391968, 1.0, 0.4668779354450504)
1167	-595.915	-434.481	(1.0, 0.5496117041333648, 0.2557445168495178)	-1152.86	-388.608	(0.17218369245529175, 1.0, 0.4913342633673705)
1168	-395.465	-533.848	(1.0, 0.5573489577594009, 0.20357412099838257)	-1166.03	-426.291	(0.174297034740448, 1.0, 0.5062171940789878)
1169	-387.863	-569.655	(1.0, 0.5538326930900697, 0.11901426315307617)	-1133.08	-250.468	(0.22192054986953735, 1.0, 0.6115019107384336)
1170	-272.611	-613.136	(1.0, 0.5801531673965431, 0.04717373847961426)	-1155.13	-191.689	(0.22228002548217773, 1.0, 0.6372712827335035)
1171	-279.724	-617.185	(1.0, 0.6101858022347013, 0.11533164978027344)	-1179.96	-236.285	(0.14252543449401855, 1.0, 0.6000737290726439)
1172	16.5645	-861.839	(0.9634200878866069, 1.0, 0.3088459372520447)	-1186.46	-270.976	(0.14110738039016724, 1.0, 0.5994123484177065)
1173	16.5645	-861.839	(0.8353426113724709, 0.8126194253117746, 0.8058194220958687)	-1188.34	-229.764	(0.08116680383682251, 1.0, 0.5865725717319278)
1174	72.162	-777.275	(0.9341450879466108, 0.8071745175647913, 0.953155267238617)	-1026.79	650.289	(0.02009338140487671, 0.521990819478215, 1.0)
1175	340.982	-810.274	(0.9341884397501355, 0.8071691304722188, 0.9532059162855149)	-319.275	505.949	(0.041004955768585205, 0.2481993395659322, 1.0)
1176	385.721	-823.602	(0.9110114569168575, 0.7639582306146622, 1.0)	-301.714	500.59	(0.3928693593177275, 0.026695549488067627, 1.0)
1177	376.668	-752.962	(0.8599604917474173, 0.6583629846572876, 1.0)	-228.87	490.09	(0.5288323207139415, 0.04266732931137085, 1.0)
1178	502.746	-657.226	(0.8198093897523338, 0.5773737728595734, 1.0)	14.5334	545.75	(1.0, 0.10705995559692383, 0.8665415831292158)
1179	612.665	-242.826	(0.771573762886766, 0.2250000238418579, 1.0)	-0.236399	539.229	(1.0, 0.15013432502746582, 0.7751057287995861)
1180	638.98	-238.139	(0.7715777157056773, 0.22501343488693237, 1.0)	-4.20674	537.199	(1.0, 0.13774830102920532, 0.7150851544661873)
1181	584.691	-205.454	(0.7635864637765262, 0.15048259496688843, 1.0)	674.388	467.743	(1.0, 0.09977495670318604, 0.5988642729247307)
1182	591.41	-145.416	(0.7616002468907555, 0.1433454155921936, 1.0)	727.904	524.261	(1.0, 0.11211037635803223, 0.5751458131906403)
1183	567.564	-133.47	(0.6719585392870417, 0.04666668176651001, 1.0)	1129.09	543.347	(1.0, 0.04196155071258545, 0.47853321379993485)
1184	582.943	-125.869	(0.6715920474394581, 0.045601606369018555, 1.0)	1188.9	587.625	(1.0, 0.06149941682815552, 0.41196690613983766)
1185	677.001	-230.021	(0.6356453309975685, 0.14542806148529053, 1.0)	1256.13	509.19	(1.0, 0.05344361066818237, 0.2979104104715302)
1186	688.259	-310.402	(0.6281981477400951, 0.1603603959083557, 1.0)	1156.37	178.212	(1.0, 0.05074667930603027, 0.13973917812108994)
1187	721.611	-342.664	(0.5582207902430598, 0.20824551582336426, 1.0)	1143.91	244.164	(1.0, 0.10285901495293448, 0.05628091096878052)
1188	750.398	-377.657	(0.5113776693447021, 0.23680764436721802, 1.0)	1140.63	242.23	(1.0, 0.16692113907439987, 0.058493733406066895)
1189	720.76	-491.51	(0.47581707382325156, 0.2575761675834656, 1.0)	1008.3	-63.2629	(1.0, 0.27618991422371686, 0.03904622793197632)
1190	718.399	-495.693	(0.4080443257568469, 0.2644270062446594, 1.0)	989.83	-60.2324	(1.0, 0.30775008078668153, 0.03896433115005493)
1191	948.636	-408.085	(0.3260800242424011, 0.48277020647420044, 1.0)	947.311	-331.214	(1.0, 0.47819461653685436, 0.0325201153755188)
1192	962.472	-486.895	(0.33503735065460205, 0.5224647334682534, 1.0)	599.419	-565.481	(1.0, 0.7200161162660035, 0.04300427436828613)
1193	958.607	-447.006	(0.3947303295135498, 0.654953444657721, 1.0)	573.42	-598.71	(1.0, 0.7808308249802273, 0.03346484899520874)
1194	997.617	-438.581	(0.4075515866279602, 0.6817563514252514, 1.0)	453.186	-573.334	(1.0, 0.8598371766779973, 0.029999971389770508)
1195	1006.19	-409.608	(0.47530466318130493, 0.769944678235716, 1.0)	447.353	-577.025	(1.0, 0.939262969987926, 0.024200618267059326)
1196	1021.59	-333.471	(0.4935545325279236, 0.7946104732092214, 1.0)	447.27	-573.187	(0.8871887385295132, 1.0, 0.04988008737564087)
1197	1606.17	339.225	(0.669418603181839, 1.0, 0.9491517000932399)	424.56	-558.577	(0.3804665736604691, 1.0, 0.0397757887840271)
1198	1396.2	163.861	(0.6330572366714478, 1.0, 0.8892267575071808)	176.815	-581.143	(0.2619855754801348, 1.0, 0.049945056438446045)
1199	1396.2	163.861	(0.6056031286716461, 1.0, 0.8744503062406634)	82.1028	-614.951	(0.13166236877441406, 1.0, 0.2950059929419896)
1200	1004.48	-112.407	(0.5810680687427521, 1.0, 0.8597477667964666)	-21.6843	-588.008	(0.2652667760848999, 1.0, 0.560618469143868)
1201	843.082	-175.624	(0.5816951990127563, 1.0, 0.8599577207634838)	-200.628	-446.253	(0.33919352293014526, 1.0, 0.6700567613368271)
1202	499.663	-214.012	(0.4688519835472107, 1.0, 0.7784876050511966)	-341.973	-403.53	(0.369354784488678, 1.0, 0.6954916847686256)
1203	68.557	-298.195	(0.21304112672805786, 1.0, 0.5423336837681624)	-723.116	-326.093	(0.5615526437759399, 1.0, 0.8964939444280615)
1204	-259.23	-143.013	(0.13212358951568604, 1.0, 0.45244047179216873)	-686.858	-182.011	(0.4519304633140564, 0.8949484655103711, 1.0)
1205	-450.564	-103.663	(0.04833334684371948, 1.0, 0.3682622557427445)	-580.698	690.593	(0.1677873730659485, 0.2791322817839381, 1.0)
1206	-551.777	-108.796	(0.04833334684371948, 1.0, 0.3682622557427445)	-580.367	691.935	(0.2431941410294569, 0.23210787773132324, 1.0)
1207	-804.049	-229.346	(0.20184725522994995, 1.0, 0.5489548394449173)	-545.098	678.765	(0.4977493843265667, 0.27166855335235596, 1.0)
1208	-808.372	7.86356	(0.38270682096481323, 1.0, 0.7120943651375127)	-531.185	674.687	(0.5362085544731268, 0.2755916714668274, 1.0)
1209	-765.885	42.8276	(0.40394723415374756, 1.0, 0.7318070754029173)	-531.185	674.687	(0.8326089794300144, 0.31785064935684204, 1.0)
1210	-758.157	65.8736	(0.5683227479457855, 1.0, 0.8483789264636283)	-294.786	482.994	(1.0, 0.29105377197265625, 0.9871585415817046)
1211	-751.987	89.6733	(0.6196270287036896, 1.0, 0.8789145819039172)	-228.277	466.672	(1.0, 0.27952975034713745, 0.8211999273154791)
1212	-725.127	192.128	(0.691829264163971, 1.0, 0.9171089122832726)	108.745	299.017	(1.0, 0.25032925605773926, 0.7029511808757056)
1213	-472.356	359.198	(0.7901749163866043, 1.0, 0.9677258040463673)	203.107	215.838	(1.0, 0.20931029319763184, 0.6606810653933619)
1214	113.625	644.868	(0.7936803698539734, 1.0, 0.9818423634298398)	302.05	354.037	(1.0, 0.13135600090026855, 0.6129366265213368)
1215	841.469	1181.09	(0.7043012082576752, 1.0, 0.9837059352731974)	310.565	364.225	(1.0, 0.10629391670227051, 0.6164723109113975)
1216	742.135	1187.17	(0.6553170382976532, 0.9509448382661043, 1.0)	711.961	353.653	(1.0, 0.051853954792022705, 0.5619120500026262)
1217	797.888	1218.93	(0.3489755392074585, 0.7038444029784423, 1.0)	1112.31	348.615	(1.0, 0.08456075191497803, 0.4715986948391402)
1218	799.285	1207.55	(0.29946672916412354, 0.6352218986762947, 1.0)	1176.54	158.393	(1.0, 0.15447843074798584, 0.48413494059713436)
1219	751.45	1098.17	(0.15517961978912354, 0.40720093236964416, 1.0)	1182.17	149.141	(1.0, 0.15442544221878052, 0.48410261152149603)
1220	661.076	995.54	(0.03875488042831421, 0.1515491672728716, 1.0)	1312.87	204.24	(1.0, 0.30393433570861816, 0.6440300643841526)
1221	512.414	775.259	(0.038333356380462646, 0.15117710563933784, 1.0)	1259.02	95.1723	(1.0, 0.21198689937591553, 0.6618297121367851)
1222	545.316	766.091	(0.08758169412612915, 0.13477475759731727, 1.0)	994.161	307.818	(1.0, 0.043333351612091064, 0.7311046538250503)
1223	556.566	678.006	(0.09500020742416382, 0.12704227555494219, 1.0)	998.735	408.361	(1.0, 0.06895875930786133, 0.906799372874791)
1224	455.873	609.367	(0.20155983581089743, 0.1898636817932129, 1.0)	843.132	473.81	(0.9231596690305017, 0.04980522394180298, 1.0)
1225	379.707	363.893	(0.396830885001043, 0.32000070810317993, 1.0)	629.415	689.932	(0.4853533836423207, 0.019853413105010986, 1.0)
1226	393.305	328.901	(0.501663283206941, 0.3678357005119324, 1.0)	468.619	722.806	(0.31985093771271356, 0.036674320697784424, 1.0)
1227	113.145	47.7547	(1.0, 0.649066835641861, 0.9475496873096325)	334.033	1003.55	(0.026593148708343506, 0.028756824329137842, 1.0)
1228	-179.326	52.8143	(0.9108990460634232, 0.8098812107949074, 0.8309852270110606)	273.609	1055.63	(0.027033090591430664, 0.1091883963825877, 1.0)
1229	-303.631	-146.371	(0.9161246746778489, 0.8342433152247234, 0.8097399948665336)	271.481	1061.03	(0.023333311080932617, 0.1861414558967227, 1.0)
1230	-361.915	-405.227	(0.8974278406744961, 1.0, 0.63787841796875)	229.033	1118.76	(0.02001345157623291, 0.21562042088281141, 1.0)
1231	-401.792	-628.244	(0.6900297947780094, 1.0, 0.4151868224143982)	-851.629	1231.83	(0.3682534694671631, 0.8061553225196298, 1.0)
1232	-392.833	-652.071	(0.6879306402827821, 1.0, 0.37225669622421265)	-821.987	984.199	(0.18519645929336548, 0.38804798263615903, 1.0)
1233	-430.971	-640.155	(0.7098853309935077, 1.0, 0.24046826362609863)	-804.093	958.132	(0.24722790718078613, 0.2861635805742869, 1.0)
1234	-461.154	-622.909	(0.7123118493341221, 1.0, 0.2129199504852295)	-688.622	766.857	(0.7086576359482168, 0.2595287561416626, 1.0)
1235	-533.725	-658.519	(0.7358027197765551, 1.0, 0.20568275451660156)	-579.49	666.637	(0.9251806388860779, 0.23120218515396118, 1.0)
1236	-579.449	-640.687	(0.7499335515966854, 1.0, 0.2090442180633545)	-543.003	628.282	(1.0, 0.17284011840820312, 0.9713626710634019)
1237	-656.074	-584.595	(0.9068828100132517, 1.0, 0.2157476544380188)	-486.907	662.257	(1.0, 0.1425076127052307, 0.9000544457338987)
1238	-655.37	-568.476	(0.984380787995268, 1.0, 0.2257334589958191)	-210.457	751.069	(1.0, 0.12171602249145508, 0.8398330754645246)
1239	-716.18	-439.232	(1.0, 0.85308129930609, 0.24211537837982178)	46.619	663.431	(1.0, 0.18122589588165283, 0.6216879555665259)
1240	-733.87	-443.309	(1.0, 0.7754511927193637, 0.23248350620269775)	827.155	408.609	(1.0, 0.044914066791534424, 0.21301858102417925)
1241	-749.347	-318.933	(1.0, 0.7752122188093307, 0.2316666841506958)	846.929	352.914	(1.0, 0.051562299881558804, 0.01929318904876709)
1242	-779.858	-236.437	(1.0, 0.77543848022809, 0.2324400544166565)	898.359	197.585	(1.0, 0.21281920241147168, 0.07600545883178711)
1243	-875.518	-259.911	(1.0, 0.7498724565398807, 0.1905713677406311)	1071.87	-502.839	(1.0, 0.43343850891516333, 0.03760713338851929)
1244	-898.946	-50.7189	(1.0, 0.6144993303702273, 0.3064001202583313)	876.11	-636.499	(1.0, 0.5037341058111746, 0.1570151448249817)
1245	-864.381	-24.3034	(1.0, 0.6193170804047448, 0.3150683045387268)	825.846	-617.88	(1.0, 0.559934086397671, 0.31030285358428955)
1246	-901.449	-40.6234	(1.0, 0.5906337861866297, 0.30462777614593506)	721.904	-532.372	(1.0, 0.5672261401857228, 0.3217313885688782)
1247	-871.786	-173.135	(1.0, 0.5143501230450213, 0.15133100748062134)	704.94	-523.239	(1.0, 0.6335314050444518, 0.5026001036167145)
1248	-843.219	-177.86	(1.0, 0.4890819949968649, 0.08074694871902466)	674.855	-481.298	(1.0, 0.7042989152813917, 0.631560206413269)
1249	-840.062	-261.716	(1.0, 0.4821323869279849, 0.06824308633804321)	621.067	-439.916	(1.0, 0.7167906912108618, 0.6968404054641724)
1250	-808.881	-264.437	(1.0, 0.48218254283711015, 0.06833332777023315)	621.015	-439.554	(1.0, 0.7285699546337128, 0.7718787532372751)
1251	-866.156	-330.862	(1.0, 0.4876664653792885, 0.07820010185241699)	315.03	-309.305	(1.0, 0.7294058799743652, 0.8037439375445812)
1252	-986.141	-300.63	(1.0, 0.48018216141540093, 0.14101392030715942)	232.102	-120.078	(1.0, 0.5900133848190308, 0.7431160916796393)
1253	-910.966	1.62741	(1.0, 0.4458838601041696, 0.264337420463562)	273.068	-91.3035	(1.0, 0.4480997920036316, 0.6995969963616007)
1254	-839.979	25.2947	(1.0, 0.4339750600651886, 0.27998048067092896)	270.412	-43.6829	(1.0, 0.33756864070892334, 0.6721290408306269)
1255	-912.819	66.9805	(1.0, 0.38419827933050055, 0.3522268533706665)	376.025	2.35856	(1.0, 0.07876056432723999, 0.63496896643148)
1256	-878.472	181.319	(1.0, 0.36796653270721436, 0.4376178635783068)	631.782	61.7741	(1.0, 0.04000002145767212, 0.6354044132752004)
1257	-822.417	316.988	(1.0, 0.38722944259643555, 0.5051643657598922)	1317.97	259.881	(1.0, 0.04058837890625, 0.49356999479926744)
1258	-852.266	337.719	(1.0, 0.3785110116004944, 0.5287980473706588)	1559.21	18.4612	(1.0, 0.02401679754257202, 0.2600268076901885)
1259	-894.08	581.476	(1.0, 0.33846670389175415, 0.65080649095471)	1407.69	38.8965	(1.0, 0.021776020526885986, 0.11348451860249043)
1260	-887.66	601.977	(1.0, 0.28645408153533936, 0.6585690801330004)	837.531	-647.923	(1.0, 0.5637240801926126, 0.3162427544593811)
1261	-930.241	563.651	(1.0, 0.23895424604415894, 0.6734025595659516)	831.466	-660.603	(1.0, 0.6094923579865472, 0.41798728704452515)
1262	-936.397	597.518	(1.0, 0.26982730627059937, 0.6866515165385264)	733.132	-685.873	(1.0, 0.6683662916152465, 0.5597123205661774)
1263	-639.286	340.157	(1.0, 0.5824359655380249, 0.779586830621105)	690.018	-678.102	(1.0, 0.7639038393674666, 0.7281201779842377)
1264	-316.965	334.613	(1.0, 0.653253436088562, 0.8797194612646733)	630.567	-677.829	(1.0, 0.7228459119796753, 0.7579485671706503)
1265	-329.42	286.618	(1.0, 0.7000347375869751, 0.8959471062728759)	378.919	-621.549	(1.0, 0.6912263631820679, 0.7608133594031534)
1266	-117.219	314.163	(1.0, 0.7311881482601166, 0.9067536993561325)	202.478	-432.601	(1.0, 0.471706748008728, 0.6776805705125879)
1267	57.7358	172.322	(0.9293738782405854, 0.8961749034920886, 0.8091371752771073)	202.891	-418.488	(1.0, 0.44386667013168335, 0.6698444191656397)
1268	105.177	147.106	(0.9695483326911927, 0.9566128718362588, 0.8051630294198753)	203.727	-413.753	(1.0, 0.29829394817352295, 0.6065122213795213)
1269	88.7726	134.21	(0.9908136448600539, 1.0, 0.7481387853622437)	368.909	-131.485	(1.0, 0.15993356704711914, 0.5427461775544357)
1270	230.388	-93.9707	(0.9244704450839138, 1.0, 0.3638743758201599)	740.113	17.4382	(1.0, 0.048866987228393555, 0.46664388116086497)
1271	216.382	-160.365	(0.9027957464482762, 1.0, 0.18132555484771729)	810.594	89.6731	(1.0, 0.04632061719894409, 0.44952608091555324)
1272	230.476	-244.798	(0.9665476018643694, 1.0, 0.08283954858779907)	1103.58	64.0258	(1.0, 0.024653315544128418, 0.11609206721186638)
1273	225.244	-350.969	(0.9658538288137426, 1.0, 0.06381845474243164)	1118.92	-602.76	(1.0, 0.3646967628488641, 0.07580512762069702)
1274	342.691	-312.645	(0.9657111570678518, 1.0, 0.059906840324401855)	1024.33	-172.104	(1.0, 0.28963765111658846, 0.07705891132354736)
1275	343.063	-321.968	(1.0, 0.973570128720981, 0.10896259546279907)	1044.43	-162.755	(1.0, 0.25569480652701115, 0.10912901163101196)
1276	116.817	-527.114	(1.0, 0.8155990365397012, 0.2898409962654114)	974.689	-70.5	(1.0, 0.20727011069977663, 0.13621532917022705)
1277	107.187	-567.06	(1.0, 0.7936308183627865, 0.33217620849609375)	917.768	-93.1187	(1.0, 0.15481916000360862, 0.1406816840171814)
1278	-25.8457	-508.459	(1.0, 0.787803797340565, 0.4795658588409424)	863.28	29.7262	(1.0, 0.05734759569168091, 0.2077552009966146)
1279	-231.432	-389.293	(1.0, 0.803082886266784, 0.7441546618938446)	1054.31	559.497	(1.0, 0.04002881050109863, 0.5406548649571449)
1280	-358.669	-224.929	(1.0, 0.831939795072191, 0.7948053926229477)	1115.98	476.067	(1.0, 0.02974468469619751, 0.5197713145581067)
1281	-400.018	-157.727	(0.9365791857242585, 0.821288902189231, 0.8086619631717502)	1470.59	-101.126	(1.0, 0.2666606752142948, 0.047205984592437744)
1282	-420.295	-164.507	(0.8849403887987137, 0.8122465039594721, 0.8097732081104662)	1380.62	-215.629	(1.0, 0.32379443706536426, 0.039295971393585205)
1283	-449.786	-77.2384	(0.9687496900558472, 0.805273480117225, 0.8448049206884997)	1228.06	-571.534	(1.0, 0.4933114164631148, 0.030989885330200195)
1284	-558.523	9.16973	(1.0, 0.6210798025131226, 0.7750492351883086)	863.717	-683.073	(1.0, 0.6147743212186694, 0.05519235134124756)
1285	-565.405	34.5678	(1.0, 0.5959534645080566, 0.766780027023882)	592.82	-768.376	(1.0, 0.778258442870784, 0.022120654582977295)
1286	-562.25	74.9618	(1.0, 0.5559976100921631, 0.7510217937378972)	426.231	-928.553	(1.0, 0.858602239359836, 0.021453559398651123)
1287	-848.542	190.997	(1.0, 0.3459286689758301, 0.6977883628702167)	426.231	-928.554	(1.0, 0.9728029087307166, 0.08309710025787354)
1288	-874.783	155.641	(1.0, 0.26429420709609985, 0.6600694120453097)	-252.419	-864.192	(0.09710288047790527, 1.0, 0.2223844969212071)
1289	-1111.38	-31.8648	(1.0, 0.1908014416694641, 0.5994864920612453)	-358.859	-738.384	(0.16925674676895142, 1.0, 0.4075321085907072)
1290	-1169.79	91.1278	(1.0, 0.17161208391189575, 0.589988703278191)	-394.964	-718.231	(0.2136826515197754, 1.0, 0.5038976158884243)
1291	-1163.4	97.0953	(1.0, 0.14706504344940186, 0.5778391249281859)	-719.364	-326.302	(0.12142670154571533, 1.0, 0.6335957784830085)
1292	-1203.68	0.197282	(1.0, 0.12333345413208008, 0.551670266329161)	-618.501	555.376	(0.595616002956336, 0.11949402093887329, 1.0)
1293	-1265.2	-42.9834	(1.0, 0.08522796630859375, 0.5020834154729767)	125.343	586.545	(1.0, 0.23005634546279907, 0.6695840880220221)
1294	-1266.34	-43.8888	(1.0, 0.10387706756591797, 0.4827482784103132)	144.649	604.633	(1.0, 0.2159011960029602, 0.6635095050439099)
1295	-1259.62	-144.602	(1.0, 0.1578083038330078, 0.48616654480366983)	153.849	604.473	(1.0, 0.16002702713012695, 0.6257122908269969)
1296	-1266.06	-249.436	(1.0, 0.16509318351745605, 0.46313943866679863)	728.039	467.761	(1.0, 0.04342681169509888, 0.4793307652302182)
1297	-1209.46	-275.454	(1.0, 0.177534282207489, 0.4440769392050504)	921.789	373.271	(1.0, 0.05260413885116577, 0.3440473231351092)
1298	-1159.37	-314.087	(1.0, 0.18846678733825684, 0.4247638309413815)	938.929	369.02	(1.0, 0.033713698387145996, 0.2832761359888405)
1299	-1094.74	-368.605	(1.0, 0.21387994289398193, 0.41691090522005636)	991.992	-8.30361	(1.0, 0.13820852438699593, 0.043822526931762695)
1300	-1039.74	-438.409	(1.0, 0.21636193990707397, 0.4058594907347044)	985.465	-19.4975	(1.0, 0.19683003113615538, 0.038672804832458496)
1301	-939.327	-618.443	(1.0, 0.3089902997016907, 0.4078778640378078)	997.816	-56.5513	(1.0, 0.30796689856455695, 0.039265334606170654)
1302	-804.985	-680.184	(1.0, 0.3143780827522278, 0.4124946235516145)	940.586	-532.226	(1.0, 0.4844280010226306, 0.09904235601425171)
1303	-761.397	-664.518	(1.0, 0.41499704122543335, 0.4794655175811323)	841.185	-549.303	(1.0, 0.5399625808143451, 0.17229223251342773)
1304	-769.026	-673.588	(1.0, 0.5062669515609741, 0.5062669515609741)	760.191	-629.35	(1.0, 0.5599990383079281, 0.20834219455718994)
1305	-546.049	-709.885	(1.0, 0.7292454596073472, 0.6626432836055756)	751.329	-605.546	(1.0, 0.6159419337807551, 0.2879175543785095)
1306	-447.06	-742.328	(1.0, 0.6549448169817369, 0.39701902866363525)	696.588	-536.566	(1.0, 0.6234966520577555, 0.30192476511001587)
1307	-344.024	-825.061	(1.0, 0.6970317973172329, 0.22569429874420166)	621.516	-435.212	(1.0, 0.67570115787789, 0.29050666093826294)
1308	-269.065	-851.788	(1.0, 0.7312929159607289, 0.17440134286880493)	584.753	-431.786	(1.0, 0.7059794523734073, 0.27888280153274536)
1309	-245.479	-829.761	(1.0, 0.769542196197899, 0.05243110656738281)	238.261	-329.038	(1.0, 0.8489695092508012, 0.06162935495376587)
1310	-250.903	-834.387	(1.0, 0.7717191668999821, 0.06138211488723755)	234.756	-507.44	(1.0, 0.8807314772104823, 0.06854784488677979)
1311	-253.341	-962.56	(1.0, 0.7727724476979414, 0.06571286916732788)	-121.399	-640.88	(0.843891378675023, 1.0, 0.07127737998962402)
1312	-268.004	-936.231	(1.0, 0.7727850740787257, 0.06576478481292725)	-121.399	-640.88	(0.7114834476453602, 1.0, 0.21065354347229004)
1313	-93.6339	-1009.62	(1.0, 0.78420273454645, 0.04833495616912842)	-348.632	-527.58	(0.713487764049852, 1.0, 0.2161371111869812)
1314	-74.921	-1014.15	(1.0, 0.7842023696197095, 0.04833334684371948)	-461.829	-522.14	(0.5663417811918139, 1.0, 0.3604809641838074)
1315	-40.0054	-1026.15	(1.0, 0.7842023696197095, 0.04833334684371948)	-553.256	-449.728	(0.4881603717803955, 1.0, 0.5591807511753721)
1316	-32.8866	-1018.73	(1.0, 0.7842023696197095, 0.04833334684371948)	-638.238	-398.098	(0.5406475961208344, 1.0, 0.7101859406354321)
1317	35.5674	-925.733	(1.0, 0.8187960730366186, 0.2008914351463318)	-653.134	-369.826	(0.6103870570659637, 1.0, 0.8054647454626013)
1318	143.947	-604.875	(1.0, 0.8503075373201259, 0.28821462392807007)	-705.868	-269.469	(0.7100017666816711, 1.0, 0.9029128676682334)
1319	125.268	-429.894	(1.0, 0.968393825687953, 0.4922161102294922)	-829.666	-76.7169	(0.6894721984863281, 1.0, 0.9113661531894857)
1320	88.041	-386.289	(0.9884691864252091, 0.9400952889713793, 0.8021732030532617)	-815.008	-20.458	(0.5811280906200409, 1.0, 0.9080064231298436)
1321	152.883	-323.314	(0.8371259562671185, 0.8101373532906769, 0.8060468546246757)	-930.023	78.1006	(0.5402035415172577, 1.0, 0.9292765157325023)
1322	266.552	-55.1064	(1.0, 0.7125923037528992, 0.9428589099526729)	-1033.97	126.682	(0.3698938488960266, 0.9310564774889607, 1.0)
1323	298.085	-48.8675	(1.0, 0.6889338791370392, 0.9586258470164091)	-621.899	729.001	(0.1412484848959138, 0.12866884469985962, 1.0)
1324	513.901	14.0841	(0.6852873574987248, 0.46738219261169434, 1.0)	-451.88	720.436	(0.24991703440424684, 0.04848337173461914, 1.0)
1325	520.673	-0.469285	(0.5736860926678629, 0.42307889461517334, 1.0)	-209.264	774.671	(0.5497619908583077, 0.11478352546691895, 1.0)
1326	646.388	-45.1672	(0.4421183657210408, 0.37105679512023926, 1.0)	-180.82	775.248	(0.8785533789959306, 0.17200666666030884, 1.0)
1327	713.545	-41.3373	(0.4274291320036646, 0.36625099182128906, 1.0)	-32.4995	722.823	(0.9607494225121604, 0.18166667222976685, 1.0)
1328	717.134	-54.7196	(0.3462430116732642, 0.3366662859916687, 1.0)	-22.4552	655.991	(1.0, 0.25441867113113403, 0.9253645871027507)
1329	894.342	15.5066	(0.19617342948913574, 0.3037204592047993, 1.0)	-26.6787	674.546	(1.0, 0.31024354696273804, 0.851517911466839)
1330	895.552	10.8928	(0.11720222234725952, 0.2353151117554827, 1.0)	-6.89152	679.134	(1.0, 0.3101682662963867, 0.783407175326504)
1331	901.655	119.581	(0.048299551010131836, 0.1756311922158642, 1.0)	34.5758	673.265	(1.0, 0.31106287240982056, 0.7723536926350398)
1332	915.855	101.322	(0.047456979751586914, 0.1749013517869592, 1.0)	47.1015	663.614	(1.0, 0.31611406803131104, 0.7515202285309466)
1333	965.004	164.36	(0.04665994644165039, 0.17421095661043695, 1.0)	320.328	567.87	(1.0, 0.2163069248199463, 0.6894702048609602)
1334	985.514	229.103	(0.045174241065979004, 0.172924029436492, 1.0)	371.308	520.245	(1.0, 0.10280627012252808, 0.6444968139154825)
1335	1005.98	221.584	(0.034998297691345215, 0.1799857399243492, 1.0)	888.762	489.331	(1.0, 0.14772135019302368, 0.5921856241393213)
1336	969.889	234.173	(0.03849232196807861, 0.19877349369491226, 1.0)	909.442	499.522	(1.0, 0.15391194820404053, 0.5812280062028393)
1337	948.741	257.226	(0.05364036560058594, 0.2581048229296825, 1.0)	914.806	478.772	(1.0, 0.16088080406188965, 0.5708720865348262)
1338	1059.44	257.902	(0.17343991994857788, 0.46080955451220407, 1.0)	928.114	407.815	(1.0, 0.04925251007080078, 0.5137850634802303)
1339	1028.58	121.12	(0.21183407306671143, 0.5247558738705074, 1.0)	1122.08	364.91	(1.0, 0.043961286544799805, 0.47962168349387)
1340	982.53	47.0927	(0.3660942316055298, 0.7220608126604768, 1.0)	1303.54	324.073	(1.0, 0.11358773708343506, 0.4446037064390683)
1341	1081.75	99.2904	(0.4494670629501343, 0.8039027985263287, 1.0)	1222.27	243.563	(1.0, 0.19110804796218872, 0.43994388935765727)
1342	1612.31	514.064	(0.6445467174053192, 1.0, 0.9570217740030208)	1251.94	146.392	(1.0, 0.1609337329864502, 0.36383480515016753)
1343	1523.85	225.459	(0.6194217801094055, 1.0, 0.8725880238154852)	1074.61	79.6326	(1.0, 0.12337839603424072, 0.2920945659905595)
1344	1275.43	21.0993	(0.5245104432106018, 1.0, 0.8016996633048209)	1099.71	71.0854	(1.0, 0.08058983087539673, 0.2424150598807434)
1345	1279.85	13.2651	(0.47347480058670044, 1.0, 0.7544285649727829)	1065.33	-14.8654	(1.0, 0.04850667715072632, 0.2159788566391766)
1346	977.715	-128.874	(0.29484498500823975, 1.0, 0.5783066834422068)	1154.89	-221.776	(1.0, 0.13958803101290607, 0.0276031494140625)
1347	632.303	-39.1124	(0.13162660598754883, 1.0, 0.3806951164448418)	1017.38	-512.688	(1.0, 0.26065290418027387, 0.01841878890991211)
1348	532.446	-93.0094	(0.0582963228225708, 1.0, 0.2819192260287504)	969.96	-600.786	(1.0, 0.29294893187062365, 0.040334880352020264)
1349	421.159	-282.32	(0.052522361278533936, 1.0, 0.27751638586267025)	961.003	-605.838	(1.0, 0.3980288884992985, 0.10282206535339355)
1350	263.121	-509.609	(0.053186655044555664, 1.0, 0.2780229322351756)	941.347	-723.406	(1.0, 0.4215217256106466, 0.0440790057182312)
1351	209.394	-565.913	(0.05305957794189453, 1.0, 0.27792603166396146)	873.048	-706.328	(1.0, 0.4999682124986031, 0.10033363103866577)
1352	-181.47	-612.467	(0.051200032234191895, 1.0, 0.27650806542534134)	758.031	-759.932	(1.0, 0.4997827946496112, 0.10000002384185791)
1353	-436.426	-580.463	(0.04017353057861328, 1.0, 0.2365181199829537)	501.026	-817.666	(1.0, 0.5738139684303416, 0.20980805158615112)
1354	-461.407	-577.824	(0.1145559549331665, 1.0, 0.310251886721457)	443.758	-838.905	(1.0, 0.5865024437839936, 0.2333337664604187)
1355	-525.02	-506.858	(0.21349811553955078, 1.0, 0.3873263997662705)	452.622	-695.226	(1.0, 0.5816865457133662, 0.2690008282661438)
1356	-592.815	-439.113	(0.21419644355773926, 1.0, 0.3878703871991056)	446.411	-675.585	(1.0, 0.3594383743736741, 0.31431490182876587)
1357	-617.734	-433.058	(0.2606932520866394, 1.0, 0.41192775591357933)	465.751	-568.986	(1.0, 0.2532665729522705, 0.32327283173799515)
1358	-630.913	-359.375	(0.2634851336479187, 1.0, 0.4141485229491826)	444.105	-572.816	(1.0, 0.2950807809829712, 0.3843615722546899)
1359	-598.322	-197.656	(0.2965320944786072, 1.0, 0.4288619544793264)	273.189	-281.619	(1.0, 0.32944023609161377, 0.4584973738368242)
1360	-527.828	93.5999	(0.4976155017314442, 1.0, 0.492822527885437)	330.445	-144.685	(1.0, 0.35500001907348633, 0.5321954648221265)
1361	-501.824	30.1533	(0.5803370736320432, 1.0, 0.5380339622497559)	339.8	-95.7643	(1.0, 0.23181331157684326, 0.5313180809728251)
1362	-454.195	25.0075	(0.5882809346645558, 1.0, 0.5384191870689392)	452.677	-21.4325	(1.0, 0.14274680614471436, 0.5333913077372252)
1363	-455.51	10.4817	(0.7038328324793643, 1.0, 0.5632400512695312)	1301.19	9.38403	(1.0, 0.057959794998168945, 0.28576178767810223)
1364	-350.728	18.3222	(0.9901035221482415, 1.0, 0.7286694347858429)	1342.03	-4.91628	(1.0, 0.07023364305496216, 0.24917814771735636)
1365	-333.138	42.8542	(1.0, 0.9700425832395491, 0.7660413682460785)	1270.23	-165.512	(1.0, 0.03301972150802612, 0.12367412261664867)
1366	-294.848	56.6485	(0.9537203490734101, 0.8770609836579158, 0.807114124095431)	1226.49	-254.953	(1.0, 0.14244286442169563, 0.04852062463760376)
1367	-226.573	206.5	(0.9512227952480317, 0.8736398751148738, 0.8073762252469783)	1036.77	-459.967	(1.0, 0.27262171439121785, 0.03430896997451782)
1368	-238.088	177.875	(0.9388808190822602, 0.8642638362621563, 0.8084882819074926)	1107.81	-629.947	(1.0, 0.4676969036022718, 0.06980490684509277)
1369	-180.49	272.577	(0.8911337286233902, 0.828626826637692, 0.8099213892318764)	984.359	-673.379	(1.0, 0.5086259522328027, 0.08894288539886475)
1370	-192.358	241.177	(0.890564675629139, 0.828487742254128, 0.8099109746540166)	966.955	-664.842	(1.0, 0.5166256812860173, 0.045546650886535645)
1371	-291.774	313.116	(0.8626367181539536, 0.8121597639810516, 0.8086039851696929)	797.512	-715.873	(1.0, 0.5716696210864006, 0.0954660177230835)
1372	-451.437	328.491	(1.0, 0.7165989279747009, 0.8177678567161224)	827.899	-798.894	(1.0, 0.6137500171351612, 0.052680134773254395)
1373	-562.601	340.244	(1.0, 0.6018816232681274, 0.7833014837807684)	398.495	-892.034	(1.0, 0.8614142894309198, 0.04091441631317139)
1374	-736.688	411.483	(1.0, 0.4251939654350281, 0.6682158215153775)	398.495	-892.034	(1.0, 0.9750127924648043, 0.15759950876235962)
1375	-968.603	393.965	(1.0, 0.3570532202720642, 0.6077287785684213)	314.834	-906.407	(0.92688046891926, 1.0, 0.14808666706085205)
1376	-907.909	375.363	(1.0, 0.2758398652076721, 0.5462654662685991)	235.526	-916.077	(0.6930122400741356, 1.0, 0.12053322792053223)
1377	-999.458	371.671	(1.0, 0.24121344089508057, 0.5245697062627477)	-391.813	-785.15	(0.13194704055786133, 1.0, 0.26667493875808634)
1378	-993.128	310.583	(1.0, 0.20166665315628052, 0.4866568576800049)	-393.159	-781.069	(0.12235027551651001, 1.0, 0.2874456043282637)
1379	-1025.15	293.5	(1.0, 0.14410871267318726, 0.4496460348828928)	-409.609	-735.845	(0.06517446041107178, 1.0, 0.2564047948338425)
1380	-1051.84	249.607	(1.0, 0.12000000476837158, 0.4196659584721155)	-563.424	-781.897	(0.036667704582214355, 1.0, 0.2495780654614348)
1381	-1187.34	138.594	(1.0, 0.12000000476837158, 0.4196659584721155)	-812.479	-778.572	(0.14609497785568237, 1.0, 0.4331586268045827)
1382	-1073.66	187.207	(1.0, 0.1041221022605896, 0.4091949500820513)	-972.66	-620.89	(0.3434562683105469, 1.0, 0.6721851666494425)
1383	-1210.04	95.4234	(1.0, 0.07999998331069946, 0.3781513148267811)	-1115.19	-506.392	(0.5510135889053345, 1.0, 0.864459295665036)
1384	-1274.04	47.7026	(1.0, 0.049530744552612305, 0.37319355982883207)	-1163.19	-319.767	(0.4796661138534546, 1.0, 0.8857231189739465)
1385	-1333.41	-4.14168	(1.0, 0.04897046089172363, 0.35717776334008644)	-1152.34	87.8689	(0.38117092847824097, 0.840661772006205, 1.0)
1386	-1371.21	23.0245	(1.0, 0.1202813982963562, 0.43432463000408184)	-1093.65	684.98	(0.22135072946548462, 0.7098385390172414, 1.0)
1387	-1367.01	71.4533	(1.0, 0.22382694482803345, 0.5647542008370587)	-629.695	870.905	(0.1551274631157734, 0.12833547592163086, 1.0)
1388	-1324.65	136.923	(1.0, 0.2017732858657837, 0.5655198185540339)	-635.137	774.65	(0.3126829851096443, 0.14592957496643066, 1.0)
1389	-1425.03	116.603	(1.0, 0.19778823852539062, 0.5765486912983966)	-587.204	764.13	(0.5332655240968325, 0.16352081298828125, 1.0)
1390	-1402.15	129.452	(1.0, 0.17137515544891357, 0.5762389273074882)	-586.002	766.856	(0.7574098464824903, 0.17694497108459473, 1.0)
1391	-1435.86	178.713	(1.0, 0.07913392782211304, 0.5593666196360165)	-108.798	775.843	(1.0, 0.12663745880126953, 0.7114137857685071)
1392	-1334.81	189.029	(1.0, 0.04669332504272461, 0.5438438276735325)	280.99	837.63	(1.0, 0.347454309463501, 0.6555506414698486)
1393	-1330.8	192.824	(1.0, 0.04666668176651001, 0.5438310788958143)	334.3	778.912	(1.0, 0.3548669219017029, 0.6488497166710802)
1394	-1402.58	134.722	(1.0, 0.03804302215576172, 0.555530751259937)	395.209	788.44	(1.0, 0.40061014890670776, 0.6540257802138132)
1395	-1440.66	130.578	(1.0, 0.20598775148391724, 0.5939399061291067)	395.453	783.171	(1.0, 0.2862666845321655, 0.5175716133297796)
1396	-1388.31	136.206	(1.0, 0.34418243169784546, 0.6430340766276814)	404.903	768.442	(1.0, 0.1381474733352661, 0.3607378350620387)
1397	-1267.39	91.3826	(1.0, 0.5514667332172394, 0.7263433024922812)	590.443	587.978	(1.0, 0.0918503219954383, 0.060951948165893555)
1398	-1177.11	59.783	(1.0, 0.5885421633720398, 0.7421942734999386)	649.407	518.468	(1.0, 0.1699176245179843, 0.04410707950592041)
1399	-1112.66	-20.4457	(1.0, 0.6850352585315704, 0.7871082534727702)	697.659	499.23	(1.0, 0.2308250686375546, 0.04161781072616577)
1400	-692.215	-7.87129	(0.9679067015647889, 0.8053886798825908, 0.8339934495049)	681.657	218.529	(1.0, 0.45466837280401795, 0.04703766107559204)
1401	-620.567	-50.6977	(1.0, 0.7695617281754934, 0.7657071501016617)	806.493	7.57372	(1.0, 0.5574050108899843, 0.03170114755630493)
1402	-547.144	-61.5604	(1.0, 0.7621108825554177, 0.7311489880084991)	731.311	-127.304	(1.0, 0.6006419874745452, 0.05852019786834717)
1403	-541.455	-62.9282	(1.0, 0.7080953297769494, 0.6362904906272888)	632.374	-321.506	(1.0, 0.8935395502023423, 0.04600048065185547)
1404	-435.355	-151.685	(1.0, 0.6350587993463653, 0.4933599829673767)	471.55	-513.63	(0.49294363709885414, 1.0, 0.04334920644760132)
1405	-424.93	-149.633	(1.0, 0.6243342192368064, 0.4784712791442871)	202.576	-488.86	(0.34523620235240493, 1.0, 0.057286858558654785)
1406	-322.948	-175.275	(1.0, 0.5932154207592892, 0.42206984758377075)	-196.16	-469.152	(0.1075204610824585, 1.0, 0.30477133869976647)
1407	-255.984	-256.247	(1.0, 0.5551012046152356, 0.367919921875)	-298.842	-443.718	(0.47634631395339966, 1.0, 0.6782321325085758)
1408	-44.5725	-341.743	(1.0, 0.4673400214083048, 0.24323517084121704)	-325.271	-453.942	(0.6314499974250793, 1.0, 0.8281082213872064)
1409	40.3447	-425.422	(1.0, 0.3260404850545423, 0.06435650587081909)	-366.237	-428.738	(0.8005655817760738, 0.9971309334039689, 0.9442592168223962)
1410	114.91	-551.754	(1.0, 0.31877983728537673, 0.05427670478820801)	-366.237	-428.738	(0.8091637169824287, 0.9289185583591462, 0.9282302073951367)
1411	119.846	-586.15	(1.0, 0.31876974774521816, 0.05426269769668579)	-611.58	-307.148	(0.6859411001205444, 0.9449694714342298, 1.0)
1412	171.62	-608.305	(1.0, 0.3895292875944324, 0.06728404760360718)	-919.602	-54.5203	(0.4413924217224121, 0.810216842965258, 1.0)
1413	338.212	-665.546	(1.0, 0.40407971430170275, 0.06603872776031494)	-814.858	801.438	(0.17648496671258807, 0.13570964336395264, 1.0)
1414	363.9	-656.977	(1.0, 0.40407971430170275, 0.06603872776031494)	-804.015	842.793	(0.5487173820802163, 0.14053040742874146, 1.0)
1415	395.331	-655.77	(1.0, 0.4336622108132576, 0.06414085626602173)	-613.777	797.717	(1.0, 0.11239653825759888, 0.852736364118556)
1416	508.548	-756.442	(1.0, 0.45187923692607224, 0.0421636700630188)	-504.54	820.033	(1.0, 0.08796876668930054, 0.8036693941272463)
1417	553.926	-820.414	(1.0, 0.45187923692607224, 0.0421636700630188)	360.977	796.23	(1.0, 0.05118691921234131, 0.499164484905834)
1418	550.129	-760.662	(1.0, 0.46236018959582526, 0.060479044914245605)	366.502	779.792	(1.0, 0.041001975536346436, 0.4622335073704832)
1419	562.089	-757.526	(1.0, 0.4914083446295082, 0.1112404465675354)	793.003	379.92	(1.0, 0.04042714834213257, 0.2566819850254386)
1420	548.031	-730.066	(1.0, 0.5089449276212288, 0.11648470163345337)	822.754	360.753	(1.0, 0.08150684833526611, 0.21294863647271056)
1421	633.635	-726.442	(1.0, 0.5301560088375077, 0.12886178493499756)	920.354	45.7252	(1.0, 0.3375781962324541, 0.08037406206130981)
1422	656.596	-689.61	(1.0, 0.5504870342220256, 0.14033466577529907)	889.695	-377.712	(1.0, 0.5321235064281036, 0.07614809274673462)
1423	717.684	-661.197	(1.0, 0.596079137915495, 0.17565327882766724)	912.422	-386.328	(1.0, 0.5512391738888881, 0.052321672439575195)
1424	712.326	-694.143	(1.0, 0.6120058125581334, 0.18064665794372559)	531.862	-562.271	(1.0, 0.8600477322634288, 0.03145712614059448)
1425	684.399	-538.4	(1.0, 0.6905781963695106, 0.20920062065124512)	453.596	-586.255	(1.0, 0.9552571560544414, 0.028226733207702637)
1426	663.211	-550.728	(1.0, 0.8967725698243856, 0.07497179508209229)	180.281	-642.849	(0.8426714848258319, 1.0, 0.06401997804641724)
1427	591.438	-516.407	(1.0, 0.9714771125037247, 0.03840017318725586)	62.01	-801.586	(0.7250075345938471, 1.0, 0.13020366430282593)
1428	548.879	-456.424	(1.0, 0.987674050892751, 0.05899190902709961)	-333.39	-571.708	(0.15158718824386597, 1.0, 0.1718658228605846)
1429	553.019	-453.348	(0.9373473424695227, 1.0, 0.0969352126121521)	-379.322	-621.709	(0.22667217254638672, 1.0, 0.34669806691063076)
1430	636.787	-531.281	(0.8855442897575794, 1.0, 0.15334439277648926)	-488.845	-582.216	(0.22666668891906738, 1.0, 0.3466934343806728)
1431	591.847	-432.324	(0.8628805209100898, 1.0, 0.18424773216247559)	-491.983	-560.55	(0.19869136810302734, 1.0, 0.3757921575235966)
1432	618.218	-382.537	(0.7657202250372566, 1.0, 0.21829962730407715)	-734.008	-450.116	(0.2256576418876648, 1.0, 0.4222772433069043)
1433	695.637	-438.94	(0.655886495968041, 1.0, 0.20218712091445923)	-741.678	-446.978	(0.521286815404892, 1.0, 0.6743436897312417)
1434	702.166	-441.213	(0.572497048889788, 1.0, 0.19344067573547363)	-774.539	-411.999	(0.5693181753158569, 1.0, 0.7211892293205131)
1435	610.466	-311.647	(0.47053543293659406, 1.0, 0.17937487363815308)	-794.308	-381.823	(0.7496667504310608, 1.0, 0.8832445334047233)
1436	649.295	-435.147	(0.3826559594811332, 1.0, 0.17013436555862427)	-786.91	-369.855	(0.8099983501070578, 0.9012844815850258, 0.8797341922205776)
1437	626.038	-294.026	(0.38265321037647804, 1.0, 0.1701306700706482)	-796.836	-322.278	(0.8060701265983132, 0.9378221164461554, 0.9626887023448945)
1438	628.995	-299.788	(0.37055657346840043, 1.0, 0.15386974811553955)	-799.404	-235.174	(0.37450762872225485, 0.2532846927642822, 1.0)
1439	739.423	-320.053	(0.24976098537445068, 1.0, 0.2552183156584793)	-698.92	192.384	(0.3739321048264692, 0.2525976300239563, 1.0)
1440	731.727	-292.722	(0.3265455365180969, 1.0, 0.4089112247001574)	-696.91	257.307	(0.38582577043718214, 0.23681789636611938, 1.0)
1441	652.22	-234.939	(0.41002339124679565, 1.0, 0.5598291773367013)	-449.32	343.182	(0.3695806863735923, 0.04000002145767212, 1.0)
1442	562.141	-113.865	(0.4524132013320923, 1.0, 0.627490735278373)	-330.527	401.477	(0.4969756854108952, 0.04198813438415527, 1.0)
1443	476.324	-40.7871	(0.6166990697383881, 1.0, 0.8212283864162689)	-330.527	401.477	(0.658352574174649, 0.05243074893951416, 1.0)
1444	444.275	89.439	(0.7117505371570587, 1.0, 0.8987560896606145)	-335.515	392.234	(0.7258669840203065, 0.06992697715759277, 1.0)
1445	488.806	58.1191	(0.7401388585567474, 1.0, 0.9172775214512547)	91.7735	379.401	(1.0, 0.028042614459991455, 0.9504813627906751)
1446	508.458	141.998	(0.8099251563013478, 0.8913487747311593, 0.880164190174796)	923.307	487.924	(1.0, 0.022464990615844727, 0.5644153429737948)
1447	974.159	718.084	(0.5658993124961853, 0.8025245501241944, 1.0)	1334.16	111.903	(1.0, 0.03274482488632202, 0.5053429869151296)
1448	920.495	690.597	(0.48162633180618286, 0.6959620506497, 1.0)	1377.33	-150.532	(1.0, 0.09204345941543579, 0.2817280780288288)
1449	829.757	710.86	(0.40668052434921265, 0.5739144533572054, 1.0)	1376.43	-150.928	(1.0, 0.07384878396987915, 0.2520975121122129)
1450	784.187	658.768	(0.3493577241897583, 0.4471139863317858, 1.0)	1250.48	-31.3168	(1.0, 0.030194401741027832, 0.13706888561022157)
1451	731.171	671.253	(0.3269323706626892, 0.3726915179208309, 1.0)	1094.58	-217.474	(1.0, 0.14388532600264137, 0.05012106895446777)
1452	695.653	635.253	(0.6336776481121336, 0.3434789180755615, 1.0)	1014.55	-328.437	(1.0, 0.3334986822890772, 0.053083062171936035)
1453	474.259	611.249	(1.0, 0.40494686365127563, 0.9892215378190802)	723.21	-327.11	(1.0, 0.30683648482011217, 0.07973361015319824)
1454	263.819	578.143	(1.0, 0.42860013246536255, 0.914598833147497)	699.398	-332.525	(1.0, 0.29061852703281654, 0.07833331823348999)
1455	-111.412	540.934	(1.0, 0.418454110622406, 0.7217309456659752)	699.398	-332.525	(1.0, 0.13370862135033212, 0.07268393039703369)
1456	-437.1	809.578	(1.0, 0.44177985191345215, 0.6594217340814958)	961.859	250.125	(1.0, 0.036486923694610596, 0.5231083914285686)
1457	-456.584	834.983	(1.0, 0.44177985191345215, 0.6594217340814958)	948.378	599.879	(1.0, 0.02983248233795166, 0.7273098932119882)
1458	-506.372	888.328	(1.0, 0.42295145988464355, 0.6479342570902296)	870.194	695.197	(1.0, 0.021334350109100342, 0.789325175528856)
1459	-503.241	881.933	(1.0, 0.4036116600036621, 0.6263230018196391)	665.431	958.316	(0.6203523339358965, 0.03509336709976196, 1.0)
1460	-548.643	902.752	(1.0, 0.3649473786354065, 0.6125451198909067)	484.815	1158.65	(0.4418268425972095, 0.028295695781707764, 1.0)
1461	-643.975	865.355	(1.0, 0.3287867307662964, 0.5904829804501036)	-435.338	1345.82	(0.12625652551651, 0.5594035656701503, 1.0)
1462	-655.183	872.65	(1.0, 0.31166666746139526, 0.5800377797657774)	-539.944	1315.75	(0.11968004703521729, 0.5995362740704233, 1.0)
1463	-678.247	829.386	(1.0, 0.31166666746139526, 0.5800377797657774)	-953.699	630.418	(0.4191824197769165, 0.7931155533421976, 1.0)
1464	-667.908	838.064	(1.0, 0.2998625636100769, 0.5843545611087029)	-965.415	559.373	(0.4394964575767517, 0.7911299311384481, 1.0)
1465	-719.486	863.858	(1.0, 0.2739611864089966, 0.5809226472412534)	-954.841	539.652	(0.5281478464603424, 0.800876934700715, 1.0)
1466	-826.371	809.068	(1.0, 0.2670936584472656, 0.5769586367994919)	-901.638	519.061	(0.5852931141853333, 0.81816967036068, 1.0)
1467	-772.362	827.577	(1.0, 0.25627225637435913, 0.5829481918020534)	-911.289	495.765	(0.6762612462043762, 0.8793596638014036, 1.0)
1468	-780.055	845.237	(1.0, 0.1870216727256775, 0.5307402319729388)	-881.622	464.069	(0.736458957195282, 0.9147994765916136, 1.0)
1469	-825.196	772.901	(1.0, 0.15038847923278809, 0.5095951616754337)	-884.904	447.517	(0.8050295090302826, 0.9442294187761583, 0.970501708984375)
1470	-708.623	810.979	(1.0, 0.14160102605819702, 0.5045229499080148)	-931.736	450.077	(0.8097507241614175, 0.8842115283012391, 0.8825585085909237)
1471	-973.401	722.587	(1.0, 0.14030814170837402, 0.5179203047532857)	-859.792	234.196	(0.8098233273391434, 0.8867081731557847, 0.8862662389748599)
1472	-1021.46	652.168	(1.0, 0.11304056644439697, 0.5318142279365715)	-860.27	234.383	(0.8091718224176111, 0.8712219253182412, 0.870865261256417)
1473	-1018.66	670.897	(1.0, 0.11274659633636475, 0.5316590544113958)	-802.405	160.918	(0.8096088414507447, 0.8771429707038059, 0.8802222713828087)
1474	-1008.87	656.704	(1.0, 0.12785184383392334, 0.5539809835125605)	-764.159	-86.1911	(0.8100549719590767, 0.8080986357025353, 0.9436046361923218)
1475	-987.097	635.775	(1.0, 0.040495097637176514, 0.5724494674886604)	-581.398	-85.6437	(0.8991449327447457, 0.8024517892288321, 0.9868804395198822)
1476	-1031.33	535.061	(1.0, 0.030691325664520264, 0.568080956272921)	-697.532	-117.288	(0.8991070835732614, 0.8024666725976571, 0.9867947429418564)
1477	-1015.02	521.39	(1.0, 0.02887338399887085, 0.5672708906595938)	-533.2	-95.6456	(0.8991070835732614, 0.8024666725976571, 0.9867947429418564)
1478	-973.456	523.425	(1.0, 0.0922929048538208, 0.5955303084555591)	-523.076	-103.901	(0.8755629151403735, 0.7553432732820511, 1.0)
1479	-960.035	480.101	(1.0, 0.10259997844696045, 0.6148870832519109)	-465.34	-142.841	(0.8320051469473306, 0.6800531148910522, 1.0)
1480	-717.004	468.049	(1.0, 0.11693328619003296, 0.6210381216060552)	-494.274	-105.084	(0.8141795874526438, 0.6568559408187866, 1.0)
1481	-674.561	517.806	(1.0, 0.1364341378211975, 0.6436141316011168)	-389.383	-97.8026	(0.6078123442627978, 0.5318048000335693, 1.0)
1482	-627.549	526.844	(1.0, 0.15979290008544922, 0.6670771417102439)	-307.751	-33.3696	(0.6077513318397347, 0.5317319631576538, 1.0)
1483	-565.638	620.688	(1.0, 0.16806840896606445, 0.6840431319504034)	-291.654	-48.9821	(0.5378570952072317, 0.5064527988433838, 1.0)
1484	-472.204	531.857	(1.0, 0.16454696655273438, 0.7101954239501398)	-203.161	21.6591	(0.46069821372635555, 0.39200329780578613, 1.0)
1485	-478.954	553.869	(1.0, 0.11161661148071289, 0.7649130438006498)	-213.462	39.2586	(0.45998578813256685, 0.39120012521743774, 1.0)
1486	-481.537	523.498	(1.0, 0.10158771276473999, 0.7918204607576176)	-182.389	73.5098	(0.4525420906037576, 0.38280826807022095, 1.0)
1487	-414.199	444.935	(1.0, 0.0954521894454956, 0.7903987410908687)	-182.165	53.3109	(0.4320529948772629, 0.35970932245254517, 1.0)
1488	-402.191	443.614	(1.0, 0.08998149633407593, 0.8041026692347032)	-162.707	199.981	(0.4310008784159348, 0.3585231900215149, 1.0)
1489	-427.027	474.573	(1.0, 0.08573341369628906, 0.8332711616245003)	-85.2723	162.402	(0.3657033443450928, 0.3776956961233975, 1.0)
1490	-326.621	511.679	(1.0, 0.07167142629623413, 0.8765252599000352)	-104.824	165.746	(0.26850491762161255, 0.4024780383926909, 1.0)
1491	-333.286	483.469	(1.0, 0.040000081062316895, 0.9510905638312065)	-66.6551	228.872	(0.2004895806312561, 0.3206126544720461, 1.0)
1492	-282.695	434.656	(1.0, 0.03459256887435913, 0.966576364765446)	-51.4163	318.659	(0.12333506345748901, 0.2550502786126255, 1.0)
1493	-275.187	385.334	(0.9850561015827988, 0.018426716327667236, 1.0)	-68.2751	368.337	(0.06789672374725342, 0.1772714525960727, 1.0)
1494	-256.218	391.302	(0.9850564473201155, 0.01844942569732666, 1.0)	-56.4869	358.49	(0.05080324411392212, 0.13095144749238752, 1.0)
1495	-259.547	365.094	(0.9554952843479821, 0.07212340831756592, 1.0)	28.7288	368.803	(0.07020097970962524, 0.19460234504544838, 1.0)
1496	-213.974	374.977	(0.9408447195383055, 0.08166807889938354, 1.0)	43.3814	605.977	(0.17216020822525024, 0.43273557464333035, 1.0)
1497	-284.539	346.922	(0.9118529434828186, 0.09425497055053711, 1.0)	-59.3602	615.048	(0.13394814729690552, 0.5062891416930971, 1.0)
1498	-147.445	184.456	(0.8984209413616593, 0.1071692705154419, 1.0)	-1138.16	803.633	(0.21356678009033203, 1.0, 0.9437264156410435)
1499	-111.943	147.498	(0.8953855726858837, 0.2867644429206848, 1.0)	-1162.75	626.428	(0.36828142404556274, 0.9620590910440786, 1.0)
1500	250.911	-327.346	(0.9894176300804474, 0.7793686985969543, 1.0)	-974.02	760.559	(0.21937358379364014, 1.0, 0.931299165510768)
1501	392.374	-363.149	(0.8470887236297131, 0.8157315351463741, 0.8072003968328672)	-1009.23	730.525	(0.28725743293762207, 1.0, 0.8551918409634245)
1502	417.778	-415.973	(0.8991963669657708, 0.8510884091639705, 0.8099993541739463)	-1089.29	693.282	(0.21652138233184814, 1.0, 0.7892616421052191)
1503	403.944	-553.932	(0.9503187119960785, 0.8944244894073861, 0.8074680272230558)	-1117.9	683.447	(0.14393514394760132, 1.0, 0.727485970784925)
1504	390.95	-579.419	(1.0, 0.9456623988243859, 0.7907367944717407)	-483.681	363.195	(0.019426167011260986, 0.19901799164092304, 1.0)
1505	330.403	-615.229	(1.0, 0.979309219156448, 0.5506153404712677)	-472.699	359.156	(0.04491269588470459, 0.07872814282773721, 1.0)
1506	306.003	-680.321	(1.0, 0.9442922605850004, 0.5007990598678589)	-211.239	249.028	(0.20082501218824944, 0.0820014476776123, 1.0)
1507	340.072	-674.836	(1.0, 0.9188044280831361, 0.4380841851234436)	-159.272	242.622	(0.36868500952007477, 0.038636088371276855, 1.0)
1508	183.994	-752.024	(1.0, 0.9261522019331742, 0.06153380870819092)	-117.485	154.019	(0.46884239597417476, 0.01914125680923462, 1.0)
1509	198.174	-846.807	(1.0, 0.9274178559671689, 0.07761788368225098)	3.22327	239.568	(0.6147665923818642, 0.020896732807159424, 1.0)
1510	179.104	-914.55	(1.0, 0.9752233792367218, 0.16469907760620117)	55.9503	188.436	(0.9545806228792003, 0.05305367708206177, 1.0)
1511	285.438	-892.177	(1.0, 0.9752204249294296, 0.1645994782447815)	82.4282	177.533	(0.9545627262908264, 0.05268055200576782, 1.0)
1512	282.521	-894.568	(0.9723543458353489, 1.0, 0.24204236268997192)	692.41	119.44	(1.0, 0.019188344478607178, 0.6275004072871684)
1513	393.106	-790.992	(0.9272094952910277, 1.0, 0.28833335638046265)	1215.97	341.147	(1.0, 0.027400076389312744, 0.6466202981337726)
1514	386.278	-791.344	(0.8895406202485457, 1.0, 0.34285420179367065)	899.459	827.538	(0.9866835134487946, 0.12532144784927368, 1.0)
1515	292.863	-165.394	(0.6760560567558883, 1.0, 0.6299999952316284)	393.916	1105.5	(0.03481698036193848, 0.21158998180950728, 1.0)
1516	240.93	-151.621	(0.6238718032836914, 1.0, 0.6390470064840008)	-1169.56	976.997	(0.18916016817092896, 1.0, 0.8752808617120391)
1517	186.682	-13.4563	(0.4952269196510315, 1.0, 0.5735712366005125)	-611.088	549.301	(0.2256067533055538, 0.09333354234695435, 1.0)
1518	236.378	-92.0777	(0.43956005573272705, 1.0, 0.5357645407877851)	-523.456	608.608	(0.5673402270234142, 0.0905066728591919, 1.0)
1519	236.779	-63.2292	(0.39111214876174927, 1.0, 0.5357025037967711)	-495.74	602.628	(0.6681114921711666, 0.07949739694595337, 1.0)
1520	252.863	-130.154	(0.3745045065879822, 1.0, 0.533329183187115)	-197.605	635.587	(0.9211450907877661, 0.02489328384399414, 1.0)
1521	276.95	-138.854	(0.353180468082428, 1.0, 0.5174197057057457)	-54.735	591.738	(1.0, 0.025445222854614258, 0.9986153589190441)
1522	238.486	-133.131	(0.33362680673599243, 1.0, 0.5028310744392805)	-25.0383	602.334	(1.0, 0.06876415014266968, 0.8914592309558775)
1523	269.847	-157.074	(0.36988532543182373, 1.0, 0.5609825763673518)	287.096	555.128	(1.0, 0.15489405393600464, 0.6790396821490827)
1524	323.253	-172.028	(0.4430745840072632, 1.0, 0.6761126760112139)	289.094	554.504	(1.0, 0.2062576413154602, 0.6463124187310765)
1525	331.112	-172.915	(0.494404137134552, 1.0, 0.7309180359978822)	524.268	536.7	(1.0, 0.2769334316253662, 0.5231589247814715)
1526	367.576	-104.108	(0.5720247328281403, 1.0, 0.8074332590419594)	538.059	541.659	(1.0, 0.21578234434127808, 0.44412581899185644)
1527	273.922	11.1561	(0.6236301064491272, 1.0, 0.85542095201916)	538.059	541.659	(1.0, 0.06911283731460571, 0.2942178269891068)
1528	664.013	191.722	(0.8015972229507234, 0.9916666626930237, 0.9499231911828823)	676.616	320.217	(1.0, 0.04737037420272827, 0.2620604457179241)
1529	672.142	195.674	(0.8065603859759071, 0.9586482226848603, 0.930250611397518)	722.057	221.442	(1.0, 0.07471844951406614, 0.05924111604690552)
1530	1131.42	975.673	(0.5983467698097229, 0.9031889365802594, 1.0)	703.285	197.056	(1.0, 0.09696617530384766, 0.06624186038970947)
1531	1156.79	1322.8	(0.5094803273677826, 0.8494892759300612, 1.0)	669.122	94.3794	(1.0, 0.18613845399413576, 0.11318957805633545)
1532	1116.34	1235.98	(0.46586179733276367, 0.8097425245717236, 1.0)	628.245	18.0495	(1.0, 0.18627039419722247, 0.11333334445953369)
1533	1117.87	1200.77	(0.4199473261833191, 0.7552159811522058, 1.0)	610.74	2.32384	(1.0, 0.20623039188334624, 0.08592355251312256)
1534	1123.54	1209.54	(0.34294968843460083, 0.6578641227974911, 1.0)	614.63	-4.71729	(1.0, 0.24327749570512724, 0.057133376598358154)
1535	1115.9	1180.9	(0.3250879645347595, 0.6263559971541515, 1.0)	727.956	-364.674	(1.0, 0.40495625614090613, 0.06741249561309814)
1536	1061.87	1170.7	(0.25835996866226196, 0.5040040653174263, 1.0)	720.274	-377.766	(1.0, 0.48228759197042315, 0.06852233409881592)
1537	998.763	1092.85	(0.18522661924362183, 0.34785676139993305, 1.0)	722.089	-394.703	(1.0, 0.49481591616371845, 0.06333768367767334)
1538	983.449	1094.36	(0.16845685243606567, 0.29339270880112955, 1.0)	456.944	-496.815	(1.0, 0.606044794897034, 0.033782243728637695)
1539	959.914	1066.63	(0.16972124576568604, 0.21266580057690398, 1.0)	466.139	-481.939	(1.0, 0.6329567460094525, 0.061935603618621826)
1540	926.791	973.193	(0.19415684193244076, 0.16860252618789673, 1.0)	449.628	-477.828	(1.0, 0.670699130696345, 0.08112335205078125)
1541	796.396	978.167	(0.35844411129916687, 0.16880816221237183, 1.0)	453.799	-500.931	(1.0, 0.6879735697068431, 0.0874321460723877)
1542	735.577	898.946	(0.5123440095338962, 0.21822798252105713, 1.0)	253.678	-515.404	(1.0, 0.7038228545907101, 0.0899999737739563)
1543	684.977	844.725	(0.6318587590011232, 0.22613096237182617, 1.0)	149.122	-534.61	(1.0, 0.9094706671409801, 0.048480451107025146)
1544	608.834	805.962	(0.7323181816768163, 0.2220800518989563, 1.0)	150.066	-514.571	(1.0, 0.9403708592957937, 0.0419999361038208)
1545	468.307	865.486	(1.0, 0.23202669620513916, 0.9860893578988584)	69.1844	-518.992	(0.9362963878306345, 1.0, 0.08178693056106567)
1546	105.043	792.001	(1.0, 0.3300326466560364, 0.8006664581612742)	26.7951	-477.315	(0.8990726571366807, 1.0, 0.1499689221382141)
1547	-276.814	893.604	(1.0, 0.6370715200901031, 0.7666302590879537)	-63.7959	-605.292	(0.9091620198741207, 1.0, 0.32805025577545166)
1548	-417.528	924.481	(1.0, 0.7231850624084473, 0.7810155130043956)	-102.402	-665.298	(0.9027533668536689, 1.0, 0.35869067907333374)
1549	-518.846	721.14	(1.0, 0.6544537830937192, 0.6301122605800629)	-216.87	-602.341	(0.9165481607523297, 1.0, 0.5035276710987091)
1550	-532.928	529.263	(1.0, 0.5405841568147711, 0.45011770725250244)	-197.018	-576.12	(0.9028994938944382, 1.0, 0.5168973803520203)
1551	-573.864	613.134	(1.0, 0.4997533012164934, 0.37669897079467773)	-197.018	-576.12	(0.8142290093703868, 1.0, 0.6135221719741821)
1552	-695.521	363.596	(1.0, 0.48312064310370595, 0.21027886867523193)	-196.809	-579.8	(0.786684922469306, 1.0, 0.6318273842334747)
1553	-560.119	297.713	(1.0, 0.4218719838274724, 0.1589796543121338)	-324.591	-446.988	(0.6749162860788624, 1.0, 0.6421470046043396)
1554	-506.77	433.948	(1.0, 0.36932336462945836, 0.1039801836013794)	-367.994	-412.604	(0.6497845683631583, 1.0, 0.6404880881309509)
1555	-483.242	413.901	(1.0, 0.3288190156115688, 0.06821388006210327)	-366.504	-449.114	(0.6498424865559751, 1.0, 0.6405475437641144)
1556	-397.513	463.628	(1.0, 0.3279830435416655, 0.06705331802368164)	-325.448	-442.96	(0.5620350539684296, 1.0, 0.5652208645124386)
1557	-467.328	466.37	(1.0, 0.3037838614890157, 0.05504089593887329)	-315.491	-383.541	(0.5167199671268463, 1.0, 0.5440780084170409)
1558	-434.448	552.39	(1.0, 0.29462775179386447, 0.04261350631713867)	-308.454	-321.668	(0.4588446021080017, 1.0, 0.5072236523741599)
1559	-416.796	621.628	(1.0, 0.2872476921936278, 0.07395374774932861)	-390.279	-377.004	(0.4467071294784546, 1.0, 0.5143766610027034)
1560	-296.492	437.72	(1.0, 0.2897355047403345, 0.07718604803085327)	-400.735	-370.723	(0.37677520513534546, 1.0, 0.5042636838892929)
1561	-277.058	412.332	(1.0, 0.2822576208779003, 0.08698630332946777)	-401.494	-433.384	(0.04749339818954468, 1.0, 0.2580111243116121)
1562	-301.063	407.04	(1.0, 0.26428756881401805, 0.10172533988952637)	-459.746	-520.603	(0.06857430934906006, 1.0, 0.3050802245024963)
1563	-286.12	418.493	(1.0, 0.26061111449952934, 0.11501342058181763)	-444.839	-574.939	(0.4715023636817932, 1.0, 0.7535086200930725)
1564	-270.736	476.839	(1.0, 0.2593172496465861, 0.11346477270126343)	-470.938	-521.054	(0.6229890584945679, 1.0, 0.8241620381519907)
1565	-397.788	395.409	(1.0, 0.20216376075839804, 0.11478233337402344)	-470.207	-522.526	(0.6421466171741486, 1.0, 0.8330971265044665)
1566	-478.14	330.402	(1.0, 0.20391012182775792, 0.11671996116638184)	-554.985	-481.662	(0.6954316198825836, 1.0, 0.8429171085821345)
1567	-472.622	392.516	(1.0, 0.16801375063479673, 0.10940563678741455)	-554.985	-481.662	(0.7070320546627045, 1.0, 0.7958815470262247)
1568	-454.278	408.832	(1.0, 0.12471381428423134, 0.09493356943130493)	-551.469	-489.503	(0.7116794288158417, 1.0, 0.7706590318685735)
1569	-461.826	419.241	(1.0, 0.06583982706069946, 0.1534173432737589)	-535.664	-332.603	(0.7633239268325841, 1.0, 0.6818478405475616)
1570	-472.474	403.548	(1.0, 0.05826842784881592, 0.16204909883861762)	-484.012	-248.837	(0.907107411228524, 1.0, 0.5728006064891815)
1571	-479.519	410.571	(1.0, 0.05669116973876953, 0.160645657673681)	-489.804	-225.913	(0.9328182356804537, 1.0, 0.5569585263729095)
1572	-480.192	411.48	(1.0, 0.03672140836715698, 0.15872443021129456)	-365.203	-186.143	(0.9328182356804537, 1.0, 0.5569585263729095)
1573	-461.855	434.087	(1.0, 0.03449338674545288, 0.15677859628995372)	-365.203	-186.143	(1.0, 0.983911894439627, 0.4576173424720764)
1574	-471.861	426.192	(1.0, 0.0350000262260437, 0.15722106788790446)	-310.501	-167.999	(1.0, 0.991730788590031, 0.3686981201171875)
1575	-489.224	430.639	(1.0, 0.07071107625961304, 0.20369780306467433)	-313.807	-160.485	(0.9116792395355661, 1.0, 0.13649535179138184)
1576	-545.861	397.73	(1.0, 0.08185619115829468, 0.21324798627701202)	-291.123	-242.178	(0.8262135178152641, 1.0, 0.05828005075454712)
1577	-545.941	360.912	(1.0, 0.1075141429901123, 0.26460042835518616)	-408.351	-373.864	(0.62111976586397, 1.0, 0.08674752712249756)
1578	-591.574	378.355	(1.0, 0.1493077278137207, 0.31303349195803376)	-368.911	-246.232	(0.45716482430918204, 1.0, 0.2365235686302185)
1579	-558.57	279.962	(1.0, 0.27208423614501953, 0.4481071496351906)	-373.816	-275.157	(0.4191999465728431, 1.0, 0.3936001658439636)
1580	-480.338	245.802	(1.0, 0.4730266332626343, 0.6611463556302344)	-396.699	-290.646	(0.5052056908607483, 1.0, 0.5657206565944586)
1581	-471.784	283.161	(1.0, 0.4705486297607422, 0.6943950178683552)	-480.806	-105.481	(0.8074985958154743, 0.8499859601259232, 0.8455477650116782)
1582	-426.591	110.269	(1.0, 0.6807034909725189, 0.8051925360788816)	-462.058	-79.934	(0.8028818646649748, 0.9674973119747845, 0.9843690425157547)
1583	-380.396	175.782	(1.0, 0.677206814289093, 0.8030591625605645)	-453.822	-52.3599	(0.6208184361457825, 0.8898904681214225, 1.0)
1584	-447.524	107.861	(1.0, 0.6944758594036102, 0.8085687863542159)	-266.206	138.568	(0.45852363109588623, 0.7536785989413622, 1.0)
1585	-436.548	75.8803	(0.9558558195829392, 0.8068801274187182, 0.8404541431102781)	-374.503	279.52	(0.29619473218917847, 0.5756232183652894, 1.0)
1586	-401.042	18.332	(0.872179563343525, 0.810261732824234, 0.8092260233042431)	-182.661	647.102	(0.042076945304870605, 0.2963188753234738, 1.0)
1587	-395.168	-67.4551	(0.8710070803761483, 0.8101769263911682, 0.809159410611685)	-294.049	801.088	(0.6493470785734976, 0.14455556869506836, 1.0)
1588	-390.468	-115.788	(0.8854986608028412, 0.8122808333396264, 0.809789711161489)	-277.33	738.139	(0.985491665265742, 0.04703623056411743, 1.0)
1589	-339.993	-187.467	(1.0, 0.8358088207339865, 0.7995293140411377)	-227.036	739.696	(1.0, 0.05246853828430176, 0.9207373972382037)
1590	-354.677	-180.392	(1.0, 0.8169671249927423, 0.7621938139200211)	-135.692	775.89	(1.0, 0.11685872077941895, 0.7953590492847691)
1591	91.7281	-638.405	(0.9977819894830458, 1.0, 0.3901640772819519)	-116.906	753.658	(1.0, 0.11708587408065796, 0.7082576443674238)
1592	168.17	-641.509	(0.862568795231675, 1.0, 0.36797404289245605)	-29.7137	780.089	(1.0, 0.12500029802322388, 0.6820818855612408)
1593	446.407	-730.262	(0.7947156764266496, 1.0, 0.3506892919540405)	1165.3	315.806	(1.0, 0.043321311473846436, 0.4950125863043018)
1594	447.189	-686.435	(0.6656412564554438, 1.0, 0.3274204730987549)	1298.51	198.576	(1.0, 0.0436822772026062, 0.25920351939239494)
1595	451.023	-731.581	(0.6403975330979647, 1.0, 0.32154685258865356)	1264.6	183.222	(1.0, 0.02089923620223999, 0.11268993280827999)
1596	520.683	-729.552	(0.5212003017864881, 1.0, 0.3265869617462158)	1101.72	44.4467	(1.0, 0.2026229970889598, 0.08176940679550171)
1597	600.603	-639.924	(0.48731650750391997, 1.0, 0.34001630544662476)	1001.9	-65.5099	(1.0, 0.38137520743901243, 0.12110257148742676)
1598	822.939	-283.892	(0.607749342918396, 1.0, 0.8235074863741543)	773.77	-111.521	(1.0, 0.3732433216432691, 0.04240131378173828)
1599	837.451	-182.546	(0.6465616822242737, 1.0, 0.8584151881911977)	657.821	-523.877	(1.0, 0.7141593198233755, 0.022985517978668213)
1600	954.486	49.2013	(0.8060556248190911, 0.9628042608499527, 0.9309575851158559)	392.749	-625.206	(1.0, 0.895631696186687, 0.06474834680557251)
1601	1073.11	283.559	(0.8099994258113626, 0.8992422476410866, 0.8913882265567488)	356.1	-607.112	(0.9966269633227679, 1.0, 0.07259279489517212)
1602	1261.35	877.089	(0.43935447931289673, 0.7818533021179824, 1.0)	184.112	-458.819	(0.1455234456559894, 1.0, 0.042041003704071045)
1603	1260.16	922.66	(0.4392005205154419, 0.7817933968801175, 1.0)	57.3571	-504.868	(0.1255432367324829, 1.0, 0.41951591847318437)
1604	1229.27	915.289	(0.43036794662475586, 0.7596135151446937, 1.0)	57.3572	-504.868	(0.16432088613510132, 1.0, 0.5002513070010788)
1605	1217.94	945.885	(0.385079562664032, 0.6696851250775682, 1.0)	-120.266	-390.445	(0.28046154975891113, 1.0, 0.6762449024857194)
1606	1300.08	1040.45	(0.3441840410232544, 0.5721911720480395, 1.0)	-759.561	-96.8599	(0.04113870859146118, 1.0, 0.42658651006306725)
1607	1224.35	1118.68	(0.32083791494369507, 0.41170560658628585, 1.0)	-766.885	-100.719	(0.10826730728149414, 1.0, 0.4520597590467743)
1608	1017.73	1017	(0.3133732080459595, 0.3263549413660254, 1.0)	-775.823	-118.167	(0.10916155576705933, 1.0, 0.4086413899332638)
1609	1007.88	1009.99	(0.3787737683046686, 0.32469409704208374, 1.0)	-792.796	-109.026	(0.14613527059555054, 1.0, 0.3769947129786987)
1610	944.008	941.773	(0.4608999512836409, 0.3301061987876892, 1.0)	-671.007	-54.9386	(0.3276266794787307, 1.0, 0.07572019100189209)
1611	922.018	974.433	(0.5440098119778288, 0.3541606068611145, 1.0)	-686.256	6.42694	(0.8042297320836528, 1.0, 0.02598726749420166)
1612	692.374	767.203	(0.9924002164602798, 0.5008167028427124, 1.0)	-640.183	-48.2227	(1.0, 0.9413558958878936, 0.05782550573348999)
1613	213.126	617.238	(1.0, 0.4981866478919983, 0.8589526714894115)	-660.598	-73.5445	(1.0, 0.8644040461078941, 0.061605095863342285)
1614	-433.748	829.495	(1.0, 0.42823928594589233, 0.8392921971369114)	-641.754	-66.3501	(1.0, 0.7595475861791932, 0.07397747039794922)
1615	-617.711	765.875	(0.9444525122642518, 0.8080239741533966, 0.8365257735929151)	-519.657	-71.4341	(1.0, 0.6804550601068617, 0.10834616422653198)
1616	-741.438	665.686	(1.0, 0.7746576158990383, 0.735492616891861)	-521.947	-83.3415	(1.0, 0.62176742102131, 0.14161568880081177)
1617	-767.344	638.28	(1.0, 0.6140627668159003, 0.464211642742157)	-466.099	-106.319	(1.0, 0.5910074938768791, 0.16530275344848633)
1618	-840.237	615.649	(1.0, 0.5499374763498573, 0.32922667264938354)	-315.832	98.1143	(1.0, 0.5909658466585813, 0.16521775722503662)
1619	-885.799	512.787	(1.0, 0.49727851760092956, 0.23191016912460327)	-276.426	55.251	(1.0, 0.5205082911845401, 0.41456031799316406)
1620	-888.653	514.934	(1.0, 0.3650277991878269, 0.11848175525665283)	-246.067	31.1382	(1.0, 0.43121826619246684, 0.34501147270202637)
1621	-890.266	443.397	(1.0, 0.3158344413497671, 0.07139688730239868)	-92.227	33.2334	(1.0, 0.24276899726054013, 0.20345479249954224)
1622	-845.266	423.682	(1.0, 0.30231952158108033, 0.05305337905883789)	-99.3148	30.0069	(1.0, 0.10967982848528324, 0.09478729963302612)
1623	-840.889	433.013	(1.0, 0.2846803279653525, 0.10872077941894531)	2.28794	1.78129	(1.0, 0.04666668176651001, 0.1360416803508997)
1624	-730.804	593.314	(1.0, 0.2512769738049476, 0.1211472749710083)	255.044	89.2504	(1.0, 0.025562047958374023, 0.2772298095702358)
1625	-734.154	643.787	(1.0, 0.21970365521963875, 0.13424324989318848)	309.974	187.043	(1.0, 0.05717355012893677, 0.39374511367622633)
1626	-721.978	578.434	(1.0, 0.25724328314250444, 0.1906677484512329)	527.64	300.281	(1.0, 0.07579416036605835, 0.5425635413229777)
1627	-694.343	449.752	(1.0, 0.3168567909657034, 0.29361391067504883)	741.926	403.048	(1.0, 0.04446840286254883, 0.54277920491142)
1628	-667.208	437.447	(1.0, 0.36486655473709106, 0.36486655473709106)	869.072	745.134	(1.0, 0.07104229927062988, 0.7694593156465709)
1629	-661.979	492.285	(1.0, 0.439667284488678, 0.6028213760817525)	573.972	736.896	(0.5721678926608074, 0.10065490007400513, 1.0)
1630	-660.418	495.404	(1.0, 0.4136940836906433, 0.6133485411054359)	432.007	794.476	(0.2926080604429959, 0.06355142593383789, 1.0)
1631	-644.001	512.476	(1.0, 0.34481382369995117, 0.6002613439466009)	432.94	757.675	(0.10503034415931534, 0.04421389102935791, 1.0)
1632	-620.556	475.22	(1.0, 0.17669284343719482, 0.5383233430650926)	-838.376	1159.37	(0.4336402416229248, 0.8262185553945705, 1.0)
1633	-636.219	520.578	(1.0, 0.16233211755752563, 0.5302704409830025)	-771.892	870.158	(0.20514178276062012, 0.5207205920223078, 1.0)
1634	-701.592	521.092	(1.0, 0.06868380308151245, 0.4777563332041075)	-756.47	847.774	(0.12964558601379395, 0.30336979622491855, 1.0)
1635	-701.592	521.092	(1.0, 0.04725593328475952, 0.465740468633827)	-750.535	859.038	(0.059378981590270996, 0.1388030675008748, 1.0)
1636	-788.934	538.459	(1.0, 0.04440420866012573, 0.4798627689870334)	-544.096	773.324	(0.298197158878849, 0.09075295925140381, 1.0)
1637	-806.743	544.024	(1.0, 0.07754689455032349, 0.5130787237518122)	389.646	335.665	(1.0, 0.03741466999053955, 0.6027496873510989)
1638	-976.986	555.333	(1.0, 0.043333351612091064, 0.542236084164021)	1101.71	43.7047	(1.0, 0.3275245947182005, 0.021729648113250732)
1639	-1070.15	547.998	(1.0, 0.042696237564086914, 0.54193122580825)	909.863	-595.32	(1.0, 0.5119682669624588, 0.06666994094848633)
1640	-1076.72	549.963	(1.0, 0.06252014636993408, 0.5668403308579468)	783.075	-486.877	(1.0, 0.8632019922202223, 0.05328625440597534)
1641	-1074.79	539.548	(1.0, 0.09333330392837524, 0.595993905022137)	781.643	-504.017	(0.8193013772728648, 1.0, 0.1689935326576233)
1642	-996.861	387.103	(1.0, 0.2001613974571228, 0.6304370455503903)	266.396	-464.018	(0.41451556754885965, 1.0, 0.19516223669052124)
1643	-1061.44	336.012	(1.0, 0.21530824899673462, 0.6245258792404396)	153.438	-442.543	(0.03333336114883423, 1.0, 0.07233432624422909)
1644	-957.99	287.706	(1.0, 0.2419636845588684, 0.637280475192747)	-20.3334	-508.45	(0.1163095235824585, 1.0, 0.3697713087824973)
1645	-932.863	234.314	(1.0, 0.29567569494247437, 0.6629816117820226)	-2.70977	-471.945	(0.17000001668930054, 1.0, 0.4763374211075776)
1646	-764.385	216.959	(1.0, 0.4777066111564636, 0.7243049408482265)	-2.70971	-471.945	(0.12777382135391235, 1.0, 0.46404586666430936)
1647	-191.127	144.489	(1.0, 0.7177576720714569, 0.9020948935320132)	-108.94	-444.131	(0.1133354902267456, 1.0, 0.46976127255544997)
1648	129.791	270.063	(1.0, 0.7451602220535278, 0.9953839737310781)	-119.216	-437.428	(0.1183580756187439, 1.0, 0.4727648542454579)
1649	156.369	277.899	(1.0, 0.7450000047683716, 0.995381071644116)	-117.19	-439.842	(0.16909468173980713, 1.0, 0.571455809573946)
1650	106.294	289.41	(0.9849567308884499, 0.7664669305086136, 1.0)	-420.152	-352.404	(0.04883760213851929, 1.0, 0.5407293163250297)
1651	271.788	273.635	(0.926445225793303, 0.7959936559200287, 1.0)	-465.628	-357.166	(0.03516995906829834, 1.0, 0.5500031186105052)
1652	276.445	287.779	(0.9263802330322973, 0.7958133965730667, 1.0)	-614.021	382.44	(0.06822806596755981, 0.5148124848409934, 1.0)
1653	262.082	288.233	(0.9203623181533115, 0.7975941002368927, 1.0)	-537.251	143.629	(0.1469106674194336, 0.1488069028823492, 1.0)
1654	287.968	207.601	(0.8801491944259199, 0.8011058835011815, 0.9943086236715317)	-485.963	152.008	(0.4009942196965446, 0.17092013359069824, 1.0)
1655	332.911	235.676	(0.8598519212679852, 0.8023123785524169, 0.9876790821552277)	-454.493	135.85	(0.92317523272527, 0.3247475028038025, 1.0)
1656	243.477	252.406	(0.8060060022243397, 0.808977959778087, 0.9631980836391449)	-449.524	97.4253	(1.0, 0.3568516969680786, 0.8827132358613128)
1657	433.845	36.995	(0.7089012563228607, 1.0, 0.7971838688578089)	-447.14	94.8991	(1.0, 0.34475332498550415, 0.8266064534979107)
1658	689.197	-261.646	(0.4394757151603699, 1.0, 0.46209053105401887)	-278.719	-59.6535	(1.0, 0.2545351982116699, 0.778203910213097)
1659	673.094	-383.32	(0.2764285529551861, 1.0, 0.20349067449569702)	977.613	88.856	(1.0, 0.041534245014190674, 0.38368875055041474)
1660	658.301	-458.158	(0.24776197018130686, 1.0, 0.17193442583084106)	1062.36	-75.4312	(1.0, 0.02458709478378296, 0.18022189567812652)
1661	599.508	-544.75	(0.22794432601535863, 1.0, 0.11817890405654907)	960.568	-107.484	(1.0, 0.24365860657217042, 0.0947226881980896)
1662	605.783	-589.783	(0.2130676406958234, 1.0, 0.08397412300109863)	934.109	-103.065	(1.0, 0.3274365190818711, 0.08714413642883301)
1663	582.398	-702.29	(0.1835709511333612, 1.0, 0.06749683618545532)	560.813	-605.335	(1.0, 0.8092464489440601, 0.09296977519989014)
1664	629.552	-821.692	(0.11674611961765802, 1.0, 0.04500710964202881)	189.936	-692.008	(0.8385906675718471, 1.0, 0.125349760055542)
1665	662.313	-831.599	(0.12410931820563886, 1.0, 0.06951993703842163)	90.0363	-716.983	(0.7650209270959056, 1.0, 0.11927348375320435)
1666	662.252	-831.576	(0.15718895196914673, 1.0, 0.20489971567436316)	83.2145	-717.841	(0.47861930191478297, 1.0, 0.04593747854232788)
1667	676.847	-838.497	(0.3138769268989563, 1.0, 0.45423204041242293)	54.906	-726.638	(0.16672417736814815, 1.0, 0.04825490713119507)
1668	713.902	-798.772	(0.3838309049606323, 1.0, 0.5605616981303192)	-183.396	-738.067	(0.0926399827003479, 1.0, 0.17375756197136327)
1669	861.564	-623.701	(0.6620826125144958, 1.0, 0.8701921300933622)	-210.453	-710.05	(0.10310667753219604, 1.0, 0.3898664597120073)
1670	1083.06	-210.178	(0.8039580155921243, 0.9777302026748658, 0.942424846062134)	-210.453	-710.05	(0.06584298610687256, 1.0, 0.3798855483885215)
1671	1051.89	-121.576	(0.8095915450833991, 0.9202102676033974, 0.9031954747803956)	-302.549	-721.92	(0.02667337656021118, 1.0, 0.3698969158888171)
1672	1051.89	-121.576	(0.8075516558548147, 0.9494807451963425, 0.943994940857618)	-497.504	-534.519	(0.07776379585266113, 1.0, 0.7064214211068786)
1673	1166.52	152.543	(0.8046041243684451, 0.9716492389868017, 0.9734566241502762)	-545.751	270.069	(0.1549871563911438, 0.407065883398824, 1.0)
1674	1619.24	838.582	(0.4510803818702698, 0.8225390691481801, 1.0)	-495.835	225.737	(0.3262927532196045, 0.4164306211966494, 1.0)
1675	1497.37	895.242	(0.43873924016952515, 0.8185492855411551, 1.0)	-495.835	225.737	(0.6264395570304166, 0.4165259003639221, 1.0)
1676	1469.68	934.644	(0.3212267756462097, 0.6912212956545065, 1.0)	-459.567	142.237	(0.8607835702632058, 0.4326673150062561, 1.0)
1677	1413.11	955.928	(0.2356809377670288, 0.589433136202014, 1.0)	-422.59	35.8536	(1.0, 0.44625937938690186, 0.8079167118034112)
1678	1295.58	980.68	(0.16082704067230225, 0.4939999229870945, 1.0)	-406.88	32.0656	(1.0, 0.43084192276000977, 0.7838411169283963)
1679	1249.94	964.246	(0.1018189787864685, 0.41408902190548724, 1.0)	-45.8603	1.65755	(1.0, 0.3896833658218384, 0.6778414505042382)
1680	1175.85	908.095	(0.043134450912475586, 0.29709570884017844, 1.0)	-24.4691	-28.2765	(1.0, 0.3993605971336365, 0.6631862248150298)
1681	1142.41	897.08	(0.04902386665344238, 0.28577659007029355, 1.0)	-24.469	-28.2766	(1.0, 0.3173466920852661, 0.5722722565282921)
1682	1154.14	883.437	(0.0809738039970398, 0.24929319604074374, 1.0)	71.4624	-79.4255	(1.0, 0.19499540328979492, 0.4823671203375737)
1683	1083.29	810.041	(0.08072388172149658, 0.2490890469604159, 1.0)	237.519	-33.9516	(1.0, 0.05961364507675171, 0.36437173070036233)
1684	1001.77	747.433	(0.08582115173339844, 0.19309259492632314, 1.0)	335.887	-75.1459	(1.0, 0.05898529291152954, 0.363947013351796)
1685	1005.63	716.309	(0.1315130591392517, 0.19055797540977326, 1.0)	531.223	-193.852	(1.0, 0.12865418195724487, 0.5113852453467604)
1686	889.667	807.688	(0.20008065895421745, 0.18836283683776855, 1.0)	587.565	-196.084	(1.0, 0.13140016794204712, 0.5129250808982286)
1687	864.015	855.034	(0.4189679973539915, 0.33257853984832764, 1.0)	642.292	-106.355	(1.0, 0.04227018356323242, 0.5102142820944278)
1688	749.756	698.44	(0.5269134482708626, 0.3998667597770691, 1.0)	801.712	45.1657	(1.0, 0.05610841512680054, 0.48623344746631425)
1689	673.616	691.812	(0.5270184630811274, 0.3999999761581421, 1.0)	970.73	-66.1214	(1.0, 0.04666668176651001, 0.41835741780507063)
1690	649.546	706.435	(0.5773682695749685, 0.42806190252304077, 1.0)	985.157	-155.518	(1.0, 0.06220012903213501, 0.4586919046395499)
1691	566.433	746.305	(0.6257042423756358, 0.4572204351425171, 1.0)	965.641	-126.103	(1.0, 0.10346728563308716, 0.49726147391976416)
1692	571.622	756.409	(0.693513834900602, 0.450717031955719, 1.0)	966.048	21.1587	(1.0, 0.04566681385040283, 0.5119513283627073)
1693	198.444	605.944	(0.897951151875763, 0.47942692041397095, 1.0)	1187.86	-114.492	(1.0, 0.05595111846923828, 0.3618961466634293)
1694	196.551	639.474	(0.915280117465705, 0.4806533455848694, 1.0)	1058.69	-182.086	(1.0, 0.11050742864608765, 0.2963346699456384)
1695	-296.627	561.343	(1.0, 0.8132234022092502, 0.7216280996799469)	972.308	-102.357	(1.0, 0.18005329370498657, 0.29739250419064556)
1696	-483.543	71.0353	(1.0, 0.8565255110216361, 0.25988245010375977)	936.034	-254.926	(1.0, 0.25437005817597425, 0.22900116443634033)
1697	-686.116	-172.086	(1.0, 0.8794235525646722, 0.05833333730697632)	782.284	-229.768	(1.0, 0.27896751959979493, 0.24153268337249756)
1698	-686.857	-174.911	(1.0, 0.9105340622807774, 0.059657394886016846)	747.891	-201.471	(1.0, 0.2839336210174658, 0.19073569774627686)
1699	-727.609	-161.543	(1.0, 0.9117925362546547, 0.07288473844528198)	760.878	-157.835	(1.0, 0.27570212022565055, 0.11566203832626343)
1700	-759.819	-384.768	(1.0, 0.9730206275646428, 0.09043711423873901)	767.73	-125.704	(1.0, 0.26430168262796283, 0.04414105415344238)
1701	-773.172	-468.288	(1.0, 0.9744780716848648, 0.13957232236862183)	718.505	-206.928	(1.0, 0.29956210959069884, 0.04931080341339111)
1702	-660.516	-538.38	(0.9970698557130182, 1.0, 0.19436484575271606)	578.029	-540.931	(1.0, 0.4936355205377786, 0.03160971403121948)
1703	-623.263	-605.16	(0.9839626247648066, 1.0, 0.2050045132637024)	291.625	-390.083	(1.0, 0.6966616065322616, 0.11284160614013672)
1704	-628.429	-598.739	(0.9719265523469538, 1.0, 0.23031359910964966)	133.115	-459.141	(1.0, 0.7710871288512117, 0.1709464192390442)
1705	-619.936	-580.969	(0.9487445428799711, 1.0, 0.2612125277519226)	122.896	-472.472	(1.0, 0.9001641307150056, 0.22031116485595703)
1706	-606.187	-571.996	(0.9392340729916725, 1.0, 0.2920181155204773)	90.5885	-497.543	(0.9724579657942737, 1.0, 0.24488329887390137)
1707	-348.292	-523.22	(0.96995439748767, 1.0, 0.43230754137039185)	-142.415	-464.376	(0.8055858435081914, 1.0, 0.2713150978088379)
1708	-269.849	-440.173	(0.9425395587150918, 1.0, 0.5160562098026276)	-155.537	-451.219	(0.6725409071060786, 1.0, 0.3624001741409302)
1709	-264.811	-413.153	(0.9304632639161636, 1.0, 0.54142826795578)	-259.638	-474.93	(0.5987060439608045, 1.0, 0.3934938311576843)
1710	-205.219	-424.94	(0.9030015393675395, 1.0, 0.5852949619293213)	-238.16	-529.908	(0.5044005206939473, 1.0, 0.4825561046600342)
1711	-213.452	-392.62	(0.8582324253824531, 1.0, 0.6288468539714813)	-373.898	-486.28	(0.52972212433815, 1.0, 0.5872386499030988)
1712	-207.018	-379.512	(0.816130538826064, 1.0, 0.673374593257904)	-397.993	-510.651	(0.5587602853775024, 1.0, 0.6925767157371372)
1713	-180.073	-408.54	(0.8025559708773898, 1.0, 0.6939785182476044)	-432.52	-451.471	(0.5835572779178619, 1.0, 0.7783660156608696)
1714	-28.4676	-221.636	(0.8099278284936029, 0.8785525389461709, 0.8915046185255051)	-616.806	-345.7	(0.6000576913356781, 1.0, 0.8266264368097088)
1715	-48.4489	-174.627	(0.8081110621296452, 0.8796630731486589, 0.9434619128704071)	-692.088	-294.251	(0.45340049266815186, 1.0, 0.7990213847995195)
1716	-62.8781	-188.822	(0.8050616145777545, 0.8706549685192949, 0.9702736467123032)	-738.848	-439.407	(0.037139296531677246, 1.0, 0.5509216179102039)
1717	48.529	-144.72	(0.7790520191192627, 0.8231536090686382, 1.0)	-798.396	-484.97	(0.3511367440223694, 1.0, 0.7293951038624298)
1718	38.8774	-116.349	(0.7352128624916077, 0.7532146695748542, 1.0)	-987.625	-376.727	(0.05340200662612915, 1.0, 0.07602744859324706)
1719	25.3866	-90.3818	(0.7025971114635468, 0.7179796978330444, 1.0)	-1002.36	-302.231	(0.07572762680989775, 1.0, 0.03498870134353638)
1720	84.555	12.9696	(0.5905891118149396, 0.5297167599201202, 1.0)	-889.456	-279.031	(0.3678870045076542, 1.0, 0.044639408588409424)
1721	101.95	85.6813	(0.5766309019541649, 0.4945802688598633, 1.0)	-888.388	-279.65	(0.5555177958465882, 1.0, 0.042528510093688965)
1722	177.017	97.093	(0.5595810973588806, 0.463692843914032, 1.0)	-815.085	-241.023	(0.8210776259348489, 1.0, 0.030449509620666504)
1723	144.103	115.441	(0.5209827530789648, 0.43916237354278564, 1.0)	-807.272	-239.085	(0.9004663187840222, 1.0, 0.026867568492889404)
1724	190.302	117.195	(0.47050636913785104, 0.3917797803878784, 1.0)	-785.1	-237.4	(0.9964466656616477, 1.0, 0.023020446300506592)
1725	175.034	143.914	(0.4483375536054255, 0.3414231538772583, 1.0)	-721.277	-239.154	(1.0, 0.9093655967736012, 0.04737609624862671)
1726	222.687	162.991	(0.45680136749505196, 0.29623860120773315, 1.0)	-546.214	-141.22	(1.0, 0.7926536404234416, 0.08560341596603394)
1727	247.243	205.759	(0.4691292602084626, 0.24810391664505005, 1.0)	-541.682	-131.764	(1.0, 0.6911685903289722, 0.13824105262756348)
1728	297.556	252.169	(0.4691292602084626, 0.24810391664505005, 1.0)	-447.837	-28.2128	(1.0, 0.6576924144316, 0.16045361757278442)
1729	246.273	261.742	(0.5585486121506387, 0.23149257898330688, 1.0)	-450.927	-31.1846	(1.0, 0.5792543158688104, 0.21989500522613525)
1730	244.712	232.481	(0.5667629160251257, 0.22355467081069946, 1.0)	-146.194	5.07911	(1.0, 0.5306859240792892, 0.15560150146484375)
1731	239.139	237.983	(0.5837761047043288, 0.20729988813400269, 1.0)	-30.7379	89.8398	(1.0, 0.5276186616525494, 0.15008282661437988)
1732	233.96	243.801	(0.6876764263629442, 0.2674638628959656, 1.0)	-21.735	91.6481	(1.0, 0.5071683540787552, 0.08624035120010376)
1733	-295.175	392.373	(1.0, 0.5322526097297668, 0.8531370426402938)	34.8494	106.659	(1.0, 0.4831311167759146, 0.04167288541793823)
1734	-297.284	508.171	(1.0, 0.5312861204147339, 0.8374110551715803)	79.4882	54.8657	(1.0, 0.48312777343968416, 0.04166668653488159)
1735	-374.496	434.799	(1.0, 0.5388439893722534, 0.8248589062243632)	383.157	154.557	(1.0, 0.4339708838442098, 0.038511455059051514)
1736	-424.759	459.208	(1.0, 0.5400810241699219, 0.8253287160555465)	407.086	122.879	(1.0, 0.5224857210470573, 0.33707720041275024)
1737	-394.158	441.721	(1.0, 0.49540388584136963, 0.7253449335200928)	387.977	99.999	(1.0, 0.5223792669815677, 0.3517357110977173)
1738	-409.558	500.239	(1.0, 0.5016391575336456, 0.7287388339349183)	331.039	70.6601	(1.0, 0.5223400071261863, 0.3516824245452881)

## Sheet: Fig. 3b
Early Random timepoints	Late Random timepoints		Early k-nearest neighbors	Late k-nearest neighbors
17.6311	17.6044		11.9952	8.81894
16.8401	16.8615		7.68122	6.62949
23.5923	23.5516		11.0128	10.2405
20.7036	20.7488		10.4174	8.45164
20.6938	20.7501		13.1887	8.30012
23.7139	23.7926		10.8015	10.8063
24.7653	24.789		15.4374	13.3033

## Sheet: Fig. 3c
Early	Late
0.0802997	0.121515
0.0548039	0.071709
0.0720076	0.0810453
0.0558477	0.0949052
0.0659566	0.0859366
0.0757456	0.0847554
0.0574021	0.0615995

## Sheet: Fig. 3d
Early	Late
8.08079	8.02169
12.2685	7.53027
6.36885	6.59206
7.73916	4.77888
8.64399	4.53989
5.2409	4.43751
5.16266	4.23456

## Sheet: Fig. 3e
Early	Late
188.753	160.773
128.948	135.096
145.91	136.847
167.809	139.736
170.853	153.928
186.867	170.46
171.251	164.972
