# Supplementary material for: A population code for spatial representation in the zebrafish telencephalon
Source: Nature. 2024 Aug 28;634(8033):397–406. doi: 10.1038/s41586-024-07867-2 (PMC11464381; doi:10.1038/s41586-024-07867-2)
Supplement: Supplementary file 8 — Source Data Fig. 4 [file 41586_2024_7867_MOESM8_ESM.xlsx]

## Sheet: Fig. 4b
	S1 PC in S1, COM x	S1 PC in S1, COM y	S1 PC in S1, color	S1 PC in S2, COM x	S1 PC in S2, COM y	S1 PC in S2, color	S2 PC in S1, COM x	S2 PC in S1, COM y	S2 PC in S1, color	S2 PC in S2, COM x	S2 PC in S2, COM y	S2 PC in S2, color
0	3161.58	875.3	(0.9468589901924134, 0.6539366580197469, 0.0)	3615.43	1290.61	(0.9468589901924134, 0.6539366580197469, 0.0)	3161.58	875.3	(1.0, 0.6906378508238686, 0.0)	3615.43	1290.61	(1.0, 0.6906378508238686, 0.0)
1	3141.39	1522.02	(0.5275593578815461, 0.0, 0.07937519932245468)	2534.11	1464.1	(0.0, 0.7013080105641848, 0.8539912581443787)	2509.16	1450.01	(0.0, 0.6556664188225719, 0.8299297571182251)	2534.11	1464.1	(0.0, 0.6556664188225719, 0.8299297571182251)
2	2425.71	986.8	(0.0, 1.0, 0.07578308509560472)	3538.79	1191.89	(1.0, 0.6906378508238686, 0.0)	3564.42	1133.58	(1.0, 0.6906378508238686, 0.0)	3538.79	1191.89	(1.0, 0.6906378508238686, 0.0)
3	2634.74	1871.74	(0.2212929381636073, 0.0, 1.0)	2544.95	977.586	(1.0, 0.9640683521099866, 0.0)	2635.27	789.307	(0.4382296226198523, 1.0, 0.0)	2544.95	977.586	(0.4382296226198523, 1.0, 0.0)
4	2509.16	1450.01	(0.0, 0.7013080105641848, 0.8539912581443787)	2472.23	1717.35	(0.0, 1.0, 0.4678262303699574)	2438.71	1093.01	(0.0, 0.36749965778566995, 1.0)	2472.23	1717.35	(0.0, 0.36749965778566995, 1.0)
5	3564.42	1133.58	(1.0, 0.6906378508238686, 0.0)	2232.54	1316.25	(0.48804375374022513, 1.0, 0.0)	2464.55	885.703	(0.0, 1.0, 0.9376791617500535)	2232.54	1316.25	(0.0, 1.0, 0.9376791617500535)
6	2636.28	904.112	(0.8638874470598694, 0.9818841695785523, 0.0)	3297.24	863.429	(1.0, 0.9640683521099866, 0.0)	2672.91	853.106	(1.0, 0.6906378508238686, 0.0)	3297.24	863.429	(1.0, 0.6906378508238686, 0.0)
7	2635.27	789.307	(1.0, 0.9640683521099866, 0.0)	2824.85	690.516	(1.0, 0.6906378508238686, 0.0)	2904.88	699.469	(1.0, 0.6906378508238686, 0.0)	2824.85	690.516	(1.0, 0.6906378508238686, 0.0)
8	2438.71	1093.01	(0.0, 1.0, 0.4678262303699574)	3493.56	1079.86	(1.0, 0.6906378508238686, 0.0)	3371.19	895.104	(1.0, 0.6906378508238686, 0.0)	3493.56	1079.86	(1.0, 0.6906378508238686, 0.0)
9	2464.55	885.703	(0.48804375374022513, 1.0, 0.0)	3536.88	1213.84	(1.0, 0.6906378508238686, 0.0)	3608.5	1148.38	(1.0, 0.6906378508238686, 0.0)	3536.88	1213.84	(1.0, 0.6906378508238686, 0.0)
10	2672.91	853.106	(1.0, 0.9640683521099866, 0.0)	2541.58	1453.05	(0.4544668746836272, 0.9312010884284974, 0.0)	2598.12	1005.35	(0.0, 0.6568543130603463, 0.8152935981750489)	2541.58	1453.05	(0.0, 0.6568543130603463, 0.8152935981750489)
11	2904.88	699.469	(1.0, 0.6906378508238686, 0.0)	2629.61	1044.89	(0.6030803831350235, 0.0, 1.0)	2795.33	1984.15	(0.37821435088249417, 0.8630506277084351, 0.0)	2629.61	1044.89	(0.37821435088249417, 0.8630506277084351, 0.0)
12	2470.14	899.601	(0.4382296226198523, 1.0, 0.0)	2826.25	670.832	(1.0, 0.6906378508238686, 0.0)	3075.89	655.155	(1.0, 0.6906378508238686, 0.0)	2826.25	670.832	(1.0, 0.6906378508238686, 0.0)
13	3371.19	895.104	(1.0, 0.6906378508238686, 0.0)	3137.31	782.285	(1.0, 0.6906378508238686, 0.0)	2866.1	782.358	(1.0, 0.6906378508238686, 0.0)	3137.31	782.285	(1.0, 0.6906378508238686, 0.0)
14	3597.66	1130.24	(1.0, 0.6906378508238686, 0.0)	3135.79	730.987	(1.0, 0.6906378508238686, 0.0)	3226.25	759.543	(1.0, 0.6906378508238686, 0.0)	3135.79	730.987	(1.0, 0.6906378508238686, 0.0)
15	3608.5	1148.38	(1.0, 0.6906378508238686, 0.0)	2539.85	1429.61	(0.0, 0.6604534074111926, 0.9312283277511597)	2470.5	1521.36	(0.0, 0.6919918616768175, 0.8120398402214051)	2539.85	1429.61	(0.0, 0.6919918616768175, 0.8120398402214051)
16	2598.12	1005.35	(0.4544668746836272, 0.9312010884284974, 0.0)	3508.09	1173.84	(0.9809177398681641, 0.8801963166706417, 0.0)	2711.54	847.708	(1.0, 0.6906378508238686, 0.0)	3508.09	1173.84	(1.0, 0.6906378508238686, 0.0)
17	2390.75	1161.28	(0.0, 1.0, 0.686579824071059)	3516.35	1272	(0.9922032237052918, 0.6852531020003368, 0.0)	3494.85	1143.38	(0.9871873140335083, 0.6817889249246897, 0.0)	3516.35	1272	(0.9871873140335083, 0.6817889249246897, 0.0)
18	3385.35	933.419	(1.0, 0.6906378508238686, 0.0)	2543.39	1825.95	(0.4865149475142809, 0.0, 1.0)	2737.26	1949.84	(0.0, 0.03851059487096897, 1.0)	2543.39	1825.95	(0.0, 0.03851059487096897, 1.0)
19	3599.55	1321.83	(1.0, 0.6906378508238686, 0.0)	2307.92	1410.19	(0.0, 0.4752495055073749, 0.9871938705444336)	2480.32	1643.2	(0.0, 0.9303996587090131, 1.0)	2307.92	1410.19	(0.0, 0.9303996587090131, 1.0)
20	2795.33	1984.15	(0.6030803831350235, 0.0, 1.0)	2653.42	1517.96	(0.0, 0.3383343962550583, 0.773669856786728)	2619.22	1582.02	(0.0, 0.3757323945139963, 0.6906213939189911)	2653.42	1517.96	(0.0, 0.3757323945139963, 0.6906213939189911)
21	3075.89	655.155	(1.0, 0.6906378508238686, 0.0)	3601.82	1392.37	(1.0, 0.6906378508238686, 0.0)	3617.38	1249.38	(1.0, 0.623167078110521, 0.0)	3601.82	1392.37	(1.0, 0.623167078110521, 0.0)
22	2866.1	782.358	(1.0, 0.6906378508238686, 0.0)	2307.48	1331.89	(0.0, 1.0, 0.779192974806457)	2342.5	1207.17	(0.0, 1.0, 0.9539150824633933)	2619.48	1222.85	(0.0, 0.7368601441383362, 0.4549125634044963)
23	2354.87	1579.99	(0.0, 0.6923272049403497, 1.0)	3567.38	1473.38	(0.6584522451733261, 1.0, 0.0)	2478.3	835.771	(1.0, 0.5086317106405014, 0.0)	2307.48	1331.89	(0.0, 1.0, 0.9539150824633933)
24	2488.94	1202.74	(0.0, 0.9169393062591553, 0.6482802601743565)	3593.33	1174.2	(1.0, 0.9186059128891011, 0.0)	2692.67	827.901	(1.0, 0.6906378508238686, 0.0)	3567.38	1473.38	(1.0, 0.5086317106405014, 0.0)
25	2417.34	1342.65	(0.0, 0.9863933801651001, 0.9571563493805592)	2581.71	1589.55	(0.10889472178801655, 0.0, 0.9491963267326355)	2643.39	1785.99	(0.0, 0.3811391502850894, 0.8292801260948182)	2616.2	1174.56	(0.0, 0.7592023491859436, 0.3274400372119604)
26	3226.25	759.543	(1.0, 0.6906378508238686, 0.0)	2560.45	1636.98	(0.0, 0.006223907358048013, 0.9265658140182496)	2621.83	1744.35	(0.0, 0.3487329249209838, 0.8912941098213196)	3593.33	1174.2	(1.0, 0.6906378508238686, 0.0)
27	2470.5	1521.36	(0.0, 0.6604534074111926, 0.9312283277511597)	3536.84	1259.29	(1.0, 0.6906378508238686, 0.0)	3475.35	957.02	(1.0, 0.6906378508238686, 0.0)	2581.71	1589.55	(0.0, 0.3811391502850894, 0.8292801260948182)
28	2465.87	921.315	(0.3851544519277157, 1.0, 0.0)	2840.95	675.399	(1.0, 0.6906378508238686, 0.0)	3043.29	695.856	(1.0, 0.6906378508238686, 0.0)	2560.45	1636.98	(0.0, 0.3487329249209838, 0.8912941098213196)
29	2651.27	1691.3	(0.0, 0.05868505158193798, 0.8443275570869446)	2560.39	1842.84	(0.0, 1.0, 0.1407368268521778)	2418.3	998.409	(0.02526671493589916, 0.0, 1.0)	3536.84	1259.29	(1.0, 0.6906378508238686, 0.0)
30	2556.5	1605.29	(0.0, 0.3984949791704332, 0.8670428276062012)	2729.96	1658.62	(0.0, 0.23237782908442756, 0.7297466278076172)	2660.52	1591.07	(0.06311379441110387, 0.0, 0.7344893097877503)	2840.95	675.399	(1.0, 0.6906378508238686, 0.0)
31	2461.76	858.762	(0.5348328231073154, 1.0, 0.0)	2601.83	1690.57	(0.0, 0.35722644463987957, 0.8617552399635315)	2570.52	1619.6	(0.0, 0.16703461663633054, 0.8966130495071412)	2560.39	1842.84	(0.02526671493589916, 0.0, 1.0)
32	2825.79	803.464	(0.9932705044746399, 0.6859902064971051, 0.0)	2803.55	684.459	(0.6949315577280628, 1.0, 0.0)	2511.29	842.655	(1.0, 0.6906378508238686, 0.0)	2729.96	1658.62	(0.06311379441110387, 0.0, 0.7344893097877503)
33	2711.54	847.708	(0.9809177398681641, 0.8801963166706417, 0.0)	2678.12	779.154	(0.48804375374022513, 1.0, 0.0)	2436.34	860.125	(1.0, 0.8973191949703556, 0.0)	2601.83	1690.57	(0.0, 0.16703461663633054, 0.8966130495071412)
34	3494.85	1143.38	(0.9922032237052918, 0.6852531020003368, 0.0)	3176.73	733.638	(1.0, 0.6906378508238686, 0.0)	2996.64	752.359	(1.0, 0.6906378508238686, 0.0)	2803.55	684.459	(1.0, 0.6906378508238686, 0.0)
35	2737.26	1949.84	(0.4865149475142809, 0.0, 1.0)	3071.76	921.522	(0.8519083472199531, 1.0, 0.0)	2597.6	855.158	(0.8396239161491394, 0.5798760569495618, 0.0)	2678.12	779.154	(1.0, 0.8973191949703556, 0.0)
36	2480.32	1643.2	(0.0, 0.4752495055073749, 0.9871938705444336)	2398.73	1385.5	(0.0, 0.6714245909266299, 0.9250277161598206)	2473.12	1509.51	(0.0, 0.9627420843729642, 1.0)	3176.73	733.638	(1.0, 0.6906378508238686, 0.0)
37	2619.22	1582.02	(0.0, 0.3383343962550583, 0.773669856786728)	2757.76	682.621	(1.0, 0.6906378508238686, 0.0)	3060.76	663.275	(1.0, 0.7200764018321, 0.0)	3071.76	921.522	(0.8396239161491394, 0.5798760569495618, 0.0)
38	3624.28	1340.56	(1.0, 0.6906378508238686, 0.0)	3589.72	1157.06	(1.0, 0.6906378508238686, 0.0)	3466.07	944.792	(1.0, 0.6906378508238686, 0.0)	2398.73	1385.5	(0.0, 0.9627420843729642, 1.0)
39	3617.38	1249.38	(1.0, 0.6906378508238686, 0.0)	2625.16	1553.01	(0.0, 0.37615654017830763, 0.818438994884491)	2585.88	1588.28	(0.0, 0.3764224975570759, 0.7487200379371644)	2757.76	682.621	(1.0, 0.7200764018321, 0.0)
40	2808.94	1830.56	(0.48995964462655056, 0.0, 0.8981946587562561)	2591.03	1552.96	(0.0, 0.3700893445914011, 0.7361231327056885)	2627.55	1548.19	(0.0, 0.4300239494018518, 0.7904129207134247)	3589.72	1157.06	(1.0, 0.6906378508238686, 0.0)
41	3594.04	1062.19	(1.0, 0.6906378508238686, 0.0)	2349.2	1443.83	(0.0, 0.6751112458986848, 1.0)	2369.31	1578.43	(0.0, 0.8831716101752862, 1.0)	2625.16	1553.01	(0.0, 0.3764224975570759, 0.7487200379371644)
42	2342.5	1207.17	(0.0, 1.0, 0.779192974806457)	2494.05	905.642	(1.0, 0.7200764018321, 0.0)	2787.27	758.779	(0.48804375374022513, 1.0, 0.0)	2591.03	1552.96	(0.0, 0.4300239494018518, 0.7904129207134247)
43	2478.3	835.771	(0.6584522451733261, 1.0, 0.0)	3551.16	1219.18	(1.0, 0.6906378508238686, 0.0)	3574.04	1112.55	(1.0, 0.6906378508238686, 0.0)	2349.2	1443.83	(0.0, 0.8831716101752862, 1.0)
44	2692.67	827.901	(1.0, 0.9186059128891011, 0.0)	3564.34	1229.95	(1.0, 0.6906378508238686, 0.0)	3581.91	1135.51	(1.0, 0.6906378508238686, 0.0)	2494.05	905.642	(0.48804375374022513, 1.0, 0.0)
45	2643.39	1785.99	(0.10889472178801655, 0.0, 0.9491963267326355)	2501.72	968.647	(1.0, 0.6906378508238686, 0.0)	3401.04	805.82	(0.32881837181838414, 1.0, 0.0)	3551.16	1219.18	(1.0, 0.6906378508238686, 0.0)
46	2621.83	1744.35	(0.0, 0.006223907358048013, 0.9265658140182496)	2317.64	1394.18	(0.0, 0.4946744059809182, 0.9839280128479004)	2480.16	1639.44	(0.0, 0.946464717355938, 1.0)	3564.34	1229.95	(1.0, 0.6906378508238686, 0.0)
47	3465.81	944.385	(1.0, 0.6906378508238686, 0.0)	2341.84	1327.59	(0.0, 0.6157080973899567, 0.9909351944923401)	2451.42	1587.49	(0.0, 1.0, 0.9539150824633933)	2501.72	968.647	(0.32881837181838414, 1.0, 0.0)
48	3023.76	863.58	(0.8997644662857056, 0.6214113972432449, 0.0)	2298.29	1382.89	(0.0, 0.9960490236271955, 1.0)	2363.15	1366.26	(0.0, 0.9627420843729642, 1.0)	2317.64	1394.18	(0.0, 0.946464717355938, 1.0)
49	3608.89	1255.47	(1.0, 0.6906378508238686, 0.0)	2299.49	1346.49	(0.0, 1.0, 0.811657338149077)	2345.66	1231.84	(0.0, 1.0, 0.9703596644376837)	2341.84	1327.59	(0.0, 1.0, 0.9539150824633933)
50	3576.91	1247.48	(1.0, 0.6906378508238686, 0.0)	2890.96	2026.24	(0.0, 1.0, 0.07578308509560472)	2464.57	1012.28	(0.773608213619541, 0.0, 1.0)	2298.29	1382.89	(0.0, 0.9627420843729642, 1.0)
51	2468.48	1619.56	(0.0, 0.5350986044832062, 0.9835471987724305)	3526.67	1223.27	(1.0, 0.6906378508238686, 0.0)	3460.43	946.953	(1.0, 0.6906378508238686, 0.0)	2299.49	1346.49	(0.0, 1.0, 0.9703596644376837)
52	2376.1	1226.17	(0.0, 1.0, 0.7956078007314615)	3533.94	1232.35	(1.0, 0.6906378508238686, 0.0)	3516.08	1151.67	(1.0, 0.6906378508238686, 0.0)	2890.96	2026.24	(0.773608213619541, 0.0, 1.0)
53	3475.35	957.02	(1.0, 0.6906378508238686, 0.0)	3540.37	1226.33	(1.0, 0.6906378508238686, 0.0)	3542.53	1117.63	(1.0, 0.6906378508238686, 0.0)	3526.67	1223.27	(1.0, 0.6906378508238686, 0.0)
54	3043.29	695.856	(1.0, 0.6906378508238686, 0.0)	3083.57	732.409	(0.4382296226198523, 1.0, 0.0)	2481.96	923.45	(1.0, 0.6906378508238686, 0.0)	3533.94	1232.35	(1.0, 0.6906378508238686, 0.0)
55	2418.3	998.409	(0.0, 1.0, 0.1407368268521778)	3463.51	975.012	(0.8458027124404908, 0.5841433675408991, 0.0)	3387.38	1155.23	(1.0, 0.6906378508238686, 0.0)	3540.37	1226.33	(1.0, 0.6906378508238686, 0.0)
56	2660.52	1591.07	(0.0, 0.23237782908442756, 0.7297466278076172)	3549.21	1208.76	(0.619831234104125, 1.0, 0.0)	2457.58	831.421	(1.0, 0.6906378508238686, 0.0)	3083.57	732.409	(1.0, 0.6906378508238686, 0.0)
57	2570.52	1619.6	(0.0, 0.35722644463987957, 0.8617552399635315)	2756.68	1311.04	(0.0, 0.4346955967689601, 0.6129135668277741)	2682.77	1450.85	(0.0, 0.5168259620666504, 0.41948558465735336)	3463.51	975.012	(1.0, 0.6906378508238686, 0.0)
58	3578.71	1224.31	(1.0, 0.6906378508238686, 0.0)	2975.86	1147.1	(0.3206905249506235, 0.0, 0.11981890258259888)	3024.61	1432.28	(0.500482726097107, 0.3456523143261769, 0.0)	3549.21	1208.76	(1.0, 0.6906378508238686, 0.0)
59	2511.29	842.655	(0.6949315577280628, 1.0, 0.0)	2695.3	827.368	(0.9833222508430481, 0.6791195659895318, 0.0)	3134.32	830.48	(1.0, 0.8973191949703556, 0.0)	2756.68	1311.04	(0.0, 0.5168259620666504, 0.41948558465735336)
60	2436.34	860.125	(0.48804375374022513, 1.0, 0.0)	3511.39	1305.63	(0.9697801947593689, 0.6697669094801634, 0.0)	3464.74	1116.48	(0.9771957874298096, 0.6748883984646618, 0.0)	2763	1311.11	(0.0, 0.5078425586223603, 0.4040435011833744)
61	2593.81	786.24	(0.9599368775610841, 1.0, 0.0)	3228.91	1120.72	(0.23690490394455277, 0.0, 0.8765992999076844)	2716.2	1768.03	(0.6853624165058136, 0.47333722637102826, 0.0)	2975.86	1147.1	(0.500482726097107, 0.3456523143261769, 0.0)
62	2525.29	1052.96	(0.0, 0.9621264815330506, 0.07291291302275393)	2615.48	1297.96	(0.0, 0.33586333911587646, 0.6173393905162812)	2695.54	1496.51	(0.0, 0.7183585643768311, 0.6056640581614217)	2695.3	827.368	(1.0, 0.8973191949703556, 0.0)
63	3592.4	1179.17	(1.0, 0.6906378508238686, 0.0)	2737.33	1533.31	(0.0, 0.29963562301453006, 0.8729969143867493)	2577.69	1646.78	(0.0, 0.19144387707387256, 0.60119988322258)	3511.39	1305.63	(0.9771957874298096, 0.6748883984646618, 0.0)
64	2996.64	752.359	(1.0, 0.6906378508238686, 0.0)	2652.25	1754.84	(0.0, 0.500735829508295, 0.8308912992477417)	2555.76	1547.22	(0.07806129207843762, 0.0, 0.9084414124488831)	3228.91	1120.72	(0.6853624165058136, 0.47333722637102826, 0.0)
65	2656.04	1667.48	(0.0, 0.10540215624293917, 0.8154149532318116)	2324.96	1501.71	(0.0, 0.6923272049403497, 1.0)	2333.1	1578.78	(0.0, 0.805665976686984, 1.0)	2615.48	1297.96	(0.0, 0.7183585643768311, 0.6056640581614217)
66	2597.6	855.158	(0.8519083472199531, 1.0, 0.0)	2399.78	1648.18	(0.0, 0.5236303132677644, 1.0)	2404.63	1669.44	(0.0, 0.544049746825638, 1.0)	2737.33	1533.31	(0.0, 0.19144387707387256, 0.60119988322258)
67	2473.12	1509.51	(0.0, 0.6714245909266299, 0.9250277161598206)	2412.49	1659.83	(0.0, 0.4596024169539916, 1.0)	2422.62	1695.03	(0.0, 0.5236303132677644, 1.0)	2731.6	1705.85	(0.15493218898605426, 0.0, 0.7912159740924836)
68	2544.62	1657.44	(0.0, 0.3385561805830474, 0.9212421655654908)	2627.28	1657.3	(0.052334877234831295, 0.0, 0.932287621498108)	2636.02	1767.46	(0.0, 0.17901922001642348, 0.8370524525642395)	2652.25	1754.84	(0.07806129207843762, 0.0, 0.9084414124488831)
69	3598.53	1168.33	(1.0, 0.6906378508238686, 0.0)	2348.39	1559.76	(0.0, 0.7583266697951094, 1.0)	2323.49	1534.47	(0.0, 0.7258426738973789, 1.0)	2324.96	1501.71	(0.0, 0.805665976686984, 1.0)
70	2341.8	1540.52	(0.0, 0.7421987902793772, 1.0)	2642.43	1405.94	(0.0, 0.004963977882510254, 0.7389975368976593)	2710.81	1647.81	(0.0, 0.5750047727637138, 0.6627203702926636)	2399.78	1648.18	(0.0, 0.544049746825638, 1.0)
71	3060.76	663.275	(1.0, 0.6906378508238686, 0.0)	2903.54	797.05	(1.0, 0.6906378508238686, 0.0)	3562.52	982.99	(1.0, 0.6906378508238686, 0.0)	2412.49	1659.83	(0.0, 0.5236303132677644, 1.0)
72	2458.56	879.564	(0.48804375374022513, 1.0, 0.0)	2851.96	747.74	(0.7932217473051857, 1.0, 0.0)	2524.55	814.142	(1.0, 0.6906378508238686, 0.0)	2627.28	1657.3	(0.0, 0.17901922001642348, 0.8370524525642395)
73	3466.07	944.792	(1.0, 0.6906378508238686, 0.0)	2309.45	1417.23	(0.0, 1.0, 0.9057394990485568)	2413.63	1305.07	(0.0, 0.9145168324345931, 1.0)	2348.39	1559.76	(0.0, 0.7258426738973789, 1.0)
74	3619.66	1197.21	(1.0, 0.6906378508238686, 0.0)	2555.72	826.614	(1.0, 0.8768559934831637, 0.0)	2676.83	746.483	(0.8231237206527249, 1.0, 0.0)	2642.43	1405.94	(0.0, 0.5750047727637138, 0.6627203702926636)
75	2585.88	1588.28	(0.0, 0.37615654017830763, 0.818438994884491)	2834.5	1321.5	(0.23784593906859416, 0.0, 0.3)	2959.47	1428.73	(0.0, 0.40543996840715407, 0.3159159750886063)	2903.54	797.05	(1.0, 0.6906378508238686, 0.0)
76	2627.55	1548.19	(0.0, 0.3700893445914011, 0.7361231327056885)	2500.7	1550.39	(0.0, 0.5268804714322459, 0.9341564059257508)	2495.2	1592.44	(0.0, 0.5831577152961402, 0.9117026805877686)	2851.96	747.74	(1.0, 0.6906378508238686, 0.0)
77	2369.31	1578.43	(0.0, 0.6751112458986848, 1.0)	3558.75	1181.45	(1.0, 0.6906378508238686, 0.0)	3561.95	1060.13	(1.0, 0.6906378508238686, 0.0)	2309.45	1417.23	(0.0, 0.9145168324345931, 1.0)
78	2484.26	1628.98	(0.0, 0.48751279877830384, 0.9696832776069642)	3503.02	1011.68	(0.5786595241974481, 1.0, 0.0)	2484.76	867.979	(1.0, 0.6906378508238686, 0.0)	2555.72	826.614	(0.8231237206527249, 1.0, 0.0)
79	2787.27	758.779	(1.0, 0.7200764018321, 0.0)	2708.93	837.812	(1.0, 0.6906378508238686, 0.0)	3143.68	759.723	(0.9976908445358277, 0.8952471454481831, 0.0)	2834.5	1321.5	(0.0, 0.40543996840715407, 0.3159159750886063)
80	2721.49	800.152	(1.0, 0.838087383579253, 0.0)	3161.46	797.909	(1.0, 0.6906378508238686, 0.0)	3287.6	807.864	(1.0, 0.6906378508238686, 0.0)	2500.7	1550.39	(0.0, 0.5831577152961402, 0.9117026805877686)
81	3574.04	1112.55	(1.0, 0.6906378508238686, 0.0)	2735.44	1587.08	(0.0, 0.3544014837815576, 0.9057818531990052)	2549.77	1644.52	(0.0, 0.08525836006335835, 0.6595779836177826)	3558.75	1181.45	(1.0, 0.6906378508238686, 0.0)
82	3581.91	1135.51	(1.0, 0.6906378508238686, 0.0)	2718.02	1402.51	(0.3427547129621598, 0.0, 0.8473397970199585)	2770.73	1775.86	(0.0, 0.4648536708978364, 0.5555793225765229)	3503.02	1011.68	(1.0, 0.6906378508238686, 0.0)
83	2306.56	1593.41	(0.0, 0.6923272049403497, 1.0)	2456.83	1469.4	(0.0, 0.26725761757825506, 1.0)	2517.69	1735.45	(0.0, 0.7550585784950091, 0.9371856331825257)	2708.93	837.812	(0.9976908445358277, 0.8952471454481831, 0.0)
84	2405.65	946.386	(0.06939223837796593, 1.0, 0.0)	2522.36	1390.78	(0.0, 0.26725761757825506, 1.0)	2521.25	1722.27	(0.0, 0.7725869421497816, 0.8303817987442017)	3161.46	797.909	(1.0, 0.6906378508238686, 0.0)
85	2443.74	889.627	(0.4382296226198523, 1.0, 0.0)	3274.82	772.584	(1.0, 0.6906378508238686, 0.0)	3161.68	701.922	(1.0, 0.6906378508238686, 0.0)	2735.44	1587.08	(0.0, 0.08525836006335835, 0.6595779836177826)
86	3401.04	805.82	(1.0, 0.6906378508238686, 0.0)	3300.3	799.556	(1.0, 0.6906378508238686, 0.0)	3227.46	733.051	(1.0, 0.6906378508238686, 0.0)	2718.02	1402.51	(0.0, 0.4648536708978364, 0.5555793225765229)
87	2480.16	1639.44	(0.0, 0.4946744059809182, 0.9839280128479004)	2577.21	1616.18	(0.0, 0.09311780056629294, 0.5889716923236847)	2760.42	1549.37	(0.0, 0.3546790864704753, 0.8556101202964783)	2456.83	1469.4	(0.0, 0.7550585784950091, 0.9371856331825257)
88	2451.42	1587.49	(0.0, 0.6157080973899567, 0.9909351944923401)	3643.81	1506.68	(1.0, 0.5086317106405014, 0.0)	3609.18	1475.89	(1.0, 0.4759754062122161, 0.0)	2522.36	1390.78	(0.0, 0.7725869421497816, 0.8303817987442017)
89	2363.15	1366.26	(0.0, 0.9960490236271955, 1.0)	2688.75	1602.71	(0.0, 0.06829639637932745, 0.6847321569919587)	2724.12	1607.01	(0.0, 0.15423146697338933, 0.7211506545543671)	3274.82	772.584	(1.0, 0.6906378508238686, 0.0)
90	2345.66	1231.84	(0.0, 1.0, 0.811657338149077)	2654.58	1640.92	(0.0, 0.246493236539269, 0.8409356355667115)	2604.5	1645.45	(0.0, 0.14793752173983934, 0.7941031336784363)	3300.3	799.556	(1.0, 0.6906378508238686, 0.0)
91	3608.54	1154.05	(1.0, 0.6906378508238686, 0.0)	2625.66	790.779	(0.48804375374022513, 1.0, 0.0)	2464.03	881.12	(1.0, 0.9885121578598228, 0.0)	2577.21	1616.18	(0.0, 0.3546790864704753, 0.8556101202964783)
92	2464.57	1012.28	(0.0, 1.0, 0.07578308509560472)	2403.44	1835.82	(0.0, 0.4596024169539916, 1.0)	2429.39	1692.19	(0.0, 0.24084745847539413, 1.0)	3643.81	1506.68	(1.0, 0.4759754062122161, 0.0)
93	3460.43	946.953	(1.0, 0.6906378508238686, 0.0)	2482.65	1873.02	(0.0, 0.29311783936133917, 1.0)	2489.18	1738.12	(0.0, 0.06950507666054406, 1.0)	2688.75	1602.71	(0.0, 0.15423146697338933, 0.7211506545543671)
94	3334.95	950.471	(0.9646684408187867, 0.6662365387246991, 0.0)	2520.51	1885.88	(0.0, 0.6530015130662086, 0.9207212805747986)	2477.6	1519.29	(0.02526671493589916, 0.0, 1.0)	2654.58	1640.92	(0.0, 0.14793752173983934, 0.7941031336784363)
95	3595.64	1167.37	(1.0, 0.6906378508238686, 0.0)	2677.78	1291.79	(0.0, 0.11402098517732574, 0.8820921659469605)	2622.55	1699.58	(0.0, 0.6299285769462586, 0.501176089722112)	2625.66	790.779	(1.0, 0.9885121578598228, 0.0)
96	3516.08	1151.67	(1.0, 0.6906378508238686, 0.0)	2615.78	1604.11	(0.0, 0.1421986961258294, 0.44655300974845885)	2819.42	1468.99	(0.0, 0.2938939046877772, 0.7997120499610901)	2403.44	1835.82	(0.0, 0.24084745847539413, 1.0)
97	3542.53	1117.63	(1.0, 0.6906378508238686, 0.0)	2315.54	1462.29	(0.0, 0.8751317263800392, 0.9569334268569947)	2431.57	1408.48	(0.0, 0.8521649153176325, 1.0)	2482.65	1873.02	(0.0, 0.06950507666054406, 1.0)
98	2476.82	1595.84	(0.0, 0.5604697735422935, 0.9604552268981934)	3525.52	1311.75	(0.9978127360343934, 0.6891272435394775, 0.0)	3488.37	1117.08	(0.9967706084251404, 0.6884075107671389, 0.0)	2520.51	1885.88	(0.02526671493589916, 0.0, 1.0)
99	2466.56	1008.86	(0.0, 1.0, 0.004425968561602378)	2648.87	769.103	(0.7862800538539887, 0.5430347665393944, 0.0)	3221.52	1015.46	(1.0, 0.9408153859766207, 0.0)	2677.78	1291.79	(0.0, 0.6299285769462586, 0.501176089722112)
100	2481.96	923.45	(0.4382296226198523, 1.0, 0.0)	3597.24	1311.86	(0.9687037348747254, 0.8494136758344285, 0.0)	2725.14	853.598	(1.0, 0.6906378508238686, 0.0)	2615.78	1604.11	(0.0, 0.2938939046877772, 0.7997120499610901)
101	2386.11	1359.97	(0.0, 0.9960490236271955, 1.0)	3543.24	1311.51	(1.0, 0.6906378508238686, 0.0)	3519.28	1025.91	(1.0, 0.6906378508238686, 0.0)	2315.54	1462.29	(0.0, 0.8521649153176325, 1.0)
102	3387.38	1155.23	(0.8458027124404908, 0.5841433675408991, 0.0)	3554.1	1307.46	(1.0, 0.6906378508238686, 0.0)	3530.9	1052.71	(1.0, 0.6906378508238686, 0.0)	3525.52	1311.75	(0.9967706084251404, 0.6884075107671389, 0.0)
103	2457.58	831.421	(0.619831234104125, 1.0, 0.0)	2618.5	1621.87	(0.0, 0.2926255277561117, 0.5014609724283219)	2765.6	1452.18	(0.0, 0.2578490090581863, 0.8097349286079407)	2648.87	769.103	(1.0, 0.9408153859766207, 0.0)
104	2578.17	1701.52	(0.0, 0.1980393455572807, 0.9259861588478089)	2595.56	1739.88	(0.0, 0.0731594067234123, 0.5659777402877808)	2778.25	1544.36	(0.0, 0.09516281300994635, 0.9540918946266175)	3597.24	1311.86	(1.0, 0.6906378508238686, 0.0)
105	2682.77	1450.85	(0.0, 0.4346955967689601, 0.6129135668277741)	2820.23	1405.01	(0.0, 0.22692149131123157, 0.7741647243499756)	2639.07	1614	(0.0, 0.28707805338779113, 0.41465661227703093)	3543.24	1311.51	(1.0, 0.6906378508238686, 0.0)
106	3024.61	1432.28	(0.3206905249506235, 0.0, 0.11981890258259888)	2774.79	1538.34	(0.0, 0.30582188270573973, 0.8321691632270813)	2595.49	1621.37	(0.0, 0.09024506240731399, 0.5708015739917756)	3554.1	1307.46	(1.0, 0.6906378508238686, 0.0)
107	3041.07	1414.2	(0.3220985524356365, 0.0, 0.009929872836767925)	3639.42	1323.25	(1.0, 0.6906378508238686, 0.0)	3632.55	1251.64	(1.0, 0.6906378508238686, 0.0)	2618.5	1621.87	(0.0, 0.2578490090581863, 0.8097349286079407)
108	2571.91	1670.18	(0.0, 0.26372658599451315, 0.8997288823127747)	3090.9	735.084	(1.0, 0.6906378508238686, 0.0)	3039.82	712.476	(1.0, 0.6906378508238686, 0.0)	2595.56	1739.88	(0.0, 0.09516281300994635, 0.9540918946266175)
109	3134.32	830.48	(0.9833222508430481, 0.6791195659895318, 0.0)	2460.35	1477.28	(0.20603861006250757, 1.0, 0.0)	2509.58	1000.6	(0.0, 0.7394096459937449, 0.9359302997589112)	2820.23	1405.01	(0.0, 0.28707805338779113, 0.41465661227703093)
110	3464.74	1116.48	(0.9697801947593689, 0.6697669094801634, 0.0)	2484.14	1337.2	(0.2691219075947142, 1.0, 0.0)	2519.33	993.156	(0.0, 0.8986379981040955, 0.857224340066207)	2774.79	1538.34	(0.0, 0.09024506240731399, 0.5708015739917756)
111	2716.2	1768.03	(0.23690490394455277, 0.0, 0.8765992999076844)	3539	1170.07	(1.0, 0.6906378508238686, 0.0)	3489.07	968.562	(1.0, 0.6906378508238686, 0.0)	3639.42	1323.25	(1.0, 0.6906378508238686, 0.0)
112	2695.54	1496.51	(0.0, 0.33586333911587646, 0.6173393905162812)	2855.33	693.05	(1.0, 0.6906378508238686, 0.0)	2962.81	703.904	(1.0, 0.6906378508238686, 0.0)	3090.9	735.084	(1.0, 0.6906378508238686, 0.0)
113	2642.64	1624.86	(0.0, 0.2090125000430928, 0.7820637702941895)	3547.29	1445.58	(1.0, 0.6906378508238686, 0.0)	3600.22	1209.26	(1.0, 0.5412031143779183, 0.0)	2460.35	1477.28	(0.0, 0.7394096459937449, 0.9359302997589112)
114	2310.96	1305.99	(0.0, 1.0, 0.9216288857378307)	2295.24	1460.89	(0.0, 0.45362990150297716, 0.9022887825965882)	2525.54	1605.22	(0.0, 0.867643124519903, 1.0)	2484.14	1337.2	(0.0, 0.8986379981040955, 0.857224340066207)
115	2577.69	1646.78	(0.0, 0.29963562301453006, 0.8729969143867493)	3620.1	1401.45	(1.0, 0.6906378508238686, 0.0)	3571.99	1106.88	(1.0, 0.623167078110521, 0.0)	3539	1170.07	(1.0, 0.6906378508238686, 0.0)
116	2704.31	776.749	(1.0, 0.838087383579253, 0.0)	3614.38	1371.61	(1.0, 0.6906378508238686, 0.0)	3568.5	1110.56	(1.0, 0.6565692996973342, 0.0)	2855.33	693.05	(1.0, 0.6906378508238686, 0.0)
117	2555.76	1547.22	(0.0, 0.500735829508295, 0.8308912992477417)	2952.89	703.79	(1.0, 0.6906378508238686, 0.0)	3254.26	765.841	(1.0, 0.6906378508238686, 0.0)	3547.29	1445.58	(1.0, 0.5412031143779183, 0.0)
118	2333.1	1578.78	(0.0, 0.6923272049403497, 1.0)	2737.52	1437.58	(0.13741081223317975, 0.0, 0.5084496766328812)	2848.94	1548.17	(0.0, 0.37373662376799915, 0.539826574921608)	2295.24	1460.89	(0.0, 0.867643124519903, 1.0)
119	2459.15	1515.52	(0.0, 0.6868180375168585, 0.9462354063987732)	2467.9	1041.64	(0.0, 1.0, 0.9539150824633933)	2403.53	1329.52	(0.0, 1.0, 0.19982198466289613)	3620.1	1401.45	(1.0, 0.623167078110521, 0.0)
120	3478.67	940.426	(1.0, 0.6906378508238686, 0.0)	2461.29	1307.42	(0.0, 0.6708643441377539, 0.8664608478546143)	2507.43	1475.74	(0.0, 0.9366925835609436, 0.8483994713969875)	3614.38	1371.61	(1.0, 0.6565692996973342, 0.0)
121	2404.63	1669.44	(0.0, 0.5236303132677644, 1.0)	3576.66	1338.42	(1.0, 0.6906378508238686, 0.0)	3015.48	724.635	(1.0, 0.6906378508238686, 0.0)	2634.53	1451.97	(0.0, 0.5100767204399913, 0.6872508108615876)
122	2422.62	1695.03	(0.0, 0.4596024169539916, 1.0)	3007.39	695.792	(1.0, 0.6906378508238686, 0.0)	3183.97	779.497	(1.0, 0.6906378508238686, 0.0)	2952.89	703.79	(1.0, 0.6906378508238686, 0.0)
123	2610.49	1743.13	(0.0, 0.03611820070277198, 0.9378769874572754)	2425.03	977.194	(0.0, 1.0, 0.4678262303699574)	2402.02	1083.64	(0.0, 1.0, 0.004425968561602378)	2737.52	1437.58	(0.0, 0.37373662376799915, 0.539826574921608)
124	2386.78	1017.48	(0.0, 1.0, 0.3037330477069231)	3638.9	1294.26	(1.0, 0.6906378508238686, 0.0)	3602.43	1139.09	(1.0, 0.6906378508238686, 0.0)	2467.9	1041.64	(0.0, 1.0, 0.19982198466289613)
125	2636.02	1767.46	(0.052334877234831295, 0.0, 0.932287621498108)	3628.34	1320.02	(1.0, 0.6906378508238686, 0.0)	3605.74	1146.3	(1.0, 0.6906378508238686, 0.0)	2461.29	1307.42	(0.0, 0.9366925835609436, 0.8483994713969875)
126	2323.49	1534.47	(0.0, 0.7583266697951094, 1.0)	2510.17	1127.49	(0.0, 1.0, 0.7447068569044077)	2414.48	1203.87	(0.0, 0.918867039680481, 0.4298701033849215)	3576.66	1338.42	(1.0, 0.6906378508238686, 0.0)
127	2710.81	1647.81	(0.0, 0.004963977882510254, 0.7389975368976593)	3628.85	1227.32	(1.0, 0.6906378508238686, 0.0)	3433.14	895.662	(1.0, 0.6906378508238686, 0.0)	2759.15	1664.78	(0.1413570427477032, 0.0, 0.7218896925449372)
128	2432.52	1012.88	(0.0, 1.0, 0.19982198466289613)	2450.56	1023.96	(0.0, 0.907627809047699, 0.4844121992930937)	2511.25	1153.07	(0.0, 1.0, 0.1407368268521778)	3007.39	695.792	(1.0, 0.6906378508238686, 0.0)
129	3450.21	929.129	(1.0, 0.6906378508238686, 0.0)	2588.49	847.566	(0.6584522451733261, 1.0, 0.0)	2489.29	834.992	(0.8519083472199531, 1.0, 0.0)	2425.03	977.194	(0.0, 1.0, 0.004425968561602378)
130	3562.52	982.99	(1.0, 0.6906378508238686, 0.0)	2545.48	1767.89	(0.0, 0.3728352584058247, 0.8994091629981995)	2550.12	1636.4	(0.0, 0.12926198596823468, 1.0)	3638.9	1294.26	(1.0, 0.6906378508238686, 0.0)
131	2524.55	814.142	(0.7932217473051857, 1.0, 0.0)	2581.06	1772.58	(0.0, 0.4634008728499796, 0.9217236518859864)	2514.21	1612.73	(0.0, 0.06950507666054406, 1.0)	3628.34	1320.02	(1.0, 0.6906378508238686, 0.0)
132	3449.58	1045	(1.0, 0.6906378508238686, 0.0)	2437.73	1040.71	(0.20603861006250757, 1.0, 0.0)	2467.84	960.154	(0.0, 1.0, 0.2540050537198151)	2510.17	1127.49	(0.0, 0.918867039680481, 0.4298701033849215)
133	2413.63	1305.07	(0.0, 1.0, 0.9057394990485568)	3609.57	1131.95	(1.0, 0.6906378508238686, 0.0)	3418.7	918.213	(1.0, 0.6906378508238686, 0.0)	3628.85	1227.32	(1.0, 0.6906378508238686, 0.0)
134	2676.83	746.483	(1.0, 0.8768559934831637, 0.0)	3612.97	1204.69	(1.0, 0.6906378508238686, 0.0)	3105.26	791.104	(1.0, 0.6906378508238686, 0.0)	2450.56	1023.96	(0.0, 1.0, 0.1407368268521778)
135	2959.47	1428.73	(0.23784593906859416, 0.0, 0.3)	2856.17	1537.05	(0.0, 0.41006913883862295, 0.8156446099281311)	2578.73	1575.3	(0.13452656278556305, 0.0, 0.4977773308753967)	2588.49	847.566	(0.8519083472199531, 1.0, 0.0)
136	3196.15	1452.47	(0.5475988417863846, 0.16798395816952863, 0.0)	3211.1	766.015	(0.9942435503005982, 0.6866622287750981, 0.0)	3276.62	880.053	(1.0, 0.6906378508238686, 0.0)	2545.48	1767.89	(0.0, 0.12926198596823468, 1.0)
137	3198.41	1470.05	(0.5596223950386048, 0.13053295424484554, 0.0)	2546.12	885.612	(0.0, 1.0, 0.686579824071059)	2337.14	1145.71	(0.6949315577280628, 1.0, 0.0)	2581.06	1772.58	(0.0, 0.06950507666054406, 1.0)
138	2495.2	1592.44	(0.0, 0.5268804714322459, 0.9341564059257508)	3553.32	1166.39	(1.0, 0.6906378508238686, 0.0)	3522.79	1177.15	(1.0, 0.6906378508238686, 0.0)	2437.73	1040.71	(0.0, 1.0, 0.2540050537198151)
139	2523.54	899.216	(0.619831234104125, 1.0, 0.0)	2513.44	1866.75	(0.0, 0.7033710815205704, 0.9275304555892945)	2468.55	1495.46	(0.0, 0.006717177845205313, 1.0)	3609.57	1131.95	(1.0, 0.6906378508238686, 0.0)
140	2634.31	809.831	(1.0, 0.9885121578598228, 0.0)	2609.99	756.185	(0.5786595241974481, 1.0, 0.0)	2476.64	856.247	(1.0, 0.9885121578598228, 0.0)	3612.97	1204.69	(1.0, 0.6906378508238686, 0.0)
141	2753.97	972.221	(0.7973139166831971, 0.7501252002688332, 0.0)	2514.65	1202.03	(0.0, 0.3740805725641609, 0.902413296699524)	2547.56	1636.23	(0.0, 0.8873426795005799, 0.6092315807822503)	2856.17	1537.05	(0.13452656278556305, 0.0, 0.4977773308753967)
142	3561.95	1060.13	(1.0, 0.6906378508238686, 0.0)	2661.19	1425.08	(0.1892257377413115, 0.0, 0.9663480997085572)	2660.63	1809.69	(0.0, 0.5162549245794404, 0.6407803475856781)	3211.1	766.015	(1.0, 0.6906378508238686, 0.0)
143	3438.92	941.919	(1.0, 0.6906378508238686, 0.0)	2615.74	1385.12	(0.09045604040102477, 0.0, 0.7884729385375977)	2708.63	1694.37	(0.0, 0.6523001596392028, 0.7010967314243317)	2546.12	885.612	(0.6949315577280628, 1.0, 0.0)
144	3565.77	1072.89	(1.0, 0.6906378508238686, 0.0)	2574.12	1629.46	(0.0, 0.2998141062283302, 0.8158214569091797)	2607	1618.67	(0.0, 0.34004827408331634, 0.8690978169441224)	3553.32	1166.39	(1.0, 0.6906378508238686, 0.0)
145	2482.27	875.539	(0.5786595241974481, 1.0, 0.0)	2735.6	1725.95	(0.0, 0.1693745557516944, 0.7919562339782715)	2648.33	1638.39	(0.2005621137453885, 0.0, 0.8149986743927002)	2513.44	1866.75	(0.0, 0.006717177845205313, 1.0)
146	2484.76	867.979	(0.5786595241974481, 1.0, 0.0)	3650.58	1320.72	(1.0, 0.6906378508238686, 0.0)	3635.67	1260.33	(1.0, 0.6906378508238686, 0.0)	2609.99	756.185	(1.0, 0.9885121578598228, 0.0)
147	3515.86	1018.59	(1.0, 0.6906378508238686, 0.0)	3525.83	1303.76	(1.0, 0.6906378508238686, 0.0)	3447.25	1030.14	(0.9978452801704407, 0.6891497197516543, 0.0)	2514.65	1202.03	(0.0, 0.8873426795005799, 0.6092315807822503)
148	3143.68	759.723	(1.0, 0.6906378508238686, 0.0)	2340.57	1573.44	(0.0, 0.709228217966837, 1.0)	2316.26	1581.88	(0.0, 0.709228217966837, 1.0)	2661.19	1425.08	(0.0, 0.5162549245794404, 0.6407803475856781)
149	3287.6	807.864	(1.0, 0.6906378508238686, 0.0)	2326.6	1487.02	(0.0, 0.9960490236271955, 1.0)	2335.49	1365.09	(0.0, 0.8212121656702243, 1.0)	2615.74	1385.12	(0.0, 0.6523001596392028, 0.7010967314243317)
150	2684.37	1597.9	(0.0, 0.17197344141749385, 0.7140346944332123)	2690.13	1743.89	(0.0, 0.4895698118281589, 0.8998622179031373)	2520.64	1592.25	(0.14716563556604928, 0.0, 0.8677167177200318)	2574.12	1629.46	(0.0, 0.34004827408331634, 0.8690978169441224)
151	2549.77	1644.52	(0.0, 0.3544014837815576, 0.9057818531990052)	2556.7	897.483	(0.0, 0.709228217966837, 1.0)	2391.45	1556.07	(0.6949315577280628, 1.0, 0.0)	2735.6	1725.95	(0.2005621137453885, 0.0, 0.8149986743927002)
152	2525.94	976.944	(0.32881837181838414, 1.0, 0.0)	2528.06	1743.06	(0.0, 0.5119121189777592, 0.9776212453842164)	2477.09	1627.33	(0.0, 0.2138685807179863, 1.0)	3650.58	1320.72	(1.0, 0.6906378508238686, 0.0)
153	2770.73	1775.86	(0.3427547129621598, 0.0, 0.8473397970199585)	3599.42	1386.53	(1.0, 0.6906378508238686, 0.0)	3558.83	1151.82	(1.0, 0.6397471197389766, 0.0)	3525.83	1303.76	(0.9978452801704407, 0.6891497197516543, 0.0)
154	2517.69	1735.45	(0.0, 0.26725761757825506, 1.0)	2632.65	785.046	(1.0, 0.7676712282685858, 0.0)	2740.48	741.276	(1.0, 0.9640683521099866, 0.0)	2340.57	1573.44	(0.0, 0.709228217966837, 1.0)
155	2521.25	1722.27	(0.0, 0.26725761757825506, 1.0)	2973.91	681.681	(1.0, 0.6906378508238686, 0.0)	3211.92	727.898	(1.0, 0.6906378508238686, 0.0)	2326.6	1487.02	(0.0, 0.8212121656702243, 1.0)
156	3161.68	701.922	(1.0, 0.6906378508238686, 0.0)	3455.81	1039.58	(1.0, 0.6906378508238686, 0.0)	3457	864.175	(1.0, 0.6906378508238686, 0.0)	2690.13	1743.89	(0.14716563556604928, 0.0, 0.8677167177200318)
157	3227.46	733.051	(1.0, 0.6906378508238686, 0.0)	2333.18	1507.16	(0.0, 0.8987849745564453, 1.0)	2400.56	1427.47	(0.0, 0.7900264006670277, 1.0)	2556.7	897.483	(0.6949315577280628, 1.0, 0.0)
158	2760.42	1549.37	(0.0, 0.09311780056629294, 0.5889716923236847)	2444.34	1607.18	(0.0, 0.5835459663771525, 1.0)	2437.13	1611.88	(0.0, 0.5835459663771525, 1.0)	2528.06	1743.06	(0.0, 0.2138685807179863, 1.0)
159	3609.18	1475.89	(1.0, 0.5086317106405014, 0.0)	2371.61	1562.99	(0.0, 0.7900264006670277, 1.0)	2305.04	1518.38	(0.0, 0.709228217966837, 1.0)	2906.96	1346.37	(0.0, 0.3, 0.2669948411718303)
160	2561.26	1530.31	(0.0, 0.5069753298710928, 0.8159381031990052)	2347.5	1560.35	(0.0, 0.805665976686984, 1.0)	2304.48	1505.32	(0.0, 0.709228217966837, 1.0)	3599.42	1386.53	(1.0, 0.6397471197389766, 0.0)
161	2724.12	1607.01	(0.0, 0.06829639637932745, 0.6847321569919587)	2471.02	1204.86	(0.0, 1.0, 0.811657338149077)	2382.26	1240.54	(0.0, 0.9429061889648438, 0.6666389643562481)	2632.65	785.046	(1.0, 0.9640683521099866, 0.0)
162	2604.5	1645.45	(0.0, 0.246493236539269, 0.8409356355667115)	2700.24	1495.29	(0.0, 0.6648855073609286, 0.8587388277053833)	2513.02	1475.89	(0.0, 0.3359279192625947, 0.6174580931663514)	2973.91	681.681	(1.0, 0.6906378508238686, 0.0)
163	3542.26	1200.44	(1.0, 0.6906378508238686, 0.0)	2403.69	1214.16	(0.0, 0.9303996587090131, 1.0)	2362.14	1406.05	(0.0, 1.0, 0.7622756701951907)	3455.81	1039.58	(1.0, 0.6906378508238686, 0.0)
164	2464.03	881.12	(0.48804375374022513, 1.0, 0.0)	2652.2	1536.48	(0.0, 0.33426777317237405, 0.8543239712715149)	2580.64	1626.43	(0.0, 0.35381394666983906, 0.7037506878376008)	2333.18	1507.16	(0.0, 0.7900264006670277, 1.0)
165	2362.83	1228.99	(0.0, 1.0, 0.7956078007314615)	2631.23	1556.65	(0.0, 0.31585659485517364, 0.859474527835846)	2578.65	1630.17	(0.0, 0.3585064849518583, 0.7446938931941987)	2444.34	1607.18	(0.0, 0.5835459663771525, 1.0)
166	2429.39	1692.19	(0.0, 0.4596024169539916, 1.0)	2609.09	1629.37	(0.0, 0.25360538893269197, 0.8651994347572327)	2590.15	1654.38	(0.0, 0.2633005640760464, 0.826854693889618)	2371.61	1562.99	(0.0, 0.709228217966837, 1.0)
167	2489.18	1738.12	(0.0, 0.29311783936133917, 1.0)	2719.87	1325.49	(0.0, 0.5286645462501656, 0.826508629322052)	2551.69	1525.4	(0.0, 0.5678147554397583, 0.5053453681455332)	2347.5	1560.35	(0.0, 0.709228217966837, 1.0)
168	2477.6	1519.29	(0.0, 0.6530015130662086, 0.9207212805747986)	2410.08	1262.36	(0.0, 0.867643124519903, 1.0)	2324.76	1454.7	(0.0, 1.0, 0.84312220692577)	2471.02	1204.86	(0.0, 0.9429061889648438, 0.6666389643562481)
169	2622.55	1699.58	(0.0, 0.11402098517732574, 0.8820921659469605)	2980.25	697.009	(1.0, 0.6906378508238686, 0.0)	3186.15	727.907	(1.0, 0.6906378508238686, 0.0)	2700.24	1495.29	(0.0, 0.3359279192625947, 0.6174580931663514)
170	3607.68	1255.32	(1.0, 0.6906378508238686, 0.0)	3611.36	1349.5	(1.0, 0.6906378508238686, 0.0)	3589.46	1160.62	(1.0, 0.6906378508238686, 0.0)	2403.69	1214.16	(0.0, 1.0, 0.7622756701951907)
171	2819.42	1468.99	(0.0, 0.1421986961258294, 0.44655300974845885)	2678.56	1443.09	(0.0, 0.35883571181699353, 0.8205502510070801)	2588.79	1595.09	(0.0, 0.46265995474011545, 0.6233639299869538)	2652.2	1536.48	(0.0, 0.35381394666983906, 0.7037506878376008)
172	2578.75	1711.96	(0.0, 0.174607580909801, 0.9372634172439576)	2609.59	1822.8	(0.0, 0.5865421583460989, 0.7575537741184235)	2580.83	1457.07	(0.11472307542830329, 0.0, 1.0)	2631.23	1556.65	(0.0, 0.3585064849518583, 0.7446938931941987)
173	2431.57	1408.48	(0.0, 0.8751317263800392, 0.9569334268569947)	2456.01	1746.45	(0.0, 0.5027546726199237, 1.0)	2444.71	1651.37	(0.0, 0.31843631779781134, 1.0)	2609.09	1629.37	(0.0, 0.2633005640760464, 0.826854693889618)
174	2398.6	1059.08	(0.0, 1.0, 0.43129481562202576)	3582.98	1276.73	(1.0, 0.6906378508238686, 0.0)	3586.13	1156.52	(1.0, 0.6906378508238686, 0.0)	2719.87	1325.49	(0.0, 0.5678147554397583, 0.5053453681455332)
175	3488.37	1117.08	(0.9978127360343934, 0.6891272435394775, 0.0)	2702.74	1521.72	(0.0, 0.48239907544017596, 0.8552911162376404)	2544.48	1568.06	(0.0, 0.27664569538268696, 0.6326061964035035)	2410.08	1262.36	(0.0, 1.0, 0.84312220692577)
176	3221.52	1015.46	(0.7862800538539887, 0.5430347665393944, 0.0)	2667.49	1622.92	(0.0, 0.3783706780087768, 0.8652208924293519)	2564.16	1614.16	(0.0, 0.1631208765044487, 0.7627154767513276)	2980.25	697.009	(1.0, 0.6906378508238686, 0.0)
177	2725.14	853.598	(0.9687037348747254, 0.8494136758344285, 0.0)	2925.39	689.328	(1.0, 0.6906378508238686, 0.0)	2983.38	775.618	(1.0, 0.6906378508238686, 0.0)	3611.36	1349.5	(1.0, 0.6906378508238686, 0.0)
178	3519.28	1025.91	(1.0, 0.6906378508238686, 0.0)	2981.34	1161.54	(0.0, 0.3653015348998202, 0.835335659980774)	2580.78	1601.62	(0.47883814871311187, 0.3307037499197036, 0.0)	2678.56	1443.09	(0.0, 0.46265995474011545, 0.6233639299869538)
179	3530.9	1052.71	(1.0, 0.6906378508238686, 0.0)	2593.71	1766.39	(0.0, 0.4761125524658923, 0.9092532277107239)	2518.61	1604.16	(0.0, 0.03778797628672659, 0.9812358498573304)	2609.59	1822.8	(0.11472307542830329, 0.0, 1.0)
180	2765.6	1452.18	(0.0, 0.2926255277561117, 0.5014609724283219)	2372.15	1405.36	(0.0, 0.8367008130217259, 1.0)	2330.51	1473.16	(0.0, 0.9303996587090131, 1.0)	2456.01	1746.45	(0.0, 0.31843631779781134, 1.0)
181	2778.25	1544.36	(0.0, 0.0731594067234123, 0.5659777402877808)	3549.81	1198.45	(1.0, 0.6906378508238686, 0.0)	3487.03	969.233	(1.0, 0.6906378508238686, 0.0)	3582.98	1276.73	(1.0, 0.6906378508238686, 0.0)
182	2639.07	1614	(0.0, 0.22692149131123157, 0.7741647243499756)	2733.36	710.092	(1.0, 0.6906378508238686, 0.0)	3107.12	694.227	(1.0, 0.7676712282685858, 0.0)	2702.74	1521.72	(0.0, 0.27664569538268696, 0.6326061964035035)
183	2595.49	1621.37	(0.0, 0.30582188270573973, 0.8321691632270813)	3586.71	1337.65	(1.0, 0.6906378508238686, 0.0)	3588.05	1120.56	(1.0, 0.6906378508238686, 0.0)	2667.49	1622.92	(0.0, 0.1631208765044487, 0.7627154767513276)
184	3632.55	1251.64	(1.0, 0.6906378508238686, 0.0)	3570.09	1479.91	(0.8306899965766212, 0.9441523432731629, 0.0)	2654.67	925.352	(1.0, 0.49233467269731623, 0.0)	2925.39	689.328	(1.0, 0.6906378508238686, 0.0)
185	3039.82	712.476	(1.0, 0.6906378508238686, 0.0)	3610.96	1137.87	(0.9645085811614991, 0.6661261335945566, 0.0)	3365.58	974.447	(1.0, 0.6906378508238686, 0.0)	2981.34	1161.54	(0.47883814871311187, 0.3307037499197036, 0.0)
186	2492.02	1593.04	(0.0, 0.5294524208861007, 0.938716459274292)	2322.75	1510.23	(0.0, 0.709228217966837, 1.0)	2325.25	1569.48	(0.0, 0.7900264006670277, 1.0)	2593.71	1766.39	(0.0, 0.03778797628672659, 0.9812358498573304)
187	2477.41	954.709	(0.2691219075947142, 1.0, 0.0)	3256.01	895.851	(0.8567783117294312, 0.5917235318453169, 0.0)	3285.6	1007.02	(0.9652216911315918, 0.6666186343317025, 0.0)	2372.15	1405.36	(0.0, 0.9303996587090131, 1.0)
188	2714.43	2015.77	(0.4865149475142809, 0.0, 1.0)	2579.94	1522.41	(0.0, 0.4368233065384139, 0.8342208147048951)	2562.44	1573.65	(0.0, 0.4921690488480841, 0.7921085238456727)	3549.81	1198.45	(1.0, 0.6906378508238686, 0.0)
189	2509.58	1000.6	(0.20603861006250757, 1.0, 0.0)	2378.76	1628.73	(0.0, 0.7817140693639304, 0.7982695579528809)	2546.75	1364.48	(0.0, 0.6026490227562169, 1.0)	2733.36	710.092	(1.0, 0.7676712282685858, 0.0)
190	2519.33	993.156	(0.2691219075947142, 1.0, 0.0)	3446.64	1100.89	(1.0, 0.6906378508238686, 0.0)	3521.68	1154.54	(0.9616539955139161, 0.6641546486979172, 0.0)	3586.71	1337.65	(1.0, 0.6906378508238686, 0.0)
191	3489.07	968.562	(1.0, 0.6906378508238686, 0.0)	3571.06	1203.13	(1.0, 0.6906378508238686, 0.0)	3590.21	1236.92	(1.0, 0.6906378508238686, 0.0)	3570.09	1479.91	(1.0, 0.49233467269731623, 0.0)
192	2430.55	869.376	(0.4382296226198523, 1.0, 0.0)	2885.54	833.161	(1.0, 0.6906378508238686, 0.0)	3489.02	960.939	(0.9605059504508973, 0.663361765322945, 0.0)	3610.96	1137.87	(1.0, 0.6906378508238686, 0.0)
193	2454.45	850.565	(0.5348328231073154, 1.0, 0.0)	2339.38	1404.14	(0.0, 0.6751112458986848, 1.0)	2333.34	1595.31	(0.0, 0.9303996587090131, 1.0)	2322.75	1510.23	(0.0, 0.7900264006670277, 1.0)
194	2962.81	703.904	(1.0, 0.6906378508238686, 0.0)	2614.25	1553.12	(0.0, 0.6555568699471307, 0.8136831998825074)	2537.71	1448.67	(0.0, 0.3827414913450413, 0.7612887799739838)	3256.01	895.851	(0.9652216911315918, 0.6666186343317025, 0.0)
195	2776.08	1462.3	(0.0, 0.24735158392036966, 0.4919926106929779)	2710.16	1304.49	(0.0, 0.33531608581218214, 0.9769529581069947)	2520.05	1690.44	(0.0, 0.583370316028595, 0.4734967978629553)	2579.94	1522.41	(0.0, 0.4921690488480841, 0.7921085238456727)
196	3554.36	1074.76	(1.0, 0.6906378508238686, 0.0)	2485.09	1745.02	(0.0, 0.4596024169539916, 1.0)	2417.92	1690.75	(0.0, 0.29311783936133917, 1.0)	2378.76	1628.73	(0.0, 0.6026490227562169, 1.0)
197	2534.3	811.029	(0.7932217473051857, 1.0, 0.0)	3584.13	1189.41	(1.0, 0.6906378508238686, 0.0)	3533.45	1056.67	(1.0, 0.6906378508238686, 0.0)	3446.64	1100.89	(0.9616539955139161, 0.6641546486979172, 0.0)
198	3002.61	750.754	(1.0, 0.6906378508238686, 0.0)	3409.4	1062.96	(1.0, 0.6906378508238686, 0.0)	3329	835.492	(0.9428211331367493, 0.651147961100889, 0.0)	3571.06	1203.13	(1.0, 0.6906378508238686, 0.0)
199	2597.02	841.345	(0.8798262298399924, 1.0, 0.0)	2433.56	1625.68	(0.0, 0.9792607792392758, 1.0)	2376.76	1374.77	(0.0, 0.5640174044624855, 1.0)	2885.54	833.161	(0.9605059504508973, 0.663361765322945, 0.0)
200	3600.22	1209.26	(1.0, 0.6906378508238686, 0.0)	2433.02	1635.8	(0.0, 0.8831716101752862, 1.0)	2378.84	1434.46	(0.0, 0.544049746825638, 1.0)	2339.38	1404.14	(0.0, 0.9303996587090131, 1.0)
201	2760.92	1515.94	(0.0, 0.17606555780898084, 0.5529066503047944)	3475.39	1039.43	(0.6584522451733261, 1.0, 0.0)	2504.12	857.087	(1.0, 0.6906378508238686, 0.0)	2614.25	1553.12	(0.0, 0.3827414913450413, 0.7612887799739838)
202	2525.54	1605.22	(0.0, 0.45362990150297716, 0.9022887825965882)	3385.81	900.183	(0.6584522451733261, 1.0, 0.0)	2543.5	902.047	(1.0, 0.6906378508238686, 0.0)	2710.16	1304.49	(0.0, 0.583370316028595, 0.4734967978629553)
203	3571.99	1106.88	(1.0, 0.6906378508238686, 0.0)	2548.59	1536.12	(0.0, 0.3941979970779492, 0.8576934814453125)	2566.27	1607.91	(0.0, 0.5223342067788429, 0.8406570434570313)	2485.09	1745.02	(0.0, 0.29311783936133917, 1.0)
204	3568.5	1110.56	(1.0, 0.6906378508238686, 0.0)	2981.44	692.627	(0.9520864963531495, 0.6575469716397662, 0.0)	3122.63	850.466	(1.0, 0.6906378508238686, 0.0)	3584.13	1189.41	(1.0, 0.6906378508238686, 0.0)
205	3254.26	765.841	(1.0, 0.6906378508238686, 0.0)	3008.18	713.296	(1.0, 0.6906378508238686, 0.0)	3327.16	843.098	(1.0, 0.6906378508238686, 0.0)	3409.4	1062.96	(0.9428211331367493, 0.651147961100889, 0.0)
206	2848.94	1548.17	(0.13741081223317975, 0.0, 0.5084496766328812)	3261.72	927.111	(1.0, 0.6906378508238686, 0.0)	3426.93	958.336	(0.9272602677345276, 0.6404010384625392, 0.0)	2433.56	1625.68	(0.0, 0.5640174044624855, 1.0)
207	2403.53	1329.52	(0.0, 1.0, 0.9539150824633933)	2539.93	1770.66	(0.0, 0.5236303132677644, 1.0)	2458.54	1636.34	(0.0, 0.158102336292111, 1.0)	2433.02	1635.8	(0.0, 0.544049746825638, 1.0)
208	2507.43	1475.74	(0.0, 0.6708643441377539, 0.8664608478546143)	2518.64	1772.99	(0.0, 0.48083371237881467, 0.9563982963562012)	2495.66	1628.14	(0.0, 0.1862950987922245, 1.0)	3475.39	1039.43	(1.0, 0.6906378508238686, 0.0)
209	2794.73	1559.32	(0.014251461066017504, 0.0, 0.5640409171581269)	3391.81	948.344	(0.9956527829170227, 0.6876354981606164, 0.0)	3374.79	954.565	(1.0, 0.6906378508238686, 0.0)	3385.81	900.183	(1.0, 0.6906378508238686, 0.0)
210	2761.5	1498.18	(0.0, 0.20985298213337497, 0.5363437563180924)	3388.86	926.827	(0.9345458626747132, 0.6454327460940021, 0.0)	3326.77	971.245	(1.0, 0.6906378508238686, 0.0)	2517.92	1102.16	(0.0, 0.9292295455932618, 0.3248262523995873)
211	2912.99	1653	(0.4390136900726753, 0.0, 0.629273521900177)	2664.09	1772.46	(0.0, 0.12926198596823468, 1.0)	2562.97	1762.95	(0.13142155575517855, 0.0, 0.9216661334037781)	2548.59	1536.12	(0.0, 0.5223342067788429, 0.8406570434570313)
212	3015.48	724.635	(1.0, 0.6906378508238686, 0.0)	2442.99	908.992	(0.2691219075947142, 1.0, 0.0)	2485.65	960.243	(0.32881837181838414, 1.0, 0.0)	2981.44	692.627	(1.0, 0.6906378508238686, 0.0)
213	3183.97	779.497	(1.0, 0.6906378508238686, 0.0)	2425.77	941.775	(0.0, 1.0, 0.8587210403953307)	2381.69	1270.7	(0.13944647523905385, 1.0, 0.0)	3008.18	713.296	(1.0, 0.6906378508238686, 0.0)
214	2402.02	1083.64	(0.0, 1.0, 0.4678262303699574)	2438.1	946.453	(0.0, 1.0, 0.9057394990485568)	2394.59	1305.68	(0.20603861006250757, 1.0, 0.0)	3261.72	927.111	(0.9272602677345276, 0.6404010384625392, 0.0)
215	2565.66	878.319	(0.7620004678798051, 1.0, 0.0)	2563.3	855.448	(0.9994301080703736, 0.6902442618863895, 0.0)	3065.36	799.28	(0.7932217473051857, 1.0, 0.0)	2539.93	1770.66	(0.0, 0.158102336292111, 1.0)
216	3602.43	1139.09	(1.0, 0.6906378508238686, 0.0)	3158.03	754.616	(1.0, 0.6906378508238686, 0.0)	3206.31	738.616	(1.0, 0.6906378508238686, 0.0)	2518.64	1772.99	(0.0, 0.1862950987922245, 1.0)
217	3605.74	1146.3	(1.0, 0.6906378508238686, 0.0)	2701.38	1227.44	(0.0, 0.4540758627493605, 0.8346219539642334)	2561.66	1572.38	(0.0, 0.623498547077179, 0.31292891194650496)	3391.81	948.344	(1.0, 0.6906378508238686, 0.0)
218	2414.48	1203.87	(0.0, 1.0, 0.7447068569044077)	3572.32	1380.76	(1.0, 0.6906378508238686, 0.0)	3536.72	1023.71	(1.0, 0.6397471197389766, 0.0)	3388.86	926.827	(1.0, 0.6906378508238686, 0.0)
219	2654.46	1666.13	(0.0, 0.10542852143463624, 0.815618920326233)	3536.79	1315	(1.0, 0.6906378508238686, 0.0)	3509.72	1085.96	(1.0, 0.6906378508238686, 0.0)	2664.09	1772.46	(0.13142155575517855, 0.0, 0.9216661334037781)
220	2424.43	943.159	(0.13944647523905385, 1.0, 0.0)	2328.34	1543.24	(0.0, 0.6923272049403497, 1.0)	2324.05	1581.39	(0.0, 0.7421987902793772, 1.0)	2442.99	908.992	(0.32881837181838414, 1.0, 0.0)
221	3433.14	895.662	(1.0, 0.6906378508238686, 0.0)	2832.3	2045.92	(0.7620004678798051, 1.0, 0.0)	2536.88	844.643	(0.6787757372106515, 0.0, 1.0)	2425.77	941.775	(0.13944647523905385, 1.0, 0.0)
222	2676.19	1744.64	(0.1003128938787465, 0.0, 0.8743916034698487)	3591.33	1415.31	(1.0, 0.6906378508238686, 0.0)	3560.74	1147.16	(1.0, 0.590201925770717, 0.0)	2438.1	946.453	(0.20603861006250757, 1.0, 0.0)
223	2537.74	1630.12	(0.0, 0.397763976733858, 0.9095675826072693)	2546.11	1701.41	(0.0, 0.8372543334960938, 0.785075941604217)	2526.14	1326.37	(0.0, 0.25632002574107754, 0.9590747237205506)	2563.3	855.448	(0.7932217473051857, 1.0, 0.0)
224	2520.94	859.48	(0.6949315577280628, 1.0, 0.0)	2414.82	1516.32	(0.0, 0.6340667493059974, 0.964282500743866)	2459.73	1553.18	(0.0, 0.7583266697951094, 1.0)	3158.03	754.616	(1.0, 0.6906378508238686, 0.0)
225	2511.25	1153.07	(0.0, 0.907627809047699, 0.4844121992930937)	2564.78	1733.41	(0.0, 0.21871543397519577, 0.8183693170547486)	2621.1	1640.15	(0.0, 0.18204919533812355, 0.9772087216377259)	2701.38	1227.44	(0.0, 0.623498547077179, 0.31292891194650496)
226	3619.44	1216.79	(1.0, 0.6906378508238686, 0.0)	3083.79	745.522	(1.0, 0.6906378508238686, 0.0)	3198.36	838.775	(1.0, 0.6906378508238686, 0.0)	3572.32	1380.76	(1.0, 0.6397471197389766, 0.0)
227	2489.29	834.992	(0.6584522451733261, 1.0, 0.0)	2991.05	679.163	(1.0, 0.6906378508238686, 0.0)	3278.52	771.873	(1.0, 0.6906378508238686, 0.0)	3536.79	1315	(1.0, 0.6906378508238686, 0.0)
228	3523.17	1117.44	(1.0, 0.6906378508238686, 0.0)	3010.09	700.246	(1.0, 0.6906378508238686, 0.0)	3351.16	826.766	(1.0, 0.6906378508238686, 0.0)	2328.34	1543.24	(0.0, 0.7421987902793772, 1.0)
229	2331.3	1604.91	(0.0, 0.6575528943197311, 1.0)	3586.36	1336.32	(1.0, 0.6906378508238686, 0.0)	3577.98	1269.26	(1.0, 0.6906378508238686, 0.0)	2832.3	2045.92	(0.6787757372106515, 0.0, 1.0)
230	2375.54	1300.49	(0.0, 1.0, 0.9057394990485568)	3601.6	1216.21	(1.0, 0.6906378508238686, 0.0)	3547.07	1044.41	(1.0, 0.6906378508238686, 0.0)	3591.33	1415.31	(1.0, 0.590201925770717, 0.0)
231	3609.06	1146.5	(1.0, 0.6906378508238686, 0.0)	3589.89	1204.72	(1.0, 0.6906378508238686, 0.0)	3543.26	1044.26	(1.0, 0.6906378508238686, 0.0)	2546.11	1701.41	(0.0, 0.25632002574107754, 0.9590747237205506)
232	3294.28	795.865	(1.0, 0.6906378508238686, 0.0)	2555.62	1746.86	(0.0, 0.35585938906004355, 0.9095079779624939)	2547.37	1645.56	(0.0, 0.158102336292111, 1.0)	2414.82	1516.32	(0.0, 0.7583266697951094, 1.0)
233	2550.12	1636.4	(0.0, 0.3728352584058247, 0.8994091629981995)	2517.04	1790.61	(0.0, 0.3596679832011219, 0.9786893010139466)	2513.89	1684.51	(0.0, 0.158102336292111, 1.0)	2564.78	1733.41	(0.0, 0.18204919533812355, 0.9772087216377259)
234	3624.19	1278.12	(1.0, 0.6906378508238686, 0.0)	2593.75	1842.16	(0.0, 0.6890439448896596, 0.8552476644515992)	2510.11	1457.27	(0.11472307542830329, 0.0, 1.0)	3083.79	745.522	(1.0, 0.6906378508238686, 0.0)
235	2514.21	1612.73	(0.0, 0.4634008728499796, 0.9217236518859864)	2640.86	1439.82	(0.0, 0.45020766923621486, 0.8275119543075562)	2565.77	1569.27	(0.0, 0.5220533147017765, 0.6742626309394837)	2991.05	679.163	(1.0, 0.6906378508238686, 0.0)
236	3246.59	918.274	(0.9267876625061036, 0.6400746394032922, 0.0)	3460.64	964.855	(1.0, 0.6906378508238686, 0.0)	3499.76	1022.85	(1.0, 0.6906378508238686, 0.0)	3010.09	700.246	(1.0, 0.6906378508238686, 0.0)
237	2467.84	960.154	(0.20603861006250757, 1.0, 0.0)	3004.54	714.651	(1.0, 0.6906378508238686, 0.0)	3201.68	737.621	(1.0, 0.6906378508238686, 0.0)	3586.36	1336.32	(1.0, 0.6906378508238686, 0.0)
238	2546.57	1548.28	(0.0, 0.508626525487226, 0.8439846515655518)	2991.22	702.678	(1.0, 0.6906378508238686, 0.0)	3205.43	744.658	(1.0, 0.6906378508238686, 0.0)	3601.6	1216.21	(1.0, 0.6906378508238686, 0.0)
239	3591.52	1009.33	(1.0, 0.6906378508238686, 0.0)	2870.92	677.068	(1.0, 0.6906378508238686, 0.0)	3156.52	712.463	(1.0, 0.6906378508238686, 0.0)	3589.89	1204.72	(1.0, 0.6906378508238686, 0.0)
240	3418.7	918.213	(1.0, 0.6906378508238686, 0.0)	2754.96	1331.16	(0.0, 0.1403002406855064, 0.5825273871421814)	2753.99	1537.32	(0.0, 0.5173902392387391, 0.4604684158313414)	2555.62	1746.86	(0.0, 0.158102336292111, 1.0)
241	3105.26	791.104	(1.0, 0.6906378508238686, 0.0)	3002.63	679.296	(1.0, 0.6906378508238686, 0.0)	3256.44	751.384	(1.0, 0.6906378508238686, 0.0)	2517.04	1790.61	(0.0, 0.158102336292111, 1.0)
242	2578.73	1575.3	(0.0, 0.41006913883862295, 0.8156446099281311)	3572.84	1260.31	(1.0, 0.6906378508238686, 0.0)	3505.14	976.71	(1.0, 0.6906378508238686, 0.0)	2593.75	1842.16	(0.11472307542830329, 0.0, 1.0)
243	3276.62	880.053	(0.9942435503005982, 0.6866622287750981, 0.0)	2665.99	1498.65	(0.0, 0.1801121448876558, 0.8421627163887024)	2625.56	1664.85	(0.0, 0.3882245574884319, 0.6652853071689606)	2640.86	1439.82	(0.0, 0.5220533147017765, 0.6742626309394837)
244	2337.14	1145.71	(0.0, 1.0, 0.686579824071059)	2577.57	1731.65	(0.0, 0.5007647461643977, 0.8059426426887513)	2569.25	1532.24	(0.0, 0.15232103885813997, 0.9634331941604615)	3460.64	964.855	(1.0, 0.6906378508238686, 0.0)
245	2475.78	815.684	(0.6949315577280628, 1.0, 0.0)	2560.76	1809.29	(0.0, 0.2617342943904775, 0.8929319858551026)	2577.63	1670.13	(0.0, 0.03851059487096897, 1.0)	3004.54	714.651	(1.0, 0.6906378508238686, 0.0)
246	3522.79	1177.15	(1.0, 0.6906378508238686, 0.0)	3025.93	718.287	(1.0, 0.6906378508238686, 0.0)	3213.43	729.023	(1.0, 0.6906378508238686, 0.0)	2991.22	702.678	(1.0, 0.6906378508238686, 0.0)
247	2475.77	854.469	(0.5786595241974481, 1.0, 0.0)	2655.96	1385.81	(0.0, 0.49028377041560506, 0.8401802062988282)	2551.63	1556.3	(0.0, 0.5899869287554009, 0.645135122537613)	2870.92	677.068	(1.0, 0.6906378508238686, 0.0)
248	2468.55	1495.46	(0.0, 0.7033710815205704, 0.9275304555892945)	2450.97	1661.41	(0.0, 0.5027546726199237, 1.0)	2448.17	1648.61	(0.0, 0.4814145627193538, 1.0)	2754.96	1331.16	(0.0, 0.5173902392387391, 0.4604684158313414)
249	2476.64	856.247	(0.5786595241974481, 1.0, 0.0)	2487.9	1711.58	(0.0, 0.3547467863587369, 0.7718557894229889)	2615.8	1574.59	(0.0, 0.34322643995255575, 1.0)	3002.63	679.296	(1.0, 0.6906378508238686, 0.0)
250	2505.66	858.122	(0.6584522451733261, 1.0, 0.0)	2336.78	1529.06	(0.0, 0.6923272049403497, 1.0)	2320.64	1585.01	(0.0, 0.7583266697951094, 1.0)	3572.84	1260.31	(1.0, 0.6906378508238686, 0.0)
251	2356.39	1430.99	(0.0, 0.8987849745564453, 1.0)	3314.35	1040.24	(1.0, 0.6906378508238686, 0.0)	3584.25	1061.81	(0.8495832562446595, 0.5867543541887557, 0.0)	2665.99	1498.65	(0.0, 0.3882245574884319, 0.6652853071689606)
252	2550.52	910.234	(0.6584522451733261, 1.0, 0.0)	3310.66	890.693	(0.9086816191673279, 0.6275699205448765, 0.0)	3301.68	972.528	(1.0, 0.6906378508238686, 0.0)	2577.57	1731.65	(0.0, 0.15232103885813997, 0.9634331941604615)
253	2592.63	861.917	(0.8519083472199531, 1.0, 0.0)	2541.76	1799.28	(0.0, 0.4081383989512473, 0.9845726966857911)	2500	1667.98	(0.0, 0.09974176863454876, 1.0)	2560.76	1809.29	(0.0, 0.03851059487096897, 1.0)
254	3592	1148.67	(1.0, 0.6906378508238686, 0.0)	2630.96	1493.9	(0.0, 0.3157692265401439, 0.9200026273727417)	2553.49	1668.91	(0.0, 0.4541439264353637, 0.7100038707256318)	3025.93	718.287	(1.0, 0.6906378508238686, 0.0)
255	3598.08	1119.93	(1.0, 0.6906378508238686, 0.0)	2555.73	1162.44	(0.0, 0.45799313583858786, 0.7371050000190735)	2613.15	1512.61	(0.0, 0.846978235244751, 0.42509157212952203)	2655.96	1385.81	(0.0, 0.5899869287554009, 0.645135122537613)
256	2324.06	1529.6	(0.0, 0.7742581165656084, 1.0)	3529.12	1383.69	(0.8719650983810425, 0.6022121015393064, 0.0)	3433.67	1256.78	(0.9982802152633667, 0.6386468924071445, 0.0)	2450.97	1661.41	(0.0, 0.4814145627193538, 1.0)
257	2862	774.73	(1.0, 0.6906378508238686, 0.0)	3652.84	1340.62	(0.06939223837796593, 1.0, 0.0)	2388.26	934.657	(1.0, 0.6906378508238686, 0.0)	2487.9	1711.58	(0.0, 0.34322643995255575, 1.0)
258	2572.81	899.51	(0.729318431644026, 1.0, 0.0)	2561.25	1736.24	(0.0, 0.3248630572082305, 0.8839819312095643)	2567.03	1644.38	(0.0, 0.18322336013021345, 0.9835114359855652)	2336.78	1529.06	(0.0, 0.7583266697951094, 1.0)
259	2803.32	1596.03	(0.11737986375984479, 0.0, 0.5994417548179627)	3631.68	1086.73	(1.0, 0.6906378508238686, 0.0)	2955.02	758.915	(1.0, 0.6906378508238686, 0.0)	3314.35	1040.24	(0.8495832562446595, 0.5867543541887557, 0.0)
260	2547.56	1636.23	(0.0, 0.3740805725641609, 0.902413296699524)	2551.21	1536.16	(0.0, 0.37114981754030896, 0.7709567725658417)	2612.47	1568.69	(0.0, 0.520146340383361, 0.8371358394622803)	3310.66	890.693	(1.0, 0.6906378508238686, 0.0)
261	2532.2	1652.05	(0.0, 0.3650797992150265, 0.9330735683441163)	3598.39	1257.97	(0.0, 1.0, 0.5018919665706445)	2313.74	1044.74	(1.0, 0.6906378508238686, 0.0)	2541.76	1799.28	(0.0, 0.09974176863454876, 1.0)
262	2660.63	1809.69	(0.1892257377413115, 0.0, 0.9663480997085572)	2524.83	1478.08	(0.0, 0.2072024663208089, 0.6506872951984406)	2706.03	1558.59	(0.0, 0.6428609902741169, 0.8477362275123597)	2630.96	1493.9	(0.0, 0.4541439264353637, 0.7100038707256318)
263	2708.63	1694.37	(0.09045604040102477, 0.0, 0.7884729385375977)	3278.07	1105.18	(0.9391455531120301, 0.6486094664120858, 0.0)	3431.67	1100.28	(0.7506584703922272, 0.5184331526944205, 0.0)	2555.73	1162.44	(0.0, 0.846978235244751, 0.42509157212952203)
264	2607	1618.67	(0.0, 0.2998141062283302, 0.8158214569091797)	3594.51	1285.07	(1.0, 0.6906378508238686, 0.0)	3569.84	1160.47	(1.0, 0.6906378508238686, 0.0)	3529.12	1383.69	(0.9982802152633667, 0.6386468924071445, 0.0)
265	2616.63	1690.71	(0.0, 0.13891114229007837, 0.8786153674125672)	2679.59	907.275	(0.3851544519277157, 1.0, 0.0)	2435.44	891.31	(0.8951026818395964, 0.9324599385261536, 0.0)	3652.84	1340.62	(1.0, 0.6906378508238686, 0.0)
266	2648.33	1638.39	(0.0, 0.1693745557516944, 0.7919562339782715)	2567.56	1756.46	(0.0, 0.41453353350656386, 1.0)	2460.36	1697.84	(0.0, 0.1291290104812276, 0.9989712715148926)	2561.25	1736.24	(0.0, 0.18322336013021345, 0.9835114359855652)
267	3635.67	1260.33	(1.0, 0.6906378508238686, 0.0)	3077.83	732.463	(1.0, 0.6906378508238686, 0.0)	3107.91	693.568	(1.0, 0.6906378508238686, 0.0)	3631.68	1086.73	(1.0, 0.6906378508238686, 0.0)
268	2532.13	1538.31	(0.0, 0.5496257038797567, 0.8592790842056275)	3607.26	1358.18	(1.0, 0.6906378508238686, 0.0)	3556.1	1115.68	(1.0, 0.6906378508242794, 0.0)	2551.21	1536.16	(0.0, 0.520146340383361, 0.8371358394622803)
269	3524.03	1352.41	(0.9867684721946717, 0.6814996568972804, 0.0)	2652.13	1731.56	(0.0, 0.17832651709100028, 0.9572260260581971)	2567.51	1720.75	(0.022368694231046888, 0.0, 0.8853028297424317)	3598.39	1257.97	(1.0, 0.6906378508238686, 0.0)
270	3447.25	1030.14	(1.0, 0.6906378508238686, 0.0)	2564.18	1793.94	(0.0, 0.35995427094706856, 0.8683357119560242)	2569.02	1625.9	(0.0, 0.03851059487096897, 1.0)	2524.83	1478.08	(0.0, 0.6428609902741169, 0.8477362275123597)
271	2311.99	1524.48	(0.0, 0.7742581165656084, 1.0)	3585.94	1209.65	(1.0, 0.6906378508238686, 0.0)	3478.89	993.546	(1.0, 0.6906378508238686, 0.0)	3278.07	1105.18	(0.7506584703922272, 0.5184331526944205, 0.0)
272	2774.24	1630.93	(0.11237748031002555, 0.0, 0.6625991046428681)	3626.16	1361.51	(1.0, 0.6906378508238686, 0.0)	3595.08	1203.87	(1.0, 0.6734062317880349, 0.0)	3594.51	1285.07	(1.0, 0.6906378508238686, 0.0)
273	3153.84	1642.08	(0.6740981221199036, 0.0, 0.2951700499488949)	2550.69	1799.37	(0.0, 0.6085510433149662, 0.9014085412025452)	2498.6	1532.74	(0.0, 0.06950507666054406, 1.0)	2679.59	907.275	(0.8951026818395964, 0.9324599385261536, 0.0)
274	2332.54	1597.65	(0.0, 0.6751112458986848, 1.0)	2586.56	1819.17	(0.0, 0.37724440190100184, 0.9641639471054078)	2515.42	1666.25	(0.05613597781201207, 0.0, 1.0)	2567.56	1756.46	(0.0, 0.1291290104812276, 0.9989712715148926)
275	2316.26	1581.88	(0.0, 0.709228217966837, 1.0)	2749.31	1459.19	(0.0, 0.3868616567894325, 0.8417311191558838)	2572.32	1597.15	(0.0, 0.31211470168293326, 0.5348588109016419)	3077.83	732.463	(1.0, 0.6906378508238686, 0.0)
276	2335.49	1365.09	(0.0, 0.9960490236271955, 1.0)	2828.8	689.891	(1.0, 0.6906378508238686, 0.0)	3216.25	777.469	(1.0, 0.6906378508238686, 0.0)	3607.26	1358.18	(1.0, 0.6906378508242794, 0.0)
277	2520.64	1592.25	(0.0, 0.4895698118281589, 0.8998622179031373)	3578.88	1316.17	(0.0, 0.29311783936133917, 1.0)	2410.28	1809.48	(1.0, 0.6906378508238686, 0.0)	2652.13	1731.56	(0.022368694231046888, 0.0, 0.8853028297424317)
278	2488.91	939.42	(0.3851544519277157, 1.0, 0.0)	3593.12	1248.02	(1.0, 0.6906378508238686, 0.0)	3467.81	1007.23	(1.0, 0.6906378508238686, 0.0)	2564.18	1793.94	(0.0, 0.03851059487096897, 1.0)
279	3462.22	1184.08	(0.9359235644340516, 0.646384239076148, 0.0)	3156.92	764.365	(1.0, 0.6906378508238686, 0.0)	3198.77	726.561	(1.0, 0.6906378508238686, 0.0)	3585.94	1209.65	(1.0, 0.6906378508238686, 0.0)
280	2391.45	1556.07	(0.0, 0.709228217966837, 1.0)	2943.44	659.94	(1.0, 0.6906378508238686, 0.0)	3248.75	764.935	(1.0, 0.6906378508238686, 0.0)	3626.16	1361.51	(1.0, 0.6734062317880349, 0.0)
281	2695.16	1668.12	(0.0, 0.005207311793994209, 0.7752231538295746)	3131.77	765.221	(1.0, 0.6906378508238686, 0.0)	3360.36	838.256	(1.0, 0.6906378508238686, 0.0)	2550.69	1799.37	(0.0, 0.06950507666054406, 1.0)
282	2517.62	1400.74	(0.0, 0.7617735451518799, 0.8329792499542237)	3566.95	1243.43	(1.0, 0.6906378508238686, 0.0)	3522.61	1067.52	(1.0, 0.6906378508238686, 0.0)	2586.56	1819.17	(0.05613597781201207, 0.0, 1.0)
283	2477.09	1627.33	(0.0, 0.5119121189777592, 0.9776212453842164)	3410.84	941.254	(1.0, 0.6906378508238686, 0.0)	3358.59	822.575	(1.0, 0.6906378508238686, 0.0)	2749.31	1459.19	(0.0, 0.31211470168293326, 0.5348588109016419)
284	3558.83	1151.82	(1.0, 0.6906378508238686, 0.0)	2657.98	1151.7	(0.0, 0.5508777229962332, 0.8865956544876099)	2518.24	1556.95	(0.0, 0.732127594947815, 0.10303731456387201)	2828.8	689.891	(1.0, 0.6906378508238686, 0.0)
285	2338.17	1263.47	(0.0, 1.0, 0.8587210403953307)	2599.29	1737.72	(0.0, 0.29749052712702145, 0.9342229843139649)	2547.92	1677.93	(0.0, 0.09456998819664411, 0.9481482982635498)	3578.88	1316.17	(1.0, 0.6906378508238686, 0.0)
286	2603.67	1570.24	(0.0, 0.37673460794459923, 0.7825575649738312)	2705.57	1623.25	(0.0, 0.31755667330792314, 0.9252104043960572)	2549.8	1670.06	(0.0, 0.07241846008864093, 0.726059514284134)	3593.12	1248.02	(1.0, 0.6906378508238686, 0.0)
287	2740.48	741.276	(1.0, 0.7676712282685858, 0.0)	2600.58	1757.74	(0.0, 0.5166410400533077, 0.8572834610939026)	2537.56	1550.42	(0.0, 0.03719511770737267, 0.9658411622047425)	3156.92	764.365	(1.0, 0.6906378508238686, 0.0)
288	2922.9	784.277	(1.0, 0.6906378508238686, 0.0)	3504.56	1233.38	(1.0, 0.6906378508238686, 0.0)	3576.77	1240.09	(0.9823925971984864, 0.6784775119944411, 0.0)	2943.44	659.94	(1.0, 0.6906378508238686, 0.0)
289	3211.92	727.898	(1.0, 0.6906378508238686, 0.0)	2389.74	1411.8	(0.0, 0.709228217966837, 1.0)	2372.02	1553.71	(0.0, 0.9145168324345931, 1.0)	3131.77	765.221	(1.0, 0.6906378508238686, 0.0)
290	3457	864.175	(1.0, 0.6906378508238686, 0.0)	3575.84	1179.97	(0.9230924129486084, 0.637522560190646, 0.0)	3357.01	1003.91	(1.0, 0.6906378508238686, 0.0)	3566.95	1243.43	(1.0, 0.6906378508238686, 0.0)
291	2695.63	809.597	(1.0, 0.8768559934831637, 0.0)	3206.07	786.135	(1.0, 0.6906378508238686, 0.0)	3366.13	851.496	(1.0, 0.6906378508238686, 0.0)	3410.84	941.254	(1.0, 0.6906378508238686, 0.0)
292	2400.56	1427.47	(0.0, 0.8987849745564453, 1.0)	2632.2	1611.8	(0.0, 0.30771919176508883, 0.9663445234298706)	2531.34	1693.09	(0.0, 0.2501447221397065, 0.7855408072471619)	2657.98	1151.7	(0.0, 0.732127594947815, 0.10303731456387201)
293	2437.13	1611.88	(0.0, 0.5835459663771525, 1.0)	2694.72	1747.93	(0.0, 0.39126582469045523, 1.0)	2485.98	1695.18	(0.14744685806568925, 0.0, 0.8693748593330384)	2599.29	1737.72	(0.0, 0.09456998819664411, 0.9481482982635498)
294	2305.04	1518.38	(0.0, 0.7900264006670277, 1.0)	3414.67	1022.73	(1.0, 0.6906378508238686, 0.0)	3542.46	1120.59	(0.977606999874115, 0.6751723973434288, 0.0)	2705.57	1623.25	(0.0, 0.07241846008864093, 0.726059514284134)
295	2304.48	1505.32	(0.0, 0.805665976686984, 1.0)	3566.54	1137.84	(1.0, 0.6906378508238686, 0.0)	3536.9	1001.06	(1.0, 0.6906378508238686, 0.0)	2600.58	1757.74	(0.0, 0.03719511770737267, 0.9658411622047425)
296	2636.39	1795.57	(0.11083013676389818, 0.0, 0.9660666465759278)	3611.95	1225.33	(1.0, 0.6906378508238686, 0.0)	3543.27	1008.15	(1.0, 0.6906378508238686, 0.0)	3504.56	1233.38	(0.9823925971984864, 0.6784775119944411, 0.0)
297	2540.98	1608.25	(0.0, 0.42727587214548135, 0.887542474269867)	3610.03	1295.37	(1.0, 0.6906378508238686, 0.0)	3549.98	1087.98	(1.0, 0.6906378508238686, 0.0)	2389.74	1411.8	(0.0, 0.9145168324345931, 1.0)
298	2488.29	1448.4	(0.0, 0.7393854277864478, 0.8836915373802186)	2505.62	1717.03	(0.0, 0.4814145627193538, 1.0)	2470.66	1647.14	(0.0, 0.31843631779781134, 1.0)	3575.84	1179.97	(1.0, 0.6906378508238686, 0.0)
299	2382.26	1240.54	(0.0, 1.0, 0.811657338149077)	3477.07	1128.67	(1.0, 0.6906378508238686, 0.0)	3371.9	937.017	(0.9788889169692994, 0.6760577378109813, 0.0)	3206.07	786.135	(1.0, 0.6906378508238686, 0.0)
300	2513.02	1475.89	(0.0, 0.6648855073609286, 0.8587388277053833)	3638.74	1349.92	(1.0, 0.6906378508238686, 0.0)	3522.8	994.815	(1.0, 0.6906378508238686, 0.0)	2632.2	1611.8	(0.0, 0.2501447221397065, 0.7855408072471619)
301	2372.6	1546.26	(0.0, 0.7258426738973789, 1.0)	2948.78	679.273	(1.0, 0.6906378508238686, 0.0)	3254.77	757.092	(1.0, 0.6906378508238686, 0.0)	2694.72	1747.93	(0.14744685806568925, 0.0, 0.8693748593330384)
302	3015.77	1587.81	(0.5242295295000077, 0.0, 0.44990265987357875)	2358.93	1445.78	(0.0, 0.805665976686984, 1.0)	2333.18	1499.89	(0.0, 0.867643124519903, 1.0)	3414.67	1022.73	(0.977606999874115, 0.6751723973434288, 0.0)
303	3054.17	1571.18	(0.5197744399309159, 0.0, 0.344912938356845)	2604.46	1724.74	(0.0, 0.31781718407957654, 0.925969409942627)	2548.03	1668.66	(0.0, 0.09275410141430722, 0.9299424171447754)	3566.54	1137.84	(1.0, 0.6906378508238686, 0.0)
304	2547.23	905.934	(0.6584522451733261, 1.0, 0.0)	2614.78	1255.92	(0.3851544519277157, 1.0, 0.0)	2479.77	933.81	(0.0, 0.7264431595802308, 0.5409872020907007)	3611.95	1225.33	(1.0, 0.6906378508238686, 0.0)
305	2477.99	852.967	(0.619831234104125, 1.0, 0.0)	2556.43	1721.97	(0.0, 0.3106045736026942, 0.6451914787292481)	2686.34	1521.71	(0.0, 0.2078110392652055, 0.9716763377189637)	3610.03	1295.37	(1.0, 0.6906378508238686, 0.0)
306	2362.14	1406.05	(0.0, 0.9303996587090131, 1.0)	3525.09	1467.01	(0.9657915711402894, 0.6670122150361368, 0.0)	3498.84	1248.79	(1.0, 0.49233467269731623, 0.0)	2505.62	1717.03	(0.0, 0.31843631779781134, 1.0)
307	2726.85	1621.92	(0.0, 0.02683502421285862, 0.6968218564987183)	2474.28	994.27	(0.0, 0.5027546726199237, 1.0)	2405.46	1676.29	(0.06939223837796593, 1.0, 0.0)	3477.07	1128.67	(0.9788889169692994, 0.6760577378109813, 0.0)
308	2580.64	1626.43	(0.0, 0.33426777317237405, 0.8543239712715149)	2632.23	1773.07	(0.0, 0.39978208670221543, 0.9644143462181092)	2512.12	1660.94	(0.053088107495509164, 0.0, 0.9457055807113648)	3638.74	1349.92	(1.0, 0.6906378508238686, 0.0)
309	2578.65	1630.17	(0.0, 0.31585659485517364, 0.859474527835846)	3578.82	1245.07	(1.0, 0.6906378508238686, 0.0)	3555.7	1108.81	(1.0, 0.6906378508238686, 0.0)	2948.78	679.273	(1.0, 0.6906378508238686, 0.0)
310	2590.15	1654.38	(0.0, 0.25360538893269197, 0.8651994347572327)							2358.93	1445.78	(0.0, 0.867643124519903, 1.0)
311	2640.59	1715.25	(0.0, 0.03384708958912447, 0.8789033174514771)							2604.46	1724.74	(0.0, 0.09275410141430722, 0.9299424171447754)
312	2479.63	1581.3	(0.0, 0.5721726885716327, 0.9494293808937073)							2614.78	1255.92	(0.0, 0.7264431595802308, 0.5409872020907007)
313	2551.69	1525.4	(0.0, 0.5286645462501656, 0.826508629322052)							2556.43	1721.97	(0.0, 0.2078110392652055, 0.9716763377189637)
314	2606.82	1719.3	(0.0, 0.09158069269236885, 0.9181779503822327)							3525.09	1467.01	(1.0, 0.49233467269731623, 0.0)
315	2324.76	1454.7	(0.0, 0.867643124519903, 1.0)							2474.28	994.27	(0.06939223837796593, 1.0, 0.0)
316	3557.89	1092.49	(1.0, 0.6906378508238686, 0.0)							2632.23	1773.07	(0.053088107495509164, 0.0, 0.9457055807113648)
317	2498.04	878.278	(0.5786595241974481, 1.0, 0.0)							3578.82	1245.07	(1.0, 0.6906378508238686, 0.0)
318	2541.08	855.396	(0.729318431644026, 1.0, 0.0)							2968.99	788.062	(1.0, 0.6906378508238686, 0.0)
319	3186.15	727.907	(1.0, 0.6906378508238686, 0.0)							3315.51	816.439	(1.0, 0.6906378508238686, 0.0)
320	3589.46	1160.62	(1.0, 0.6906378508238686, 0.0)							3606.65	1289.27	(1.0, 0.6906378508238686, 0.0)
321	2585.42	1574.63	(0.0, 0.40593193199473543, 0.8074155330657959)							3409.02	1007.89	(0.9805949211120606, 0.6772359688456345, 0.0)
322	2588.79	1595.09	(0.0, 0.35883571181699353, 0.8205502510070801)							3591.46	1170.43	(1.0, 0.6906378508238686, 0.0)
323	2546.57	1537.52	(0.0, 0.5214740741186245, 0.8392727255821228)							2416.65	1789.83	(0.0, 0.31843631779781134, 1.0)
324	2660.28	1328.01	(0.0, 0.6452718257904053, 0.5844481802415493)							2693.48	1131.76	(0.19143046415295756, 0.7113150537014008, 0.0)
325	2381.17	1037.73	(0.0, 1.0, 0.3919959076144961)							3079.28	1614.58	(0.5987839281558991, 0.0, 0.38547198894213175)
326	3511.48	994.547	(1.0, 0.6906378508238686, 0.0)							3050.37	739.111	(1.0, 0.6906378508238686, 0.0)
327	2580.83	1457.07	(0.0, 0.5865421583460989, 0.7575537741184235)							2618.07	815.516	(0.9599368775610841, 1.0, 0.0)
328	3547.26	1109.12	(1.0, 0.6906378508238686, 0.0)							2873.66	714.352	(1.0, 0.6906378508238686, 0.0)
329	2444.71	1651.37	(0.0, 0.5027546726199237, 1.0)							3389.47	988.888	(0.9754648089408875, 0.6736929192012502, 0.0)
330	3579.15	1124.1	(1.0, 0.6906378508238686, 0.0)							3468.46	1096.64	(0.9919887661933899, 0.6851049895252239, 0.0)
331	3586.13	1156.52	(1.0, 0.6906378508238686, 0.0)							3543.44	1196.99	(1.0, 0.6906378508238686, 0.0)
332	2544.48	1568.06	(0.0, 0.48239907544017596, 0.8552911162376404)							3411.98	1578.05	(0.9072986721992493, 0.21162908617412252, 0.0)
333	2564.16	1614.16	(0.0, 0.3783706780087768, 0.8652208924293519)							2485.72	1435.26	(0.0, 0.7579584917360028, 0.889450478553772)
334	2983.38	775.618	(1.0, 0.6906378508238686, 0.0)							3417.01	1210.71	(0.8682330131530762, 0.5996345822183722, 0.0)
335	2796.96	827.096	(0.9800035834312439, 0.7207733779815947, 0.0)							3543.52	1237.24	(1.0, 0.6906378508238686, 0.0)
336	2580.78	1601.62	(0.0, 0.3653015348998202, 0.835335659980774)							3486.07	1122.7	(0.9939197182655335, 0.686438578114373, 0.0)
337	2518.61	1604.16	(0.0, 0.4761125524658923, 0.9092532277107239)							2459.78	1032.87	(0.0, 1.0, 0.19982198466289613)
338	3551.69	1143.81	(1.0, 0.6906378508238686, 0.0)							2387.84	1407.11	(0.0, 0.9303996587090131, 1.0)
339	2330.51	1473.16	(0.0, 0.8367008130217259, 1.0)							3557.6	1067.19	(1.0, 0.6906378508238686, 0.0)
340	2592.31	815.572	(0.907040154756432, 1.0, 0.0)							2781.37	708.541	(1.0, 0.7051272767557525, 0.0)
341	3487.03	969.233	(1.0, 0.6906378508238686, 0.0)							3354.11	968.802	(0.9652756333351136, 0.6666558888592115, 0.0)
342	3107.12	694.227	(1.0, 0.6906378508238686, 0.0)							2732.62	721.885	(1.0, 0.7676712282685858, 0.0)
343	3588.05	1120.56	(1.0, 0.6906378508238686, 0.0)							3029.45	738.151	(1.0, 0.6906378508238686, 0.0)
344	2654.67	925.352	(0.8306899965766212, 0.9441523432731629, 0.0)							2927.69	716.431	(1.0, 0.6906378508238686, 0.0)
345	2584.51	1619.8	(0.0, 0.33050598389100316, 0.8447095632553101)							3524.64	1154.56	(1.0, 0.6906378508238686, 0.0)
346	3365.58	974.447	(0.9645085811614991, 0.6661261335945566, 0.0)							3124.96	720.277	(1.0, 0.6906378508238686, 0.0)
347	2325.25	1569.48	(0.0, 0.709228217966837, 1.0)							3555.17	1196.17	(1.0, 0.6906378508238686, 0.0)
348	3285.6	1007.02	(0.8567783117294312, 0.5917235318453169, 0.0)							2663.09	761.304	(1.0, 0.8973191949703556, 0.0)
349	2338.46	1233	(0.0, 1.0, 0.811657338149077)							2662.09	855.801	(1.0, 0.9885121578598228, 0.0)
350	2562.44	1573.65	(0.0, 0.4368233065384139, 0.8342208147048951)							2531.7	859.212	(0.729318431644026, 1.0, 0.0)
351	2546.75	1364.48	(0.0, 0.7817140693639304, 0.7982695579528809)							3036.42	729.33	(1.0, 0.6906378508238686, 0.0)
352	2457.85	1478.6	(0.0, 0.7395825106047059, 0.9361491084098816)							2848.1	1188.88	(0.4404536868938268, 0.500614407658577, 0.0)
353	2756.51	822.96	(1.0, 0.8018035421311696, 0.0)							2497.72	1374.53	(0.0, 0.8347701802351949, 0.8670756101608277)
354	3521.68	1154.54	(1.0, 0.6906378508238686, 0.0)							3306.92	1199.96	(0.719482558965683, 0.4969018882293167, 0.0)
355	3590.21	1236.92	(1.0, 0.6906378508238686, 0.0)							2739.14	1128.66	(0.3881799781317926, 0.6708262145519257, 0.0)
356	3489.02	960.939	(1.0, 0.6906378508238686, 0.0)							2445.83	1724.05	(0.0, 0.39126582469045523, 1.0)
357	2333.34	1595.31	(0.0, 0.6751112458986848, 1.0)							2574.94	987.59	(0.4759276366540925, 0.9751741170883179, 0.0)
358	2537.71	1448.67	(0.0, 0.6555568699471307, 0.8136831998825074)							3548.79	1047.68	(1.0, 0.6906378508238686, 0.0)
359	2520.05	1690.44	(0.0, 0.33531608581218214, 0.9769529581069947)							2518.46	971.261	(0.32881837181838414, 1.0, 0.0)
360	2609.4	1003.52	(0.4935801623338491, 0.9228681206703186, 0.0)							2737.42	729.217	(1.0, 0.7676712282685858, 0.0)
361	2570.31	1010.71	(0.36584665094398394, 0.949869978427887, 0.0)							2548.79	839.054	(0.7932217473051857, 1.0, 0.0)
362	3287.21	1174.92	(0.7054514467716217, 0.4872114710589416, 0.0)							3578.39	1143.4	(1.0, 0.6906378508238686, 0.0)
363	2669.49	1598.13	(0.0, 0.19454832550585327, 0.7279430508613587)							2893.42	749.838	(1.0, 0.6906378508238686, 0.0)
364	2417.92	1690.75	(0.0, 0.4596024169539916, 1.0)							3529.43	1168.48	(1.0, 0.6906378508238686, 0.0)
365	3533.45	1056.67	(1.0, 0.6906378508238686, 0.0)							3486.3	1364.33	(0.9360874772071839, 0.6303671406500577, 0.0)
366	3329	835.492	(1.0, 0.6906378508238686, 0.0)							2515.94	872.358	(0.6584522451733261, 1.0, 0.0)
367	3204.22	751.169	(1.0, 0.6906378508238686, 0.0)							2552.11	1531.2	(0.0, 0.5332194100692932, 0.8336296558380127)
368	2341.2	1418.04	(0.0, 0.9145168324345931, 1.0)							3325.48	970.777	(0.9376022100448609, 0.6475435752730921, 0.0)
369	2375.96	1260.48	(0.0, 1.0, 0.84312220692577)							2604.76	830.391	(0.907040154756432, 1.0, 0.0)
370	2376.76	1374.77	(0.0, 0.9792607792392758, 1.0)							3447.37	1254.77	(0.8959175825119019, 0.6187545937013359, 0.0)
371	2378.84	1434.46	(0.0, 0.8831716101752862, 1.0)							2466.84	999.327	(0.0, 1.0, 0.004425968561602378)
372	2416.04	1125.85	(0.0, 1.0, 0.5912625399726408)							2498.42	930.342	(0.4382296226198523, 1.0, 0.0)
373	2504.12	857.087	(0.6584522451733261, 1.0, 0.0)							2617.75	1917.57	(0.24608888338970392, 0.0, 1.0)
374	2543.5	902.047	(0.6584522451733261, 1.0, 0.0)							2568.54	1183.85	(0.0, 0.8222334265708924, 0.4632719143367555)
375	2495.45	1504.9	(0.0, 0.6476394346553758, 0.8922586917877198)							2689.51	834.276	(1.0, 0.9186059128891011, 0.0)
376	2552.29	919.178	(0.619831234104125, 1.0, 0.0)							3420.59	1333.14	(0.8452390909194947, 0.5837541091849603, 0.0)
377	2566.27	1607.91	(0.0, 0.3941979970779492, 0.8576934814453125)							3581.21	1532.63	(1.0, 0.42660488314092326, 0.0)
378	3122.63	850.466	(0.9520864963531495, 0.6575469716397662, 0.0)							3563.58	1254.65	(1.0, 0.6906378508238686, 0.0)
379	3327.16	843.098	(1.0, 0.6906378508238686, 0.0)							3632.31	1299.11	(1.0, 0.6906378508238686, 0.0)
380	3300.67	1028.51	(0.8470026731491089, 0.5849721058257723, 0.0)							3600.75	1399.59	(1.0, 0.623167078110521, 0.0)
381	3570.67	1168.03	(1.0, 0.6906378508238686, 0.0)							3600.2	1201.4	(1.0, 0.6906378508238686, 0.0)
382	3426.93	958.336	(1.0, 0.6906378508238686, 0.0)							2548.47	1944.82	(0.16960101443329823, 0.0, 1.0)
383	2458.54	1636.34	(0.0, 0.5236303132677644, 1.0)							3509.36	1087.99	(1.0, 0.6906378508238686, 0.0)
384	2495.66	1628.14	(0.0, 0.48083371237881467, 0.9563982963562012)							2520.27	1041.11	(0.0, 0.9826220750808716, 0.004349054412244429)
385	3374.79	954.565	(0.9956527829170227, 0.6876354981606164, 0.0)							2522.92	1022.54	(0.1391591146377637, 0.9979392766952515, 0.0)
386	3326.77	971.245	(0.9345458626747132, 0.6454327460940021, 0.0)							2589.57	1147.95	(0.0, 0.80825834274292, 0.28253893743366104)
387	2562.97	1762.95	(0.0, 0.12926198596823468, 1.0)							3420.83	1336.62	(0.8454044938087464, 0.5838683426809131, 0.0)
388	2485.65	960.243	(0.2691219075947142, 1.0, 0.0)							2498.36	857.542	(0.6584522451733261, 1.0, 0.0)
389	2381.69	1270.7	(0.0, 1.0, 0.8587210403953307)							3143.25	1006.78	(0.7688782393932343, 0.5310164147997833, 0.0)
390	2394.59	1305.68	(0.0, 1.0, 0.9057394990485568)							3514.24	1445.59	(0.9917937397956849, 0.5206169023439107, 0.0)
391	3065.36	799.28	(0.9994301080703736, 0.6902442618863895, 0.0)							3271.91	817.828	(1.0, 0.6906378508238686, 0.0)
392	3083.08	810.084	(0.9915181875228882, 0.6847799900835851, 0.0)							3501.21	1310.13	(0.962403404712677, 0.6646722190563371, 0.0)
393	2541.71	1646.22	(0.0, 0.3587993604428867, 0.9170219779014588)							3247.26	1138.67	(0.689421284198761, 0.4761404340312639, 0.0)
394	3367.45	1044.37	(0.8998860597610474, 0.6214953742997292, 0.0)							2545.77	883.706	(0.6949315577280628, 1.0, 0.0)
395	3206.31	738.616	(1.0, 0.6906378508238686, 0.0)							2504.46	1005.78	(0.13944647523905385, 1.0, 0.0)
396	2572.41	879.665	(0.7620004678798051, 1.0, 0.0)							2419.45	1229.9	(0.0, 1.0, 0.779192974806457)
397	2561.66	1572.38	(0.0, 0.4540758627493605, 0.8346219539642334)							2810.11	748.603	(1.0, 0.6906378508238686, 0.0)
398	2573.39	841.033	(0.8231237206527249, 1.0, 0.0)							3581.38	1008.57	(1.0, 0.6906378508238686, 0.0)
399	3536.72	1023.71	(1.0, 0.6906378508238686, 0.0)							2671.46	1902.94	(0.3394354073263317, 0.0, 1.0)
400	3460.05	1045.02	(1.0, 0.6906378508238686, 0.0)							3546.92	1384.93	(1.0, 0.6397471197389766, 0.0)
401	3579.11	1061.43	(1.0, 0.6906378508238686, 0.0)							2623.37	1432.52	(0.0, 0.5602746607711121, 0.6954180479049683)
402	3509.72	1085.96	(1.0, 0.6906378508238686, 0.0)							3431.56	1077.33	(0.9567073464393616, 0.6607383056122871, 0.0)
403	2324.05	1581.39	(0.0, 0.6923272049403497, 1.0)							3522.66	1181.74	(1.0, 0.6906378508238686, 0.0)
404	3564.83	1110.99	(1.0, 0.6906378508238686, 0.0)							3595.14	1453.82	(1.0, 0.5412031143779183, 0.0)
405	3503.11	1019.91	(1.0, 0.6906378508238686, 0.0)							2423.15	1637.64	(0.0, 0.544049746825638, 1.0)
406	2618	1614.48	(0.0, 0.2742562090657389, 0.7990532696247101)							2429.5	1000.53	(0.0, 1.0, 0.1407368268521778)
407	2527.65	883.191	(0.6584522451733261, 1.0, 0.0)							2351.72	1438.8	(0.0, 0.8831716101752862, 1.0)
408	2536.88	844.643	(0.7620004678798051, 1.0, 0.0)							2472.42	1577.69	(0.0, 0.5975255410615092, 0.9616717576980591)
409	3604.16	1195.01	(1.0, 0.6906378508238686, 0.0)							2555.02	1602.94	(0.0, 0.41942398320879265, 0.8712324380874634)
410	3560.74	1147.16	(1.0, 0.6906378508238686, 0.0)							2748.53	1840.19	(0.40256169205210407, 0.0, 0.9461920738220215)
411	2473.98	1814.54	(0.0, 0.1862950987922245, 1.0)							2467.25	1052.28	(0.0, 1.0, 0.2540050537198151)
412	2526.14	1326.37	(0.0, 0.8372543334960938, 0.785075941604217)							2418.96	1238.84	(0.0, 0.9988583207130433, 0.7946994717848253)
413	2459.73	1553.18	(0.0, 0.6340667493059974, 0.964282500743866)							2666.05	796.238	(1.0, 0.9186059128891011, 0.0)
414	3404.88	1045.23	(0.9464541554450989, 0.6536570638199228, 0.0)							2470.05	1042.29	(0.0, 1.0, 0.19982198466289613)
415	2621.1	1640.15	(0.0, 0.21871543397519577, 0.8183693170547486)							2439.27	1238.33	(0.0, 0.9712201833724976, 0.7727103541189996)
416	3198.36	838.775	(1.0, 0.6906378508238686, 0.0)							2705.66	1034.02	(0.6336357753294638, 0.7988129138946534, 0.0)
417	3278.52	771.873	(1.0, 0.6906378508238686, 0.0)							2514.95	1664.61	(0.0, 0.37837004918123796, 0.9670408844947815)
418	3351.16	826.766	(1.0, 0.6906378508238686, 0.0)							2515.78	1020.96	(0.06939223837796593, 1.0, 0.0)
419	3577.98	1269.26	(1.0, 0.6906378508238686, 0.0)							2853.13	811.236	(0.9912066340446473, 0.6845648194589561, 0.0)
420	3547.07	1044.41	(1.0, 0.6906378508238686, 0.0)							3532.1	1298.6	(1.0, 0.6906378508238686, 0.0)
421	3543.26	1044.26	(1.0, 0.6906378508238686, 0.0)							3050.49	745.406	(1.0, 0.6906378508238686, 0.0)
422	2588.58	1528.38	(0.0, 0.4687343283560856, 0.7777899086475373)							2352.39	1468.03	(0.0, 0.8367008130217259, 1.0)
423	2547.37	1645.56	(0.0, 0.35585938906004355, 0.9095079779624939)							3093.99	807.634	(1.0, 0.6906378508238686, 0.0)
424	2513.89	1684.51	(0.0, 0.3596679832011219, 0.9786893010139466)							2450.46	1042.64	(0.0, 1.0, 0.2540050537198151)
425	2510.11	1457.27	(0.0, 0.6890439448896596, 0.8552476644515992)							2597.52	871.297	(0.8519083472199531, 1.0, 0.0)
426	2565.77	1569.27	(0.0, 0.45020766923621486, 0.8275119543075562)							3369.27	1883.13	(1.0, 0.0, 0.35196693167282245)
427	3499.76	1022.85	(1.0, 0.6906378508238686, 0.0)							2781.25	1360.73	(0.0, 0.4657991505772261, 0.4756640523672104)
428	3201.68	737.621	(1.0, 0.6906378508238686, 0.0)							2502.44	909.386	(0.5348328231073154, 1.0, 0.0)
429	3205.43	744.658	(1.0, 0.6906378508238686, 0.0)							2775.55	1283.34	(0.0, 0.4988362967967987, 0.3201894150383208)
430	2499.81	1154.1	(0.0, 0.9234095692634583, 0.5202777034420133)							2438.12	1155.49	(0.0, 1.0, 0.641872728777694)
431	3156.52	712.463	(1.0, 0.6906378508238686, 0.0)							2327.82	1480.54	(0.0, 0.8367008130217259, 1.0)
432	2753.99	1537.32	(0.0, 0.1403002406855064, 0.5825273871421814)							2336.01	1507.38	(0.0, 0.7900264006670277, 1.0)
433	3256.44	751.384	(1.0, 0.6906378508238686, 0.0)							2841.71	824.064	(0.9713454723358155, 0.6708479494215032, 0.0)
434	3505.14	976.71	(1.0, 0.6906378508238686, 0.0)							3204.68	867.031	(0.9856716275215149, 0.6807421344495238, 0.0)
435	2511.1	860.007	(0.6584522451733261, 1.0, 0.0)							2657.82	1891.54	(0.29383786864301253, 0.0, 1.0)
436	2499.86	969.837	(0.2691219075947142, 1.0, 0.0)							2554.26	1127.81	(0.0, 0.8660970807075501, 0.30275734373129737)
437	3468.46	928.773	(1.0, 0.6906378508238686, 0.0)							2494.85	998.955	(0.13944647523905385, 1.0, 0.0)
438	2625.56	1664.85	(0.0, 0.1801121448876558, 0.8421627163887024)							2529.78	1934.93	(0.11472307542830329, 0.0, 1.0)
439	2569.25	1532.24	(0.0, 0.5007647461643977, 0.8059426426887513)							2642.11	1567.29	(0.0, 0.3237591859166063, 0.7403406977653504)
440	2636.85	1440.08	(0.0, 0.5214072695311236, 0.673428225517273)							3177.08	1111.88	(0.646861481666565, 0.44674702347893974, 0.0)
441	2577.63	1670.13	(0.0, 0.2617342943904775, 0.8929319858551026)							3151.3	1004.48	(0.7759325683116913, 0.5358884013630312, 0.0)
442	2462.46	1801.48	(0.0, 0.2138685807179863, 1.0)							3484.68	1858.11	(1.0, 0.0, 0.15045738102569484)
443	3213.43	729.023	(1.0, 0.6906378508238686, 0.0)							3647.03	1448.19	(1.0, 0.5575027221358586, 0.0)
444	2551.63	1556.3	(0.0, 0.49028377041560506, 0.8401802062988282)							2394.14	1024.18	(0.0, 1.0, 0.3037330477069231)
445	2448.17	1648.61	(0.0, 0.5027546726199237, 1.0)							2551.82	1787.92	(0.0, 0.09974176863454876, 1.0)
446	2981.86	1572.48	(0.4816267691012552, 0.0, 0.4940459907054901)							2985.66	663.435	(1.0, 0.6906378508238686, 0.0)
447	2615.8	1574.59	(0.0, 0.3547467863587369, 0.7718557894229889)							2527.35	1775.22	(0.0, 0.158102336292111, 1.0)
448	2320.64	1585.01	(0.0, 0.6923272049403497, 1.0)							3533.02	1624.36	(1.0, 0.2520864564676243, 0.0)
449	3584.25	1061.81	(1.0, 0.6906378508238686, 0.0)							3368.41	1242.29	(0.7901845157146454, 0.5457313356874621, 0.0)
450	2623.85	848.691	(0.933698828982287, 1.0, 0.0)							2571.6	1828.37	(0.02526671493589916, 0.0, 1.0)
451	3301.68	972.528	(0.9086816191673279, 0.6275699205448765, 0.0)							2406.65	1717.68	(0.0, 0.43731107433894056, 1.0)
452	3230.2	845.727	(1.0, 0.6906378508238686, 0.0)							2632.26	1438.48	(0.0, 0.5416214050647549, 0.6855738043785096)
453	2500	1667.98	(0.0, 0.4081383989512473, 0.9845726966857911)							3584.36	1189.14	(1.0, 0.6906378508238686, 0.0)
454	2553.49	1668.91	(0.0, 0.3157692265401439, 0.9200026273727417)							3219.91	1311.38	(0.5626370191574097, 0.38857842170482126, 0.0)
455	2613.15	1512.61	(0.0, 0.45799313583858786, 0.7371050000190735)							3230.86	1347.31	(0.5746375799179078, 0.39686646319713287, 0.0)
456	2603.92	1478.75	(0.0, 0.5191948426706372, 0.7320560991764069)							2474.23	883.897	(0.5348328231073154, 1.0, 0.0)
457	2696.97	1556.98	(0.0, 0.22636574101360818, 0.6595230281352997)							2733.58	1941.42	(0.4664291128501876, 0.0, 1.0)
458	3433.67	1256.78	(0.8719650983810425, 0.6022121015393064, 0.0)							2692.7	1732.65	(0.12150997864836748, 0.0, 0.8521557331085206)
459	3577.5	1278.37	(1.0, 0.6906378508238686, 0.0)							3275.22	885.382	(0.9895917654037476, 0.6834495300514423, 0.0)
460	2388.26	934.657	(0.06939223837796593, 1.0, 0.0)							2344.65	1354.13	(0.0, 1.0, 0.9870356291335987)
461	3331.35	866.071	(1.0, 0.6906378508238686, 0.0)							2418.12	1649.63	(0.0, 0.544049746825638, 1.0)
462	2567.03	1644.38	(0.0, 0.3248630572082305, 0.8839819312095643)							2334.4	1442.87	(0.0, 0.8831716101752862, 1.0)
463	2387.14	1669.91	(0.0, 0.5236303132677644, 1.0)							2324.46	1429.39	(0.0, 0.8987849745564453, 1.0)
464	2459.05	1118.86	(0.0, 0.9893192529678345, 0.4965313854382274)							2586.35	1642.13	(0.0, 0.2964062632415933, 0.8635880827903748)
465	3638.96	1222.79	(1.0, 0.6906378508238686, 0.0)							2725.95	735.493	(1.0, 0.7844841599338546, 0.0)
466	2955.02	758.915	(1.0, 0.6906378508238686, 0.0)							2531.75	838.996	(0.7620004678798051, 1.0, 0.0)
467	2612.47	1568.69	(0.0, 0.37114981754030896, 0.7709567725658417)							2355.79	1558.77	(0.0, 0.709228217966837, 1.0)
468	2493.2	1076.88	(0.0, 0.9742569208145142, 0.29591402380855486)							3020.46	675.606	(1.0, 0.6906378508238686, 0.0)
469	2313.74	1044.74	(0.0, 1.0, 0.5018919665706445)							2363.34	1482.17	(0.0, 0.8212121656702243, 1.0)
470	2465.18	1636.42	(0.0, 0.5230692617060891, 0.9989285349845887)							3572.38	1262.01	(1.0, 0.6906378508238686, 0.0)
471	3549.47	1100.79	(1.0, 0.6906378508238686, 0.0)							3020.96	683.264	(1.0, 0.6906378508238686, 0.0)
472	3577.26	1158.66	(1.0, 0.6906378508238686, 0.0)							2348.89	1491.29	(0.0, 0.805665976686984, 1.0)
473	2456.5	1832.54	(0.0, 0.1862950987922245, 1.0)							2392.47	1582.37	(0.0, 0.6575528943197311, 1.0)
474	2710.83	1558.99	(0.0, 0.18956966210977644, 0.6467353284358979)							3321.55	1046.16	(0.8492101907730103, 0.5864967010531993, 0.0)
475	3252.11	855.867	(1.0, 0.6906378508238686, 0.0)							3343.38	951.537	(0.9749829053878785, 0.6733600983670956, 0.0)
476	2706.03	1558.59	(0.0, 0.2072024663208089, 0.6506872951984406)							2709.5	709.861	(1.0, 0.8018035421311696, 0.0)
477	3431.67	1100.28	(0.9391455531120301, 0.6486094664120858, 0.0)							2774.78	1595.82	(0.05392577067468233, 0.0, 0.6275633156299592)
478	3569.84	1160.47	(1.0, 0.6906378508238686, 0.0)							2315.46	1491	(0.0, 0.8212121656702243, 1.0)
479	2826.3	1762.01	(0.4200093696203224, 0.0, 0.7984644055366517)							2795.55	1117.96	(0.5488992642946556, 0.6238723576068879, 0.0)
480	2435.44	891.31	(0.3851544519277157, 1.0, 0.0)							2456.33	1313.09	(0.0, 0.9429123878479004, 0.8690152933606577)
481	3475.25	1035.74	(1.0, 0.6906378508238686, 0.0)							2597.15	1689.32	(0.0, 0.19237093869445293, 0.899481999874115)
482	2318.4	1467.79	(0.0, 0.8521649153176325, 1.0)							3083.97	845.686	(0.9475704312324524, 0.6544280061306273, 0.0)
483	2460.36	1697.84	(0.0, 0.41453353350656386, 1.0)							2558.54	1787.4	(0.0, 0.06950507666054406, 1.0)
484	2706.65	1700.8	(0.09153796347329607, 0.0, 0.7979036748409272)							3551.08	1280.38	(1.0, 0.6906378508238686, 0.0)
485	2504.05	895.554	(0.5786595241974481, 1.0, 0.0)							2720.85	766.81	(1.0, 0.8196589255066162, 0.0)
486	3107.91	693.568	(1.0, 0.6906378508238686, 0.0)							2375.54	1338.54	(0.0, 1.0, 0.9703596644376837)
487	3556.1	1115.68	(1.0, 0.6906378508238686, 0.0)							2637.64	1301.92	(0.0, 0.6866532146930695, 0.5789325737646953)
488	2567.51	1720.75	(0.0, 0.17832651709100028, 0.9572260260581971)							2563.32	1633.8	(0.0, 0.34645994158825266, 0.885484802722931)
489	2569.02	1625.9	(0.0, 0.35995427094706856, 0.8683357119560242)							2471.15	954.745	(0.2691219075947142, 1.0, 0.0)
490	2371.82	1168.26	(0.0, 1.0, 0.7070045484462333)							3545.11	1225.62	(1.0, 0.6906378508238686, 0.0)
491	3478.89	993.546	(1.0, 0.6906378508238686, 0.0)							3431.71	1566.56	(0.925620722770691, 0.25050716949961094, 0.0)
492	3609.98	1232.76	(1.0, 0.6906378508238686, 0.0)							3069.45	765.525	(1.0, 0.6906378508238686, 0.0)
493	3598.58	1236.46	(1.0, 0.6906378508238686, 0.0)							2551.58	1183.6	(0.0, 0.8456265807151795, 0.4999873199820363)
494	3595.08	1203.87	(1.0, 0.6906378508238686, 0.0)							2433.54	1181.67	(0.0, 1.0, 0.686579824071059)
495	2498.6	1532.74	(0.0, 0.6085510433149662, 0.9014085412025452)							2534.22	1247.12	(0.0, 0.8368569493293763, 0.637915691907553)
496	2493.4	832.796	(0.6949315577280628, 1.0, 0.0)							2579	1783.29	(0.0, 0.03851059487096897, 1.0)
497	2515.42	1666.25	(0.0, 0.37724440190100184, 0.9641639471054078)							3446.52	1122.42	(0.9466560363769532, 0.653796490432821, 0.0)
498	2572.32	1597.15	(0.0, 0.3868616567894325, 0.8417311191558838)							2468.82	1417.51	(0.0, 0.8173641400033997, 0.9094101071357727)
499	3216.25	777.469	(1.0, 0.6906378508238686, 0.0)							2551.43	1275.34	(0.0, 0.8096912384033204, 0.6571918352850687)
500	2349.23	1638.12	(0.0, 0.6026490227562169, 1.0)							3543.15	1388.66	(1.0, 0.623167078110521, 0.0)
501	2469.53	1625.34	(0.0, 0.5161191161825578, 0.9856555342674256)							3339.37	1239.27	(0.7508716464042664, 0.5185803801172224, 0.0)
502	2410.28	1809.48	(0.0, 0.29311783936133917, 1.0)							2475.39	1350.21	(0.0, 0.9069263219833374, 0.8951685927966442)
503	2503.66	910.361	(0.5348328231073154, 1.0, 0.0)							3182.31	1094.05	(0.6702774941921235, 0.46291900804445624, 0.0)
504	3467.81	1007.23	(1.0, 0.6906378508238686, 0.0)							3521.9	1245.45	(1.0, 0.6906378508238686, 0.0)
505	3198.77	726.561	(1.0, 0.6906378508238686, 0.0)							2494.42	1895.76	(0.0, 0.006717177845205313, 1.0)
506	3248.75	764.935	(1.0, 0.6906378508238686, 0.0)							2557.38	837.54	(0.8231237206527249, 1.0, 0.0)
507	3360.36	838.256	(1.0, 0.6906378508238686, 0.0)							3562.23	1319.56	(1.0, 0.6906378508238686, 0.0)
508	3522.61	1067.52	(1.0, 0.6906378508238686, 0.0)							2641.91	1615.19	(0.0, 0.22784032712098523, 0.7772994220256806)
509	3358.59	822.575	(1.0, 0.6906378508238686, 0.0)							2549.71	1773	(0.0, 0.12926198596823468, 1.0)
510	2704.76	1534.47	(0.0, 0.247744672375592, 0.633187609910965)							2511.41	1214.38	(0.0, 0.8849468111991883, 0.6256614206508162)
511	2518.24	1556.95	(0.0, 0.5508777229962332, 0.8865956544876099)							2593.48	1687.63	(0.0, 0.1926652926204773, 0.9008583307266236)
512	2613.23	1086.14	(0.11665256709137149, 0.8365400910377503, 0.0)							3466.48	1343.99	(0.9096951961517334, 0.6282699351750308, 0.0)
513	2547.92	1677.93	(0.0, 0.29749052712702145, 0.9342229843139649)							2807.55	1773.24	(0.40323061134562743, 0.0, 0.828814435005188)
514	2549.8	1670.06	(0.0, 0.31755667330792314, 0.9252104043960572)							2369.37	1547.43	(0.0, 0.7258426738973789, 1.0)
515	2537.56	1550.42	(0.0, 0.5166410400533077, 0.8572834610939026)							3041.51	861.63	(0.9104936599731446, 0.6288213845126108, 0.0)
516	3576.77	1240.09	(1.0, 0.6906378508238686, 0.0)							3464.75	920.469	(1.0, 0.6906378508238686, 0.0)
517	2473.5	960.261	(0.2691219075947142, 1.0, 0.0)							3482.6	1153.27	(0.9749584674835206, 0.6733432206253512, 0.0)
518	2372.02	1553.71	(0.0, 0.709228217966837, 1.0)							2577.39	1495.34	(0.0, 0.5410361312151271, 0.7814746081829071)
519	3357.01	1003.91	(0.9230924129486084, 0.637522560190646, 0.0)							2493.54	967.343	(0.2691219075947142, 1.0, 0.0)
520	3366.13	851.496	(1.0, 0.6906378508238686, 0.0)							3274.58	831.696	(1.0, 0.6906378508238686, 0.0)
521	2531.34	1693.09	(0.0, 0.30771919176508883, 0.9663445234298706)							2593.57	1738.32	(0.0, 0.09521068273523602, 0.9545718312263489)
522	2485.98	1695.18	(0.0, 0.39126582469045523, 1.0)							2445.6	1052.76	(0.0, 1.0, 0.3037330477069231)
523	3146.92	740.218	(1.0, 0.6906378508238686, 0.0)							3541.38	1178.19	(1.0, 0.6906378508238686, 0.0)
524	3542.46	1120.59	(1.0, 0.6906378508238686, 0.0)							3526.32	1270.02	(1.0, 0.6906378508238686, 0.0)
525	3536.9	1001.06	(1.0, 0.6906378508238686, 0.0)							3180.85	2041.76	(1.0, 0.0, 0.7610621209012649)
526	2617.22	1667.58	(0.0, 0.18239736186641864, 0.8528478622436524)							2777.86	881.608	(0.9193782687187195, 0.7371607524170916, 0.0)
527	2681.97	1636.79	(0.0, 0.09795330387780105, 0.7577889442443848)							3285.08	1239.49	(0.6762096464633942, 0.4670159769398466, 0.0)
528	3543.27	1008.15	(1.0, 0.6906378508238686, 0.0)
529	3549.98	1087.98	(1.0, 0.6906378508238686, 0.0)
530	2659.45	937.398	(0.8177896456731543, 0.9294899582862854, 0.0)
531	2470.66	1647.14	(0.0, 0.4814145627193538, 1.0)
532	3371.9	937.017	(1.0, 0.6906378508238686, 0.0)
533	3522.8	994.815	(1.0, 0.6906378508238686, 0.0)
534	3254.77	757.092	(1.0, 0.6906378508238686, 0.0)
535	2333.18	1499.89	(0.0, 0.805665976686984, 1.0)
536	2548.03	1668.66	(0.0, 0.31781718407957654, 0.925969409942627)
537	3139.12	758.793	(1.0, 0.6906378508238686, 0.0)
538	2479.77	933.81	(0.3851544519277157, 1.0, 0.0)
539	2686.34	1521.71	(0.0, 0.3106045736026942, 0.6451914787292481)
540	3498.84	1248.79	(0.9657915711402894, 0.6670122150361368, 0.0)
541	2405.46	1676.29	(0.0, 0.5027546726199237, 1.0)
542	3633.7	1353.67	(1.0, 0.6906378508242794, 0.0)
543	3581.23	1153.4	(1.0, 0.6906378508238686, 0.0)
544	2512.12	1660.94	(0.0, 0.39978208670221543, 0.9644143462181092)
545	3150.45	694.852	(1.0, 0.6906378508238686, 0.0)
546	3553.8	1198.37	(1.0, 0.6906378508238686, 0.0)
547	3565.31	1240.38	(1.0, 0.6906378508238686, 0.0)
548	3555.7	1108.81	(1.0, 0.6906378508238686, 0.0)

## Sheet: Fig. 4d
	PF correlation S1 early vs late bins	PF correlation S1 early vs late mean	PF correlation S1 early vs late std	PF correlation S1 vs S2 bins	PF correlation S1 vs S2 mean	PF correlation S1 vs S2 std	PF shift (mm) S1 early vs late bins	PF shift (mm) S1 early vs late mean	PF shift (mm) S1 early vs late std	PF shift (mm) S1 vs S2 bins	PF shift (mm) S1 vs S2 mean	PF shift (mm) S1 vs S2 std	PV correlation S1 early vs late bins	PV correlation S1 early vs late mean	PV correlation S1 early vs late std	PV correlation S1 vs S2 bins	PV correlation S1 vs S2 mean	PV correlation S1 vs S2 std
0	0	0	0	0	0	0	0	0.105874	0.0432169	0	0.0906045	0.0391184	0	0	0	0	0	0
1	1.66667	0	0	1.66667	0	0	1.66667	0.128249	0.0294284	1.66667	0.147605	0.0239757	1.66667	0	0	1.66667	0	0
2	3.33333	0	0	3.33333	0	0	3.33333	0.0801916	0.0257994	3.33333	0.116683	0.0285442	3.33333	0	0	3.33333	0	0
3	5	0	0	5	0	0	5	0.0631181	0.00467541	5	0.0707951	0.0183649	5	0	0	5	0	0
4	6.66667	0	0	6.66667	0	0	6.66667	0.0411181	0.0144539	6.66667	0.0421468	0.00214009	6.66667	0	0	6.66667	0	0
5	8.33333	0	0	8.33333	0	0	8.33333	0.031473	0.00665828	8.33333	0.0330046	0.0196265	8.33333	0	0	8.33333	0	0
6	10	0	0	10	0	0	10	0.0298923	0.0146959	10	0.0188996	0.0129018	10	0	0	10	0	0
7	11.6667	0	0	11.6667	0	0	11.6667	0.0136792	0.00307996	11.6667	0.0164845	0.0145274	11.6667	0	0	11.6667	0	0
8	13.3333	0	0	13.3333	0	0	13.3333	0.0310357	0.0240999	13.3333	0.0111455	0.00561662	13.3333	0	0	13.3333	0	0
9	15	0	0	15	0	0	15	0.00687274	0.00243279	15	0.00713533	0.00421006	15	0	0	15	0	0
10	16.6667	0	0	16.6667	0	0	16.6667	0.0056738	0.00560865	16.6667	0.00744007	0.00837721	16.6667	0	0	16.6667	0	0
11	18.3333	0.0415748	0.0489613	18.3333	0.0272789	0.0320861	18.3333	0.00558242	0.000237552	18.3333	0.0083607	0.00307336	18.3333	0.0561798	0.0973062	18.3333	0	0
12	20	0.0212314	0.0367739	20	0.0104384	0.0180799	20	0.0109211	0.00278584	20	0.00496005	0.00558481	20	0.121723	0.21083	20	0.0561798	0.0973062
13	21.6667	0.0738341	0.0309354	21.6667	0.0256082	0.0443547	21.6667	0.0041147	0.00499857	21.6667	0.00153012	0.00137307	21.6667	0.093633	0.162177	21.6667	0.0655431	0.113524
14	23.3333	0.151221	0.145137	23.3333	0.0956006	0.107145	23.3333	0.01824	0.0136307	23.3333	0.00282044	0.00290676	23.3333	0.187266	0.324354	23.3333	0.140449	0.243266
15	25	0.170427	0.133734	25	0.114807	0.0963933	25	0.0158422	0.0251654	25	0.00625037	0.00565412	25	0.131086	0.227048	25	0.262172	0.454096
16	26.6667	0.332576	0.484818	26.6667	0.130687	0.115527	26.6667	0.00251432	0.0028482	26.6667	0.00862977	0.0117553	26.6667	0.346442	0.600055	26.6667	0.177903	0.308136
17	28.3333	0.397983	0.455544	28.3333	0.10675	0.152842	28.3333	0.00560748	0.00971243	28.3333	0.00550459	0.00953422	28.3333	0.522567	0.861453	28.3333	0.21269	0.304732
18	30	0.434782	0.300766	30	0.313832	0.361268	30	0	0	30	0	0	30	0.388815	0.566933	30	0.358948	0.475984
19	31.6667	0.563221	0.476744	31.6667	0.394957	0.428134	31.6667	0	0	31.6667	0	0	31.6667	0.609566	0.665893	31.6667	0.436584	0.378584
20	33.3333	0.932932	0.852061	33.3333	0.471336	0.44506	33.3333	0	0	33.3333	0	0	33.3333	0.642576	0.646096	33.3333	0.4957	0.438463
21	35	1.22613	0.936385	35	0.736073	0.559599	35	0	0	35	0	0	35	0.987421	0.688572	35	1.05809	0.781109
22	36.6667	1.39876	0.778149	36.6667	1.18627	0.883449	36.6667	0	0	36.6667	0	0	36.6667	1.28688	0.736889	36.6667	1.47604	0.702606
23	38.3333	1.56889	0.663804	38.3333	1.51686	0.8447	38.3333	0	0	38.3333	0	0	38.3333	1.81384	0.797426	38.3333	2.1011	0.5032
24	40	1.68522	0.605334	40	1.57897	0.660033	40	0	0	40	0	0	40	2.28265	0.598254	40	2.56731	0.694167
25	41.6667	1.67241	0.994721	41.6667	2.0322	0.712602	41.6667	0	0	41.6667	0	0	41.6667	2.38216	1.93769	41.6667	2.79795	2.15066
26	43.3333	1.82992	1.50085	43.3333	2.27423	0.96651	43.3333	0	0	43.3333	0	0	43.3333	1.93777	2.22273	43.3333	2.34599	2.032
27	45	1.58572	1.7917	45	2.3984	1.5329	45	0	0	45	0	0	45	1.20943	1.07407	45	0.447356	0.515804
28	46.6667	0.854786	1.23944	46.6667	1.39448	1.79136	46.6667	0	0	46.6667	0	0	46.6667	0	0	46.6667	0	0
29	48.3333	0.0583658	0.101092	48.3333	0.191227	0.314728	48.3333	0	0	48.3333	0	0	48.3333	0	0	48.3333	0	0
30	50			50			50			50			50			50

## Sheet: Fig. 4f
	S1 PC in S1, COM x	S1 PC in S1, COM y	S1 PC in S1, color	S1 PC in S2, COM x	S1 PC in S2, COM y	S1 PC in S2, color	S2 PC in S1, COM x	S2 PC in S1, COM y	S2 PC in S1, color	S2 PC in S2, COM x	S2 PC in S2, COM y	S2 PC in S2, color
0	3425.18	1921.61	(1.0, 0.0, 0.1271171985732833)	3024.31	1933.76	(1.0, 0.0, 0.1271171985732833)	3425.18	1921.61	(1.0, 0.0, 0.8582169346749327)	3024.31	1933.76	(1.0, 0.0, 0.8582169346749327)
1	3423.42	1928.33	(1.0, 0.0, 0.15045738102569484)	3016.12	1921.1	(1.0, 0.0, 0.15045738102569484)	3423.42	1928.33	(1.0, 0.0, 0.8780230011012833)	3016.12	1921.1	(1.0, 0.0, 0.8780230011012833)
2	2494.45	1126.17	(0.12511606207461073, 0.8972335934638977, 0.0)	3013.54	1946.53	(1.0, 0.0, 0.6635819537464904)	3132.36	1969.85	(1.0, 0.0, 0.8980589504119898)	2765.02	931.304	(1.0, 0.7200764018321, 0.0)
3	3182.94	1934.34	(1.0, 0.0, 0.5425094903462107)	3423.55	901.179	(0.7620004678798051, 1.0, 0.0)	2466.71	902.719	(1.0, 0.6906378508238686, 0.0)	3013.54	1946.53	(1.0, 0.0, 0.8980589504119898)
4	2398.74	1203.82	(0.0, 1.0, 0.5018919665706445)	3118.05	1838.62	(1.0, 0.0, 0.5834374893559175)	3155.84	1931.57	(0.9231302618980408, 0.0, 0.5197627436039309)	3150.02	915.399	(1.0, 0.6906378508238686, 0.0)
5	2480.57	986.382	(0.619831234104125, 1.0, 0.0)	3211.85	1707.65	(0.9871849894523621, 0.0, 0.36883977816434865)	3255.95	1916.71	(0.7410220980644227, 0.0, 0.05894372547805624)	3423.55	901.179	(1.0, 0.6906378508238686, 0.0)
6	3132.36	1969.85	(1.0, 0.0, 0.6635819537464904)	3042.37	1811.98	(0.9585564613342286, 0.0, 0.44002524494654677)	3205.08	1902.26	(0.8936445593833924, 0.0, 0.6628332554020334)	3118.05	1838.62	(0.9231302618980408, 0.0, 0.5197627436039309)
7	2497.94	1192.01	(0.0, 0.8858097672462464, 0.17700426572492303)	3063.75	914.294	(1.0, 0.6906378508238686, 0.0)	3124.19	965.696	(1.0, 0.6906378508238686, 0.0)	3211.85	1707.65	(0.7410220980644227, 0.0, 0.05894372547805624)
8	3445.11	1579.09	(1.0, 0.4596045454077812, 0.0)	2809.03	939.428	(1.0, 0.6906378508238686, 0.0)	3480.62	978.717	(1.0, 0.6906378508238686, 0.0)	2987.48	1704.63	(0.7076789319515229, 0.0, 0.5796670855571417)
9	3386.12	1058.67	(1.0, 0.6906378508238686, 0.0)	2435.2	1053.16	(0.0, 0.9129462122917176, 0.277291935451855)	2485.29	1198.95	(0.2691219075947142, 1.0, 0.0)	3042.37	1811.98	(0.8936445593833924, 0.0, 0.6628332554020334)
10	3408.09	1077.83	(1.0, 0.6906378508238686, 0.0)	2449.19	937.796	(0.656841597917212, 0.8280680656433106, 0.0)	2623.89	1083.98	(0.6584522451733261, 1.0, 0.0)	3063.75	914.294	(1.0, 0.6906378508238686, 0.0)
11	3271.57	955.673	(1.0, 0.6906378508238686, 0.0)	2866.97	1948.48	(1.0, 0.0, 0.33017538860444606)	3322.48	1969.01	(0.7545077571860945, 0.0, 1.0)	2809.03	939.428	(1.0, 0.6906378508238686, 0.0)
12	2542.98	1386.91	(0.0, 0.7993004202842713, 0.6613905502190838)	2899.93	892.985	(0.7620004678798051, 1.0, 0.0)	2477.07	917.262	(1.0, 0.6906378508238686, 0.0)	2435.2	1053.16	(0.2691219075947142, 1.0, 0.0)
13	3109.89	933.962	(1.0, 0.6906378508238686, 0.0)	3242.52	895.892	(0.8231237206527249, 1.0, 0.0)	2488.08	899.231	(1.0, 0.6906378508238686, 0.0)	2449.19	937.796	(0.6584522451733261, 1.0, 0.0)
14	3364.68	1431.2	(0.9480502486228943, 0.6547593861819501, 0.0)	2852.26	921.213	(1.0, 0.9408153859766207, 0.0)	2621.03	912.779	(1.0, 0.6906378508238686, 0.0)	2866.97	1948.48	(0.7545077571860945, 0.0, 1.0)
15	2674.65	1146.78	(0.5542823298050502, 0.6987734913825989, 0.0)	3205.46	898.114	(1.0, 0.6906378508238686, 0.0)	3131.49	949.832	(1.0, 0.6906378508238686, 0.0)	2899.93	892.985	(1.0, 0.6906378508238686, 0.0)
16	2472.07	1155.96	(0.0, 0.941978144645691, 0.13257101504153632)	3129.38	1678.73	(0.8293825864791871, 0.5728030070367272, 0.0)	3305.81	1393.04	(0.6530090749263764, 0.0, 0.15783886626417465)	3242.52	895.892	(1.0, 0.6906378508238686, 0.0)
17	2466.71	902.719	(0.7620004678798051, 1.0, 0.0)	2396.85	1976.46	(1.0, 0.40989346355970435, 0.0)	3452.33	1616.42	(0.0, 0.12926198596823468, 1.0)	2852.26	921.213	(1.0, 0.6906378508238686, 0.0)
18	3155.84	1931.57	(1.0, 0.0, 0.5834374893559175)	3101.75	1824.14	(1.0, 0.3418763603974543, 0.0)	3450.69	1659.8	(0.9005597710609436, 0.0, 0.5254203318427368)	3205.46	898.114	(1.0, 0.6906378508238686, 0.0)
19	3255.95	1916.71	(0.9871849894523621, 0.0, 0.36883977816434865)	2917.74	1849.24	(1.0, 0.0, 0.722323986615411)	3086.51	1915.11	(0.8237860153930173, 0.0, 0.9455239057540894)	3129.38	1678.73	(0.6530090749263764, 0.0, 0.15783886626417465)
20	3439.45	1107.17	(1.0, 0.6906378508238686, 0.0)	2424.48	930.057	(0.6716752257040286, 0.8467685461044312, 0.0)	2615.32	1074.66	(0.619831234104125, 1.0, 0.0)	2396.85	1976.46	(0.0, 0.12926198596823468, 1.0)
21	3205.08	1902.26	(0.9585564613342286, 0.0, 0.44002524494654677)	2433.33	927.431	(0.6421340631581639, 0.8804577469825745, 0.0)	2576.07	1054.78	(0.6584522451733261, 1.0, 0.0)	3101.75	1824.14	(0.9005597710609436, 0.0, 0.5254203318427368)
22	3124.19	965.696	(1.0, 0.6906378508238686, 0.0)	2728.42	925.245	(0.3630117146760059, 0.9425094604492188, 0.0)	2470.39	1053.96	(1.0, 0.7676712282685858, 0.0)	2917.74	1849.24	(0.8237860153930173, 0.0, 0.9455239057540894)
23	3162.5	943.039	(1.0, 0.6906378508238686, 0.0)	2995.53	908.205	(1.0, 0.6906378508238686, 0.0)	2995.09	959.232	(1.0, 0.6906378508238686, 0.0)	2424.48	930.057	(0.619831234104125, 1.0, 0.0)
24	2453.2	1132.26	(0.0, 0.9817508339881897, 0.07440010699480788)	3200.16	1080.55	(1.0, 0.6906378508238686, 0.0)	3354.88	972.303	(0.9319873929023743, 0.6436657700290362, 0.0)	2433.33	927.431	(0.6584522451733261, 1.0, 0.0)
25	2435.93	1080.76	(0.13944647523905385, 1.0, 0.0)	2852.61	898.56	(0.7620004678798051, 1.0, 0.0)	2458.62	894.354	(1.0, 0.6906378508238686, 0.0)	2728.42	925.245	(1.0, 0.7676712282685858, 0.0)
26	3467.94	1900.19	(1.0, 0.0, 0.03082867886763374)	2811.43	973.772	(0.7949823021888733, 0.651614339608908, 0.0)	2779.58	1115.05	(1.0, 0.6906378508238686, 0.0)	2995.53	908.205	(1.0, 0.6906378508238686, 0.0)
27	2451.54	1239.67	(0.0, 0.981352436542511, 0.5237599457931672)	3210.31	1786.6	(1.0, 0.019127583282352867, 0.0)	3398	1807.64	(0.8222820043563843, 0.0, 0.21712231861297118)	3200.16	1080.55	(0.9319873929023743, 0.6436657700290362, 0.0)
28	2434.56	1102.23	(0.06939223837796593, 1.0, 0.0)	3191.35	1903.21	(0.7884130656719208, 0.0, 0.15489890700237874)	3271.7	1813.85	(1.0, 0.0, 0.48010470311594133)	2852.61	898.56	(1.0, 0.6906378508238686, 0.0)
29	3480.62	978.717	(1.0, 0.6906378508238686, 0.0)	3279.95	1630.87	(1.0, 0.573818795583769, 0.0)	3457.19	1523.16	(0.8515242218971253, 0.2146577236943973, 0.0)	2811.43	973.772	(1.0, 0.6906378508238686, 0.0)
30	2485.29	1198.95	(0.0, 0.9129462122917176, 0.277291935451855)	2511.2	953.802	(0.31792924388337, 0.9668840646743775, 0.0)	2457.65	1058.74	(0.7620004678798051, 1.0, 0.0)	3210.31	1786.6	(0.8222820043563843, 0.0, 0.21712231861297118)
31	3296.76	1832.25	(0.8382806658744812, 0.0, 0.14547466991529187)	2419.29	924.438	(0.0632248827158116, 0.911123263835907, 0.0)	2488.05	1138.8	(0.619831234104125, 1.0, 0.0)	3191.35	1903.21	(1.0, 0.0, 0.48010470311594133)
32	2623.89	1083.98	(0.656841597917212, 0.8280680656433106, 0.0)	2499.76	1231.53	(0.0, 0.989521610736847, 0.6108972185092644)	2447.48	1273.15	(0.0, 0.9559842228889466, 0.37474190311649136)	3279.95	1630.87	(0.8515242218971253, 0.2146577236943973, 0.0)
33	3322.48	1969.01	(1.0, 0.0, 0.33017538860444606)	3030.56	1898.71	(0.8385725134656935, 0.0, 0.9849863529205323)	2912.85	1906.21	(1.0, 0.0, 0.8385944411134894)	2511.2	953.802	(0.7620004678798051, 1.0, 0.0)
34	2477.07	917.262	(0.7620004678798051, 1.0, 0.0)	3049.73	1932.35	(1.0, 0.0, 0.9814523030619577)	2973.24	1912.84	(1.0, 0.0, 0.7997207339823342)	2419.29	924.438	(0.619831234104125, 1.0, 0.0)
35	2488.08	899.231	(0.8231237206527249, 1.0, 0.0)	3176.53	1724.86	(0.8647183656692505, 0.0, 0.28550872241824626)	3238.3	1856.15	(0.7198910593986512, 0.0, 0.15779292248499516)	2499.76	1231.53	(0.0, 0.9559842228889466, 0.37474190311649136)
36	2434.92	1321.48	(0.0, 1.0, 0.7447068569044077)	3139.58	1706.47	(0.8691906809806824, 0.0, 0.5071184286829297)	3120.27	1850.87	(0.6976733386516571, 0.0, 0.19968935679809532)	3030.56	1898.71	(1.0, 0.0, 0.8385944411134894)
37	2621.03	912.779	(1.0, 0.9408153859766207, 0.0)	2831.37	906.582	(1.0, 0.6906378508238686, 0.0)	3142.98	922.709	(1.0, 0.6906378508238686, 0.0)	3049.73	1932.35	(1.0, 0.0, 0.7997207339823342)
38	2453.77	1356.49	(0.0, 0.9782720685005188, 0.7783208889367155)	2634.04	915.162	(0.7932217473051857, 1.0, 0.0)	2494.94	922.925	(1.0, 0.9186059128891011, 0.0)	3176.53	1724.86	(0.7198910593986512, 0.0, 0.15779292248499516)
39	3101.95	919.576	(1.0, 0.6906378508238686, 0.0)	2373.25	1929.62	(0.8720506310462952, 0.0, 0.13120645406903006)	3333.76	1842.23	(0.0, 0.24084745847539413, 1.0)	3139.58	1706.47	(0.6976733386516571, 0.0, 0.19968935679809532)
40	3131.49	949.832	(1.0, 0.6906378508238686, 0.0)	2779.38	925.809	(0.7620004678798051, 1.0, 0.0)	2477.79	925.816	(1.0, 0.6906378508238686, 0.0)	2831.37	906.582	(1.0, 0.6906378508238686, 0.0)
41	3035.82	941.451	(1.0, 0.6906378508238686, 0.0)	2370.47	1832.38	(0.6367704451084137, 0.34462214803648683, 0.0)	3216.94	1499.37	(0.0, 0.41453353350656386, 1.0)	2634.04	915.162	(1.0, 0.9186059128891011, 0.0)
42	3305.81	1393.04	(0.8293825864791871, 0.5728030070367272, 0.0)	3223.25	1743.28	(0.7416463673114777, 0.0, 0.2122753986074528)	3213.18	1795.69	(0.7606742262840271, 0.0, 0.11444905190044148)	2373.25	1929.62	(0.0, 0.24084745847539413, 1.0)
43	3452.33	1616.42	(1.0, 0.40989346355970435, 0.0)	3130.84	1941.14	(0.0, 0.24192520311839302, 0.8253513455390931)	2536.87	1771.94	(1.0, 0.0, 0.6437580750192922)	2779.38	925.809	(1.0, 0.6906378508238686, 0.0)
44	3450.69	1659.8	(1.0, 0.3418763603974543, 0.0)	2482.18	1662.85	(0.0, 0.7258426738973789, 1.0)	2430.92	1613.53	(0.0, 0.5992529666353298, 0.9943647861480713)	2370.47	1832.38	(0.0, 0.41453353350656386, 1.0)
45	3086.51	1915.11	(1.0, 0.0, 0.722323986615411)	2936.2	977.636	(1.0, 0.6906378508238686, 0.0)	2973.29	956.713	(1.0, 0.6906378508238686, 0.0)	3223.25	1743.28	(0.7606742262840271, 0.0, 0.11444905190044148)
46	3404.06	1013.41	(1.0, 0.6906378508238686, 0.0)	3026.65	1008.16	(1.0, 0.6906378508238686, 0.0)	3409.74	1111.97	(1.0, 0.6906378508238686, 0.0)	3041.36	1669.65	(0.6537623584270478, 0.0, 0.35467228387779437)
47	3371.6	1024.88	(0.9738522648811341, 0.6725792352374633, 0.0)	3109.37	1978.22	(0.44608522739014767, 0.0, 1.0)	2710.28	1947.77	(1.0, 0.0, 0.722323986615411)	3130.84	1941.14	(1.0, 0.0, 0.6437580750192922)
48	2509.23	966.49	(0.7620004678798051, 1.0, 0.0)	2600.32	904.365	(1.0, 0.8973191949703556, 0.0)	2693.44	995.904	(1.0, 0.9885121578598228, 0.0)	2482.18	1662.85	(0.0, 0.5992529666353298, 0.9943647861480713)
49	2513.37	1312.26	(0.0, 0.8552381873130799, 0.5686513665250789)	2616.69	901.578	(0.7620004678798051, 1.0, 0.0)	2530.56	990.508	(1.0, 0.9408153859766207, 0.0)	2936.2	977.636	(1.0, 0.6906378508238686, 0.0)
50	2615.32	1074.66	(0.6716752257040286, 0.8467685461044312, 0.0)	3052.96	1998.02	(1.0, 0.0, 0.8980589504119898)	3011.25	1950.48	(1.0, 0.0, 0.8385944411134894)	3026.65	1008.16	(1.0, 0.6906378508238686, 0.0)
51	2576.07	1054.78	(0.6421340631581639, 0.8804577469825745, 0.0)	3325.31	976.324	(1.0, 0.6906378508238686, 0.0)	3354.79	983.093	(1.0, 0.6906378508238686, 0.0)	3109.37	1978.22	(1.0, 0.0, 0.722323986615411)
52	2470.39	1053.96	(0.3630117146760059, 0.9425094604492188, 0.0)	3193.13	898.115	(0.7932217473051857, 1.0, 0.0)	2486.56	913.601	(1.0, 0.6906378508238686, 0.0)	2600.32	904.365	(1.0, 0.9885121578598228, 0.0)
53	2995.09	959.232	(1.0, 0.6906378508238686, 0.0)	3024.92	1849.8	(1.0, 0.0, 0.35196693167282245)	3284.88	1931.73	(0.9571344137191773, 0.0, 0.7839986341787056)	2616.69	901.578	(1.0, 0.9408153859766207, 0.0)
54	3354.88	972.303	(1.0, 0.6906378508238686, 0.0)	2417.42	934.55	(0.13944647523905385, 1.0, 0.0)	2414.27	1069.5	(0.619831234104125, 1.0, 0.0)	3052.96	1998.02	(1.0, 0.0, 0.8385944411134894)
55	2582.19	1227.06	(0.0, 0.7172816276550293, 0.054357814626094944)	2453.6	922.868	(0.7915064275094688, 0.8996167659759522, 0.0)	2628.07	1049.05	(0.6949315577280628, 1.0, 0.0)	3325.31	976.324	(1.0, 0.6906378508238686, 0.0)
56	2458.62	894.354	(0.7620004678798051, 1.0, 0.0)	2700.76	948.698	(0.26604018782524547, 0.9885489821434021, 0.0)	2447.01	1064.4	(1.0, 0.838087383579253, 0.0)	3163.71	1743.39	(0.7522182941436768, 0.0, 0.21530131511060932)
57	3171.16	1953.95	(1.0, 0.0, 0.5834374893559175)	3272.52	1704.74	(0.5063702469998486, 0.0, 1.0)	2730.97	1974.89	(0.8427789092063904, 0.03644447648833771, 0.0)	3193.13	898.115	(1.0, 0.6906378508238686, 0.0)
58	2474.2	1267.37	(0.0, 0.9347070336341858, 0.5526572548368412)	3137.02	907.424	(0.8231237206527249, 1.0, 0.0)	2514.22	931.549	(1.0, 0.6906378508238686, 0.0)	3024.92	1849.8	(0.9571344137191773, 0.0, 0.7839986341787056)
59	2460.68	1234.63	(0.0, 0.9634658575057984, 0.4835557739472575)	3404.12	1343.74	(1.0, 0.019127583282352867, 0.0)	3452.36	1851.16	(1.0, 0.6906378508238686, 0.0)	2417.42	934.55	(0.619831234104125, 1.0, 0.0)
60	2779.58	1115.05	(0.7949823021888733, 0.651614339608908, 0.0)	3454.85	1459.27	(1.0, 0.019127583282352867, 0.0)	3454.23	1858.35	(1.0, 0.6734062317880349, 0.0)	2453.6	922.868	(0.6949315577280628, 1.0, 0.0)
61	3398	1807.64	(1.0, 0.019127583282352867, 0.0)	3396.61	1103.24	(0.871248215280203, 0.0, 1.0)	2916.47	1960.26	(1.0, 0.6906378508238686, 0.0)	2700.76	948.698	(1.0, 0.838087383579253, 0.0)
62	3271.7	1813.85	(0.7884130656719208, 0.0, 0.15489890700237874)	2779.26	909.649	(0.8798262298399924, 1.0, 0.0)	2528.27	902.245	(1.0, 0.6906378508238686, 0.0)	3272.52	1704.74	(0.8427789092063904, 0.03644447648833771, 0.0)
63	3457.19	1523.16	(1.0, 0.573818795583769, 0.0)	2435.17	934.424	(0.0, 0.979258406162262, 0.004334166919359024)	2453.13	1117.72	(0.6584522451733261, 1.0, 0.0)	3304.67	1690.5	(0.8940642356872559, 0.11892632170876925, 0.0)
64	2457.65	1058.74	(0.31792924388337, 0.9668840646743775, 0.0)	3047.35	1901.18	(1.0, 0.0, 0.07954381607784633)	3438.48	1904.05	(1.0, 0.0, 0.7997207339823342)	3137.02	907.424	(1.0, 0.6906378508238686, 0.0)
65	2458.77	1165.43	(0.0, 0.966351854801178, 0.19309834550904223)	2768.91	948.792	(0.7361512362957001, 0.5084139077165962, 0.0)	2994.27	1130.11	(1.0, 0.7200764018321, 0.0)	3404.12	1343.74	(1.0, 0.6906378508238686, 0.0)
66	2471.42	1292.31	(0.0, 0.9408281326293946, 0.6038919208016517)	3065.76	1922.22	(0.9469528079032898, 0.0, 0.571663909961157)	3124.27	1890.04	(1.0, 0.0, 0.7610621209012649)	3454.85	1459.27	(1.0, 0.6734062317880349, 0.0)
67	2443.37	909.698	(0.729318431644026, 1.0, 0.0)	2937.76	891.51	(0.7932217473051857, 1.0, 0.0)	2494.29	918.671	(1.0, 0.6906378508238686, 0.0)	3396.61	1103.24	(1.0, 0.6906378508238686, 0.0)
68	2428.87	1144.4	(0.0, 1.0, 0.19982198466289613)	3240.12	1876.72	(1.0, 0.0, 0.1271171985732833)	3426.7	1917.55	(0.9741867065429688, 0.0, 0.342881505978381)	2779.26	909.649	(1.0, 0.6906378508238686, 0.0)
69	2517.36	1454.99	(0.0, 0.8513331890106202, 0.8402961898174103)	2473.43	894.056	(0.619831234104125, 1.0, 0.0)	2477.52	986.778	(0.7932217473051857, 1.0, 0.0)	2435.17	934.424	(0.6584522451733261, 1.0, 0.0)
70	2488.05	1138.8	(0.0632248827158116, 0.911123263835907, 0.0)	2463.71	1058.29	(0.4382296226198523, 1.0, 0.0)	2438.2	1012.03	(0.3851544519277157, 1.0, 0.0)	3047.35	1901.18	(1.0, 0.0, 0.7997207339823342)
71	2486.88	1168.04	(0.0, 0.9090037822723389, 0.1279303079136369)	3050.08	1908.95	(1.0, 0.0, 0.6437580750192922)	3119.55	1923.37	(1.0, 0.0, 0.7997207339823342)	2768.91	948.792	(1.0, 0.7200764018321, 0.0)
72	2453.34	1187.96	(0.0, 0.9756665706634522, 0.341059017379639)	2517.41	1095.51	(0.0, 0.9657785773277283, 0.13592061241491513)	2460.82	1150.13	(0.35565418166175505, 0.9234066486358643, 0.0)	3065.76	1922.22	(1.0, 0.0, 0.7610621209012649)
73	2855.11	998.267	(1.0, 0.6906378508238686, 0.0)	3053.9	944.504	(1.0, 0.6906378508238686, 0.0)	3101.38	964.964	(1.0, 0.6906378508238686, 0.0)	2937.76	891.51	(1.0, 0.6906378508238686, 0.0)
74	2487.52	1239.34	(0.0, 0.9081788539886475, 0.42486988976321693)	2969.56	1960.55	(1.0, 0.0, 0.8980589504119898)	3009.5	1935.81	(0.9966541313292119, 0.0, 1.0)	3240.12	1876.72	(0.9741867065429688, 0.0, 0.342881505978381)
75	2447.48	1273.15	(0.0, 0.989521610736847, 0.6108972185092644)	2825.36	904.919	(0.619831234104125, 1.0, 0.0)	2455.55	961.261	(1.0, 0.6906378508238686, 0.0)	2473.43	894.056	(0.7932217473051857, 1.0, 0.0)
76	3359.01	1928.92	(1.0, 0.0, 0.241710065487176)	2671.84	905.611	(1.0, 0.6906378508238686, 0.0)	3444.83	1385.84	(1.0, 0.8571345409566662, 0.0)	2463.71	1058.29	(0.3851544519277157, 1.0, 0.0)
77	3379.63	1323.1	(0.9746627688407898, 0.6731389999502442, 0.0)	3235.74	908.127	(0.7932217473051857, 1.0, 0.0)	2483.93	900.776	(1.0, 0.6906378508238686, 0.0)	3050.08	1908.95	(1.0, 0.0, 0.7997207339823342)
78	3102.11	919.523	(1.0, 0.6906378508238686, 0.0)	2672.94	960.138	(0.9813655121839737, 0.9954257488250733, 0.0)	2641.7	1002.61	(1.0, 0.8973191949703556, 0.0)	2517.41	1095.51	(0.35565418166175505, 0.9234066486358643, 0.0)
79	2543.28	1186.3	(0.0, 0.7928050935268403, 0.003508930419428028)	2719.18	925.671	(0.8798262298399924, 1.0, 0.0)	2562.16	955.934	(1.0, 0.7844841599338546, 0.0)	3053.9	944.504	(1.0, 0.6906378508238686, 0.0)
80	2912.85	1906.21	(0.8385725134656935, 0.0, 0.9849863529205323)	2779.52	889.639	(1.0, 0.6906378508238686, 0.0)	3009.32	927.064	(1.0, 0.6906378508238686, 0.0)	2969.56	1960.55	(0.9966541313292119, 0.0, 1.0)
81	2973.24	1912.84	(1.0, 0.0, 0.9814523030619577)	2642.21	916.332	(0.2544852264846691, 0.9456131935119629, 0.0)	2468.1	1087.99	(1.0, 0.9186059128891011, 0.0)	2825.36	904.919	(1.0, 0.6906378508238686, 0.0)
82	3238.3	1856.15	(0.8647183656692505, 0.0, 0.28550872241824626)	2766.79	885.749	(1.0, 0.6906378508238686, 0.0)	3252.07	891.585	(1.0, 0.7051272767557525, 0.0)	2671.84	905.611	(1.0, 0.8571345409566662, 0.0)
83	3120.27	1850.87	(0.8691906809806824, 0.0, 0.5071184286829297)	2551.06	882.633	(0.8798262298399924, 1.0, 0.0)	2520.96	906.97	(0.9599368775610841, 1.0, 0.0)	3235.74	908.127	(1.0, 0.6906378508238686, 0.0)
84	3142.98	922.709	(1.0, 0.6906378508238686, 0.0)	2685.77	936.63	(0.5348328231073154, 1.0, 0.0)	2440.96	989.459	(1.0, 0.8571345409566662, 0.0)	2672.94	960.138	(1.0, 0.8973191949703556, 0.0)
85	2631.74	1752.96	(0.0, 0.06683418791631589, 0.670072215795517)	2981.13	912.328	(1.0, 0.6906378508238686, 0.0)	3080.62	917.514	(1.0, 0.6906378508238686, 0.0)	2719.18	925.671	(1.0, 0.7844841599338546, 0.0)
86	3471.33	1094.91	(1.0, 0.6906378508238686, 0.0)	3133.75	902.804	(1.0, 0.6906378508238686, 0.0)	3287.36	912.147	(1.0, 0.6906378508238686, 0.0)	2779.52	889.639	(1.0, 0.6906378508238686, 0.0)
87	2494.94	922.925	(0.7932217473051857, 1.0, 0.0)	3218.72	915.077	(1.0, 0.6906378508238686, 0.0)	3396.29	950.481	(1.0, 0.6906378508238686, 0.0)	2642.21	916.332	(1.0, 0.9186059128891011, 0.0)
88	3333.76	1842.23	(0.8720506310462952, 0.0, 0.13120645406903006)	3370.83	998.385	(1.0, 0.0, 0.005892704101182922)	3473.48	1879.27	(1.0, 0.6906378508238686, 0.0)	2766.79	885.749	(1.0, 0.7051272767557525, 0.0)
89	3448.03	1206.09	(1.0, 0.6906378508238686, 0.0)	3320.34	943.515	(1.0, 0.6906378508238686, 0.0)	3297.82	996.912	(1.0, 0.6906378508238686, 0.0)	2551.06	882.633	(0.9599368775610841, 1.0, 0.0)
90	3293.13	999.076	(1.0, 0.6906378508238686, 0.0)	2971.59	902.777	(0.8231237206527249, 1.0, 0.0)	2488.6	892.765	(1.0, 0.6906378508238686, 0.0)	2685.77	936.63	(1.0, 0.8571345409566662, 0.0)
91	2477.79	925.816	(0.7620004678798051, 1.0, 0.0)	2406.55	1828.54	(0.0, 0.7847062078712315, 0.8885093212127686)	2499.16	1517.18	(0.0, 0.36749965778566995, 1.0)	2981.13	912.328	(1.0, 0.6906378508238686, 0.0)
92	3216.94	1499.37	(0.6367704451084137, 0.34462214803648683, 0.0)	2546.32	962.566	(0.20115712613778264, 0.9763079166412354, 0.0)	2453.02	1079.79	(0.8231237206527249, 1.0, 0.0)	3133.75	902.804	(1.0, 0.6906378508238686, 0.0)
93	3213.18	1795.69	(0.7416463673114777, 0.0, 0.2122753986074528)	2540.12	959.703	(0.32881837181838414, 1.0, 0.0)	2433.87	1035.75	(0.8231237206527249, 1.0, 0.0)	3218.72	915.077	(1.0, 0.6906378508238686, 0.0)
94	3207.38	1783.98	(0.7178113639354706, 0.0, 0.18953700414056568)	3291.04	1021.26	(0.995009469985962, 0.6871912019005014, 0.0)	3344.11	1003.81	(1.0, 0.6906378508238686, 0.0)	3370.83	998.385	(1.0, 0.6906378508238686, 0.0)
95	3243.61	928.511	(1.0, 0.6906378508238686, 0.0)	3285.88	1027.63	(0.8864315629005433, 0.6122031895040742, 0.0)	3303.15	1069.18	(1.0, 0.6906378508238686, 0.0)	3320.34	943.515	(1.0, 0.6906378508238686, 0.0)
96	2467.98	1123.1	(0.06595513454841664, 0.9504684686660767, 0.0)	3075.51	944.207	(1.0, 0.6906378508238686, 0.0)	3173	949.533	(1.0, 0.6906378508238686, 0.0)	2971.59	902.777	(1.0, 0.6906378508238686, 0.0)
97	3332.13	1006.06	(0.9997961401939393, 0.6904970575255415, 0.0)	2635	899.553	(0.8976592898368836, 0.7871179283993117, 0.0)	2730.7	1057.06	(1.0, 0.9186059128891011, 0.0)	2406.55	1828.54	(0.0, 0.36749965778566995, 1.0)
98	2564.42	1269.42	(0.0, 0.7513853490352631, 0.3240686055732553)	2508.83	1007.56	(0.48804375374022513, 1.0, 0.0)	2442.96	1005.75	(0.6584522451733261, 1.0, 0.0)	2546.32	962.566	(0.8231237206527249, 1.0, 0.0)
99	2536.87	1771.94	(0.0, 0.24192520311839302, 0.8253513455390931)	2526.03	1002.25	(0.06887441854646487, 0.9925377845764161, 0.0)	2445.05	1099.17	(0.729318431644026, 1.0, 0.0)	2540.12	959.703	(0.8231237206527249, 1.0, 0.0)
100	2430.92	1613.53	(0.0, 0.7258426738973789, 1.0)	2859.45	902.465	(0.729318431644026, 1.0, 0.0)	2458.57	925.606	(1.0, 0.6906378508238686, 0.0)	3291.04	1021.26	(1.0, 0.6906378508238686, 0.0)
101	2494.47	992.236	(0.6584522451733261, 1.0, 0.0)	3196.12	899.805	(0.6949315577280628, 1.0, 0.0)	2451.16	926.732	(1.0, 0.6906378508238686, 0.0)	3285.88	1027.63	(1.0, 0.6906378508238686, 0.0)
102	2601.66	1408	(0.0, 0.679772573709488, 0.5837350117280231)	2995.58	1943.35	(0.812165430370265, 0.0, 1.0)	2891.03	1934.66	(1.0, 0.0, 0.9390093602937224)	3075.51	944.207	(1.0, 0.6906378508238686, 0.0)
103	2551.2	1077.41	(0.48548408217826605, 0.8389805436134339, 0.0)	2488.14	1102.15	(0.5867624720315417, 0.9466487646102906, 0.0)	2505.51	1020.04	(0.26178451684820225, 0.9727358102798462, 0.0)	2635	899.553	(1.0, 0.9186059128891011, 0.0)
104	3283.76	1383.69	(0.7845297038555146, 0.5418259085782587, 0.0)	2483.97	1054.28	(0.4900628139030744, 0.9162915825843811, 0.0)	2496.4	1035.87	(0.43001009021333914, 0.9812437772750855, 0.0)	3094.1	1734.81	(0.7553633630275727, 0.0, 0.3626535031510118)
105	2462.1	1108.51	(0.13362591948406438, 0.9582595705986023, 0.0)	3234.52	1709.98	(0.8569714903831482, 0.0, 0.18783958237630563)	3285.41	1844.85	(0.7793864190578461, 0.0, 0.0431403272996806)	2508.83	1007.56	(0.6584522451733261, 1.0, 0.0)
106	3455.65	1143.71	(1.0, 0.6906378508238686, 0.0)	2415.52	943.39	(0.5316543231514292, 0.9187688112258912, 0.0)	2499.74	1034.04	(0.5786595241974481, 1.0, 0.0)	2526.03	1002.25	(0.729318431644026, 1.0, 0.0)
107	3292.34	1274.46	(0.8080153942108155, 0.5580460152903586, 0.0)	3030.57	1771.04	(0.910052764415741, 0.0, 0.21996891328371432)	3300.89	1867.56	(0.8246670246124268, 0.0, 0.611671299071887)	2859.45	902.465	(1.0, 0.6906378508238686, 0.0)
108	2973.29	956.713	(1.0, 0.6906378508238686, 0.0)	3221	1926.59	(0.9486539840698243, 0.041022855983138845, 0.0)	3371.39	1774.6	(1.0, 0.0, 0.4590498971068113)	3196.12	899.805	(1.0, 0.6906378508238686, 0.0)
109	2470.29	1055.81	(0.36285218652267903, 0.9420952677726746, 0.0)	3096.24	1679.82	(1.0, 0.6906378508238686, 0.0)	3339.9	937.939	(0.663319218158722, 0.0, 0.2334664299349409)	2995.58	1943.35	(1.0, 0.0, 0.9390093602937224)
110	3409.74	1111.97	(1.0, 0.6906378508238686, 0.0)	3075.86	913.876	(1.0, 0.6906378508238686, 0.0)	3072.95	928.397	(1.0, 0.6906378508238686, 0.0)	2488.14	1102.15	(0.26178451684820225, 0.9727358102798462, 0.0)
111	2710.28	1947.77	(0.44608522739014767, 0.0, 1.0)	2845.67	903.644	(0.20256314930798242, 0.9831319928169251, 0.0)	2449.67	1076.57	(1.0, 0.6906378508238686, 0.0)	2483.97	1054.28	(0.43001009021333914, 0.9812437772750855, 0.0)
112	2911.64	1233.85	(0.5186466008424759, 0.35819697374295245, 0.0)	2564.02	1179.08	(0.16770491518847966, 0.62315593957901, 0.0)	2628.45	1209.94	(0.11781051398461076, 0.8448439717292786, 0.0)	3234.52	1709.98	(0.7793864190578461, 0.0, 0.0431403272996806)
113	2693.44	995.904	(1.0, 0.8973191949703556, 0.0)	3077.1	1912.03	(0.7877471625804902, 0.0, 0.04360310828125269)	3292.56	1762.44	(1.0, 0.0, 0.7417191191309698)	2804.5	916.946	(1.0, 0.6906378508238686, 0.0)
114	2530.56	990.508	(0.7620004678798051, 1.0, 0.0)	3053.68	1900.32	(1.0, 0.0, 0.5010355490809486)	3202.12	1935.13	(1.0, 0.0, 0.7803842427065018)	2415.52	943.39	(0.5786595241974481, 1.0, 0.0)
115	2577.96	1066.15	(0.5964578219285871, 0.8582972168922425, 0.0)	2996.5	906.473	(1.0, 0.6906378508238686, 0.0)	2952.62	910.641	(1.0, 0.6906378508238686, 0.0)	2472.55	1302.68	(0.0, 0.9998209357261658, 0.6864568821534325)
116	3011.25	1950.48	(1.0, 0.0, 0.8980589504119898)	3068.99	1989.65	(1.0, 0.0, 0.8780230011012833)	3029.46	1974.43	(1.0, 0.0, 0.7997207339823342)	3030.57	1771.04	(0.8246670246124268, 0.0, 0.611671299071887)
117	3198.53	1886.08	(0.926318633556366, 0.0, 0.4252264734221719)	3187.04	1974.98	(1.0, 0.0, 0.35196693167282245)	3310.19	1957	(1.0, 0.0, 0.563043770805705)	3221	1926.59	(1.0, 0.0, 0.4590498971068113)
118	2523.18	1758.9	(0.0, 0.2921061375044396, 0.8510595440864563)	2835.09	1917.1	(0.9966541313292119, 0.0, 1.0)	2965.81	1943.62	(0.6787757372106515, 0.0, 1.0)	3096.24	1679.82	(0.663319218158722, 0.0, 0.2334664299349409)
119	2451.53	1625.92	(0.0, 0.6850792097385017, 0.9895309686660767)	2886.57	913.841	(1.0, 0.6906378508238686, 0.0)	3402.96	890.677	(1.0, 0.6906378508238686, 0.0)	3075.86	913.876	(1.0, 0.6906378508238686, 0.0)
120	3383.65	1009.93	(0.9939651966094971, 0.6864699871801071, 0.0)	3302.84	909.174	(1.0, 0.6906378508238686, 0.0)	2872.7	901.654	(1.0, 0.6906378508238686, 0.0)	2845.67	903.644	(1.0, 0.6906378508238686, 0.0)
121	3354.79	983.093	(1.0, 0.6906378508238686, 0.0)	2708.14	965.793	(0.5108317911624909, 0.35279977038097, 0.0)	2903.84	1238.22	(1.0, 0.838087383579253, 0.0)	3037.3	1726.62	(0.7498333930969239, 0.0, 0.4975759079756169)
122	2591.76	1047.3	(0.7140008646049675, 0.9001276969909668, 0.0)	3036.22	1696.83	(0.45627689380327907, 0.0, 0.45780866146087645)	2940.52	1644.26	(0.6996174633502961, 0.0, 0.4223505661929272)	2564.02	1179.08	(0.11781051398461076, 0.8448439717292786, 0.0)
123	3435.93	1328.87	(1.0, 0.6906378508238686, 0.0)	2420.31	962.947	(0.5165276755595496, 0.7082334041595459, 0.0)	2656.53	1143.45	(0.5348328231073154, 1.0, 0.0)	3077.1	1912.03	(1.0, 0.0, 0.7417191191309698)
124	2398.85	1065.27	(0.06939223837796593, 1.0, 0.0)	3019.58	1573.87	(1.0, 0.0, 0.05535165387129837)	3456.78	1900.11	(0.4919809281826019, 0.0, 0.16243999414866667)	3053.68	1900.32	(1.0, 0.0, 0.7803842427065018)
125	2970.64	927.993	(1.0, 0.6906378508238686, 0.0)	2504.22	1118.06	(0.22265721048692805, 0.8273470282554627, 0.0)	2529.1	1131.94	(0.25537464713767877, 0.948918092250824, 0.0)	2996.5	906.473	(1.0, 0.6906378508238686, 0.0)
126	2486.56	913.601	(0.7932217473051857, 1.0, 0.0)	2479.32	906.427	(0.5786595241974481, 1.0, 0.0)	2445.96	975.795	(0.7932217473051857, 1.0, 0.0)	3068.99	1989.65	(1.0, 0.0, 0.7997207339823342)
127	3330.36	1799.99	(0.863055157661438, 0.0, 0.04777153035871476)	3056.33	923.77	(0.95706205368042, 0.6609832798589232, 0.0)	3120.9	1010.3	(1.0, 0.6906378508238686, 0.0)	3187.04	1974.98	(1.0, 0.0, 0.563043770805705)
128	3284.88	1931.73	(1.0, 0.0, 0.35196693167282245)	3031.24	919.714	(0.9919422745704651, 0.6850728806506858, 0.0)	2975.34	1005.31	(1.0, 0.6906378508238686, 0.0)	3160.94	1970.19	(1.0, 0.0, 0.6036878556038241)
129	2414.27	1069.5	(0.13944647523905385, 1.0, 0.0)	2429.43	982.468	(0.0, 0.9567201018333436, 0.41262841992209764)	2464.64	1215.83	(0.5348328231073154, 1.0, 0.0)	2835.09	1917.1	(0.6787757372106515, 0.0, 1.0)
130	3356.14	1693.88	(0.9143972873687745, 0.17782024834220633, 0.0)	3271.64	1771.54	(1.0, 0.15403320548949873, 0.0)	3407.92	1742.35	(0.8408430099487305, 0.0, 0.0870187948967518)	2757.89	1866.59	(0.45246610588991926, 0.0, 0.9700640320777894)
131	3335.4	1720.94	(0.877347755432129, 0.0978502004669163, 0.0)	3305.93	1007.53	(0.9423498988151551, 0.6508225088417888, 0.0)	3354.34	1053.98	(1.0, 0.6906378508238686, 0.0)	2886.57	913.841	(1.0, 0.6906378508238686, 0.0)
132	3243.54	1117.72	(0.7915158152580262, 0.5466507815429055, 0.0)	2882.13	1849.95	(1.0, 0.0, 0.17353933573492952)	3394.73	1917.34	(0.7237256188295778, 0.0, 0.935519564151764)	3187.31	1768.78	(0.7938715100288392, 0.0, 0.22722337580559776)
133	3327.15	946.027	(1.0, 0.6906378508238686, 0.0)	3216	891.296	(1.0, 0.6906378508238686, 0.0)	3351.89	928.4	(1.0, 0.6906378508238686, 0.0)	3302.84	909.174	(1.0, 0.6906378508238686, 0.0)
134	2453.45	1076.19	(0.26251099387949617, 0.9754352450370789, 0.0)	2423.81	899.526	(1.0, 0.6906378508238686, 0.0)	3385.14	918.988	(0.6949315577280628, 1.0, 0.0)	2708.14	965.793	(1.0, 0.838087383579253, 0.0)
135	2438.45	1175.79	(0.0, 1.0, 0.3037330477069231)	2958.44	900.418	(0.8231237206527249, 1.0, 0.0)	2488.43	894.909	(1.0, 0.6906378508238686, 0.0)	3036.22	1696.83	(0.6996174633502961, 0.0, 0.4223505661929272)
136	2439.71	1020.06	(0.4382296226198523, 1.0, 0.0)	2420.45	971.083	(0.5310521949208995, 0.8567690134048462, 0.0)	2548.31	1068.73	(0.5348328231073154, 1.0, 0.0)	2420.31	962.947	(0.5348328231073154, 1.0, 0.0)
137	3364.61	1781.91	(0.9347562670707703, 0.01787962834709744, 0.0)	2869.37	884.948	(0.8231237206527249, 1.0, 0.0)	2492.38	896.648	(1.0, 0.6906378508238686, 0.0)	3019.58	1573.87	(0.4919809281826019, 0.0, 0.16243999414866667)
138	2628.07	1049.05	(0.7915064275094688, 0.8996167659759522, 0.0)	2905.39	1909.2	(1.0, 0.0, 0.3082452462824552)	3317.03	1935.53	(0.8513544486979798, 0.0, 1.0)	2504.22	1118.06	(0.25537464713767877, 0.948918092250824, 0.0)
139	2590.33	1189.87	(0.14388915730206642, 0.698360162973404, 0.0)	2596.91	980.463	(0.46617423019394366, 0.8716260671615601, 0.0)	2510.04	1058.53	(0.907040154756432, 1.0, 0.0)	2479.32	906.427	(0.7932217473051857, 1.0, 0.0)
140	2447.01	1064.4	(0.26604018782524547, 0.9885489821434021, 0.0)	2914.66	1891.3	(1.0, 0.2706369502508107, 0.0)	3455.18	1700.65	(0.871248215280203, 0.0, 1.0)	3056.33	923.77	(1.0, 0.6906378508238686, 0.0)
141	2430.72	1104.02	(0.0, 1.0, 0.004425968561602378)	2495.83	1718.39	(0.0, 0.47087949077740887, 0.8069278478622437)	2542.71	1637.03	(0.0, 0.44708671422034063, 0.9727684140205384)	3031.24	919.714	(1.0, 0.6906378508238686, 0.0)
142	2730.97	1974.89	(0.5063702469998486, 0.0, 1.0)	3067.67	1951.32	(0.5106931504484339, 0.0, 0.9362033486366272)	2785.6	1883.87	(1.0, 0.0, 0.7803842427065018)	2429.43	982.468	(0.5348328231073154, 1.0, 0.0)
143	3398.93	991.425	(1.0, 0.6906378508238686, 0.0)	3012.76	939.109	(1.0, 0.40989346355970435, 0.0)	3417.38	1605.6	(1.0, 0.6906378508238686, 0.0)	2557.73	950.34	(0.8798262298399924, 1.0, 0.0)
144	3391.89	1148.02	(1.0, 0.6906378508238686, 0.0)	3000.27	1947.9	(1.0, 0.0, 0.9183718455179317)	2998.96	1939.85	(1.0, 0.0, 0.9183718455179317)	2587.93	912.664	(0.9858751527598164, 1.0, 0.0)
145	2502.58	1069.88	(0.3836457736548245, 0.8754446387290955, 0.0)	2974.03	912.736	(0.6949315577280628, 1.0, 0.0)	2477.95	958.487	(1.0, 0.6906378508238686, 0.0)	3271.64	1771.54	(0.8408430099487305, 0.0, 0.0870187948967518)
146	2497.98	1232.2	(0.0, 0.888125765323639, 0.3830440382044294)	3116.27	1970.68	(0.9556282043457032, 0.0, 0.5380605076630895)	3153.86	1900.37	(1.0, 0.0, 0.7028499634628647)	3030.9	1672.61	(0.6587632179260254, 0.0, 0.3843471579467855)
147	2514.22	931.549	(0.8231237206527249, 1.0, 0.0)	3267.83	1018.94	(0.9824563145637513, 0.6785215176186478, 0.0)	3367.04	998.434	(1.0, 0.6906378508238686, 0.0)	3305.93	1007.53	(1.0, 0.6906378508238686, 0.0)
148	3452.36	1851.16	(1.0, 0.019127583282352867, 0.0)	2599.29	1016.12	(0.23889684105412093, 0.8876900553703309, 0.0)	2496.73	1105.24	(0.8519083472199531, 1.0, 0.0)	2882.13	1849.95	(0.7237256188295778, 0.0, 0.935519564151764)
149	3454.23	1858.35	(1.0, 0.019127583282352867, 0.0)	2974.01	1785.13	(1.0, 0.0, 0.15045738102569484)	3393.49	1914.32	(0.8432049632072449, 0.0, 0.7917773530977268)	3216	891.296	(1.0, 0.6906378508238686, 0.0)
150	2503.36	1310.12	(0.0, 0.8754159688949585, 0.582067655975423)	3086.49	1838.51	(0.9762109994888306, 0.0, 0.6477960023096124)	3103.61	1902.16	(0.9293185353279114, 0.0, 0.5982563113824443)	2423.81	899.526	(0.6949315577280628, 1.0, 0.0)
151	2430.31	1104.24	(0.0, 1.0, 0.004425968561602378)	2575.86	944.26	(0.0, 1.0, 0.19982198466289613)	2414.38	1135.22	(0.933698828982287, 1.0, 0.0)	2958.44	900.418	(1.0, 0.6906378508238686, 0.0)
152	2916.47	1960.26	(0.871248215280203, 0.0, 1.0)	2612.22	1014.74	(0.16674298082337813, 0.809280264377594, 0.0)	2537.87	1149.2	(0.907040154756432, 1.0, 0.0)	2420.45	971.083	(0.5348328231073154, 1.0, 0.0)
153	3381.96	1954.99	(1.0, 0.0, 0.241710065487176)	2899.36	896.594	(0.729318431644026, 1.0, 0.0)	2466.95	924.206	(1.0, 0.6906378508238686, 0.0)	2869.37	884.948	(1.0, 0.6906378508238686, 0.0)
154	3412.19	1896.97	(1.0, 0.0, 0.10348994267319611)	2939.33	1857.69	(0.9673073768615723, 0.0, 0.42355876299767914)	3223.3	1906.55	(0.8972986828587892, 0.0, 0.9622923016548157)	2905.39	1909.2	(0.8513544486979798, 0.0, 1.0)
155	2556.43	1309.06	(0.0, 0.7674007892608643, 0.4737673261043608)	2403.45	1998.45	(0.9242131590843201, 0.0, 0.6855065702452727)	3059.39	1869.63	(0.0, 0.09974176863454876, 1.0)	2596.91	980.463	(0.907040154756432, 1.0, 0.0)
156	3087.51	941.818	(1.0, 0.6906378508238686, 0.0)	2934.17	1842.12	(0.9345723867416382, 0.0, 0.6385699783087302)	3089.54	1881.03	(0.8532292707293114, 0.0, 0.935793685913086)	2914.66	1891.3	(0.871248215280203, 0.0, 1.0)
157	2528.27	902.245	(0.8798262298399924, 1.0, 0.0)	3029.22	1986.7	(1.0, 0.0, 0.15045738102569484)	3414.57	1923.05	(1.0, 0.0, 0.8780230011012833)	2495.83	1718.39	(0.0, 0.44708671422034063, 0.9727684140205384)
158	3307.7	912.131	(1.0, 0.6906378508238686, 0.0)	2419.01	1002.4	(0.0, 0.969115960597992, 0.13639030514636158)	2459.36	1146.97	(0.4382296226198523, 1.0, 0.0)	3067.67	1951.32	(1.0, 0.0, 0.7803842427065018)
159	3463.77	1060.74	(1.0, 0.6906378508238686, 0.0)	2822.16	887.367	(0.729318431644026, 1.0, 0.0)	2473.73	925.968	(1.0, 0.6906378508238686, 0.0)	3012.76	939.109	(1.0, 0.6906378508238686, 0.0)
160	3480	1294.8	(1.0, 0.6906378508238686, 0.0)	2423.88	1074.67	(0.0, 0.8818823575973511, 0.22400257561607234)	2500.79	1200.97	(0.13944647523905385, 1.0, 0.0)	2824.17	1854.95	(0.5846381854721504, 0.0, 0.9398175954818726)
161	2597.56	1416.86	(0.0, 0.6875523507595063, 0.6119097689611764)	2436.13	1114.32	(0.0, 0.8294263362884522, 0.21067848110557771)	2527.18	1217.05	(0.0, 1.0, 0.004425968561602378)	3000.27	1947.9	(1.0, 0.0, 0.9183718455179317)
162	3290.79	1813.76	(0.7988248646259308, 0.0, 0.13862753637572903)	2887.19	912.291	(0.729318431644026, 1.0, 0.0)	2454.65	907.616	(1.0, 0.6906378508238686, 0.0)	2974.03	912.736	(1.0, 0.6906378508238686, 0.0)
163	2639.9	900.414	(1.0, 0.8973191949703556, 0.0)	2708.58	899.994	(0.5431865965149962, 0.9386981010437012, 0.0)	2489.44	1025.81	(1.0, 0.7844841599338546, 0.0)	3116.27	1970.68	(1.0, 0.0, 0.7028499634628647)
164	2453.13	1117.72	(0.0, 0.979258406162262, 0.004334166919359024)	3086.17	897.311	(0.8519083472199531, 1.0, 0.0)	2503.79	898.292	(1.0, 0.6906378508238686, 0.0)	3112.47	1708.1	(0.7052098393440247, 0.0, 0.2634860167872497)
165	2476.85	892.115	(0.7932217473051857, 1.0, 0.0)	2875.1	891.799	(0.7932217473051857, 1.0, 0.0)	2482.13	901.322	(1.0, 0.6906378508238686, 0.0)	3267.83	1018.94	(1.0, 0.6906378508238686, 0.0)
166	3438.48	1904.05	(1.0, 0.0, 0.07954381607784633)	3342.21	1148.33	(1.0, 0.0, 0.2191900016327537)	3385.15	1943.63	(0.9794058680534363, 0.6764147637967107, 0.0)	2599.29	1016.12	(0.8519083472199531, 1.0, 0.0)
167	2994.27	1130.11	(0.7361512362957001, 0.5084139077165962, 0.0)	2808.69	936.299	(1.0, 0.6906378508238686, 0.0)	2848.46	947.133	(1.0, 0.6906378508238686, 0.0)	2974.01	1785.13	(0.8432049632072449, 0.0, 0.7917773530977268)
168	3124.27	1890.04	(0.9469528079032898, 0.0, 0.571663909961157)	2706.22	913.99	(0.9550616621971131, 0.6596017337840858, 0.0)	2909.38	1018.46	(1.0, 0.8018035421311696, 0.0)	3121.31	1852.09	(0.9450586318969727, 0.0, 0.5513826354881081)
169	3387.22	1954.54	(1.0, 0.0, 0.2191900016327537)	2814.85	1793.98	(1.0, 0.0, 0.19646922881772255)	3397.22	1948.51	(0.4594121883432043, 0.0, 0.8421950221061707)	3086.49	1838.51	(0.9293185353279114, 0.0, 0.5982563113824443)
170	3363.41	1857.51	(0.9345288753509522, 0.0, 0.1187946926204541)	3336.45	897.657	(0.907040154756432, 1.0, 0.0)	2529.79	879.998	(1.0, 0.6906378508238686, 0.0)	2575.86	944.26	(0.933698828982287, 1.0, 0.0)
171	3164.24	934.204	(1.0, 0.6906378508238686, 0.0)	3053.37	935.251	(1.0, 0.6906378508238686, 0.0)	3167.5	969.867	(1.0, 0.6906378508238686, 0.0)	2612.22	1014.74	(0.907040154756432, 1.0, 0.0)
172	3406.69	1064.71	(1.0, 0.6906378508238686, 0.0)	2625.55	986.251	(0.48126867544439167, 0.9861178874969483, 0.0)	2450.29	1003.78	(0.9599368775610841, 1.0, 0.0)	2899.36	896.594	(1.0, 0.6906378508238686, 0.0)
173	2494.29	918.671	(0.7932217473051857, 1.0, 0.0)	2966.93	897.306	(0.8231237206527249, 1.0, 0.0)	2491.59	904.718	(1.0, 0.6906378508238686, 0.0)	2939.33	1857.69	(0.8972986828587892, 0.0, 0.9622923016548157)
174	2466	1115.61	(0.06611102414681398, 0.9527149677276612, 0.0)	2826.26	1949.76	(0.9558936834335328, 0.0, 0.5577042107536406)	3138.95	1897.76	(0.6787757372106515, 0.0, 1.0)	2403.45	1998.45	(0.0, 0.09974176863454876, 1.0)
175	3462.67	1682.4	(1.0, 0.30676463379931374, 0.0)	2949.64	1850.01	(0.9600980758666993, 0.4883363267107331, 0.0)	3379.37	1541.76	(0.9255347063448934, 0.0, 0.949400532245636)	2934.17	1842.12	(0.8532292707293114, 0.0, 0.935793685913086)
176	2416.28	1145.8	(0.0, 1.0, 0.2540050537198151)	3131.83	1975.31	(1.0, 0.0, 0.35196693167282245)	3293.41	1944.64	(1.0, 0.0, 0.6635819537464904)	3029.22	1986.7	(1.0, 0.0, 0.8780230011012833)
177	3331.15	1062.29	(0.8944608449935914, 0.6177485156324755, 0.0)	2762.55	906.953	(0.619831234104125, 1.0, 0.0)	2422.43	933.592	(1.0, 0.7200764018321, 0.0)	2419.01	1002.4	(0.4382296226198523, 1.0, 0.0)
178	3426.7	1917.55	(1.0, 0.0, 0.1271171985732833)	2371.98	1943.15	(0.7179224967956543, 0.0, 0.10801673864730195)	3258.04	1779.65	(0.0, 0.2138685807179863, 1.0)	2822.16	887.367	(1.0, 0.6906378508238686, 0.0)
179	3264.86	987.756	(1.0, 0.6906378508238686, 0.0)	3197.56	903.359	(0.7620004678798051, 1.0, 0.0)	2464.01	912.612	(1.0, 0.6906378508238686, 0.0)	2423.88	1074.67	(0.13944647523905385, 1.0, 0.0)
180	2940.95	936.981	(1.0, 0.6906378508238686, 0.0)	2841.53	915.644	(1.0, 0.6906378508238686, 0.0)	3026.01	963.291	(1.0, 0.6906378508238686, 0.0)	2436.13	1114.32	(0.0, 1.0, 0.004425968561602378)
181	2477.52	986.778	(0.619831234104125, 1.0, 0.0)	2828.76	912.179	(1.0, 0.6906378508238686, 0.0)	3023.54	949.226	(1.0, 0.6906378508238686, 0.0)	2887.19	912.291	(1.0, 0.6906378508238686, 0.0)
182	2494.36	918.985	(0.7932217473051857, 1.0, 0.0)	2961.44	904.221	(0.729318431644026, 1.0, 0.0)	2481.35	943.831	(1.0, 0.6906378508238686, 0.0)	2708.58	899.994	(1.0, 0.7844841599338546, 0.0)
183	2534.92	1509.73	(0.0, 0.7216049167322017, 0.8170608162879944)	3093.38	923.766	(0.729318431644026, 1.0, 0.0)	2458.17	921.452	(1.0, 0.6906378508238686, 0.0)	3086.17	897.311	(1.0, 0.6906378508238686, 0.0)
184	2438.2	1012.03	(0.4382296226198523, 1.0, 0.0)	2432.99	929.446	(0.3536423454670798, 0.918183195590973, 0.0)	2481.58	1074.02	(0.6584522451733261, 1.0, 0.0)	3105.35	1765.77	(0.8026891231536866, 0.0, 0.4021757855606125)
185	2431.03	1071.65	(0.20603861006250757, 1.0, 0.0)	3112.9	957.007	(1.0, 0.6906378508238686, 0.0)	3075.43	987.491	(1.0, 0.6906378508238686, 0.0)	2875.1	891.799	(1.0, 0.6906378508238686, 0.0)
186	2558.79	1337.24	(0.0, 0.7649205803871155, 0.5251790375105181)	3074.16	971.224	(0.9593276262283326, 0.6625479700142991, 0.0)	3362.66	1045.86	(1.0, 0.6906378508238686, 0.0)	3342.21	1148.33	(0.9794058680534363, 0.6764147637967107, 0.0)
187	3119.55	1923.37	(1.0, 0.0, 0.6437580750192922)	2971.43	947.406	(1.0, 0.6906378508238686, 0.0)	3266.37	938.173	(1.0, 0.6906378508238686, 0.0)	2808.69	936.299	(1.0, 0.6906378508238686, 0.0)
188	2470.16	1419.94	(0.0, 0.9458472609519959, 0.8717201571893672)	2881.45	1936.23	(1.0, 0.0, 0.15045738102569484)	3408.74	1926.12	(0.7928197968953139, 0.0, 1.0)	2706.22	913.99	(1.0, 0.8018035421311696, 0.0)
189	2460.82	1150.13	(0.0, 0.9657785773277283, 0.13592061241491513)	2432.64	975.316	(0.0, 0.8905856490135193, 0.22621325561977534)	2495.86	1194.37	(0.5348328231073154, 1.0, 0.0)	2814.85	1793.98	(0.4594121883432043, 0.0, 0.8421950221061707)
190	2546.23	1195.09	(0.0, 0.7887031018733979, 0.05977035428443911)	3200.91	1659.48	(1.0, 0.4431063153709536, 0.0)	3451.81	1593.87	(0.7199754297733307, 0.01377138999423718, 0.0)	3336.45	897.657	(1.0, 0.6906378508238686, 0.0)
191	3101.38	964.964	(1.0, 0.6906378508238686, 0.0)	2516.59	891.158	(1.0, 0.9186059128891011, 0.0)	2642.5	927.713	(0.8798262298399924, 1.0, 0.0)	3053.37	935.251	(1.0, 0.6906378508238686, 0.0)
192	2888.14	995.045	(1.0, 0.6906378508238686, 0.0)	2562.06	995.152	(0.06939223837796593, 1.0, 0.0)	2418.75	1091.34	(0.8231237206527249, 1.0, 0.0)	2625.55	986.251	(0.9599368775610841, 1.0, 0.0)
193	2573.23	1488.89	(0.0, 0.6765406870885725, 0.7397793710231781)	2443.31	934.892	(0.0, 0.9096673607826233, 0.06893739901088371)	2487.49	1161.05	(0.6584522451733261, 1.0, 0.0)	2966.93	897.306	(1.0, 0.6906378508238686, 0.0)
194	2552.98	1552.05	(0.0, 0.6012228068427184, 0.7765146970748902)	2566.34	1098.51	(0.0, 1.0, 0.5337123812913451)	2429.79	1235.63	(0.5099312614200261, 0.8812284946441651, 0.0)	2826.26	1949.76	(0.6787757372106515, 0.0, 1.0)
195	2988.21	1345.01	(0.3, 0.2071913552471606, 0.0)	2536.39	1155.41	(0.0, 0.977470862865448, 0.6910763460195362)	2453.09	1309.32	(0.18451194572453164, 0.8955212116241456, 0.0)	2492.94	1734.43	(0.0, 0.4282691919368527, 0.9793239116668702)
196	3009.5	1935.81	(1.0, 0.0, 0.8980589504119898)	2448.98	1066.67	(0.3418430013694655, 0.8875478386878968, 0.0)	2496.63	1076.98	(0.2691219075947142, 1.0, 0.0)	2949.64	1850.01	(0.9255347063448934, 0.0, 0.949400532245636)
197	2455.55	961.261	(0.619831234104125, 1.0, 0.0)	2862.65	907.994	(1.0, 0.6906378508238686, 0.0)	2829.05	901.238	(1.0, 0.6906378508238686, 0.0)	3043.14	1608.46	(0.5505927383899689, 0.0, 0.19379043673245439)
198	3444.83	1385.84	(1.0, 0.6906378508238686, 0.0)	2685.18	912.745	(0.47971189255805463, 0.6577536940574646, 0.0)	2674.87	1167.01	(1.0, 0.838087383579253, 0.0)	3086.51	1686.07	(0.6760909736156464, 0.0, 0.2671666988674559)
199	3423.68	1910.99	(1.0, 0.0, 0.10348994267319611)	2549.99	936.884	(0.6104459047317505, 0.42159704768816825, 0.0)	2889.48	1191.44	(0.8798262298399924, 1.0, 0.0)	3438.05	1173.99	(1.0, 0.6906378508238686, 0.0)
200	2987.8	929.681	(1.0, 0.6906378508238686, 0.0)	3268.74	903.978	(0.8798262298399924, 1.0, 0.0)	2527.39	911.172	(1.0, 0.6906378508238686, 0.0)	3131.83	1975.31	(1.0, 0.0, 0.6635819537464904)
201	2974.82	917.018	(1.0, 0.6906378508238686, 0.0)	3188.06	919.601	(0.7932217473051857, 1.0, 0.0)	2486.87	906.491	(1.0, 0.6906378508238686, 0.0)	2762.55	906.953	(1.0, 0.7200764018321, 0.0)
202	2483.93	900.776	(0.7932217473051857, 1.0, 0.0)	3237.42	1819.81	(0.934013056755066, 0.0, 0.4679737447400497)	3176.43	1889.2	(0.8782633423805237, 0.0, 0.2319041061827617)	2371.98	1943.15	(0.0, 0.2138685807179863, 1.0)
203	2493.68	1096.84	(0.29381887907740795, 0.8935598015785218, 0.0)	3309.32	924.564	(0.8519083472199531, 1.0, 0.0)	2538.54	943.625	(1.0, 0.6906378508238686, 0.0)	3197.56	903.359	(1.0, 0.6906378508238686, 0.0)
204	3324.82	945.407	(1.0, 0.6906378508238686, 0.0)	3004.45	889.311	(0.7620004678798051, 1.0, 0.0)	2480.44	915.022	(1.0, 0.6906378508238686, 0.0)	2841.53	915.644	(1.0, 0.6906378508238686, 0.0)
205	2641.7	1002.61	(0.9813655121839737, 0.9954257488250733, 0.0)	2841.88	902.604	(0.7932217473051857, 1.0, 0.0)	2495.94	921.084	(1.0, 0.6906378508238686, 0.0)	2828.76	912.179	(1.0, 0.6906378508238686, 0.0)
206	2562.16	955.934	(0.8798262298399924, 1.0, 0.0)	2867.49	907.739	(1.0, 0.6906378508238686, 0.0)	3162.89	943.49	(1.0, 0.6906378508238686, 0.0)	2961.44	904.221	(1.0, 0.6906378508238686, 0.0)
207	2563.68	1156.22	(0.20346943606351223, 0.7560493230819703, 0.0)	2834.49	912.166	(0.9866349577903748, 0.6814074467960428, 0.0)	2911.39	1002.95	(1.0, 0.6906378508238686, 0.0)	3093.38	923.766	(1.0, 0.6906378508238686, 0.0)
208	2704.37	1014.42	(0.9592198014259339, 0.8607263400151434, 0.0)	3042.81	1918.32	(1.0, 0.0, 0.9600198048831778)	2989.04	1984.82	(1.0, 0.0, 0.819110276405473)	2432.99	929.446	(0.6584522451733261, 1.0, 0.0)
209	3009.32	927.064	(1.0, 0.6906378508238686, 0.0)	2529.16	923.05	(1.0, 0.6906378508238686, 0.0)	2833.67	980.938	(0.8519083472199531, 1.0, 0.0)	3112.9	957.007	(1.0, 0.6906378508238686, 0.0)
210	3463.8	1388.61	(1.0, 0.6906378508238686, 0.0)	2903.05	900.247	(0.8798262298399924, 1.0, 0.0)	2525.31	903.824	(1.0, 0.6906378508238686, 0.0)	3074.16	971.224	(1.0, 0.6906378508238686, 0.0)
211	3464.89	1269.63	(1.0, 0.6906378508238686, 0.0)	3068.52	1764.64	(0.9540732383728028, 0.46972333554354245, 0.0)	3375.78	1547.27	(0.8112022757530213, 0.0, 0.4897129623102834)	2971.43	947.406	(1.0, 0.6906378508238686, 0.0)
212	3359.59	997.469	(0.9920565962791443, 0.6851518355498706, 0.0)	2815.1	892.41	(1.0, 0.6906378508238686, 0.0)	3355.9	911.853	(1.0, 0.6906378508238686, 0.0)	2881.45	1936.23	(0.7928197968953139, 0.0, 1.0)
213	2914.19	1200.95	(0.585651057958603, 0.40447278800125447, 0.0)	2786.83	888.54	(1.0, 0.6906378508238686, 0.0)	3009.89	927.47	(1.0, 0.6906378508238686, 0.0)	2432.64	975.316	(0.5348328231073154, 1.0, 0.0)
214	3455.83	1385.62	(1.0, 0.6906378508238686, 0.0)							2987.87	1649.49	(0.6153749406337738, 0.0, 0.45643535890215553)
215	3386.4	1616.09	(0.9771849989891053, 0.36761627351530024, 0.0)							3200.91	1659.48	(0.7199754297733307, 0.01377138999423718, 0.0)
216	2468.1	1087.99	(0.2544852264846691, 0.9456131935119629, 0.0)							2516.59	891.158	(0.8798262298399924, 1.0, 0.0)
217	2503.83	1232.75	(0.0, 0.8761662125587464, 0.3434535697131213)							2562.06	995.152	(0.8231237206527249, 1.0, 0.0)
218	3252.07	891.585	(1.0, 0.6906378508238686, 0.0)							2443.31	934.892	(0.6584522451733261, 1.0, 0.0)
219	2520.96	906.97	(0.8798262298399924, 1.0, 0.0)							3029.93	1685.24	(0.6800376951694489, 0.0, 0.4242040862556638)
220	2637.57	1121.83	(0.5489152872423566, 0.7526414573192597, 0.0)							2566.34	1098.51	(0.5099312614200261, 0.8812284946441651, 0.0)
221	3120.3	1866.94	(0.9016376614570618, 0.0, 0.5443077063766604)							2536.39	1155.41	(0.18451194572453164, 0.8955212116241456, 0.0)
222	3106.66	1936.87	(1.0, 0.0, 0.6832750329111343)							2448.98	1066.67	(0.2691219075947142, 1.0, 0.0)
223	2440.96	989.459	(0.5348328231073154, 1.0, 0.0)							2862.65	907.994	(1.0, 0.6906378508238686, 0.0)
224	3399.39	1935.08	(1.0, 0.0, 0.17353933573492952)							2685.18	912.745	(1.0, 0.838087383579253, 0.0)
225	2983.22	932.184	(1.0, 0.6906378508238686, 0.0)							2549.99	936.884	(0.8798262298399924, 1.0, 0.0)
226	2979.36	961.705	(1.0, 0.6906378508238686, 0.0)							3268.74	903.978	(1.0, 0.6906378508238686, 0.0)
227	3381	1878.02	(0.9722832918167115, 0.0, 0.12359392827535046)							3188.06	919.601	(1.0, 0.6906378508238686, 0.0)
228	3104.38	902.329	(1.0, 0.6906378508238686, 0.0)							2858.58	998.281	(1.0, 0.6906378508238686, 0.0)
229	3080.62	917.514	(1.0, 0.6906378508238686, 0.0)							3237.42	1819.81	(0.8782633423805237, 0.0, 0.2319041061827617)
230	3287.36	912.147	(1.0, 0.6906378508238686, 0.0)							3113.87	1744.81	(0.7660519063472748, 0.0, 0.33543422246732135)
231	2431.47	988.987	(0.48804375374022513, 1.0, 0.0)							3309.32	924.564	(1.0, 0.6906378508238686, 0.0)
232	3396.29	950.481	(1.0, 0.6906378508238686, 0.0)							3004.45	889.311	(1.0, 0.6906378508238686, 0.0)
233	3473.48	1879.27	(1.0, 0.0, 0.005892704101182922)							2841.88	902.604	(1.0, 0.6906378508238686, 0.0)
234	3297.82	996.912	(1.0, 0.6906378508238686, 0.0)							2867.49	907.739	(1.0, 0.6906378508238686, 0.0)
235	2869.21	1909.47	(0.7368196553045948, 0.0, 0.9765567660331727)							2834.49	912.166	(1.0, 0.6906378508238686, 0.0)
236	2488.6	892.765	(0.8231237206527249, 1.0, 0.0)							3130.59	1790.54	(0.840155827999115, 0.0, 0.403362764372643)
237	2500.52	1312.48	(0.0, 0.8813801884651185, 0.6051378547360978)							3042.81	1918.32	(1.0, 0.0, 0.819110276405473)
238	2499.16	1517.18	(0.0, 0.7847062078712315, 0.8885093212127686)							2529.16	923.05	(0.8519083472199531, 1.0, 0.0)
239	3039.85	982.768	(1.0, 0.6906378508238686, 0.0)							2903.05	900.247	(1.0, 0.6906378508238686, 0.0)
240	3225.12	1100.91	(0.8232112407684327, 0.5685408420983606, 0.0)							3068.52	1764.64	(0.8112022757530213, 0.0, 0.4897129623102834)
241	3351.53	1688.66	(0.9045466661453248, 0.175904625957412, 0.0)							3020.91	1747.25	(0.7841229319572449, 0.0, 0.581598970381721)
242	2453.02	1079.79	(0.20115712613778264, 0.9763079166412354, 0.0)							2815.1	892.41	(1.0, 0.6906378508238686, 0.0)
243	2433.87	1035.75	(0.32881837181838414, 1.0, 0.0)							2786.83	888.54	(1.0, 0.6906378508238686, 0.0)
244	3425.23	1408.01	(1.0, 0.6906378508238686, 0.0)							3211.78	1884.48	(0.987270998954773, 0.0, 0.4112760160531336)
245	3514.21	1940.92	(1.0, 0.0, 0.05535165387129837)							2464.5	875.962	(0.7932217473051857, 1.0, 0.0)
246	3344.11	1003.81	(0.995009469985962, 0.6871912019005014, 0.0)							3094.13	1773.64	(0.8196793675422669, 0.0, 0.4446838359326595)
247	3303.15	1069.18	(0.8864315629005433, 0.6122031895040742, 0.0)							2939.16	904.324	(1.0, 0.6906378508238686, 0.0)
248	3440.52	1890.74	(1.0, 0.0, 0.05535165387129837)							2456.11	871.841	(0.7932217473051857, 1.0, 0.0)
249	3473.65	933.453	(1.0, 0.6906378508238686, 0.0)							2546.27	887.09	(0.933698828982287, 1.0, 0.0)
250	2470.7	1148.69	(0.0, 0.9458780169487, 0.07168155424848517)							2947.54	912.669	(1.0, 0.6906378508238686, 0.0)
251	3431.58	1617.91	(1.0, 0.3931987615510083, 0.0)							2618.19	890.143	(1.0, 0.9408153859766207, 0.0)
252	3008.72	932.703	(1.0, 0.6906378508238686, 0.0)							3056.61	1022.03	(0.9985987424850464, 0.6896700893452903, 0.0)
253	2507.53	1091.99	(0.3332965256208935, 0.8653581023216248, 0.0)							3067.22	1955.24	(1.0, 0.0, 0.7803842427065018)
254	3410.46	1041.81	(1.0, 0.6906378508238686, 0.0)							3128.22	1960.72	(1.0, 0.0, 0.6635819537464904)
255	3382.28	1022.29	(0.9944392919540406, 0.6867974153699482, 0.0)							2866.63	923.184	(1.0, 0.6906378508238686, 0.0)
256	3173	949.533	(1.0, 0.6906378508238686, 0.0)							3058.04	1985.56	(1.0, 0.0, 0.819110276405473)
257	3242.59	1019.09	(0.9920907497406006, 0.6851754232230889, 0.0)							2469.8	948.542	(0.6949315577280628, 1.0, 0.0)
258	3410.25	1501.88	(1.0, 0.590201925770717, 0.0)							3401.01	907.359	(1.0, 0.6906378508238686, 0.0)
259	3032.29	946.153	(1.0, 0.6906378508238686, 0.0)							2823.34	1942.33	(0.6599021993712864, 0.0, 1.0)
260	2730.7	1057.06	(0.8976592898368836, 0.7871179283993117, 0.0)							2941.57	917.266	(1.0, 0.6906378508238686, 0.0)
261	2442.96	1005.75	(0.48804375374022513, 1.0, 0.0)							3193.51	1809.49	(0.8621904730796814, 0.0, 0.3034625353273947)
262	2445.05	1099.17	(0.06887441854646487, 0.9925377845764161, 0.0)							2655.99	1050.04	(0.9031084286696062, 0.967237401008606, 0.0)
263	3474.12	1946.25	(1.0, 0.0, 0.10348994267319611)							2741.81	917.192	(1.0, 0.7513420353322513, 0.0)
264	2893.43	909.114	(1.0, 0.6906378508238686, 0.0)							2587.41	991.821	(0.8798262298399924, 1.0, 0.0)
265	2458.57	925.606	(0.729318431644026, 1.0, 0.0)							3317.6	1964.31	(1.0, 0.0, 0.33017538860444606)
266	2451.16	926.732	(0.6949315577280628, 1.0, 0.0)							2793.93	928.881	(1.0, 0.6906378508238686, 0.0)
267	2470.57	913.385	(0.7620004678798051, 1.0, 0.0)							2803.19	919.139	(1.0, 0.6906378508238686, 0.0)
268	2411.03	1100.91	(0.0, 1.0, 0.07578308509560472)							2480.61	1312.36	(0.0, 0.9868593692779541, 0.677557732141734)
269	2486.54	1173.71	(0.0, 0.9079123616218567, 0.1277767048345271)							3432.64	1130.17	(1.0, 0.6906378508238686, 0.0)
270	2891.03	1934.66	(0.812165430370265, 0.0, 1.0)							3089.69	971.593	(1.0, 0.6906378508238686, 0.0)
271	2505.51	1020.04	(0.5867624720315417, 0.9466487646102906, 0.0)							3390.97	1013.81	(1.0, 0.6906378508238686, 0.0)
272	2496.4	1035.87	(0.4900628139030744, 0.9162915825843811, 0.0)							2728.05	897.231	(1.0, 0.7513420353322513, 0.0)
273	2481.42	1492.07	(0.0, 0.862162862345799, 0.9266586184501648)							2905.93	1837.77	(0.7680736210676672, 0.0, 0.9235330700874329)
274	3285.41	1844.85	(0.8569714903831482, 0.0, 0.18783958237630563)							3046.4	1757.37	(0.8014556646347046, 0.0, 0.5318315157794893)
275	3400.49	1478.88	(1.0, 0.6397471197389766, 0.0)							3026.93	1598.98	(0.534578937292099, 0.0, 0.21124626053889026)
276	3431.99	1410.83	(1.0, 0.6906378508238686, 0.0)							3051.71	1772.36	(0.8263704061508179, 0.0, 0.5483644886318405)
277	2548.97	1158.1	(0.16187244159944789, 0.7856413006782532, 0.0)							2454.48	877.446	(0.7932217473051857, 1.0, 0.0)
278	2420.24	1090.45	(0.06939223837796593, 1.0, 0.0)							2900.5	917.257	(1.0, 0.6906378508238686, 0.0)
279	2499.74	1034.04	(0.5316543231514292, 0.9187688112258912, 0.0)							2584.99	888.239	(1.0, 0.9885121578598228, 0.0)
280	2467.69	1271.68	(0.0, 0.9483224034309388, 0.5607075129655362)							3298.18	1021.41	(1.0, 0.6906378508238686, 0.0)
281	3384.09	1738.79	(0.9762357354164124, 0.12985658132772138, 0.0)							2419.88	2009.13	(0.0, 0.03851059487096897, 1.0)
282	3288.15	1932.11	(1.0, 0.0, 0.35196693167282245)							3155.85	1009.82	(1.0, 0.6906378508238686, 0.0)
283	2440.46	1099.92	(0.06939223837796593, 1.0, 0.0)							2616.76	921.407	(1.0, 0.9640683521099866, 0.0)
284	2406.35	1352.12	(0.0, 1.0, 0.811657338149077)							3169.55	1849.71	(0.930141019821167, 0.0, 0.4269811394437313)
285	3300.89	1867.56	(0.910052764415741, 0.0, 0.21996891328371432)							3330.39	917.281	(1.0, 0.6906378508238686, 0.0)
286	3415.08	1905.41	(1.0, 0.0, 0.1271171985732833)							3085.65	915.632	(1.0, 0.6906378508238686, 0.0)
287	2419.62	1131.85	(0.0, 1.0, 0.1407368268521778)							3086.67	1950.32	(1.0, 0.0, 0.7417191191309698)
288	2516.01	1205.43	(0.0, 0.8515552759170533, 0.21629934360470307)							3363.08	1129.72	(1.0, 0.6906378508238686, 0.0)
289	2482.48	1236.49	(0.0, 0.9189487576484681, 0.42990833319383837)							3385.25	1341.8	(1.0, 0.6906378508238686, 0.0)
290	3442.25	1583.46	(1.0, 0.4596045454077812, 0.0)							2599.69	936.565	(0.9858751527598164, 1.0, 0.0)
291	3371.39	1774.6	(0.9486539840698243, 0.041022855983138845, 0.0)							3120.76	2002.96	(1.0, 0.0, 0.7028499634628647)
292	3339.9	937.939	(1.0, 0.6906378508238686, 0.0)							2538.22	1387.48	(0.0, 0.8933841466903687, 0.7392412381397279)
293	3072.95	928.397	(1.0, 0.6906378508238686, 0.0)							2661.99	914.243	(1.0, 0.8768559934831637, 0.0)
294	2449.67	1076.57	(0.20256314930798242, 0.9831319928169251, 0.0)							2994.25	1758.04	(0.7983049631118775, 0.0, 0.6694541043789296)
295	2477.61	1103.22	(0.1908476404507155, 0.9262712478637696, 0.0)							3050.96	1641.5	(0.6059952557086945, 0.0, 0.25244468315065854)
296	2511.78	900.233	(0.8519083472199531, 1.0, 0.0)							3129.62	895.663	(1.0, 0.6906378508238686, 0.0)
297	3357.05	1629.96	(0.9143161654472352, 0.29661984013714576, 0.0)							2940.43	932.318	(1.0, 0.6906378508238686, 0.0)
298	2499.57	1203.72	(0.0, 0.8847578644752503, 0.26873020265973663)							3125.58	1736.27	(0.7501785337924958, 0.0, 0.29644342293572523)
299	2506.07	1455.53	(0.0, 0.8743441581726075, 0.8630088362411863)							3285.14	890.955	(1.0, 0.6906378508238686, 0.0)
300	2628.45	1209.94	(0.16770491518847966, 0.62315593957901, 0.0)							3252	1701.52	(0.807878839969635, 0.015452769793569819, 0.0)
301	3388.55	972.46	(1.0, 0.6906378508238686, 0.0)							2829.61	901.531	(1.0, 0.6906378508238686, 0.0)
302	2575.59	1040.67	(0.6926185229173261, 0.9089476346969605, 0.0)							2945.2	1458.26	(0.3, 0.14770040180919486, 0.0)
303	2549.4	1004.98	(0.7516774542914866, 0.9864527463912964, 0.0)							3060.42	1969.01	(1.0, 0.0, 0.7997207339823342)
304	3460.03	1906.62	(1.0, 0.0, 0.05535165387129837)							3353.98	968.459	(1.0, 0.6906378508238686, 0.0)
305	2463.14	1072.24	(0.3142536282478069, 0.9557058095932007, 0.0)							3028.37	1819.11	(0.9056281328201294, 0.0, 0.7067379246045399)
306	3292.56	1762.44	(0.7877471625804902, 0.0, 0.04360310828125269)							2690.53	1005	(1.0, 0.9186059128891011, 0.0)
307	3202.12	1935.13	(1.0, 0.0, 0.5010355490809486)							3355.05	928.137	(1.0, 0.6906378508238686, 0.0)
308	2446.24	1166.06	(0.0, 0.9912625432014466, 0.25178569553632396)							2422.93	1398.05	(0.0, 1.0, 0.8899828039061011)
309	2490.06	995.325	(0.6583370086834176, 0.9998249888420105, 0.0)							2943.01	918.505	(1.0, 0.6906378508238686, 0.0)
310	2497.09	1068.06	(0.38854055032349105, 0.8866140723228455, 0.0)							3099.16	998.651	(1.0, 0.6906378508238686, 0.0)
311	2952.62	910.641	(1.0, 0.6906378508238686, 0.0)							2913.19	923.391	(1.0, 0.6906378508238686, 0.0)
312	3029.46	1974.43	(1.0, 0.0, 0.8780230011012833)							2413.3	938.981	(0.5786595241974481, 1.0, 0.0)
313	3310.19	1957	(1.0, 0.0, 0.35196693167282245)							2483.37	1996.48	(0.05613597781201207, 0.0, 1.0)
314	2448.12	1303.9	(0.0, 0.9868562698364258, 0.6977118714370364)							3102.29	1524.58	(0.5564460635185242, 0.1805206433434036, 0.0)
315	2965.81	1943.62	(0.9966541313292119, 0.0, 1.0)							3398.68	986.391	(1.0, 0.6906378508238686, 0.0)
316	2914.43	1931.25	(0.871248215280203, 0.0, 1.0)							3071.03	1907.98	(1.0, 0.0, 0.7417191191309698)
317	2454.15	1411.35	(0.0, 0.9796770095825196, 0.8873321638886594)							2986.6	1868.72	(0.9842787861824036, 0.0, 0.9242469933638203)
318	3364.58	1724.7	(0.9368231773376465, 0.12461401555409117, 0.0)							2628.95	924.721	(1.0, 0.9408153859766207, 0.0)
319	3402.96	890.677	(1.0, 0.6906378508238686, 0.0)							2998.43	900.317	(1.0, 0.6906378508238686, 0.0)
320	3438.71	1033.08	(1.0, 0.6906378508238686, 0.0)							3313.83	905.39	(1.0, 0.6906378508238686, 0.0)
321	2435.34	1085.43	(0.13944647523905385, 1.0, 0.0)							3213.93	899.962	(1.0, 0.6906378508238686, 0.0)
322	2551.64	1097.5	(0.426829138641263, 0.7980608522891999, 0.0)							3024.13	1885.84	(1.0, 0.0, 0.8385944411134894)
323	2419.18	1069.93	(0.13944647523905385, 1.0, 0.0)							3247.07	2028.16	(1.0, 0.0, 0.5218386031843547)
324	2872.7	901.654	(1.0, 0.6906378508238686, 0.0)							3051.45	1991.1	(1.0, 0.0, 0.8385944411134894)
325	3127.15	954.483	(1.0, 0.6906378508238686, 0.0)							2894.27	1998.63	(0.8316687793269297, 0.0, 1.0)
326	2903.84	1238.22	(0.5108317911624909, 0.35279977038097, 0.0)							2867.56	916.973	(1.0, 0.6906378508238686, 0.0)
327	2568.32	1108	(0.4143510728405251, 0.7747300744056702, 0.0)							2987.89	1705.98	(0.7099451899528504, 0.0, 0.5815234007750153)
328	3363.25	1941.12	(1.0, 0.0, 0.241710065487176)							2407.16	1994.55	(0.0, 0.09974176863454876, 1.0)
329	2940.52	1644.26	(0.45627689380327907, 0.0, 0.45780866146087645)							2658.75	931.148	(1.0, 0.8973191949703556, 0.0)
330	3111.12	924.462	(1.0, 0.6906378508238686, 0.0)							2440.27	880.391	(0.7620004678798051, 1.0, 0.0)
331	2424.57	1085.35	(0.06939223837796593, 1.0, 0.0)							2874.84	1995.03	(0.7928197968953139, 0.0, 1.0)
332	2656.53	1143.45	(0.5165276755595496, 0.7082334041595459, 0.0)							3276.16	928.319	(1.0, 0.6906378508238686, 0.0)
333	3475.66	1916.71	(1.0, 0.0, 0.05535165387129837)							2876.52	2038.64	(0.7928197968953139, 0.0, 1.0)
334	3456.78	1900.11	(1.0, 0.0, 0.05535165387129837)							3099.31	1956.75	(1.0, 0.0, 0.722323986615411)
335	3382.71	1973.17	(1.0, 0.0, 0.264048486361947)							2392.4	1973.72	(0.0, 0.158102336292111, 1.0)
336	2529.1	1131.94	(0.22265721048692805, 0.8273470282554627, 0.0)							2474.11	1205.98	(0.0, 0.9991932392120362, 0.34928312046840243)
337	3049.25	943.203	(1.0, 0.6906378508238686, 0.0)							3125.17	1970.04	(1.0, 0.0, 0.6832750329111343)
338	3042.57	938.779	(1.0, 0.6906378508238686, 0.0)							3307.83	945.863	(1.0, 0.6906378508238686, 0.0)
339	3384.93	1701.35	(0.9746603846549988, 0.20868470136905837, 0.0)							2759.11	918.968	(1.0, 0.7200764018321, 0.0)
340	2445.96	975.795	(0.5786595241974481, 1.0, 0.0)							3093.19	1808	(0.8766621828079224, 0.0, 0.5292303132282823)
341	3120.9	1010.3	(0.95706205368042, 0.6609832798589232, 0.0)							2602.61	897.082	(1.0, 0.9640683521099866, 0.0)
342	2975.34	1005.31	(0.9919422745704651, 0.6850728806506858, 0.0)							3160.9	1788.36	(0.8271782875061036, 0.0, 0.32687094055699534)
343	2415.61	1094.09	(0.0, 1.0, 0.004425968561602378)							2680.52	932.215	(1.0, 0.8571345409566662, 0.0)
344	2503.71	1219.16	(0.0, 0.8772007703781128, 0.30663880652012226)							2748.96	901.802	(1.0, 0.7354803494268686, 0.0)
345	3474.08	1926.03	(1.0, 0.0, 0.07954381607784633)							2465.5	959.723	(0.6584522451733261, 1.0, 0.0)
346	2464.64	1215.83	(0.0, 0.9567201018333436, 0.41262841992209764)							3246.76	917.17	(1.0, 0.6906378508238686, 0.0)
347	3441	1140.22	(1.0, 0.6906378508238686, 0.0)							2763.89	925.952	(1.0, 0.7200764018321, 0.0)
348	2461.25	1294.93	(0.0, 0.9613864302635193, 0.6392297671430891)							2992.09	1830.84	(0.9202148795127869, 0.0, 0.8264072088487491)
349	3382.57	1955.44	(1.0, 0.0, 0.241710065487176)							2463.97	1988.02	(0.0, 0.006717177845205313, 1.0)
350	3431.49	1948.17	(1.0, 0.0, 0.15045738102569484)							2779.48	901.435	(1.0, 0.6906378508238686, 0.0)
351	3416.82	1669.8	(1.0, 0.2887862422334547, 0.0)							2501.67	936.729	(0.7932217473051857, 1.0, 0.0)
352	3407.92	1742.35	(1.0, 0.15403320548949873, 0.0)							3000.9	1981.62	(1.0, 0.0, 0.9390093602937224)
353	3310.81	1223.53	(0.8497449636459351, 0.586866035440835, 0.0)							3385.93	973.626	(1.0, 0.6906378508238686, 0.0)
354	3464.5	1241.12	(1.0, 0.6906378508238686, 0.0)							2800.12	908.873	(1.0, 0.6906378508238686, 0.0)
355	3354.34	1053.98	(0.9423498988151551, 0.6508225088417888, 0.0)							2603.51	940.151	(0.9858751527598164, 1.0, 0.0)
356	3257.14	1358.85	(0.728568184375763, 0.503176765035925, 0.0)							3121.57	1923.59	(1.0, 0.0, 0.6437580750192922)
357	3394.73	1917.34	(1.0, 0.0, 0.17353933573492952)							2706.93	929.61	(1.0, 0.8196589255066162, 0.0)
358	2455.69	926.99	(0.6949315577280628, 1.0, 0.0)							3023.09	1643.68	(0.6097752928733826, 0.0, 0.3433301802435825)
359	3476.54	1544.89	(1.0, 0.5412031143779183, 0.0)							2882.63	1847.84	(0.7211235491475301, 0.0, 0.9321560144424439)
360	3422.37	1059.01	(1.0, 0.6906378508238686, 0.0)							2534.08	960.747	(0.8231237206527249, 1.0, 0.0)
361	3351.89	928.4	(1.0, 0.6906378508238686, 0.0)							2556.55	922.897	(0.907040154756432, 1.0, 0.0)
362	3385.14	918.988	(1.0, 0.6906378508238686, 0.0)							2535.63	889.745	(0.907040154756432, 1.0, 0.0)
363	3211.25	925.7	(1.0, 0.6906378508238686, 0.0)							2962.48	1651.41	(0.6171903192996979, 0.0, 0.54190729640218)
364	3226.82	963.508	(1.0, 0.6906378508238686, 0.0)							3243.21	1557.34	(0.7920167922973633, 0.3114200218589254, 0.0)
365	2965.57	909.211	(1.0, 0.6906378508238686, 0.0)							3437.02	1107.04	(1.0, 0.6906378508238686, 0.0)
366	2488.43	894.909	(0.8231237206527249, 1.0, 0.0)							2982.21	1721.42	(0.736003863811493, 0.0, 0.631650979909206)
367	3427.61	1486.25	(1.0, 0.623167078110521, 0.0)							3465.06	958.04	(1.0, 0.6906378508238686, 0.0)
368	2548.31	1068.73	(0.5310521949208995, 0.8567690134048462, 0.0)							2964.55	969.885	(1.0, 0.6906378508238686, 0.0)
369	3421.29	1932.93	(1.0, 0.0, 0.15045738102569484)							2986.47	906.344	(1.0, 0.6906378508238686, 0.0)
370	2492.38	896.648	(0.8231237206527249, 1.0, 0.0)							2962.07	901.955	(1.0, 0.6906378508238686, 0.0)
371	3124.95	1975.58	(1.0, 0.0, 0.6832750329111343)							2584.04	1190.36	(0.16738287493795034, 0.8123859643936158, 0.0)
372	3317.03	1935.53	(1.0, 0.0, 0.3082452462824552)							3084.56	1943.64	(1.0, 0.0, 0.7417191191309698)
373	2459.5	1195.11	(0.0, 0.964235532283783, 0.3370631248948244)							2603.44	963.484	(0.9599368775610841, 1.0, 0.0)
374	2510.04	1058.53	(0.46617423019394366, 0.8716260671615601, 0.0)							2968.47	1970.58	(0.9966541313292119, 0.0, 1.0)
375	3455.18	1700.65	(1.0, 0.2706369502508107, 0.0)							2703.05	1974.91	(0.44608522739014767, 0.0, 1.0)
376	3431.59	1694.34	(1.0, 0.2706369502508107, 0.0)							3048.42	1723.2	(0.7437797963619233, 0.0, 0.4490108303071784)
377	3474.51	1940.5	(1.0, 0.0, 0.10348994267319611)							2743.13	1821.12	(0.3439048226055734, 0.0, 0.8974309444427491)
378	3457.56	1539.47	(1.0, 0.5412031143779183, 0.0)							2535.62	930.711	(0.8519083472199531, 1.0, 0.0)
379	2542.71	1637.03	(0.0, 0.47087949077740887, 0.8069278478622437)							2955.53	1902.14	(0.9748622155874589, 0.0, 1.0)
380	2436.69	1146.96	(0.0, 1.0, 0.19982198466289613)							2929.02	1980.36	(0.8913773025234937, 0.0, 1.0)
381	3113.07	936.189	(1.0, 0.6906378508238686, 0.0)							2471.33	1067.19	(0.32881837181838414, 1.0, 0.0)
382	3006.88	954.243	(1.0, 0.6906378508238686, 0.0)							2663.86	940.6	(1.0, 0.8973191949703556, 0.0)
383	3074.81	975.414	(1.0, 0.6906378508238686, 0.0)							3067.01	1769.64	(0.8198420882225037, 0.0, 0.5114133619044515)
384	3448.55	1243.12	(1.0, 0.6906378508238686, 0.0)							2726.12	1003.43	(1.0, 0.838087383579253, 0.0)
385	2785.6	1883.87	(0.5106931504484339, 0.0, 0.9362033486366272)							3018.63	1697.63	(0.7003990888595581, 0.0, 0.47856521049144307)
386	3417.38	1605.6	(1.0, 0.40989346355970435, 0.0)							3100.28	957.072	(1.0, 0.6906378508238686, 0.0)
387	3345.38	1872.32	(0.9339347958564759, 0.0, 0.16207442409266984)							3240.99	900.448	(1.0, 0.6906378508238686, 0.0)
388	2510.6	1109.64	(0.2831526948502836, 0.8611218810081482, 0.0)							3050.35	1855.55	(0.9665053963661194, 0.0, 0.7355706468209166)
389	2518.32	1154.16	(0.05887585244750595, 0.8484501123428345, 0.0)							3179.2	1978.05	(1.0, 0.0, 0.5834374893559175)
390	2777.46	987.221	(1.0, 0.7354803494268686, 0.0)							3393.56	982.107	(1.0, 0.6906378508238686, 0.0)
391	3445.33	1463.08	(1.0, 0.6734062317880349, 0.0)							2607.92	1978.81	(0.2702544982291242, 0.0, 1.0)
392	2395.7	1194.33	(0.0, 1.0, 0.4678262303699574)							2944.31	942	(1.0, 0.6906378508238686, 0.0)
393	2509.46	1271.82	(0.0, 0.8633460879325867, 0.4607784964690679)							2834.37	1495.79	(0.0, 0.23856025800186934, 0.3958527252078056)
394	2998.96	1939.85	(1.0, 0.0, 0.9183718455179317)							3390.53	998.337	(1.0, 0.6906378508238686, 0.0)
395	2477.95	958.487	(0.6949315577280628, 1.0, 0.0)							2440.13	915.14	(0.6949315577280628, 1.0, 0.0)
396	3313.13	1722.3	(0.8320637226104737, 0.05546695051705661, 0.0)							3121.11	1796.06	(0.8512377619743348, 0.0, 0.4265003794692486)
397	2518.31	1072.58	(0.41274684157173114, 0.8457168817520142, 0.0)							3144.92	1819.94	(0.885027039051056, 0.0, 0.42490564383318785)
398	3153.86	1900.37	(0.9556282043457032, 0.0, 0.5380605076630895)							2991.59	1928.13	(1.0, 0.0, 0.9390093602937224)
399	3056.9	933.139	(1.0, 0.6906378508238686, 0.0)							2981.43	911.479	(1.0, 0.6906378508238686, 0.0)
400	2805.01	1029.21	(0.9687622666358948, 0.6831006988966987, 0.0)							3364.33	1034.64	(1.0, 0.6906378508238686, 0.0)
401	2947.18	933.533	(1.0, 0.6906378508238686, 0.0)							2869.91	2037.29	(0.7928197968953139, 0.0, 1.0)
402	3013.02	939.533	(1.0, 0.6906378508238686, 0.0)							3208.01	1656.78	(0.7319464564323426, 0.031651723994006585, 0.0)
403	2461.96	1118.84	(0.0667368449869495, 0.9617335677146912, 0.0)							3323.28	976.084	(1.0, 0.6906378508238686, 0.0)
404	2997.49	911.314	(1.0, 0.6906378508238686, 0.0)							2729.37	983.427	(1.0, 0.8196589255066162, 0.0)
405	3196.6	971.337	(1.0, 0.6906378508238686, 0.0)
406	2445.49	981.075	(0.5786595241974481, 1.0, 0.0)
407	3192.79	1961.21	(1.0, 0.0, 0.5425094903462107)
408	2522.1	1273.11	(0.0, 0.8376760363578797, 0.44707807211525935)
409	3367.04	998.434	(0.9824563145637513, 0.6785215176186478, 0.0)
410	2909.78	941.53	(1.0, 0.6906378508238686, 0.0)
411	2496.73	1105.24	(0.23889684105412093, 0.8876900553703309, 0.0)
412	3386.56	1506.61	(0.9815605163574219, 0.5632378732887983, 0.0)
413	3393.49	1914.32	(1.0, 0.0, 0.15045738102569484)
414	3107.86	937.331	(1.0, 0.6906378508238686, 0.0)
415	2386.96	1345.4	(0.0, 1.0, 0.811657338149077)
416	3103.61	1902.16	(0.9762109994888306, 0.0, 0.6477960023096124)
417	2414.38	1135.22	(0.0, 1.0, 0.19982198466289613)
418	2537.87	1149.2	(0.16674298082337813, 0.809280264377594, 0.0)
419	2559.64	1131.28	(0.29471077692880576, 0.7651755690574646, 0.0)
420	3413.89	1053.53	(1.0, 0.6906378508238686, 0.0)
421	3410.79	1057.08	(1.0, 0.6906378508238686, 0.0)
422	2460.91	972.341	(0.619831234104125, 1.0, 0.0)
423	2448.85	1120.24	(0.0, 0.9885586380958558, 0.00437532945351272)
424	2466.95	924.206	(0.729318431644026, 1.0, 0.0)
425	3454.27	1431.57	(1.0, 0.6906378508238686, 0.0)
426	3223.3	1906.55	(0.9673073768615723, 0.0, 0.42355876299767914)
427	3280.65	1939.43	(1.0, 0.0, 0.3736278226525318)
428	3269.34	1368.33	(0.7545717835426331, 0.5211358348782176, 0.0)
429	3402.9	1820.94	(1.0, 0.0, 0.005892704101182922)
430	3059.39	1869.63	(0.9242131590843201, 0.0, 0.6855065702452727)
431	3089.54	1881.03	(0.9345723867416382, 0.0, 0.6385699783087302)
432	2415.86	953.559	(0.5786595241974481, 1.0, 0.0)
433	3414.57	1923.05	(1.0, 0.0, 0.15045738102569484)
434	3277.73	1187.05	(0.7823784828186036, 0.5403401939046794, 0.0)
435	2459.36	1146.97	(0.0, 0.969115960597992, 0.13639030514636158)
436	2479.66	1214.64	(0.0, 0.9261273622512818, 0.36303813593231044)
437	3266.74	1157.67	(0.7582688212394715, 0.5236891490475768, 0.0)
438	2943.24	1037.41	(0.923556137084961, 0.6378428256315517, 0.0)
439	3418.47	1928.7	(1.0, 0.0, 0.15045738102569484)
440	3221.84	939.558	(1.0, 0.6906378508238686, 0.0)
441	2526.37	1211.95	(0.0, 0.8309723615646363, 0.21107117933890704)
442	2510.21	1146.09	(0.12072879515722953, 0.8657715797424317, 0.0)
443	2411.94	1032.84	(0.2691219075947142, 1.0, 0.0)
444	2526.06	1158.26	(0.11603398859618397, 0.8321041345596314, 0.0)
445	2540	1050.22	(0.5543504115328338, 0.8943570137023926, 0.0)
446	2597.82	1112.57	(0.4764725032081, 0.7687132835388184, 0.0)
447	3323.78	1131.21	(0.8761778950691224, 0.6051216183899197, 0.0)
448	2593.84	1191.3	(0.14247321119847112, 0.6914879262447358, 0.0)
449	2410.31	1034.48	(0.2691219075947142, 1.0, 0.0)
450	3470.74	1376.39	(1.0, 0.6906378508238686, 0.0)
451	2473.73	925.968	(0.729318431644026, 1.0, 0.0)
452	2500.79	1200.97	(0.0, 0.8818823575973511, 0.22400257561607234)
453	2527.18	1217.05	(0.0, 0.8294263362884522, 0.21067848110557771)
454	2454.65	907.616	(0.729318431644026, 1.0, 0.0)
455	2877.81	914.919	(1.0, 0.6906378508238686, 0.0)
456	3400.62	1926.25	(1.0, 0.0, 0.17353933573492952)
457	2427.39	1088.24	(0.06939223837796593, 1.0, 0.0)
458	2489.44	1025.81	(0.5431865965149962, 0.9386981010437012, 0.0)
459	2846.17	997.069	(1.0, 0.6906378508238686, 0.0)
460	2503.79	898.292	(0.8519083472199531, 1.0, 0.0)
461	2441.57	1196.43	(0.0, 1.0, 0.3919959076144961)
462	2482.13	901.322	(0.7932217473051857, 1.0, 0.0)
463	3147.67	938.817	(1.0, 0.6906378508238686, 0.0)
464	3184.48	920.682	(1.0, 0.6906378508238686, 0.0)
465	3454.07	1135.76	(1.0, 0.6906378508238686, 0.0)
466	3409.89	1939.39	(1.0, 0.0, 0.17353933573492952)
467	3006.13	942.214	(1.0, 0.6906378508238686, 0.0)
468	2566.87	979.962	(0.8519083472199531, 1.0, 0.0)
469	2499.77	1267.78	(0.0, 0.8827625393867493, 0.4711412970108968)
470	2545.15	1278.27	(0.0, 0.7908221364021302, 0.3969072772464636)
471	3448.59	1614.39	(1.0, 0.40989346355970435, 0.0)
472	3385.15	1943.63	(1.0, 0.0, 0.2191900016327537)
473	2721.6	1252.02	(0.2926546851211428, 0.5057459056377411, 0.0)
474	2848.46	947.133	(1.0, 0.6906378508238686, 0.0)
475	2909.38	1018.46	(0.9550616621971131, 0.6596017337840858, 0.0)
476	2533.3	997.435	(0.729318431644026, 1.0, 0.0)
477	3397.22	1948.51	(1.0, 0.0, 0.19646922881772255)
478	2529.79	879.998	(0.907040154756432, 1.0, 0.0)
479	3418.72	1936.89	(1.0, 0.0, 0.15045738102569484)
480	3434.08	1936.79	(1.0, 0.0, 0.1271171985732833)
481	3379.09	1956.39	(1.0, 0.0, 0.241710065487176)
482	3435.73	1142.91	(1.0, 0.6906378508238686, 0.0)
483	2447.32	1515.27	(0.0, 0.8934074306598316, 0.9940168738365174)
484	3326.24	1881.69	(0.9490874886512757, 0.0, 0.20803048818709924)
485	3167.5	969.867	(1.0, 0.6906378508238686, 0.0)
486	2450.29	1003.78	(0.48126867544439167, 0.9861178874969483, 0.0)
487	2479.76	1149.49	(0.0, 0.9273733377456665, 0.07027921256977482)
488	3470.41	1526.78	(1.0, 0.5575027221358586, 0.0)
489	3334.29	1940.86	(1.0, 0.0, 0.2862218544627497)
490	3040.43	1877.34	(0.9424177885055542, 0.0, 0.7536710455416701)
491	2884.87	1952.7	(0.7928197968953139, 0.0, 1.0)
492	2491.59	904.718	(0.8231237206527249, 1.0, 0.0)
493	2526.03	1121.73	(0.2737378937025828, 0.8324896574020386, 0.0)
494	2418.07	1167.35	(0.0, 1.0, 0.3495651359128962)
495	2515.1	997.845	(0.6914306753817946, 0.9949622631072998, 0.0)
496	3363.12	998.01	(0.9874169707298279, 0.6819475345318632, 0.0)
497	3138.95	1897.76	(0.9558936834335328, 0.0, 0.5577042107536406)
498	3480.35	1959.06	(1.0, 0.0, 0.10348994267319611)
499	3390.46	1597.32	(0.9892321109771729, 0.4054797762329112, 0.0)
500	2491.14	1094.42	(0.29551363304788236, 0.8987138748168946, 0.0)
501	2509.62	1128.46	(0.17857122795857946, 0.8666881799697876, 0.0)
502	3380.89	1870.52	(0.9718778610229493, 0.0, 0.10057958412261347)
503	3400.7	1950.28	(1.0, 0.0, 0.19646922881772255)
504	2886.15	987.46	(1.0, 0.6906378508238686, 0.0)
505	2545.53	1189.81	(0.0, 0.7890704154968262, 0.0034924008518794785)
506	2978.13	928.285	(1.0, 0.6906378508238686, 0.0)
507	2503.94	1125.83	(0.18088597322853495, 0.8779227018356324, 0.0)
508	2631.25	1100.49	(0.6062157450622204, 0.7955582320690155, 0.0)
509	3470	1591.18	(1.0, 0.4596045454077812, 0.0)
510	3379.37	1541.76	(0.9600980758666993, 0.4883363267107331, 0.0)
511	3063.89	976.327	(1.0, 0.6906378508238686, 0.0)
512	2948.01	957.518	(1.0, 0.6906378508238686, 0.0)
513	3293.41	1944.64	(1.0, 0.0, 0.35196693167282245)
514	3514.44	1926.73	(1.0, 0.0, 0.03082867886763374)
515	2422.43	933.592	(0.619831234104125, 1.0, 0.0)
516	3402.68	1922.48	(1.0, 0.0, 0.15045738102569484)
517	3237.92	922.32	(1.0, 0.6906378508238686, 0.0)
518	3258.04	1779.65	(0.7179224967956543, 0.0, 0.10801673864730195)
519	2501.97	1184.82	(0.0, 0.8766217112541199, 0.17516829014138252)
520	2464.01	912.612	(0.7620004678798051, 1.0, 0.0)
521	3182.15	989.446	(1.0, 0.6906378508238686, 0.0)
522	3352.8	1065.78	(0.9378796100616456, 0.6477351582245029, 0.0)
523	3450.38	1416.68	(1.0, 0.6906378508238686, 0.0)
524	3026.01	963.291	(1.0, 0.6906378508238686, 0.0)
525	3023.54	949.226	(1.0, 0.6906378508238686, 0.0)
526	3060.57	944.747	(1.0, 0.6906378508238686, 0.0)
527	2481.35	943.831	(0.729318431644026, 1.0, 0.0)
528	3035.15	971.095	(1.0, 0.6906378508238686, 0.0)
529	2458.17	921.452	(0.729318431644026, 1.0, 0.0)
530	2481.58	1074.02	(0.3536423454670798, 0.918183195590973, 0.0)
531	3075.43	987.491	(1.0, 0.6906378508238686, 0.0)
532	3362.66	1045.86	(0.9593276262283326, 0.6625479700142991, 0.0)
533	2497.33	1068.23	(0.3883206938983493, 0.886112380027771, 0.0)
534	2535.24	1092.23	(0.39480584295600274, 0.8089558362960816, 0.0)
535	3266.37	938.173	(1.0, 0.6906378508238686, 0.0)
536	3408.74	1926.12	(1.0, 0.0, 0.15045738102569484)
537	3296.57	1006.44	(1.0, 0.6906378508238686, 0.0)
538	2495.86	1194.37	(0.0, 0.8905856490135193, 0.22621325561977534)
539	3451.81	1593.87	(1.0, 0.4431063153709536, 0.0)
540	2642.5	927.713	(1.0, 0.9186059128891011, 0.0)
541	3413.79	989.169	(1.0, 0.6906378508238686, 0.0)
542	2917.55	927.294	(1.0, 0.6906378508238686, 0.0)
543	3300.06	1890.21	(0.9540011167526246, 0.0, 0.2519025508661376)
544	2551.64	1038.91	(0.6374470722532912, 0.9172803640365601, 0.0)
545	2418.75	1091.34	(0.06939223837796593, 1.0, 0.0)
546	2545.47	1074.87	(0.48856869748199405, 0.8443111658096314, 0.0)
547	2487.49	1161.05	(0.0, 0.9096673607826233, 0.06893739901088371)
548	2462.71	983.984	(0.5786595241974481, 1.0, 0.0)
549	2642.84	1080.51	(0.7129597970618414, 0.8368973016738892, 0.0)
550	3443.92	983.9	(1.0, 0.6906378508238686, 0.0)
551	3386.78	1281.16	(1.0, 0.6906378508238686, 0.0)
552	2429.79	1235.63	(0.0, 1.0, 0.5337123812913451)
553	2453.09	1309.32	(0.0, 0.977470862865448, 0.6910763460195362)
554	2481.3	1040.96	(0.450773882316787, 0.923634159564972, 0.0)
555	2496.63	1076.98	(0.3418430013694655, 0.8875478386878968, 0.0)
556	3417.02	1062.46	(1.0, 0.6906378508238686, 0.0)
557	2452.94	1326.25	(0.0, 0.9785082221031189, 0.7287017825375338)
558	2829.05	901.238	(1.0, 0.6906378508238686, 0.0)
559	2408.94	1438.14	(0.0, 1.0, 0.9539150824633933)
560	2674.87	1167.01	(0.47971189255805463, 0.6577536940574646, 0.0)
561	2889.48	1191.44	(0.6104459047317505, 0.42159704768816825, 0.0)
562	3427.97	1846.17	(1.0, 0.0, 0.005892704101182922)
563	2464.29	1374.04	(0.0, 0.9582888960838318, 0.7929474377410082)
564	2571.94	930.464	(0.933698828982287, 1.0, 0.0)
565	2527.39	911.172	(0.8798262298399924, 1.0, 0.0)
566	2486.87	906.491	(0.7932217473051857, 1.0, 0.0)
567	3176.43	1889.2	(0.934013056755066, 0.0, 0.4679737447400497)
568	3405.42	1646.16	(1.0, 0.3244171451262212, 0.0)
569	2538.54	943.625	(0.8519083472199531, 1.0, 0.0)
570	2480.44	915.022	(0.7620004678798051, 1.0, 0.0)
571	2973.83	1248.01	(0.4979764401912689, 0.34392137841461873, 0.0)
572	2555.68	1338.53	(0.0, 0.7713020026683808, 0.545314024112234)
573	2495.94	921.084	(0.7932217473051857, 1.0, 0.0)
574	2536.82	1089.75	(0.3971407547755628, 0.8137400627136231, 0.0)
575	2586.39	1087.9	(0.5378131882386149, 0.816783893108368, 0.0)
576	2586.01	1060.53	(0.6359645616285767, 0.8719984769821167, 0.0)
577	2482.89	996.952	(0.6190071355484306, 0.9986704468727112, 0.0)
578	3253.01	1865.85	(0.8841382741928101, 0.0, 0.27253142007630765)
579	3297.46	931.61	(1.0, 0.6906378508238686, 0.0)
580	3065.49	923.095	(1.0, 0.6906378508238686, 0.0)
581	3460.54	1917.43	(1.0, 0.0, 0.07954381607784633)
582	3464.24	1927.77	(1.0, 0.0, 0.07954381607784633)
583	2538.41	1014.97	(0.7044979196604242, 0.9659675240516663, 0.0)
584	2999.65	946.539	(1.0, 0.6906378508238686, 0.0)
585	3162.89	943.49	(1.0, 0.6906378508238686, 0.0)
586	2911.39	1002.95	(0.9866349577903748, 0.6814074467960428, 0.0)
587	3291.91	926.421	(1.0, 0.6906378508238686, 0.0)
588	2557.93	1354.38	(0.0, 0.7666295349597931, 0.5709142713899953)
589	2575.5	1452.42	(0.0, 0.7329127371311188, 0.7234109845942417)
590	2453.17	1191.19	(0.0, 0.976017701625824, 0.3411817605222237)
591	2445.2	1357.72	(0.0, 0.995709764957428, 0.8081751373943892)
592	2989.04	1984.82	(1.0, 0.0, 0.9600198048831778)
593	2551.72	1114.26	(0.3414160090619303, 0.7790801703929902, 0.0)
594	2833.67	980.938	(1.0, 0.6906378508238686, 0.0)
595	3413.32	1911.25	(1.0, 0.0, 0.1271171985732833)
596	2417.46	960.594	(0.5348328231073154, 1.0, 0.0)
597	2464.69	1086.19	(0.25635509998730555, 0.9525612473487854, 0.0)
598	2504.3	1158.77	(0.0, 0.8761344432830811, 0.0038777435017079186)
599	2525.31	903.824	(0.8798262298399924, 1.0, 0.0)
600	3375.78	1547.27	(0.9540732383728028, 0.46972333554354245, 0.0)
601	2756.94	1722.01	(0.15020604872185114, 0.0, 0.6103731572628022)
602	3355.9	911.853	(1.0, 0.6906378508238686, 0.0)
603	3394.93	1164.31	(1.0, 0.6906378508238686, 0.0)
604	3339.75	1028.01	(0.9525049805641175, 0.6578359926758328, 0.0)
605	2484.95	932.673	(0.7620004678798051, 1.0, 0.0)
606	3436.43	1376.89	(1.0, 0.6906378508238686, 0.0)
607	3323.53	994.192	(1.0, 0.6906378508238686, 0.0)
608	3009.89	927.47	(1.0, 0.6906378508238686, 0.0)

## Sheet: Fig. 4h
	PF correlation S1 early vs late bins	PF correlation S1 early vs late mean	PF correlation S1 early vs late std	PF correlation S1 vs S2 bins	PF correlation S1 vs S2 mean	PF correlation S1 vs S2 std	PF shift (mm) S1 early vs late bins	PF shift (mm) S1 early vs late mean	PF shift (mm) S1 early vs late std	PF shift (mm) S1 vs S2 bins	PF shift (mm) S1 vs S2 mean	PF shift (mm) S1 vs S2 std	PV correlation S1 early vs late bins	PV correlation S1 early vs late mean	PV correlation S1 early vs late std	PV correlation S1 vs S2 bins	PV correlation S1 vs S2 mean	PV correlation S1 vs S2 std
0	0	0	0	0	0	0	0	0.134662	0.039541	0	0.103281	0.0432934	0	0	0	0	0	0
1	1.66667	0	0	1.66667	0	0	1.66667	0.141882	0.0185996	1.66667	0.12702	0.0198081	1.66667	0	0	1.66667	0	0
2	3.33333	0	0	3.33333	0	0	3.33333	0.0978609	0.0100477	3.33333	0.104564	0.0292748	3.33333	0	0	3.33333	0	0
3	5	0	0	5	0.00542888	0.0094031	5	0.0643236	0.0175763	5	0.0723883	0.0245571	5	0	0	5	0	0
4	6.66667	0	0	6.66667	0	0	6.66667	0.0297753	0.00273614	6.66667	0.0432346	0.00986053	6.66667	0	0	6.66667	0	0
5	8.33333	0	0	8.33333	0	0	8.33333	0.0242698	0.0171415	8.33333	0.0301596	0.0212949	8.33333	0	0	8.33333	0	0
6	10	0	0	10	0.0093985	0.0162787	10	0.0302285	0.0182532	10	0.028871	0.0194334	10	0	0	10	0	0
7	11.6667	0.00542888	0.0094031	11.6667	0.00542888	0.0094031	11.6667	0.00969697	0.0100138	11.6667	0.0169586	0.0069849	11.6667	0	0	11.6667	0	0
8	13.3333	0	0	13.3333	0.0075643	0.0131017	13.3333	0.00689418	0.00564406	13.3333	0.01253	0.00888526	13.3333	0	0	13.3333	0	0
9	15	0.0108578	0.0188062	15	0.0169628	0.0149456	15	0.0143689	0.0119483	15	0.0145266	0.0117748	15	0	0	15	0	0
10	16.6667	0.0263613	0.0283739	16.6667	0.0129932	0.0116994	16.6667	0.00151515	0.00262432	16.6667	0.00740401	0.00343524	16.6667	0	0	16.6667	0	0
11	18.3333	0.029956	0.0146292	18.3333	0.029956	0.0146292	18.3333	0.00899084	0.00227579	18.3333	0.0077032	0.00711163	18.3333	0	0	18.3333	0	0
12	20	0.0469188	0.0271642	20	0.0707697	0.0178667	20	0.0184612	0.0088456	20	0.00676862	0.00595723	20	0.010917	0.0189089	20	0	0
13	21.6667	0.0335507	0.0340499	21.6667	0.136559	0.102304	21.6667	0.00444444	0.007698	21.6667	0.00523565	0.00678668	21.6667	0.0436681	0.0756354	21.6667	0	0
14	23.3333	0.200595	0.142374	23.3333	0.159178	0.0732609	23.3333	0.00222222	0.003849	23.3333	0.00645161	0.0111745	23.3333	0.152838	0.264724	23.3333	0	0
15	25	0.284806	0.135898	25	0.268446	0.178523	25	0.00373737	0.003406	25	0.00430108	0.00744968	25	0.174672	0.302542	25	0	0
16	26.6667	0.347757	0.270806	26.6667	0.346478	0.171536	26.6667	0.00222222	0.003849	26.6667	0	0	26.6667	0.152838	0.264724	26.6667	0.152935	0.236854
17	28.3333	0.381716	0.279642	28.3333	0.428708	0.24256	28.3333	0.00444444	0.007698	28.3333	0.00430108	0.00744968	28.3333	0.349634	0.522101	28.3333	0.578891	0.918168
18	30	0.576547	0.403078	30	0.527145	0.174591	30	0	0	30	0.00430108	0.00744968	30	0.557436	0.645118	30	0.841958	1.08272
19	31.6667	0.849899	0.666062	31.6667	0.808135	0.36293	31.6667	0	0	31.6667	0	0	31.6667	1.24216	1.02752	31.6667	0.842535	0.946583
20	33.3333	1.01787	0.652822	33.3333	1.05243	0.518391	33.3333	0	0	33.3333	0	0	33.3333	1.57683	0.58559	33.3333	1.10519	0.240333
21	35	1.2319	0.537339	35	1.25768	0.277855	35	0	0	35	0	0	35	2.1821	0.523058	35	2.34671	0.228697
22	36.6667	1.37069	0.369015	36.6667	1.38664	0.232416	36.6667	0	0	36.6667	0	0	36.6667	2.61522	0.597203	36.6667	2.60002	0.383188
23	38.3333	1.98901	0.582355	38.3333	1.78301	0.147522	38.3333	0	0	38.3333	0	0	38.3333	3.1993	1.62898	38.3333	2.35069	0.695632
24	40	1.78899	0.327088	40	1.77608	0.0740102	40	0	0	40	0	0	40	2.00798	1.30796	40	2.13284	0.991132
25	41.6667	1.98317	1.05939	41.6667	1.96278	0.51729	41.6667	0	0	41.6667	0	0	41.6667	0.723886	0.717727	41.6667	1.67757	1.50724
26	43.3333	1.311	1.07917	43.3333	1.55917	0.583562	43.3333	0	0	43.3333	0	0	43.3333	0.0105263	0.0182321	43.3333	0.370663	0.499724
27	45	0.911183	0.932447	45	0.91441	0.802435	45	0	0	45	0	0	45	0	0	45	0	0
28	46.6667	0.509499	0.696327	46.6667	0.469221	0.464252	46.6667	0	0	46.6667	0	0	46.6667	0	0	46.6667	0	0
29	48.3333	0.092291	0.159853	48.3333	0.00542888	0.0094031	48.3333	0	0	48.3333	0	0	48.3333	0	0	48.3333	0	0
30	50			50			50			50			50			50

## Sheet: Fig. 4j
	S1 PC in S1, COM x	S1 PC in S1, COM y	S1 PC in S1, color	S1 PC in S2, COM x	S1 PC in S2, COM y	S1 PC in S2, color	S2 PC in S1, COM x	S2 PC in S1, COM y	S2 PC in S1, color	S2 PC in S2, COM x	S2 PC in S2, COM y	S2 PC in S2, color
0	3337.68	839.335	(1.0, 0.6906378508238686, 0.0)	4062.24	1573.64	(1.0, 0.5575027221358586, 0.0)	3698.05	1460.56	(1.0, 0.623167078110521, 0.0)	4062.24	1573.64	(1.0, 0.623167078110521, 0.0)
1	2614.33	811.045	(0.9599368775610841, 1.0, 0.0)	3657.04	1412.23	(1.0, 0.6906378508238686, 0.0)	3410.84	858.43	(0.8016904473304749, 0.553677767570345, 0.0)	3657.04	1412.23	(0.8016904473304749, 0.553677767570345, 0.0)
2	2780	1781.46	(0.34907645784701347, 0.0, 0.8629680752754212)	2065.85	1448.42	(0.0, 0.8987849745564453, 1.0)	2295.18	1446.5	(0.0, 0.9012905836105347, 0.8451213989331428)	2065.85	1448.42	(0.0, 0.9012905836105347, 0.8451213989331428)
3	2346.41	1631.61	(0.0, 0.6396358458880282, 1.0)	3361.22	1342.22	(0.918979811668396, 0.6346822420811846, 0.0)	3376.04	1044.85	(0.8596569180488587, 0.5937116063271344, 0.0)	3361.22	1342.22	(0.8596569180488587, 0.5937116063271344, 0.0)
4	3698.05	1460.56	(1.0, 0.5575027221358586, 0.0)	3457.82	1424.79	(0.8164483785629273, 0.5638701534793324, 0.0)	3295.09	1071.69	(0.6068942129611969, 0.4191441149169643, 0.0)	3457.82	1424.79	(0.6068942129611969, 0.4191441149169643, 0.0)
5	2336	1396.98	(0.0, 0.9313657040818678, 0.967409360408783)	3856.61	1452.82	(1.0, 0.6906378508238686, 0.0)	3264.13	908.784	(0.9246383786201477, 0.6385902625994854, 0.0)	3856.61	1452.82	(0.9246383786201477, 0.6385902625994854, 0.0)
6	2329.69	1385	(0.0, 0.9565820990100815, 0.9768410205841065)	2585.26	1691.53	(0.0, 0.6270522414858559, 0.9288132071495057)	2371.21	1591.12	(0.0, 0.6396358458880282, 1.0)	2585.26	1691.53	(0.0, 0.6396358458880282, 1.0)
7	3410.84	858.43	(1.0, 0.6906378508238686, 0.0)	4103.48	1548.62	(1.0, 0.6906378508238686, 0.0)	3672.87	1260.57	(1.0, 0.6397471197389766, 0.0)	2918.08	1674.97	(0.20025115910391578, 0.0, 0.9049143671989441)
8	3398.97	1870.19	(1.0, 0.0, 0.2862218544627497)	4082.44	1598.49	(0.8796712636947632, 0.607534270989668, 0.0)	3410.28	1103.87	(1.0, 0.6066153856262592, 0.0)	4103.48	1548.62	(1.0, 0.6397471197389766, 0.0)
9	2295.18	1446.5	(0.0, 0.8987849745564453, 1.0)	2178.53	1426.85	(1.0, 0.7051272767557525, 0.0)	2816.05	841.166	(0.0, 0.8730857849121094, 0.79078828145271)	4082.44	1598.49	(1.0, 0.6066153856262592, 0.0)
10	3376.04	1044.85	(0.918979811668396, 0.6346822420811846, 0.0)	4128.19	1590.71	(1.0, 0.6906378508238686, 0.0)	3731.4	1315.06	(1.0, 0.6066153856262592, 0.0)	2178.53	1426.85	(0.0, 0.8730857849121094, 0.79078828145271)
11	2313.57	1288.54	(0.0, 0.9925665140151978, 0.8678249185125307)	2822.69	1568.11	(1.0, 0.0, 0.5834374893559175)	3237.42	1903.92	(0.0, 0.4054704031375072, 0.5586202323436738)	4128.19	1590.71	(1.0, 0.6066153856262592, 0.0)
12	3204.47	966.244	(0.8797162055969239, 0.6075653095683881, 0.0)	2891.55	1532.1	(0.7348889291286469, 0.507542110607663, 0.0)	3174.52	1059.55	(0.0, 0.3354730812057231, 0.4246352791786194)	2822.69	1568.11	(0.0, 0.4054704031375072, 0.5586202323436738)
13	3168.45	1012.83	(0.7948416948318482, 0.5489477598638689, 0.0)	3131.29	1441.38	(0.7673949480056763, 0.5299919976237347, 0.0)	3243.78	1074.63	(0.45677037835121154, 0.3154629124244861, 0.0)	2891.55	1532.1	(0.0, 0.3354730812057231, 0.4246352791786194)
14	2344.68	1401.96	(0.0, 0.9182513023552388, 0.9537874341011048)	1974.7	1440.42	(1.0, 0.4596045454077812, 0.0)	3674.81	1536.93	(0.0, 0.9965676546096802, 0.9344607230016218)	3131.29	1441.38	(0.45677037835121154, 0.3154629124244861, 0.0)
15	3132.7	1292.78	(0.38613546192646026, 0.26667976555177225, 0.0)	1986.07	1442.49	(1.0, 0.42660488314092326, 0.0)	3673.12	1569.95	(0.0, 0.9759881973266602, 0.9151637947472085)	1974.7	1440.42	(0.0, 0.9965676546096802, 0.9344607230016218)
16	3703.62	1426.21	(1.0, 0.6066153856262592, 0.0)	3551.49	1451.81	(0.6903734087944031, 0.47679800731571464, 0.0)	3211	1113.45	(0.5841740548610688, 0.40345271375631325, 0.0)	1986.07	1442.49	(0.0, 0.9759881973266602, 0.9151637947472085)
17	3295.09	1071.69	(0.8164483785629273, 0.5638701534793324, 0.0)	2517.27	1691.91	(0.0, 0.5740653116962738, 0.9837533712387085)	2395.08	1639.74	(0.0, 0.6751112458986848, 1.0)	3551.49	1451.81	(0.5841740548610688, 0.40345271375631325, 0.0)
18	3177.48	1830.17	(0.9345054507255555, 0.0, 0.5829397894291625)	2130.94	1440.86	(1.0, 0.6066153856262592, 0.0)	3724.52	1433.1	(0.0, 0.8780080556869507, 0.8091975860316036)	2517.27	1691.91	(0.0, 0.6751112458986848, 1.0)
19	3132.16	1933.65	(1.0, 0.0, 0.7803842427065018)	2782.37	1684.7	(0.0, 0.7633402778516298, 0.9295287013053894)	2358.13	1492.96	(0.0, 0.3314766513006341, 0.9657666563987732)	2130.94	1440.86	(0.0, 0.8780080556869507, 0.8091975860316036)
20	2316.56	1443.3	(0.0, 0.892872998790672, 0.9934222579002381)	2792.32	1655.05	(0.4427396364127236, 0.0, 0.6906911611557007)	2900.19	1678.72	(0.0, 0.37392690713007287, 0.8550593137741089)	2782.37	1684.7	(0.0, 0.3314766513006341, 0.9657666563987732)
21	2318.3	1406.41	(0.0, 0.941892150578857, 0.9951687932014466)	2907.78	1535.15	(1.0, 0.0, 0.33017538860444606)	3379.94	1886.63	(0.0, 0.31524973485295865, 0.42475107610225676)	2792.32	1655.05	(0.0, 0.37392690713007287, 0.8550593137741089)
22	3220.88	1013.05	(0.8358636975288392, 0.5772791076430097, 0.0)	2880.36	1592.2	(0.6983659148216248, 0.0, 0.4215950215454696)	3119.64	1688.06	(0.0, 0.2956150546775743, 0.6431973457336426)	2907.78	1535.15	(0.0, 0.31524973485295865, 0.42475107610225676)
23	2390.87	1584.6	(0.0, 0.6105740573106322, 0.9044051051139832)	2018.48	1416.13	(1.0, 0.573818795583769, 0.0)	3725.14	1460.4	(0.0, 1.0, 0.9057394990485568)	2880.36	1592.2	(0.0, 0.2956150546775743, 0.6431973457336426)
24	2417.99	1019.2	(0.0, 1.0, 0.19982198466289613)	2077.51	1466.05	(0.0, 0.9303996587090131, 1.0)	2308.67	1418.82	(0.0, 0.8743306279182435, 0.8340371730309016)	2018.48	1416.13	(0.0, 1.0, 0.9057394990485568)
25	3341.75	871.055	(1.0, 0.6906378508238686, 0.0)	2750.58	1560.41	(0.5095294743776322, 0.3519003411155833, 0.0)	3060.16	1205.7	(0.0, 0.42975009961719823, 0.5233119010925293)	2077.51	1466.05	(0.0, 0.8743306279182435, 0.8340371730309016)
26	2242.74	1336.82	(0.0, 1.0, 0.9539150824633933)	2897.02	1603.85	(0.5440888583660126, 0.3757683597991152, 0.0)	3113	1182.25	(0.0, 0.21427612382634012, 0.6729010224342347)	2750.58	1560.41	(0.0, 0.42975009961719823, 0.5233119010925293)
27	2379.83	1568.84	(0.0, 0.6440949523326857, 0.9081631779670716)	3660.29	1389.84	(1.0, 0.6906378508238686, 0.0)	3372.97	866.023	(0.8826120972633362, 0.6095653219650978, 0.0)	2804.09	1616.21	(0.0, 0.40373962962283577, 0.7158283174037934)
28	2430.37	1590.66	(0.0, 0.5698272536820737, 0.890861976146698)	2887.59	1604.49	(0.7295423328876496, 0.0, 0.46964876786483695)	3118.5	1708.82	(0.0, 0.25077734395177276, 0.6823879659175873)	2897.02	1603.85	(0.0, 0.21427612382634012, 0.6729010224342347)
29	2904.55	1526.41	(0.21065899577169006, 0.0, 0.4516420394182205)	2607.23	1619.84	(0.0, 0.36749965778566995, 1.0)	2481.37	1724.19	(0.0, 0.5775200356821382, 0.7615715742111206)	3660.29	1389.84	(0.8826120972633362, 0.6095653219650978, 0.0)
30	2545.12	1467.56	(0.0, 0.501428381723496, 0.6346982598304749)	2047.24	1452.23	(1.0, 0.590201925770717, 0.0)	3726.7	1446.37	(0.0, 0.9032486557960511, 0.8469574424187037)	2887.59	1604.49	(0.0, 0.25077734395177276, 0.6823879659175873)
31	3264.13	908.784	(1.0, 0.6906378508238686, 0.0)	2852.65	1661.73	(0.0, 0.7386375584503152, 0.8827977061271668)	2387.06	1474.51	(0.0, 0.19211441952883046, 0.8982825756072998)	2607.23	1619.84	(0.0, 0.5775200356821382, 0.7615715742111206)
32	2365.91	1263.57	(0.0, 0.9141165494918824, 0.7707119625949658)	4091.53	1586.11	(1.0, 0.590201925770717, 0.0)	3724.17	1446.22	(1.0, 0.6066153856262592, 0.0)	2047.24	1452.23	(0.0, 0.9032486557960511, 0.8469574424187037)
33	2361.22	1418.24	(0.0, 0.863060475446558, 0.9276233792304993)	2061.18	1423	(1.0, 0.4596045454077812, 0.0)	3663.71	1535.52	(0.0, 0.9922315359115601, 0.9144692448361076)	2852.65	1661.73	(0.0, 0.19211441952883046, 0.8982825756072998)
34	3477.16	1461.74	(0.7638444483280182, 0.38851550841633, 0.0)	3925.16	1481.21	(1.0, 0.6906378508238686, 0.0)	3280.91	860.046	(0.9734924912452698, 0.6723307619468069, 0.0)	3166.8	1444.92	(0.44921727776527404, 0.3102464552687577, 0.0)
35	3236.79	922.986	(0.9643552780151368, 0.6660202566390284, 0.0)	2085.75	1426.65	(1.0, 0.40989346355970435, 0.0)	3684.8	1586.85	(0.0, 0.9699309349060059, 0.8939163667800747)	3648.75	1429.6	(0.7359866380691529, 0.5083002299511642, 0.0)
36	2371.21	1591.12	(0.0, 0.6270522414858559, 0.9288132071495057)	2954.61	1636.82	(0.43026657700538634, 0.02868238848465412, 0.0)	3138.31	1481.44	(0.2482718686670575, 0.0, 0.7834785461425782)	2873.74	1681.25	(0.0, 0.006458121127421624, 0.9614336967468262)
37	2567.95	1746.52	(0.0, 0.15186456747053587, 0.9605460047721863)	2941.32	1628.48	(0.42376242130994796, 0.2926663679134212, 0.0)	3129.04	1262.48	(0.12681611609494917, 0.0, 0.7477320611476899)	4091.53	1586.11	(1.0, 0.6066153856262592, 0.0)
38	3672.87	1260.57	(1.0, 0.6906378508238686, 0.0)	2595.54	1692.95	(0.0, 0.4814145627193538, 1.0)	2431.89	1685.21	(0.0, 0.6213404275194669, 1.0)	2061.18	1423	(0.0, 0.9922315359115601, 0.9144692448361076)
39	3410.28	1103.87	(0.8796712636947632, 0.607534270989668, 0.0)							3925.16	1481.21	(0.9734924912452698, 0.6723307619468069, 0.0)
40	2512.46	1781.71	(0.0, 0.2138685807179863, 1.0)							2085.75	1426.65	(0.0, 0.9699309349060059, 0.8939163667800747)
41	2334.73	1399.73	(0.0, 0.9332821541884769, 0.9693999767303467)							2954.61	1636.82	(0.2482718686670575, 0.0, 0.7834785461425782)
42	2816.05	841.166	(1.0, 0.7051272767557525, 0.0)							2941.32	1628.48	(0.12681611609494917, 0.0, 0.7477320611476899)
43	3125.25	1876.72	(0.9889398694038392, 0.0, 0.7526446744523058)							2595.54	1692.95	(0.0, 0.6213404275194669, 1.0)
44	2396.68	1686.36	(0.0, 0.5236303132677644, 1.0)							2920.09	1635.49	(0.043058923665617324, 0.0, 0.7670468270778656)
45	3406.22	1181.46	(0.7960905313491822, 0.5498102536322308, 0.0)							2889.56	1693.51	(0.1411490677942587, 0.0, 0.989885675907135)
46	3226.13	802.474	(1.0, 0.6906378508238686, 0.0)							2636.7	1683.98	(0.0, 0.5972154737718668, 0.9909838914871216)
47	3118.29	791.757	(1.0, 0.6906378508238686, 0.0)							4075.22	1541.76	(1.0, 0.6565692996973342, 0.0)
48	3206.65	832.3	(1.0, 0.6906378508238686, 0.0)							3956.61	1520.68	(0.9222923398017884, 0.6210774091528922, 0.0)
49	3133.06	808.579	(1.0, 0.6906378508238686, 0.0)							4116.67	1586.54	(1.0, 0.6066153856262592, 0.0)
50	2449.22	1134.13	(0.0, 0.8825494527816773, 0.47102757005148255)							4122	1584.13	(1.0, 0.623167078110521, 0.0)
51	3559.22	1652.76	(1.0, 0.2520864564676243, 0.0)							4026.79	1607.27	(1.0, 0.590201925770717, 0.0)
52	2319.6	1627.2	(0.0, 0.6575528943197311, 1.0)							2848.49	1598.82	(0.0, 0.3525106418817951, 0.6732051849365235)
53	3201.03	1148.21	(0.6344706296920777, 0.43818943210140315, 0.0)							2864.76	1574.92	(0.0, 0.35364430502733296, 0.5868163585662842)
54	3731.4	1315.06	(1.0, 0.6906378508238686, 0.0)							3979.69	1511.35	(0.9799013018608094, 0.6598716432102774, 0.0)
55	3237.42	1903.92	(1.0, 0.0, 0.5834374893559175)							3988.2	1590.07	(0.9785321235656739, 0.5935926414844735, 0.0)
56	2407.86	1644.56	(0.0, 0.5540662175285981, 0.982356595993042)							3109.15	1498.12	(0.3344341695308685, 0.23097289608686436, 0.0)
57	3272.56	966.465	(0.9397562623023987, 0.6490312452948004, 0.0)							3111.85	1494.71	(0.32073023468255996, 0.2215084399753982, 0.0)
58	3174.52	1059.55	(0.7348889291286469, 0.507542110607663, 0.0)							3032.8	1403.47	(0.6493270576000214, 0.44844984354266515, 0.0)
59	2639.13	1711.93	(0.0, 0.08455966885828536, 0.8477859377861023)							4095.4	1571.36	(0.9979212164878846, 0.6218716486632516, 0.0)
60	3304.3	1899.54	(1.0, 0.0, 0.4590498971068113)							4115.31	1561.36	(1.0, 0.6397471197389766, 0.0)
61	3382.16	880.637	(1.0, 0.6906378508238686, 0.0)							2222.7	1547.83	(0.0, 0.7598070094558356, 0.78921138048172)
62	3177.46	1138.6	(0.6312861323356629, 0.43599009769121455, 0.0)							2836.72	1535.87	(0.0, 0.37427550318261, 0.44732298254966735)
63	3226.11	1208.99	(0.5771982550621033, 0.3986349623753782, 0.0)							3103.19	1580.64	(0.628358143568039, 0.0, 0.16591701670234368)
64	3243.78	1074.63	(0.7673949480056763, 0.5299919976237347, 0.0)							2779.83	1680.68	(0.0, 0.35013830550495517, 0.9527581810951233)
65	2357.79	1551.73	(0.0, 0.6953215041813434, 0.9368399858474732)							4106.18	1556.05	(1.0, 0.6397471197389766, 0.0)
66	2291.37	1277.48	(0.0, 1.0, 0.8743241951634517)							4035.97	1536.77	(0.9850271821022034, 0.6467386071356822, 0.0)
67	2667.2	1887.71	(0.29383786864301253, 0.0, 1.0)							4099.41	1587.03	(1.0, 0.6066153856262592, 0.0)
68	3674.81	1536.93	(1.0, 0.4596045454077812, 0.0)							2870.21	1681.62	(0.0, 0.006482196476882935, 0.96501784324646)
69	2333	1318.89	(0.0, 0.9620736122131348, 0.8866748312217613)							4082.93	1550.08	(1.0, 0.6397471197389766, 0.0)
70	3673.12	1569.95	(1.0, 0.42660488314092326, 0.0)							2872.51	1682.96	(0.0, 0.006504216701472548, 0.9682960391044617)
71	3273.44	919.384	(1.0, 0.6906378508238686, 0.0)							3358.79	1405.92	(0.6392316102981568, 0.44147754551499974, 0.0)
72	2262.21	1489.13	(0.0, 0.8521649153176325, 1.0)							3947.09	1479.25	(1.0, 0.6906378508238686, 0.0)
73	3377.63	1856.77	(1.0, 0.0, 0.2862218544627497)							4067.61	1583.98	(1.0, 0.6066153856262592, 0.0)
74	2482.28	1809.11	(0.0, 0.2138685807179863, 1.0)							2817.65	1650.52	(0.0, 0.33127383639274915, 0.8466720461845398)
75	2440.96	1764.18	(0.0, 0.34322643995255575, 1.0)							3205.63	1515.3	(0.38832307904958724, 0.23556275434524168, 0.0)
76	3191.7	978.154	(0.8525737404823304, 0.5888196957955834, 0.0)							3954.61	1493.66	(1.0, 0.6906378508238686, 0.0)
77	3211	1113.45	(0.6903734087944031, 0.47679800731571464, 0.0)							2710.36	1610.7	(0.0, 0.5075206069749211, 0.7155956208705903)
78	3615.51	1309.93	(1.0, 0.6906378508238686, 0.0)							4110.55	1556	(1.0, 0.6397471197389766, 0.0)
79	3146.13	1005.46	(0.8113925933837891, 0.5603784368689853, 0.0)							3999.76	1489.2	(1.0, 0.6906378508238686, 0.0)
80	3688.32	1080.3	(1.0, 0.6906378508238686, 0.0)							4026.03	1504.27	(1.0, 0.6906378508242794, 0.0)
81	2276.81	1362.85	(0.0, 1.0, 0.9870356291335987)							3933.15	1501.26	(0.9386179327964783, 0.6482450718516877, 0.0)
82	2591.25	1880.72	(0.1425912822356068, 0.0, 1.0)							3973.86	1617.2	(1.0, 0.573818795583769, 0.0)
83	3082	1238.78	(0.4577916294336319, 0.31616822707720044, 0.0)							4058.55	1567.61	(1.0, 0.623167078110521, 0.0)
84	3135	1072.93	(0.7102565944194794, 0.4905300879033494, 0.0)							2687.4	1680.6	(0.0, 0.5273753507531344, 0.96935133934021)
85	3209.07	813.176	(1.0, 0.6906378508238686, 0.0)							2846.35	1638.41	(0.0, 0.27967929907352346, 0.8148535966873169)
86	3165.28	1162.57	(0.5890987694263459, 0.40685390803959726, 0.0)							2868.43	1621	(0.0, 0.25756891274643895, 0.7504343569278717)
87	3716.07	1325.9	(1.0, 0.6906378508238686, 0.0)							3215.66	1517.19	(0.390979166328907, 0.23075665690355038, 0.0)
88	2395.08	1639.74	(0.0, 0.5740653116962738, 0.9837533712387085)							3126.75	1421.85	(0.526552501320839, 0.3636570878581565, 0.0)
89	3724.52	1433.1	(1.0, 0.6066153856262592, 0.0)							4028.35	1551.55	(0.9257684230804444, 0.5922576822110086, 0.0)
90	3358.16	989.733	(0.9784963607788086, 0.6757866236472532, 0.0)							2770.61	1644.15	(0.0, 0.43177168269605803, 0.8245735049247742)
91	2383.83	1379.07	(0.0, 0.8879835070667165, 0.8915058255195618)							3194.03	1446.48	(0.4464344710111618, 0.30832454359283945, 0.0)
92	3164.85	830.922	(1.0, 0.6906378508238686, 0.0)							4113.78	1552.65	(1.0, 0.6397471197389766, 0.0)
93	3248.64	1032.36	(0.830574917793274, 0.5736264761729581, 0.0)							2822.23	1621.03	(0.0, 0.37510436052024376, 0.7460982084274292)
94	2259.07	1305.1	(0.0, 1.0, 0.9057394990485568)							3920.69	1488.76	(0.9430583000183106, 0.6513117575262571, 0.0)
95	2358.13	1492.96	(0.0, 0.7633402778516298, 0.9295287013053894)							3007.82	1514.03	(0.0, 0.16404814210028085, 0.3957415476441383)
96	2475.56	1718.3	(0.0, 0.36749965778566995, 1.0)							3024.97	1531.82	(0.32520548015391926, 0.0, 0.46614308953285216)
97	3444.36	887.974	(1.0, 0.6906378508238686, 0.0)							2820	1685.15	(0.0, 0.23332500645815793, 0.968766736984253)
98	3057.87	1215.31	(0.4943613737821579, 0.3414246767192447, 0.0)							2818.26	1683.11	(0.0, 0.23120762322319044, 0.9599753499031067)
99	2349.37	1619	(0.0, 0.6471555950315536, 0.9841878890991211)							2160	1428.05	(0.0, 0.8943921208381653, 0.8100862714809361)
100	3149.13	1614.05	(0.5952311635017395, 0.0, 0.2223949235940881)							4118.42	1579.41	(1.0, 0.623167078110521, 0.0)
101	3274.55	890.767	(1.0, 0.6906378508238686, 0.0)							4110.96	1574.35	(1.0, 0.623167078110521, 0.0)
102	2989.82	1964.15	(0.9324595877112811, 0.0, 1.0)							4012.13	1553.8	(0.9074581146240235, 0.5805437151144811, 0.0)
103	2491.51	1828.26	(0.0, 0.158102336292111, 1.0)							4060.44	1573.89	(1.0, 0.623167078110521, 0.0)
104	2900.19	1678.72	(0.4427396364127236, 0.0, 0.6906911611557007)							2878.96	1624.33	(0.0, 0.20249152680420848, 0.7576641917228699)
105	3257.04	937.95	(0.9654206514358521, 0.6667560438486361, 0.0)							4039.35	1517.8	(1.0, 0.6734062317880349, 0.0)
106	3176.43	1102.81	(0.6793580532073975, 0.4691903858070444, 0.0)							2245.64	1484.06	(0.0, 0.6075361847877503, 0.589528608404392)
107	2390.22	1601.78	(0.0, 0.6118174321543252, 0.9304459571838379)							2823.66	1678.53	(0.0, 0.22861014474752317, 0.9491906046867371)
108	2990.2	1506.56	(0.40791777819395064, 0.0, 0.38303861195433814)							4065.43	1577.84	(1.0, 0.623167078110521, 0.0)
109	3379.94	1886.63	(1.0, 0.0, 0.33017538860444606)							4123.76	1570.54	(1.0, 0.623167078110521, 0.0)
110	2283.6	1350.51	(0.0, 1.0, 0.9703596644376837)							2930.74	1598.66	(0.0, 0.08223187952236, 0.6361644446849823)
111	3131.77	1670.34	(0.6752668797969819, 0.0, 0.3663386908063365)							3982.96	1486.41	(1.0, 0.6906378508238686, 0.0)
112	2297.79	1344.65	(0.0, 1.0, 0.9539150824633933)							4079.25	1598.2	(1.0, 0.6066153856262592, 0.0)
113	3284.24	1072.86	(0.8049638748168946, 0.5559385204943937, 0.0)							2915.06	1647.18	(0.06976847196712575, 0.0, 0.8119333863258362)
114	2434.04	1763.27	(0.0, 0.34322643995255575, 1.0)							3352.68	1539.99	(0.46955605149269103, 0.2694400879266062, 0.0)
115	3206.29	915.136	(0.9406508088111878, 0.6496490529730925, 0.0)							4030.69	1510.13	(1.0, 0.6734062317880349, 0.0)
116	3335.55	1944.92	(1.0, 0.0, 0.4590498971068113)							3146.17	1427.23	(0.5084133923053742, 0.35112953259185603, 0.0)
117	3314.37	1140.8	(0.7403216540813446, 0.5112941560931114, 0.0)							2732.12	1608.3	(0.0, 0.48486162229371815, 0.7003359377384186)
118	2479.08	1696.03	(0.0, 0.40829020566517793, 0.9849389076232911)							4110.5	1553.14	(1.0, 0.6397471197389766, 0.0)
119	3119.64	1688.06	(0.6983659148216248, 0.0, 0.4215950215454696)							2171.41	1490.25	(0.0, 0.7434498250484467, 0.7214137227602654)
120	2403.36	1632.02	(0.0, 0.5830682572720348, 0.9675088405609131)							3766.21	1422.92	(0.7847509264945984, 0.5419786933062691, 0.0)
121	3135.49	1222.01	(0.4848260313272476, 0.3348392082993159, 0.0)							3970.7	1501.44	(1.0, 0.6906378508242794, 0.0)
122	2274.34	1354.25	(0.0, 1.0, 0.9703596644376837)							3174.14	1539.44	(0.4784909963607788, 0.20412659558647397, 0.0)
123	3466.24	934.803	(1.0, 0.6906378508238686, 0.0)							2849.28	1646.33	(0.0, 0.24715235445297684, 0.8431842803955079)
124	2249.11	1364.68	(0.0, 1.0, 0.9870356291335987)							2743.89	1575.04	(0.0, 0.44596046327745176, 0.5759842276573182)
125	2275.5	1320.54	(0.0, 1.0, 0.9216288857378307)							4114.87	1581.88	(1.0, 0.623167078110521, 0.0)
126	2336.09	1348.35	(0.0, 0.9629037857055665, 0.9343629943830288)							3805.76	1405.82	(0.9353729367256165, 0.6460039547389902, 0.0)
127	2411.96	1426.9	(0.0, 0.7750233754292755, 0.847467589378357)							4034.78	1603.54	(1.0, 0.590201925770717, 0.0)
128	3411.08	1230.1	(0.7440304338932038, 0.5138555798115527, 0.0)							4081.33	1593.38	(1.0, 0.6066153856262592, 0.0)
129	3725.14	1460.4	(1.0, 0.573818795583769, 0.0)							2563.17	1687.87	(0.0, 0.6575528943197311, 1.0)
130	2550.7	1773.67	(0.0, 0.158102336292111, 1.0)							2821.62	1594.49	(0.0, 0.3928128800412268, 0.6518103659152985)
131	3307.82	895.379	(1.0, 0.6906378508238686, 0.0)							4035.65	1513.66	(1.0, 0.6734062317880349, 0.0)
132	3135.09	1038.15	(0.764007318019867, 0.5276523721309488, 0.0)							3927.02	1536	(0.8244342088699341, 0.5412981911642585, 0.0)
133	3236.41	1022.09	(0.8360443592071534, 0.5774038794362468, 0.0)							3901.33	1547.57	(0.7419918060302735, 0.47468712077778885, 0.0)
134	2271.73	1431.72	(0.0, 0.9145168324345931, 1.0)							3992.09	1489.87	(1.0, 0.6906378508238686, 0.0)
135	2230.71	1339.01	(0.0, 1.0, 0.9539150824633933)							4022.32	1519.89	(0.9999104619026185, 0.6733459362752757, 0.0)
136	2303.89	1339.63	(0.0, 1.0, 0.9539150824633933)							4089.02	1560.39	(1.0, 0.6397471197389766, 0.0)
137	3166.47	814.396	(1.0, 0.6906378508238686, 0.0)							4053.3	1562.06	(0.9798705458641053, 0.6106230649926957, 0.0)
138	3075.78	1339.42	(0.3, 0.2071913552471606, 0.0)							4107.15	1570.53	(1.0, 0.623167078110521, 0.0)
139	3197.95	968.207	(0.8708453059196473, 0.6014387304803996, 0.0)							2751.09	1594.73	(0.0, 0.458122802174186, 0.6459455370903016)
140	2299.42	1238.98	(0.0, 1.0, 0.811657338149077)							4119.23	1563.08	(1.0, 0.6397471197389766, 0.0)
141	2380.02	1527.32	(0.0, 0.6945402682616025, 0.8970396995544434)							3149.45	1485.47	(0.3, 0.2071913552471606, 0.0)
142	2377	1316.86	(0.0, 0.8932692289352417, 0.8090692239312964)							3632.29	1414.88	(0.7742993116378785, 0.5347604124839853, 0.0)
143	2308.67	1418.82	(0.0, 0.9303996587090131, 1.0)							4122.75	1561.13	(1.0, 0.6397471197389766, 0.0)
144	2404.6	1580.8	(0.0, 0.6022187930185908, 0.8920289754867554)							2629.58	1642.07	(0.0, 0.5831148424704663, 0.8422532558441163)
145	3225.62	893.154	(0.9863757371902466, 0.681228419237881, 0.0)							4112.95	1568.52	(1.0, 0.623167078110521, 0.0)
146	3193.67	1036.55	(0.7816303253173829, 0.5398234880159586, 0.0)							2904.02	1512.26	(0.0, 0.31750588601219076, 0.3471842996776104)
147	2526.94	1727.18	(0.0, 0.2851128884647097, 0.9726903319358826)							4106.49	1557.72	(1.0, 0.6397471197389766, 0.0)
148	3060.16	1205.7	(0.5095294743776322, 0.3519003411155833, 0.0)							4085.04	1595.4	(1.0, 0.6066153856262592, 0.0)
149	3271.36	1067.32	(0.7993798136711121, 0.5520819565058014, 0.0)							4110.54	1573.66	(1.0, 0.623167078110521, 0.0)
150	3230.44	975.598	(0.8931094884872437, 0.6168152176792346, 0.0)							2826.68	1619.89	(0.0, 0.3583011898368061, 0.7442674517631531)
151	3407.43	1189.84	(0.7879599809646607, 0.5441949877886497, 0.0)							2814.61	1641.74	(0.0, 0.33727186719018215, 0.8136178135871888)
152	3113	1182.25	(0.5440888583660126, 0.3757683597991152, 0.0)							2990.11	1583.49	(0.23948223859032688, 0.0, 0.6249367773532868)
153	3376.49	920.564	(1.0, 0.6906378508238686, 0.0)							4108.69	1569.94	(1.0, 0.623167078110521, 0.0)
154	3239.67	792.118	(1.0, 0.6906378508238686, 0.0)							2796.33	1677.91	(0.0, 0.31963386517221, 0.9312623620033265)
155	3671.86	1638.41	(1.0, 0.3418763603974543, 0.0)							4087.94	1545.7	(1.0, 0.6397471197389766, 0.0)
156	2438.16	909.384	(0.32881837181838414, 1.0, 0.0)							3052.31	1427.57	(0.5559658885002137, 0.38397108636517013, 0.0)
157	2962.05	1831.58	(0.799192174271166, 0.0, 0.9172956228256226)							2281.6	1419.25	(0.0, 0.8017821192741394, 0.7135722986333746)
158	3442.62	910.5	(1.0, 0.6906378508238686, 0.0)							2865.72	1574.36	(0.0, 0.35233612770904327, 0.5846456468105317)
159	3303.39	849.769	(1.0, 0.6906378508238686, 0.0)							4095.93	1549.99	(1.0, 0.6397471197389766, 0.0)
160	3383.37	1811.88	(1.0, 0.0, 0.2191900016327537)							3482.92	1665.23	(0.8892055034637452, 0.31937170951269267, 0.0)
161	3565.96	1483.08	(0.8985487699508667, 0.4570303979540277, 0.0)
162	3372.97	866.023	(1.0, 0.6906378508238686, 0.0)
163	2229.84	1350.93	(0.0, 1.0, 0.9703596644376837)
164	3656.41	1008.34	(1.0, 0.6906378508238686, 0.0)
165	3118.5	1708.82	(0.7295423328876496, 0.0, 0.46964876786483695)
166	2278.94	1358.45	(0.0, 1.0, 0.9870356291335987)
167	2361.98	1605.62	(0.0, 0.6284792481810846, 0.955785083770752)
168	2481.37	1724.19	(0.0, 0.36749965778566995, 1.0)
169	3726.7	1446.37	(1.0, 0.590201925770717, 0.0)
170	3169.08	1151.31	(0.607487428188324, 0.41955381180650336, 0.0)
171	2387.06	1474.51	(0.0, 0.7386375584503152, 0.8827977061271668)
172	3166.43	1225.01	(0.503101858496666, 0.3474611862976315, 0.0)
173	2405.54	1048.98	(0.0, 1.0, 0.3495651359128962)
174	3247.16	896.952	(1.0, 0.6906378508238686, 0.0)
175	3150.44	1425.06	(0.36975162774324416, 0.139100288745533, 0.0)
176	2366.59	1152.16	(0.0, 0.937734055519104, 0.6235032064965972)
177	2437.03	1644.21	(0.0, 0.5218043686363364, 0.959111499786377)
178	2298.5	1473.11	(0.0, 0.867643124519903, 1.0)
179	3215.22	1081.66	(0.7379111528396607, 0.5096293726961465, 0.0)
180	3172.9	1056.68	(0.7371260702610016, 0.5090871649513021, 0.0)
181	3195.04	1509.92	(0.5191515117883683, 0.05790073455670256, 0.0)
182	2238.23	1286.29	(0.0, 1.0, 0.8899828039061011)
183	2278.1	1404.86	(0.0, 0.9627420843729642, 1.0)
184	3752.17	1418.42	(1.0, 0.623167078110521, 0.0)
185	2338.27	1250.3	(0.0, 0.9584058403968811, 0.7930442046906929)
186	3148.98	963.539	(0.876069712638855, 0.605046903508783, 0.0)
187	2336.89	1384.06	(0.0, 0.9454706645050097, 0.9654942631721497)
188	2354.04	1222.43	(0.0, 0.9338660120964051, 0.7276618360360406)
189	3254.37	992.431	(0.890384840965271, 0.6149334729704069, 0.0)
190	2675.85	733.861	(1.0, 0.8571345409566662, 0.0)
191	2313.82	1398.18	(0.0, 0.9627420843729642, 1.0)
192	2360.6	1329.88	(0.0, 0.9210845112800599, 0.8636817524380442)
193	2337.03	1351.91	(0.0, 0.9621077060699463, 0.9335905108149428)
194	2394.78	1435.85	(0.0, 0.7848704037853458, 0.8732571482658387)
195	2361.5	1453.35	(0.0, 0.8149062136452002, 0.9227042675018311)
196	2496.43	1784.67	(0.0, 0.2138685807179863, 1.0)
197	3696.36	1071.01	(1.0, 0.6906378508238686, 0.0)
198	3210.98	987.633	(0.8599151849746705, 0.5938899752417158, 0.0)
199	2338.79	1390.07	(0.0, 0.9429339115224816, 0.9629037857055665)
200	3465.01	1022.76	(1.0, 0.6906378508238686, 0.0)
201	3724.17	1446.22	(1.0, 0.590201925770717, 0.0)
202	2396.19	1357.72	(0.0, 0.8704616308212281, 0.8446608559895659)
203	3663.71	1535.52	(1.0, 0.4596045454077812, 0.0)
204	3771.79	1375.24	(1.0, 0.6734062317880349, 0.0)
205	3196.38	974.756	(0.86135493516922, 0.5948843212218028, 0.0)
206	2524.85	1841.15	(0.0, 0.06950507666054406, 1.0)
207	2369.41	1098.87	(0.0, 1.0, 0.5337123812913451)
208	3100.03	934.544	(0.9329013109207154, 0.6442969564050525, 0.0)
209	3280.91	860.046	(1.0, 0.6906378508238686, 0.0)
210	3275.85	1005.52	(0.8869131088256836, 0.6125357633468861, 0.0)
211	3684.8	1586.85	(1.0, 0.40989346355970435, 0.0)
212	3138.31	1481.44	(0.43026657700538634, 0.02868238848465412, 0.0)
213	2278.2	1365.52	(0.0, 1.0, 0.9870356291335987)
214	3247.45	1030.09	(0.8329120755195618, 0.5752406057620779, 0.0)
215	3656.26	1521.01	(1.0, 0.4759754062122161, 0.0)
216	3275.6	912.72	(1.0, 0.6906378508238686, 0.0)
217	3272.53	997.49	(0.8961827635765076, 0.6189377377818744, 0.0)
218	3244.16	971.979	(0.9098268628120423, 0.6283608691543316, 0.0)
219	3530.56	1760.47	(1.0, 0.06666190221950485, 0.0)
220	2436.11	1441.08	(0.0, 0.713537189774174, 0.8079258680343628)
221	2241.58	1339.44	(0.0, 1.0, 0.9539150824633933)
222	2302.48	1297.03	(0.0, 1.0, 0.8899828039061011)
223	3221.51	1190.61	(0.5973510026931763, 0.4125532126874983, 0.0)
224	3134.74	1010.35	(0.8069538354873658, 0.557312862655072, 0.0)
225	3563.22	1663.23	(1.0, 0.23325184160265944, 0.0)
226	2284.45	1528.87	(0.0, 0.7900264006670277, 1.0)
227	3244.71	1371.53	(0.4203567534685135, 0.2759933392478669, 0.0)
228	2496.88	1659.23	(0.0, 0.4234068517434733, 0.9212459206581116)
229	3142.05	945.881	(0.9049638986587525, 0.6250023220428701, 0.0)
230	2272.25	1376.91	(0.0, 0.9960490236271955, 1.0)
231	3652.36	1197.77	(1.0, 0.6906378508238686, 0.0)
232	3211.77	996.442	(0.8494981408119202, 0.5866955702492167, 0.0)
233	2408.15	1516.85	(0.0, 0.6593232148880046, 0.8515547990798951)
234	3129.04	1262.48	(0.42376242130994796, 0.2926663679134212, 0.0)
235	2272.81	1395.7	(0.0, 0.9627420843729642, 1.0)
236	2258.39	1333.85	(0.0, 1.0, 0.9539150824633933)
237	2499.59	1620.91	(0.0, 0.4556921382813844, 0.87025545835495)
238	3152.59	1303.61	(0.38989838510751723, 0.26927858273035277, 0.0)
239	3692.97	1395.98	(1.0, 0.6397471197389766, 0.0)
240	3182.91	862.547	(1.0, 0.6906378508238686, 0.0)
241	3748.79	1354.19	(1.0, 0.6906378508238686, 0.0)
242	3155.33	1024.43	(0.7800732433795929, 0.5387481082928867, 0.0)
243	2312.21	1405.68	(0.0, 0.946464717355938, 1.0)
244	3129.05	1356.5	(0.3002108494809363, 0.20733697587952177, 0.0)
245	2351.85	1270.74	(0.0, 0.935712206363678, 0.7889197404767258)
246	2501.09	1649.43	(0.0, 0.43553860956317036, 0.9047059297561646)
247	2532.33	1768.83	(0.0, 0.1862950987922245, 1.0)
248	2376.26	1537.19	(0.0, 0.6858939944327611, 0.9044835448265076)
249	2431.89	1685.21	(0.0, 0.4814145627193538, 1.0)

## Sheet: Fig. 4l
	PF correlation S1 early vs late bins	PF correlation S1 early vs late mean	PF correlation S1 early vs late std	PF correlation S1 vs S2 bins	PF correlation S1 vs S2 mean	PF correlation S1 vs S2 std	PF shift (mm) S1 early vs late bins	PF shift (mm) S1 early vs late mean	PF shift (mm) S1 early vs late std	PF shift (mm) S1 vs S2 bins	PF shift (mm) S1 vs S2 mean	PF shift (mm) S1 vs S2 std	PV correlation S1 early vs late bins	PV correlation S1 early vs late mean	PV correlation S1 early vs late std	PV correlation S1 vs S2 bins	PV correlation S1 vs S2 mean	PV correlation S1 vs S2 std
0	0	0	0	0	0	0	0	0.0914773	0.0414857	0	0.0479961	0.046041	0	0	0	0	0	0
1	1.66667	0	0	1.66667	0	0	1.66667	0.149439	0.0491528	1.66667	0.0855181	0.0605061	1.66667	0	0	1.66667	0	0
2	3.33333	0	0	3.33333	0	0	3.33333	0.104238	0.0407751	3.33333	0.111854	0.0381585	3.33333	0	0	3.33333	0	0
3	5	0	0	5	0	0	5	0.0637483	0.0439598	5	0.094421	0.0464983	5	0	0	5	0	0
4	6.66667	0	0	6.66667	0	0	6.66667	0.0443137	0.0150328	6.66667	0.0532425	0.0229506	6.66667	0	0	6.66667	0	0
5	8.33333	0	0	8.33333	0.00494071	0.00988142	8.33333	0.0411749	0.0193317	8.33333	0.0372494	0.0185914	8.33333	0	0	8.33333	0	0
6	10	0	0	10	0.00414365	0.00828729	10	0.0265496	0.0079234	10	0.0349788	0.0276882	10	0	0	10	0	0
7	11.6667	0.00789474	0.0157895	11.6667	0.0173717	0.0234941	11.6667	0.0182034	0.0082631	11.6667	0.0503818	0.0479366	11.6667	0	0	11.6667	0	0
8	13.3333	0	0	13.3333	0.0227169	0.0285665	13.3333	0.00996254	0.0109908	13.3333	0.0247206	0.0186615	13.3333	0	0	13.3333	0	0
9	15	0.0236842	0.0473684	15	0.0422455	0.0305938	15	0.00855773	0.00823828	15	0.0137056	0.0116975	15	0	0	15	0.0490451	0.0697828
10	16.6667	0.00490196	0.00980392	16.6667	0.0438396	0.0348772	16.6667	0.00762996	0.00562902	16.6667	0.00481751	0.00655806	16.6667	0	0	16.6667	0.157392	0.227086
11	18.3333	0.032994	0.0124198	18.3333	0.0759147	0.0650731	18.3333	0.00380561	0.00259858	18.3333	0.0110586	0.00484155	18.3333	0	0	18.3333	0.109003	0.131314
12	20	0.0689808	0.0368241	20	0.137518	0.0275317	20	0.00655854	0.00676998	20	0.000694444	0.00138889	20	0.00593354	0.0118671	20	0.127187	0.115949
13	21.6667	0.160139	0.151818	21.6667	0.174875	0.0249262	21.6667	0.00378381	0.0033649	21.6667	0.00107143	0.00214286	21.6667	0.065269	0.130538	21.6667	0.0960281	0.109204
14	23.3333	0.160087	0.0785909	23.3333	0.300236	0.116452	23.3333	0.00559023	0.00676487	23.3333	0.000694444	0.00138889	23.3333	0.0892374	0.162444	23.3333	0.133714	0.114816
15	25	0.289921	0.0813088	25	0.370805	0.154404	25	0.00590769	0.00671284	25	0.000672646	0.00134529	25	0.253331	0.184472	25	0.276868	0.206086
16	26.6667	0.340709	0.101904	26.6667	0.451883	0.217702	26.6667	0.000694444	0.00138889	26.6667	0	0	26.6667	0.307462	0.170745	26.6667	0.464196	0.354069
17	28.3333	0.541041	0.243354	28.3333	0.604433	0.242763	28.3333	0.0045188	0.00735408	28.3333	0.00384615	0.00769231	28.3333	0.529484	0.310955	28.3333	0.635494	0.45302
18	30	0.763571	0.347202	30	0.774027	0.23564	30	0	0	30	0.0115385	0.0230769	30	0.866892	0.528225	30	0.790859	0.538111
19	31.6667	0.944837	0.444827	31.6667	0.801554	0.434983	31.6667	0.00384615	0.00769231	31.6667	0.0115385	0.0230769	31.6667	1.04827	0.39522	31.6667	1.13123	0.562668
20	33.3333	1.19485	0.360417	33.3333	1.22117	0.325971	33.3333	0	0	33.3333	0	0	33.3333	1.2483	0.0646362	33.3333	1.77035	0.884199
21	35	1.47442	0.465128	35	1.54639	0.512686	35	0	0	35	0	0	35	1.74304	0.371126	35	1.64791	0.733054
22	36.6667	1.60548	0.176229	36.6667	1.596	0.43266	36.6667	0	0	36.6667	0	0	36.6667	2.10053	0.315088	36.6667	2.17779	1.36739
23	38.3333	1.66422	0.0155226	38.3333	1.71712	0.276382	38.3333	0	0	38.3333	0	0	38.3333	2.02987	0.463761	38.3333	1.91244	1.57338
24	40	1.93932	0.299537	40	1.7192	0.360769	40	0	0	40	0	0	40	2.26404	1.06471	40	1.33021	1.06037
25	41.6667	1.71959	0.605075	41.6667	1.39123	0.431764	41.6667	0	0	41.6667	0	0	41.6667	1.41804	0.351929	41.6667	1.47819	0.986967
26	43.3333	1.31594	0.460206	43.3333	1.13899	0.786689	43.3333	0	0	43.3333	0	0	43.3333	0.761432	0.426993	43.3333	0.491008	0.608316
27	45	0.539417	0.369129	45	0.553739	0.808933	45	0	0	45	0	0	45	0.257003	0.323587	45	0.221084	0.255387
28	46.6667	0.207999	0.261411	46.6667	0.273088	0.525335	46.6667	0	0	46.6667	0	0	46.6667	0.0118671	0.0237342	46.6667	0	0
29	48.3333	0	0	48.3333	0.0165746	0.0331492	48.3333	0	0	48.3333	0	0	48.3333	0	0	48.3333	0	0
30	50			50			50			50			50			50

## Sheet: Fig. 4n
	S1 PC in S1, COM x	S1 PC in S1, COM y	S1 PC in S1, color	S1 PC in S2, COM x	S1 PC in S2, COM y	S1 PC in S2, color	S2 PC in S1, COM x	S2 PC in S1, COM y	S2 PC in S1, color	S2 PC in S2, COM x	S2 PC in S2, COM y	S2 PC in S2, color
0	2450.1	928.684	(0.9326109766960144, 0.6440964406000844, 0.0)	601.179	1798.87	(0.9326109766960144, 0.6440964406000844, 0.0)	2450.1	928.684	(0.0, 0.6575528943197311, 1.0)	601.179	1798.87	(0.0, 0.6575528943197311, 1.0)
1	2730.59	1075.79	(0.9601969003677369, 0.6631483236377141, 0.0)	1312.19	1737.36	(1.0, 0.6906378508238686, 0.0)	1875.9	878.137	(0.0, 0.034443462441689596, 0.8943892598152161)	1312.19	1737.36	(0.0, 0.034443462441689596, 0.8943892598152161)
2	1875.9	878.137	(1.0, 0.6906378508238686, 0.0)	598.881	1030.49	(1.0, 0.3244171451262212, 0.0)	2773.05	1741.49	(0.0, 1.0, 0.686579824071059)	598.881	1030.49	(0.0, 1.0, 0.686579824071059)
3	2773.05	1741.49	(1.0, 0.3244171451262212, 0.0)	726.069	1140.52	(0.9667987704277039, 0.6677078249873482, 0.0)	1844.11	910.62	(0.0, 0.818997073173523, 0.6243015428412468)	726.069	1140.52	(0.0, 0.818997073173523, 0.6243015428412468)
4	1844.11	910.62	(0.9667987704277039, 0.6677078249873482, 0.0)	2597.61	1865	(0.0, 1.0, 0.9057394990485568)	698.065	1225.87	(1.0, 0.23325184160265944, 0.0)	2597.61	1865	(1.0, 0.23325184160265944, 0.0)
5	1885.53	908.961	(0.9733528375625611, 0.6722343118275212, 0.0)	1669	1183.27	(0.5439758181571961, 0.37569028995224146, 0.0)	1733.56	1147.12	(0.626866239309311, 0.4329375522706234, 0.0)	1669	1183.27	(0.626866239309311, 0.4329375522706234, 0.0)
6	698.065	1225.87	(0.0, 1.0, 0.9057394990485568)	2643.38	1393.19	(0.0, 0.934982955693578, 0.9547844409942627)	723.567	1364.95	(0.9610925197601319, 0.6472056921313379, 0.0)	2643.38	1393.19	(0.9610925197601319, 0.6472056921313379, 0.0)
7	818.467	1171.33	(0.0, 0.7872348308563233, 0.6637351679604185)	692.831	1044.25	(0.9382904648780823, 0.6480189101119274, 0.0)	1973.35	926.338	(0.0, 0.9340539455413819, 0.6210562863299838)	692.831	1044.25	(0.0, 0.9340539455413819, 0.6210562863299838)
8	1733.56	1147.12	(0.5439758181571961, 0.37569028995224146, 0.0)	1675.85	957.067	(0.8176697969436646, 0.0, 0.6539074901669737)	1813.42	1626.81	(1.0, 0.6906378508238686, 0.0)	1675.85	957.067	(1.0, 0.6906378508238686, 0.0)
9	1792.43	1189.43	(0.46330358386039733, 0.3199749914363408, 0.0)	2559.17	976.039	(0.0, 0.4274537795456667, 0.7856887757778168)	1140.11	1637.36	(0.9394239068031311, 0.6488017080070768, 0.0)	2559.17	976.039	(0.9394239068031311, 0.6488017080070768, 0.0)
10	1493.19	905.276	(1.0, 0.9640683521099866, 0.0)	2526.77	1028	(0.0, 0.4175143298864656, 0.499000746011734)	979.124	1469.26	(0.851045298576355, 0.5877640959625314, 0.0)	2526.77	1028	(0.851045298576355, 0.5877640959625314, 0.0)
11	1422.69	886.479	(0.907040154756432, 1.0, 0.0)	920.892	1829.28	(0.9722872853279114, 0.6714984011222422, 0.0)	1867.6	908.7	(0.0, 0.4596024169539916, 1.0)	920.892	1829.28	(0.0, 0.4596024169539916, 1.0)
12	723.567	1364.95	(0.0, 0.934982955693578, 0.9547844409942627)	2042.89	1381.86	(0.45811505913734435, 0.31639159987266496, 0.0)	1714.39	1195.66	(0.3202756132930517, 0.21567559388127583, 0.0)	2042.89	1381.86	(0.3202756132930517, 0.21567559388127583, 0.0)
13	1973.35	926.338	(0.9382904648780823, 0.6480189101119274, 0.0)	2668.56	1088.22	(0.0, 0.8212121656702243, 1.0)	682.769	1554.73	(1.0, 0.6906378508238686, 0.0)	2668.56	1088.22	(1.0, 0.6906378508238686, 0.0)
14	1500.3	1491.24	(0.0, 0.20349404088179127, 0.5537257969379425)	571.805	1774.17	(1.0, 0.6906378508238686, 0.0)	2782.91	1138.99	(0.0, 0.6751112458986848, 1.0)	571.805	1774.17	(0.0, 0.6751112458986848, 1.0)
15	827.257	1549.22	(0.0, 0.6134635324126567, 0.7765101671218873)	1201.91	1772.71	(0.8778749585151673, 0.6062936746410079, 0.0)	2103.5	960.028	(0.0, 0.17758211246940322, 0.9532301902770997)	1201.91	1772.71	(0.0, 0.17758211246940322, 0.9532301902770997)
16	1802.49	885.755	(1.0, 0.6906378508238686, 0.0)	1872.82	1759.64	(0.3798615515232086, 0.0, 0.07463110608526838)	1792.44	1384.85	(0.964500892162323, 0.0, 0.46306141448665267)	1872.82	1759.64	(0.964500892162323, 0.0, 0.46306141448665267)
17	1813.42	1626.81	(0.8176697969436646, 0.0, 0.6539074901669737)	1953.37	1415.14	(0.7701429605484009, 0.7245623466855212, 0.0)	1573.94	1033.3	(0.3702494382858276, 0.2064150697136215, 0.0)	1953.37	1415.14	(0.3702494382858276, 0.2064150697136215, 0.0)
18	1838.11	1665.2	(0.8905668139457703, 0.0, 0.6777766682258501)	2688.12	970.441	(0.0, 0.7583266697951094, 1.0)	672.263	1627.96	(1.0, 0.6906378508238686, 0.0)	2688.12	970.441	(1.0, 0.6906378508238686, 0.0)
19	1140.11	1637.36	(0.0, 0.4274537795456667, 0.7856887757778168)	1912.84	1575.17	(0.0, 0.05978138339576688, 0.37811827957630156)	1663.59	1390.88	(0.6442358374595643, 0.027858834119791485, 0.0)	1912.84	1575.17	(0.6442358374595643, 0.027858834119791485, 0.0)
20	2606.48	1182.03	(0.7427758753299714, 0.5129891341817092, 0.0)	2478.92	1812.19	(1.0, 0.6906378508238686, 0.0)	2339.64	856.91	(1.0, 0.21411017073698613, 0.0)	2478.92	1812.19	(1.0, 0.21411017073698613, 0.0)
21	979.124	1469.26	(0.0, 0.4175143298864656, 0.499000746011734)	1349.27	982.037	(0.0, 0.288649681655868, 0.4069912537932396)	1476.26	1410.69	(0.8798262298399924, 1.0, 0.0)	1349.27	982.037	(0.8798262298399924, 1.0, 0.0)
22	2780.19	946.82	(1.0, 0.6906378508238686, 0.0)	739.496	1782.17	(0.9800936460494996, 0.6768897693137558, 0.0)	1791.92	902.139	(0.0, 0.6025106070132297, 0.9696948409080506)	739.496	1782.17	(0.0, 0.6025106070132297, 0.9696948409080506)
23	1867.6	908.7	(0.9722872853279114, 0.6714984011222422, 0.0)	752.243	1854.59	(0.9628895401954651, 0.6650079626213791, 0.0)	2722.19	914.737	(0.0, 0.5236303132677644, 1.0)	752.243	1854.59	(0.0, 0.5236303132677644, 1.0)
24	2235.17	975.774	(0.8513107180595398, 0.587947404703965, 0.0)	683.903	1844.92	(1.0, 0.6906378508238686, 0.0)	2349.63	863.12	(0.0, 0.5835459663771525, 1.0)	683.903	1844.92	(0.0, 0.5835459663771525, 1.0)
25	1714.39	1195.66	(0.45811505913734435, 0.31639159987266496, 0.0)	2698.55	1340.47	(0.0, 0.6598768697347659, 0.889083731174469)	765.482	1617.76	(1.0, 0.6906378508238686, 0.0)	2698.55	1340.47	(1.0, 0.6906378508238686, 0.0)
26	682.769	1554.73	(0.0, 0.8212121656702243, 1.0)	900.968	1838.03	(0.9444708704948426, 0.6522873321643065, 0.0)	2671.23	923.976	(0.0, 0.4596024169539916, 1.0)	900.968	1838.03	(0.0, 0.4596024169539916, 1.0)
27	2782.91	1138.99	(1.0, 0.6906378508238686, 0.0)	650.807	1806.43	(1.0, 0.6906378508238686, 0.0)	2309.12	874.519	(0.0, 0.6213404275194669, 1.0)	650.807	1806.43	(0.0, 0.6213404275194669, 1.0)
28	2103.5	960.028	(0.8778749585151673, 0.6062936746410079, 0.0)	2617.51	914.565	(0.0, 0.6652128732608574, 0.9379390954971314)	739.703	1666.38	(1.0, 0.6906378508238686, 0.0)	2617.51	914.565	(1.0, 0.6906378508238686, 0.0)
29	2604.96	886.035	(1.0, 0.6906378508238686, 0.0)	2182.89	1420.81	(0.0, 0.8311684850162757, 0.9933879256248475)	705.979	1514.97	(0.39593132883310317, 0.2401780357216101, 0.0)	2182.89	1420.81	(0.39593132883310317, 0.2401780357216101, 0.0)
30	1792.44	1384.85	(0.3798615515232086, 0.0, 0.07463110608526838)	974.029	1813.57	(0.8838996171951294, 0.6104545319636844, 0.0)	2405.18	954.714	(0.0, 0.41453353350656386, 1.0)	974.029	1813.57	(0.0, 0.41453353350656386, 1.0)
31	1573.94	1033.3	(0.7701429605484009, 0.7245623466855212, 0.0)	985.113	1361.57	(0.0, 0.11685446004965902, 0.340458794683218)	1672.55	1369.97	(0.0, 0.391501884162426, 0.3798976369425726)	985.113	1361.57	(0.0, 0.391501884162426, 0.3798976369425726)
32	672.263	1627.96	(0.0, 0.7583266697951094, 1.0)	1617.95	940.671	(0.7775986969470978, 0.0, 0.3896045900895193)	1894.01	1600.56	(1.0, 0.6906378508238686, 0.0)	1617.95	940.671	(1.0, 0.6906378508238686, 0.0)
33	1663.59	1390.88	(0.0, 0.05978138339576688, 0.37811827957630156)	2366.65	1816.21	(1.0, 0.6906378508238686, 0.0)	2244.95	867.236	(1.0, 0.15403320548949873, 0.0)	2366.65	1816.21	(1.0, 0.15403320548949873, 0.0)
34	2339.64	856.91	(1.0, 0.6906378508238686, 0.0)	1913.91	1456.21	(0.4885831356048584, 0.33743400672292617, 0.0)	1727.89	1178.21	(0.43757483661174773, 0.179359065345361, 0.0)	1913.91	1456.21	(0.43757483661174773, 0.179359065345361, 0.0)
35	1476.26	1410.69	(0.0, 0.288649681655868, 0.4069912537932396)	993.235	1874.14	(0.8867801904678345, 0.6124439648978861, 0.0)	2406.76	953.11	(0.0, 0.31843631779781134, 1.0)	993.235	1874.14	(0.0, 0.31843631779781134, 1.0)
36	2462.52	891.76	(0.9988493204116822, 0.6898431479460059, 0.0)	708.546	1813.58	(0.9322676539421082, 0.6438593289111877, 0.0)	2621.63	929.504	(0.0, 0.6026490227562169, 1.0)	708.546	1813.58	(0.0, 0.6026490227562169, 1.0)
37	1626.49	911.683	(0.979540753364563, 0.676507920698095, 0.0)	597.513	1806.94	(0.9911705732345581, 0.6845399144985771, 0.0)	2680.4	898.235	(0.0, 0.6396358458880282, 1.0)	597.513	1806.94	(0.0, 0.6396358458880282, 1.0)
38	1791.92	902.139	(0.9800936460494996, 0.6768897693137558, 0.0)	578.989	1838.7	(1.0, 0.6906378508238686, 0.0)	2123.61	855.375	(0.0, 0.6213404275194669, 1.0)	578.989	1838.7	(0.0, 0.6213404275194669, 1.0)
39	2722.19	914.737	(0.9628895401954651, 0.6650079626213791, 0.0)	2577.51	1016.57	(0.0, 0.743591877108564, 0.9412240862846375)	735.929	1566.79	(0.8674684643745423, 0.5991065558931156, 0.0)	2577.51	1016.57	(0.8674684643745423, 0.5991065558931156, 0.0)
40	2155.85	1400.99	(0.44532630145549773, 0.23376271728010004, 0.0)	2582.43	1010.69	(0.0, 0.805665976686984, 1.0)	695.012	1563.44	(0.8775222778320313, 0.6060501000119798, 0.0)	2582.43	1010.69	(0.8775222778320313, 0.6060501000119798, 0.0)
41	2349.63	863.12	(1.0, 0.6906378508238686, 0.0)	2585.69	1820.4	(0.9433342099189759, 0.6515023113470736, 0.0)	2558.18	922.759	(1.0, 0.2706369502508107, 0.0)	2585.69	1820.4	(1.0, 0.2706369502508107, 0.0)
42	1303.26	887.845	(0.5786595241974481, 1.0, 0.0)	2621.97	1004.79	(0.0, 0.6665110269727516, 0.8608382821083069)	780.633	1582.47	(0.9328006386756897, 0.6442274283421104, 0.0)	2621.97	1004.79	(0.9328006386756897, 0.6442274283421104, 0.0)
43	2059.51	886.989	(1.0, 0.6906378508238686, 0.0)	2638.33	1010.7	(0.0, 0.7858560689425726, 0.9754117608070374)	716.973	1561.92	(0.9612704396247864, 0.6638897504829778, 0.0)	2638.33	1010.7	(0.9612704396247864, 0.6638897504829778, 0.0)
44	765.482	1617.76	(0.0, 0.6598768697347659, 0.889083731174469)	652.902	960.022	(0.9912841200828553, 0.6846183342498529, 0.0)	1924.3	898.172	(0.0, 1.0, 0.563431136908191)	652.902	960.022	(0.0, 1.0, 0.563431136908191)
45	2671.23	923.976	(0.9444708704948426, 0.6522873321643065, 0.0)	744.089	1768.2	(0.9224592328071595, 0.6370852620185713, 0.0)	2702.22	937.224	(0.0, 0.5876305897522663, 0.9457465887069703)	744.089	1768.2	(0.0, 0.5876305897522663, 0.9457465887069703)
46	2633.25	876.436	(1.0, 0.6906378508238686, 0.0)	2231.28	968.014	(0.0, 0.4955400433416846, 0.6534651398658753)	895.482	1567.54	(0.9610283851623536, 0.6637225785092609, 0.0)	2231.28	968.014	(0.9610283851623536, 0.6637225785092609, 0.0)
47	2309.12	874.519	(1.0, 0.6906378508238686, 0.0)	634.549	1028.37	(1.0, 0.6906378508238686, 0.0)	2766.78	1243.06	(0.0, 0.9619838476181031, 0.6396269923840915)	634.549	1028.37	(0.0, 0.9619838476181031, 0.6396269923840915)
48	739.703	1666.38	(0.0, 0.6652128732608574, 0.9379390954971314)	2705.92	1100.92	(0.0, 0.8831716101752862, 1.0)	689.137	1474.38	(1.0, 0.6906378508238686, 0.0)	2705.92	1100.92	(1.0, 0.6906378508238686, 0.0)
49	705.979	1514.97	(0.0, 0.8311684850162757, 0.9933879256248475)	2675.87	1023	(0.0, 0.9145168324345931, 1.0)	682.754	1440.26	(1.0, 0.6906378508238686, 0.0)	2675.87	1023	(1.0, 0.6906378508238686, 0.0)
50	707.699	1518.07	(0.0, 0.8286138299920429, 0.9903346776962281)	602.094	1790.53	(0.9803759336471558, 0.6770847278135154, 0.0)	2736.6	904.787	(0.0, 0.6575528943197311, 1.0)	602.094	1790.53	(0.0, 0.6575528943197311, 1.0)
51	2405.18	954.714	(0.8838996171951294, 0.6104545319636844, 0.0)	556.451	1858.53	(0.9194661855697632, 0.6350181503071216, 0.0)	2586.61	936.962	(0.0, 0.6213404275194669, 1.0)	556.451	1858.53	(0.0, 0.6213404275194669, 1.0)
52	809.022	1589.84	(0.0, 0.6147190575163535, 0.8106256604194642)	1032.96	1363.54	(0.0, 1.0, 0.6173662221023752)	749.588	938.988	(0.0, 0.3690450072288513, 0.35810638937699074)	1032.96	1363.54	(0.0, 0.3690450072288513, 0.35810638937699074)
53	861.408	1606.32	(0.0, 0.5237908186443714, 0.7216313362121582)	697.098	1788.27	(1.0, 0.6906378508238686, 0.0)	2470.07	841.497	(0.0, 0.6111893362961399, 0.9836625933647156)	697.098	1788.27	(0.0, 0.6111893362961399, 0.9836625933647156)
54	2009.83	1678.44	(0.9285053491592408, 0.0, 0.3065696144799592)	664.402	1783.77	(0.9193495988845826, 0.6349376311294338, 0.0)	2612.28	937.032	(0.0, 0.6253588406356709, 0.9776794791221619)	664.402	1783.77	(0.0, 0.6253588406356709, 0.9776794791221619)
55	1672.55	1369.97	(0.0, 0.11685446004965902, 0.340458794683218)	2550.25	1811.56	(0.9205721497535706, 0.6357819710341146, 0.0)	1735.77	938.315	(1.0, 0.2520864564676243, 0.0)	2550.25	1811.56	(1.0, 0.2520864564676243, 0.0)
56	1894.01	1600.56	(0.7775986969470978, 0.0, 0.3896045900895193)	2656.88	974.221	(0.0, 0.7421987902793772, 1.0)	654.814	1663.7	(0.9926114559173584, 0.6855350426179156, 0.0)	2656.88	974.221	(0.9926114559173584, 0.6855350426179156, 0.0)
57	2244.95	867.236	(1.0, 0.6906378508238686, 0.0)	2656.48	1021.4	(0.0, 0.6923272049403497, 1.0)	682.388	1710.15	(0.9936722993850708, 0.6862677012705171, 0.0)	2656.48	1021.4	(0.9936722993850708, 0.6862677012705171, 0.0)
58	2696.33	1028.85	(0.8981289148330689, 0.620281823503084, 0.0)	2647.79	965.719	(0.0, 0.5191682950407512, 0.732018667459488)	912.705	1611.79	(0.9759783625602723, 0.6740475987692249, 0.0)	2647.79	965.719	(0.9759783625602723, 0.6740475987692249, 0.0)
59	1727.89	1178.21	(0.4885831356048584, 0.33743400672292617, 0.0)	2601.07	1062.57	(0.0, 0.4543784587007496, 0.5332048416137696)	960.13	1465.77	(0.8957338213920594, 0.6186276813164628, 0.0)	2601.07	1062.57	(0.8957338213920594, 0.6186276813164628, 0.0)
60	2385.17	929.706	(0.9290010213851929, 0.6416032688226485, 0.0)	1764.16	1617.24	(0.7284482598304749, 0.5030939406057062, 0.0)	1665.32	1049.43	(0.7024954736232758, 0.0, 0.3955357004427889)	1764.16	1617.24	(0.7024954736232758, 0.0, 0.3955357004427889)
61	2406.76	953.11	(0.8867801904678345, 0.6124439648978861, 0.0)	1761.14	1645.85	(0.840339469909668, 0.6737871635662012, 0.0)	1597.87	991.568	(0.75084148645401, 0.0, 0.46837113434528466)	1761.14	1645.85	(0.75084148645401, 0.0, 0.46837113434528466)
62	2621.63	929.504	(0.9322676539421082, 0.6438593289111877, 0.0)	2005.95	1294.2	(0.0, 0.06506944064924745, 0.6523790538311005)	1518.44	1546.1	(0.41877892166376113, 0.2892245744281972, 0.0)	2005.95	1294.2	(0.41877892166376113, 0.2892245744281972, 0.0)
63	2680.4	898.235	(0.9911705732345581, 0.6845399144985771, 0.0)	570.955	1752.78	(1.0, 0.6906378508238686, 0.0)	2652.08	880.105	(0.0, 0.6923272049403497, 1.0)	570.955	1752.78	(0.0, 0.6923272049403497, 1.0)
64	2123.61	855.375	(1.0, 0.6906378508238686, 0.0)	736.412	980.149	(0.9477636694908143, 0.6545614637860793, 0.0)	2350.56	919.302	(0.0, 1.0, 0.5337123812913451)	736.412	980.149	(0.0, 1.0, 0.5337123812913451)
65	891.318	1019.21	(0.0, 0.8440654754638672, 0.5417826100030342)	1428.33	1817.75	(0.9702641844749451, 0.6701011710971497, 0.0)	2038.6	909.827	(0.4045068037257389, 0.0, 1.0)	1428.33	1817.75	(0.4045068037257389, 0.0, 1.0)
66	735.929	1566.79	(0.0, 0.743591877108564, 0.9412240862846375)	686.363	1823.51	(0.9990711688995362, 0.689996364908866, 0.0)	2501.03	891.614	(0.0, 0.6026490227562169, 1.0)	686.363	1823.51	(0.0, 0.6026490227562169, 1.0)
67	695.012	1563.44	(0.0, 0.805665976686984, 1.0)	978.231	924.136	(0.9734557747840882, 0.0, 0.14646360641835254)	2122.9	1697.75	(0.0, 1.0, 0.07578308509560472)	978.231	924.136	(0.0, 1.0, 0.07578308509560472)
68	2073.71	859.498	(1.0, 0.6906378508238686, 0.0)	959.127	940.997	(1.0, 0.1744814511116618, 0.0)	2494.65	1761.11	(0.0, 1.0, 0.19982198466289613)	959.127	940.997	(0.0, 1.0, 0.19982198466289613)
69	2002.73	906.026	(0.977119255065918, 0.6748355423173451, 0.0)	1544.84	1472.51	(1.0, 0.6906378508238686, 0.0)	2707.95	875.67	(0.0, 0.029995291732949427, 0.4315554082393646)	1544.84	1472.51	(0.0, 0.029995291732949427, 0.4315554082393646)
70	2648.33	1391.47	(0.8298627018928528, 0.5171431151714714, 0.0)	2527.3	1007.56	(0.0, 0.5198300149140836, 0.7161745011806488)	862.142	1603.29	(0.8866266489028931, 0.6123379232814629, 0.0)	2527.3	1007.56	(0.8866266489028931, 0.6123379232814629, 0.0)
71	1545.24	893.184	(1.0, 0.838087383579253, 0.0)	652.213	1818.71	(1.0, 0.6906378508238686, 0.0)	2139.09	841.941	(0.0, 0.6213404275194669, 1.0)	652.213	1818.71	(0.0, 0.6213404275194669, 1.0)
72	2558.18	922.759	(0.9433342099189759, 0.6515023113470736, 0.0)	653.463	1819.53	(1.0, 0.6906378508238686, 0.0)	2654.98	859.296	(0.0, 0.6213404275194669, 1.0)	653.463	1819.53	(0.0, 0.6213404275194669, 1.0)
73	2149.71	970.621	(0.8570132732391358, 0.5918858051574056, 0.0)	1613.5	1010.4	(0.6492009043693543, 0.1262482595187166, 0.0)	2085.63	1520.99	(0.9338550448417664, 0.644955641150545, 0.0)	1613.5	1010.4	(0.9338550448417664, 0.644955641150545, 0.0)
74	2189.85	925.529	(0.9401358246803284, 0.6492933854397474, 0.0)	2053.08	1796.35	(1.0, 0.6906378508238686, 0.0)	1770.04	875.414	(1.0, 0.0, 0.19646922881772255)	2053.08	1796.35	(1.0, 0.0, 0.19646922881772255)
75	780.633	1582.47	(0.0, 0.6665110269727516, 0.8608382821083069)	2662.88	962.549	(0.0, 0.7358274206306724, 0.991415548324585)	708.519	1636.8	(1.0, 0.6906378508238686, 0.0)	2662.88	962.549	(1.0, 0.6906378508238686, 0.0)
76	728.034	1584.23	(0.0, 0.7398804188856173, 0.9555991768836976)	1106.08	1860.33	(0.0, 0.9362768657429923, 0.9399907469749451)	732.608	1348.42	(0.0, 0.1862950987922245, 1.0)	1106.08	1860.33	(0.0, 0.1862950987922245, 1.0)
77	716.973	1561.92	(0.0, 0.7858560689425726, 0.9754117608070374)	1567.56	940.718	(0.0, 0.3217310603877841, 0.7357029795646668)	1314.54	1597.15	(1.0, 0.6906378508238686, 0.0)	1567.56	940.718	(1.0, 0.6906378508238686, 0.0)
78	1924.3	898.172	(0.9912841200828553, 0.6846183342498529, 0.0)	2405.81	1854.2	(0.9616984009742737, 0.6641853167896234, 0.0)	1655.83	920.413	(1.0, 0.13301764790686665, 0.0)	2405.81	1854.2	(1.0, 0.13301764790686665, 0.0)
79	2331.48	875.116	(1.0, 0.6906378508238686, 0.0)	778.63	937.672	(1.0, 0.21411017073698613, 0.0)	2531.97	1751.86	(0.0, 1.0, 0.43129481562202576)	778.63	937.672	(0.0, 1.0, 0.43129481562202576)
80	1789.15	1438.46	(0.475166979432106, 0.0, 0.27723022950470283)	956.287	1772.78	(1.0, 0.6906378508238686, 0.0)	2240.94	860.438	(0.0, 0.4782256967275419, 0.9512108445167542)	956.287	1772.78	(0.0, 0.4782256967275419, 0.9512108445167542)
81	2702.22	937.224	(0.9224592328071595, 0.6370852620185713, 0.0)	2141.32	943.095	(0.0, 0.38237518094018796, 0.4570034772157669)	1035.81	1459.84	(1.0, 0.6906378508238686, 0.0)	2141.32	943.095	(1.0, 0.6906378508238686, 0.0)
82	895.482	1567.54	(0.0, 0.4955400433416846, 0.6534651398658753)	950.601	1883.02	(0.0, 0.9270200610160828, 0.4947620842697416)	940.121	971.803	(0.0, 0.34322643995255575, 1.0)	950.601	1883.02	(0.0, 0.34322643995255575, 1.0)
83	2766.78	1243.06	(1.0, 0.6906378508238686, 0.0)	2683.88	1297.5	(0.0, 0.9935246586799622, 0.868662647575401)	703.914	1198.32	(1.0, 0.6906378508238686, 0.0)	2683.88	1297.5	(1.0, 0.6906378508238686, 0.0)
84	2205.49	964.664	(0.8687689781188965, 0.6000047399104833, 0.0)	2698.16	965.671	(0.0, 0.9303996587090131, 1.0)	689.714	1415.97	(1.0, 0.6906378508238686, 0.0)	2698.16	965.671	(1.0, 0.6906378508238686, 0.0)
85	689.137	1474.38	(0.0, 0.8831716101752862, 1.0)	706.067	1134.68	(1.0, 0.3418763603974543, 0.0)	2815.82	1743.52	(0.0, 0.8524125695228577, 0.649773362715841)	706.067	1134.68	(0.0, 0.8524125695228577, 0.649773362715841)
86	682.754	1440.26	(0.0, 0.9145168324345931, 1.0)	1053.59	1386.05	(0.0, 0.6923272049403497, 1.0)	670.994	1704.17	(0.0, 0.3275293321791447, 0.3288285259157419)	1053.59	1386.05	(0.0, 0.3275293321791447, 0.3288285259157419)
87	2736.6	904.787	(0.9803759336471558, 0.6770847278135154, 0.0)	2529.7	966.653	(0.0, 0.535592463957885, 0.7551764726638794)	850.435	1625.06	(0.9578230261802674, 0.661508836270754, 0.0)	2529.7	966.653	(0.9578230261802674, 0.661508836270754, 0.0)
88	2586.61	936.962	(0.9194661855697632, 0.6350181503071216, 0.0)	2029.22	965.751	(0.0, 0.18277808051674319, 0.8546280145645142)	1351.65	1662.29	(0.9907095313072205, 0.684221501492741, 0.0)	2029.22	965.751	(0.9907095313072205, 0.684221501492741, 0.0)
89	1793.28	885.212	(1.0, 0.6906378508238686, 0.0)	1793.31	1696.53	(0.0, 0.43222786784172057, 0.24353063898146396)	1498.63	1225.96	(0.8453530550003052, 0.0, 0.493210664028733)	1793.31	1696.53	(0.8453530550003052, 0.0, 0.493210664028733)
90	749.588	938.988	(0.0, 1.0, 0.6173662221023752)	2451.56	1073.13	(0.0, 0.669201363104644, 0.8148946046829224)	804.975	1520.07	(0.7736795723438263, 0.53433239706987, 0.0)	2451.56	1073.13	(0.7736795723438263, 0.53433239706987, 0.0)
91	2868.35	836.65	(1.0, 0.6906378508238686, 0.0)	1974.61	1189.74	(0.5343513816595078, 0.0, 0.1647112732410052)	1848.35	1466.89	(0.6009757697582245, 0.4150566140230403, 0.0)	1974.61	1189.74	(0.6009757697582245, 0.4150566140230403, 0.0)
92	1109.24	899.85	(0.0, 1.0, 0.07578308509560472)	603.491	1799.79	(0.9660576462745667, 0.6671959765950318, 0.0)	2311.38	909.159	(0.0, 0.6575528943197311, 1.0)	603.491	1799.79	(0.0, 0.6575528943197311, 1.0)
93	2470.07	841.497	(1.0, 0.6906378508238686, 0.0)	641.983	1810.16	(1.0, 0.6906378508238686, 0.0)	2400.81	886.926	(0.0, 0.6213404275194669, 1.0)	641.983	1810.16	(0.0, 0.6213404275194669, 1.0)
94	2612.28	937.032	(0.9193495988845826, 0.6349376311294338, 0.0)	1158.47	1397.35	(0.8944101214408875, 0.6177134840270498, 0.0)	2694.12	1082.07	(0.0, 0.2927756990677061, 0.30410605687648057)	1158.47	1397.35	(0.0, 0.2927756990677061, 0.30410605687648057)
95	1735.77	938.315	(0.9205721497535706, 0.6357819710341146, 0.0)	2605.12	994.714	(0.0, 0.6820127905367218, 0.8465205311775208)	788.439	1548.39	(0.9055179238319397, 0.6253849527977824, 0.0)	2605.12	994.714	(0.9055179238319397, 0.6253849527977824, 0.0)
96	1815.4	900.942	(0.9808786392211915, 0.6774319153107645, 0.0)	1788.51	1543.03	(1.0, 0.6906378508238686, 0.0)	2674.28	852.067	(0.5783362865447998, 0.0, 0.15270882107034364)	1788.51	1543.03	(0.5783362865447998, 0.0, 0.15270882107034364)
97	2428.11	875.152	(1.0, 0.6906378508238686, 0.0)	2667.4	969.058	(0.0, 0.6670422392539833, 0.9880478858947754)	710.938	1712.19	(1.0, 0.6906378508238686, 0.0)	2667.4	969.058	(1.0, 0.6906378508238686, 0.0)
98	654.814	1663.7	(0.0, 0.7421987902793772, 1.0)	2560.85	1783.6	(0.18966135867562256, 0.9205136775970459, 0.0)	1276.59	964.382	(1.0, 0.2887862422334547, 0.0)	2560.85	1783.6	(1.0, 0.2887862422334547, 0.0)
99	682.388	1710.15	(0.0, 0.6923272049403497, 1.0)	707.149	1689.77	(0.0, 1.0, 0.5337123812913451)	813.168	919.64	(0.0, 0.6049924494489057, 0.8530292987823487)	707.149	1689.77	(0.0, 0.6049924494489057, 0.8530292987823487)
100	2416.12	1705.07	(1.0, 0.1944671652011275, 0.0)	683.678	1828.05	(0.9447351574897767, 0.6524698587664884, 0.0)	2106.62	922.871	(0.0, 0.5835459663771525, 1.0)	683.678	1828.05	(0.0, 0.5835459663771525, 1.0)
101	912.705	1611.79	(0.0, 0.5191682950407512, 0.732018667459488)	778.775	1854	(0.8476703643798829, 0.5854332386624079, 0.0)	2136.55	976.487	(0.0, 0.5236303132677644, 1.0)	778.775	1854	(0.0, 0.5236303132677644, 1.0)
102	2637.54	1051.35	(0.7923686087131501, 0.5472397529819488, 0.0)	580.174	1730.41	(0.9929640173912049, 0.6857785349164962, 0.0)	2748.78	1034.63	(0.0, 0.709228217966837, 1.0)	580.174	1730.41	(0.0, 0.709228217966837, 1.0)
103	1816.76	1155.54	(0.5228536754846573, 0.3611025387320842, 0.0)	653.731	1835.95	(0.0, 0.99236159324646, 0.5591274207068768)	829.958	939.156	(0.0, 0.6026490227562169, 1.0)	653.731	1835.95	(0.0, 0.6026490227562169, 1.0)
104	2040.07	863.626	(1.0, 0.6906378508238686, 0.0)	1837.64	1571.76	(0.9794521808624268, 0.6764467491755776, 0.0)	1939.19	904.684	(0.6330453634262085, 0.0, 0.10985827185906127)	1837.64	1571.76	(0.6330453634262085, 0.0, 0.10985827185906127)
105	960.13	1465.77	(0.0, 0.4543784587007496, 0.5332048416137696)	2563.3	998.791	(0.0, 0.550345416006666, 0.6701622784137726)	884.982	1504.99	(0.8992830395698548, 0.6210789057308805, 0.0)	2563.3	998.791	(0.8992830395698548, 0.6210789057308805, 0.0)
106	1665.32	1049.43	(0.7284482598304749, 0.5030939406057062, 0.0)	2596.09	1775.45	(0.0, 0.9648944020271302, 0.8892745525949345)	717.805	1248.74	(1.0, 0.30676463379931374, 0.0)	2596.09	1775.45	(1.0, 0.30676463379931374, 0.0)
107	1597.87	991.568	(0.840339469909668, 0.6737871635662012, 0.0)	1654.47	1808.44	(0.8104376862569139, 0.9513202786445618, 0.0)	1442.13	938.814	(0.9324595877112811, 0.0, 1.0)	1654.47	1808.44	(0.9324595877112811, 0.0, 1.0)
108	1518.44	1546.1	(0.0, 0.06506944064924745, 0.6523790538311005)	1270.42	1536.69	(1.0, 0.6906378508238686, 0.0)	2796.94	869.57	(0.0, 0.33819590509470604, 0.5443004995584488)	1270.42	1536.69	(0.0, 0.33819590509470604, 0.5443004995584488)
109	2652.08	880.105	(1.0, 0.6906378508238686, 0.0)	2717.65	1277.17	(0.0, 0.9627420843729642, 1.0)	675.42	1378.27	(1.0, 0.6906378508238686, 0.0)	2717.65	1277.17	(1.0, 0.6906378508238686, 0.0)
110	2326.26	1176.58	(0.4837533563375473, 0.3340983783497968, 0.0)	2672.11	1201.74	(0.0, 0.632328503566611, 0.6567994832992554)	888.937	1369.27	(1.0, 0.6906378508238686, 0.0)	2672.11	1201.74	(1.0, 0.6906378508238686, 0.0)
111	2350.56	919.302	(0.9477636694908143, 0.6545614637860793, 0.0)	1904.17	1571.35	(0.7846149682998658, 0.0, 0.4894388620725301)	1856.94	1605.43	(0.6376698195934296, 0.012197082580916252, 0.0)	1904.17	1571.35	(0.6376698195934296, 0.012197082580916252, 0.0)
112	2038.6	909.827	(0.9702641844749451, 0.6701011710971497, 0.0)	632.206	1801.96	(0.9974934339523316, 0.6889067214357588, 0.0)	2596.12	893.308	(0.0, 0.6396358458880282, 1.0)	632.206	1801.96	(0.0, 0.6396358458880282, 1.0)
113	2501.03	891.614	(0.9990711688995362, 0.689996364908866, 0.0)	2652.31	975.738	(0.0, 0.8149394810401748, 0.9739915013313294)	716.76	1519.52	(0.9848779320716858, 0.6801939783298452, 0.0)	2652.31	975.738	(0.9848779320716858, 0.6801939783298452, 0.0)
114	766.78	1327.86	(0.0, 0.8801603794097901, 0.8687496538292091)	720.669	1855.27	(1.0, 0.6906378508238686, 0.0)	1972.32	850.709	(0.0, 0.544049746825638, 1.0)	720.669	1855.27	(0.0, 0.544049746825638, 1.0)
115	2122.9	1697.75	(0.9734557747840882, 0.0, 0.14646360641835254)	744.275	1842.09	(1.0, 0.6906378508238686, 0.0)	2476.98	828.387	(0.0, 0.544049746825638, 1.0)	744.275	1842.09	(0.0, 0.544049746825638, 1.0)
116	2494.65	1761.11	(1.0, 0.1744814511116618, 0.0)	675.46	1008.09	(1.0, 0.6906378508238686, 0.0)	2799.61	1163.94	(0.0, 0.9970773935317994, 0.6155619035884102)	675.46	1008.09	(0.0, 0.9970773935317994, 0.6155619035884102)
117	2707.95	875.67	(1.0, 0.6906378508238686, 0.0)	1095.7	1703.24	(1.0, 0.6906378508238686, 0.0)	1774.77	884.521	(0.0, 0.4000695132803967, 0.8310291051864624)	1095.7	1703.24	(0.0, 0.4000695132803967, 0.8310291051864624)
118	862.142	1603.29	(0.0, 0.5198300149140836, 0.7161745011806488)	1846.31	1650.93	(0.0, 1.0, 0.1407368268521778)	1094.23	904.275	(0.7716011583805085, 0.0, 0.2715780921903831)	1846.31	1650.93	(0.7716011583805085, 0.0, 0.2715780921903831)
119	2139.09	841.941	(1.0, 0.6906378508238686, 0.0)	1857.93	1604.49	(1.0, 0.6906378508238686, 0.0)	2670.26	838.8	(0.6933619558811188, 0.0, 0.15197800824167174)	1857.93	1604.49	(0.6933619558811188, 0.0, 0.15197800824167174)
120	2654.98	859.296	(1.0, 0.6906378508238686, 0.0)	2280.9	1469.19	(1.0, 0.6906378508238686, 0.0)	2687.05	840.97	(0.48768538534641265, 0.26393684938607376, 0.0)	2280.9	1469.19	(0.48768538534641265, 0.26393684938607376, 0.0)
121	2632.15	901.763	(0.9812018156051636, 0.677655113154028, 0.0)	1013.41	1885.52	(0.0, 0.641719925403595, 0.4891674862146332)	954.37	1129.87	(0.0, 0.29311783936133917, 1.0)	1013.41	1885.52	(0.0, 0.29311783936133917, 1.0)
122	2356.39	879.87	(1.0, 0.6906378508238686, 0.0)	1172.23	1824.6	(0.0, 0.8381315538637597, 0.9325162053108216)	738.141	1455.16	(0.0, 0.158102336292111, 1.0)	1172.23	1824.6	(0.0, 0.158102336292111, 1.0)
123	2085.63	1520.99	(0.6492009043693543, 0.1262482595187166, 0.0)	2662.46	989.978	(0.0, 0.6923272049403497, 1.0)	650.901	1719.57	(1.0, 0.6906378508238686, 0.0)	2662.46	989.978	(1.0, 0.6906378508238686, 0.0)
124	2221.43	1039.77	(0.7355803430080414, 0.5080196272033578, 0.0)	2481.13	949.372	(0.0, 0.6149377956395331, 0.7632664322853089)	833.913	1523.78	(0.9849078536033631, 0.6802146432721762, 0.0)	2481.13	949.372	(0.9849078536033631, 0.6802146432721762, 0.0)
125	1770.04	875.414	(1.0, 0.6906378508238686, 0.0)	2567.04	1839	(0.0, 0.8699657201766968, 0.578443763324794)	797.218	1010.18	(1.0, 0.23325184160265944, 0.0)	2567.04	1839	(1.0, 0.23325184160265944, 0.0)
126	708.519	1636.8	(0.0, 0.7358274206306724, 0.991415548324585)	692.618	1855.83	(0.9563692092895508, 0.660504775297858, 0.0)	2310.94	914.532	(0.0, 0.5640174044624855, 1.0)	692.618	1855.83	(0.0, 0.5640174044624855, 1.0)
127	732.608	1348.42	(0.0, 0.9362768657429923, 0.9399907469749451)	696.187	1835.82	(0.944366204738617, 0.6522150460313719, 0.0)	2307.47	921.186	(0.0, 0.5835459663771525, 1.0)	696.187	1835.82	(0.0, 0.5835459663771525, 1.0)
128	1314.54	1597.15	(0.0, 0.3217310603877841, 0.7357029795646668)	699.31	1848.72	(0.9303720474243165, 0.6425501512997323, 0.0)	2497.05	929.825	(0.0, 0.5640174044624855, 1.0)	699.31	1848.72	(0.0, 0.5640174044624855, 1.0)
129	1655.83	920.413	(0.9616984009742737, 0.6641853167896234, 0.0)	758.135	1753.18	(0.0, 0.9551529169082642, 0.6350850786337341)	731.126	971.548	(0.0, 0.5890661786083189, 0.9209399104118348)	758.135	1753.18	(0.0, 0.5890661786083189, 0.9209399104118348)
130	1066.75	1369.76	(0.0, 0.3184721655007571, 0.33648604080080985)	2682.59	1363.94	(0.0, 0.9792607792392758, 1.0)	675.827	1363.93	(1.0, 0.6906378508238686, 0.0)	2682.59	1363.94	(1.0, 0.6906378508238686, 0.0)
131	2531.97	1751.86	(1.0, 0.21411017073698613, 0.0)	2490.87	1838.63	(0.9200463175773621, 0.6354188114300439, 0.0)	1878.7	938.186	(1.0, 0.1944671652011275, 0.0)	2490.87	1838.63	(1.0, 0.1944671652011275, 0.0)
132	1954.35	873.259	(1.0, 0.6906378508238686, 0.0)	1348.3	1811.57	(0.9433908939361573, 0.6515414594748759, 0.0)	2246.74	924.25	(0.2212929381636073, 0.0, 1.0)	1348.3	1811.57	(0.2212929381636073, 0.0, 1.0)
133	2240.94	860.438	(1.0, 0.6906378508238686, 0.0)	1852.08	1543.24	(0.8321657061576844, 0.6672334108373174, 0.0)	1599.99	995.811	(0.5863169312477112, 0.0, 0.01807537638809218)	1852.08	1543.24	(0.5863169312477112, 0.0, 0.01807537638809218)
134	1035.81	1459.84	(0.0, 0.38237518094018796, 0.4570034772157669)	1678.14	1601.58	(0.89384024143219, 0.6173199033226155, 0.0)	1665.85	957.494	(0.6645738363265992, 0.0, 0.5968264819227351)	1678.14	1601.58	(0.6645738363265992, 0.0, 0.5968264819227351)
135	940.121	971.803	(0.0, 0.9270200610160828, 0.4947620842697416)	1168.15	1633.25	(0.9392424702644349, 0.6486764010659306, 0.0)	2054.29	926.763	(0.0, 0.37279686523679384, 0.7119466841220856)	1168.15	1633.25	(0.0, 0.37279686523679384, 0.7119466841220856)
136	1250.82	875.136	(0.48804375374022513, 1.0, 0.0)	634.225	1728.13	(1.0, 0.6906378508238686, 0.0)	2819.56	849.21	(0.0, 0.6929283874952181, 0.9770175099372864)	634.225	1728.13	(0.0, 0.6929283874952181, 0.9770175099372864)
137	703.914	1198.32	(0.0, 0.9935246586799622, 0.868662647575401)	693.187	1761.89	(1.0, 0.6906378508238686, 0.0)	2653.78	838.005	(0.0, 0.6167076077458636, 0.9378828883171082)	693.187	1761.89	(0.0, 0.6167076077458636, 0.9378828883171082)
138	689.714	1415.97	(0.0, 0.9303996587090131, 1.0)	1001.02	1834.77	(0.0, 0.804131538190974, 0.998095440864563)	704.396	1568.04	(0.0, 0.36749965778566995, 1.0)	1001.02	1834.77	(0.0, 0.36749965778566995, 1.0)
139	2815.82	1743.52	(1.0, 0.3418763603974543, 0.0)	2597.51	1036.08	(0.0, 0.64227313275634, 0.797195303440094)	815.787	1543.06	(0.8919928550720215, 0.6160440283771875, 0.0)	2597.51	1036.08	(0.8919928550720215, 0.6160440283771875, 0.0)
140	670.994	1704.17	(0.0, 0.6923272049403497, 1.0)	2638.75	1133.59	(0.0, 0.8316076600937898, 0.9584674119949341)	724.368	1487.83	(0.9602667570114136, 0.6631965692799688, 0.0)	2638.75	1133.59	(0.9602667570114136, 0.6631965692799688, 0.0)
141	1180.87	942.73	(0.0, 0.9642248034477234, 0.004267628666376856)	2653	1164.16	(0.0, 0.5019848131683393, 0.5303787916898728)	959.063	1374.16	(0.9844696998596192, 0.6799120377122664, 0.0)	2653	1164.16	(0.9844696998596192, 0.6799120377122664, 0.0)
142	2337.72	1019.57	(0.7666469097137452, 0.5294753740654614, 0.0)	713.11	1841.62	(1.0, 0.6906378508238686, 0.0)	2141.36	873.606	(0.0, 0.5640174044624855, 1.0)	713.11	1841.62	(0.0, 0.5640174044624855, 1.0)
143	850.435	1625.06	(0.0, 0.535592463957885, 0.7551764726638794)	2440	1785.57	(1.0, 0.6906378508238686, 0.0)	1658.03	877.996	(1.0, 0.23325184160265944, 0.0)	2440	1785.57	(1.0, 0.23325184160265944, 0.0)
144	1351.65	1662.29	(0.0, 0.18277808051674319, 0.8546280145645142)	1041.36	1081.42	(1.0, 0.08945023939529728, 0.0)	2308.54	1708.92	(0.0, 0.8587520003318787, 0.4017467111379232)	1041.36	1081.42	(0.0, 0.8587520003318787, 0.4017467111379232)
145	1160.65	891.165	(0.13944647523905385, 1.0, 0.0)	677.541	1843.34	(0.9701064109802247, 0.669992206749839, 0.0)	2520.7	907.792	(0.0, 0.5835459663771525, 1.0)	677.541	1843.34	(0.0, 0.5835459663771525, 1.0)
146	1498.63	1225.96	(0.0, 0.43222786784172057, 0.24353063898146396)	2507.83	952.091	(0.0, 0.508080981786652, 0.7163857400417328)	899.494	1604.25	(0.9831580996513367, 0.679006196963278, 0.0)	2507.83	952.091	(0.9831580996513367, 0.679006196963278, 0.0)
147	804.975	1520.07	(0.0, 0.669201363104644, 0.8148946046829224)	2627.79	913.401	(0.0, 0.6228056300564394, 0.8391358733177186)	793.271	1616.58	(1.0, 0.6906378508238686, 0.0)	2627.79	913.401	(1.0, 0.6906378508238686, 0.0)
148	2007.77	867.754	(1.0, 0.6906378508238686, 0.0)	2387.03	1799.83	(0.9714454889297486, 0.6709170246669839, 0.0)	1954.59	908.172	(1.0, 0.1744814511116618, 0.0)	2387.03	1799.83	(1.0, 0.1744814511116618, 0.0)
149	954.083	1414.7	(0.0, 0.487224022504786, 0.5420918643474579)	688.698	1227.76	(1.0, 0.573818795583769, 0.0)	2760.7	1457.44	(0.0, 0.8994464159011841, 0.7583432471860804)	688.698	1227.76	(0.0, 0.8994464159011841, 0.7583432471860804)
150	1848.35	1466.89	(0.5343513816595078, 0.0, 0.1647112732410052)	937.871	1828.93	(0.9794150471687317, 0.6764211032411708, 0.0)	2482.8	902.753	(0.0, 0.43731107433894056, 1.0)	937.871	1828.93	(0.0, 0.43731107433894056, 1.0)
151	2311.38	909.159	(0.9660576462745667, 0.6671959765950318, 0.0)	2689.78	1037.48	(0.0, 0.7183058605225533, 0.8746897459030152)	772.606	1533.95	(1.0, 0.6906378508238686, 0.0)	2689.78	1037.48	(1.0, 0.6906378508238686, 0.0)
152	2400.81	886.926	(1.0, 0.6906378508238686, 0.0)	2541.88	1829.66	(0.9480343341827393, 0.6547483950672043, 0.0)	1701.26	924.153	(1.0, 0.23325184160265944, 0.0)	2541.88	1829.66	(1.0, 0.23325184160265944, 0.0)
153	2694.12	1082.07	(0.8944101214408875, 0.6177134840270498, 0.0)	790.023	929.992	(1.0, 0.21411017073698613, 0.0)	2584.84	1775.35	(0.0, 1.0, 0.3919959076144961)	790.023	929.992	(0.0, 1.0, 0.3919959076144961)
154	1930.47	917.097	(0.9571518778800965, 0.6610453158511398, 0.0)	849.606	1839.22	(0.9966637969017029, 0.6883337426861488, 0.0)	2576.3	894.149	(0.0, 0.4814145627193538, 1.0)	849.606	1839.22	(0.0, 0.4814145627193538, 1.0)
155	788.439	1548.39	(0.0, 0.6820127905367218, 0.8465205311775208)	936.713	1854.11	(0.0, 0.9628512144088746, 0.4504470540440394)	966.059	950.748	(0.0, 0.41453353350656386, 1.0)	936.713	1854.11	(0.0, 0.41453353350656386, 1.0)
156	2674.28	852.067	(1.0, 0.6906378508238686, 0.0)	795.911	1803.14	(0.9944291591644288, 0.6867904172819078, 0.0)	2098.53	895.428	(0.0, 0.5640174044624855, 1.0)	795.911	1803.14	(0.0, 0.5640174044624855, 1.0)
157	655.242	1443.95	(0.0, 0.9145168324345931, 1.0)	615.714	1809.58	(1.0, 0.6906378508238686, 0.0)	2717.22	866.729	(0.0, 0.6396358458880282, 1.0)	615.714	1809.58	(0.0, 0.6396358458880282, 1.0)
158	710.938	1712.19	(0.0, 0.6670422392539833, 0.9880478858947754)	2577.59	932.963	(0.0, 0.4670781665531322, 0.5797417044639588)	935.052	1502.35	(1.0, 0.6906378508238686, 0.0)	2577.59	932.963	(1.0, 0.6906378508238686, 0.0)
159	2016.06	872.164	(1.0, 0.6906378508238686, 0.0)	881.956	928.925	(1.0, 0.1944671652011275, 0.0)	2473.99	1726.69	(0.0, 1.0, 0.3037330477069231)	881.956	928.925	(0.0, 1.0, 0.3037330477069231)
160	2725.45	953.837	(0.9421441435813904, 0.6506804064893458, 0.0)	900.448	928.668	(1.0, 0.21411017073698613, 0.0)	2507.4	1740.95	(0.0, 1.0, 0.2540050537198151)	900.448	928.668	(0.0, 1.0, 0.2540050537198151)
161	1276.59	964.382	(0.18966135867562256, 0.9205136775970459, 0.0)	636.545	1154.68	(0.8849711298942566, 0.43570197158306295, 0.0)	2689.49	1521.2	(0.0, 0.9763207316398621, 0.7767683901085222)	636.545	1154.68	(0.0, 0.9763207316398621, 0.7767683901085222)
162	813.168	919.64	(0.0, 1.0, 0.5337123812913451)	852.799	1527.88	(1.0, 0.6397471197389766, 0.0)	2744.56	1381.04	(0.0, 0.5083549949510341, 0.6075708150863648)	852.799	1527.88	(0.0, 0.5083549949510341, 0.6075708150863648)
163	2106.62	922.871	(0.9447351574897767, 0.6524698587664884, 0.0)	1833.04	1459.76	(0.4593123972415924, 0.42192708396939443, 0.0)	1667.28	1198.94	(0.438557568192482, 0.12664939212134893, 0.0)	1833.04	1459.76	(0.438557568192482, 0.12664939212134893, 0.0)
164	2136.55	976.487	(0.8476703643798829, 0.5854332386624079, 0.0)	2574.18	1859	(0.8533441305160523, 0.5893517563127693, 0.0)	1776.69	973.59	(1.0, 0.23325184160265944, 0.0)	2574.18	1859	(1.0, 0.23325184160265944, 0.0)
165	2748.78	1034.63	(0.9929640173912049, 0.6857785349164962, 0.0)	2575.71	969.918	(0.0, 0.5565385451573999, 0.6907807469367981)	874.242	1524.73	(0.9486611366271973, 0.655181288560336, 0.0)	2575.71	969.918	(0.9486611366271973, 0.655181288560336, 0.0)
166	829.958	939.156	(0.0, 0.99236159324646, 0.5591274207068768)	2662.47	974.931	(0.0, 0.7692476229994967, 0.9935286521911622)	707.91	1607.48	(1.0, 0.6906378508238686, 0.0)	2662.47	974.931	(1.0, 0.6906378508238686, 0.0)
167	1939.19	904.684	(0.9794521808624268, 0.6764467491755776, 0.0)	1538.96	1804.39	(1.0, 0.6906378508238686, 0.0)	1658.63	869.734	(0.6410095587033551, 0.0, 1.0)	1538.96	1804.39	(0.6410095587033551, 0.0, 1.0)
168	884.982	1504.99	(0.0, 0.550345416006666, 0.6701622784137726)	964.151	1809.43	(0.8984849929809571, 0.6205277445498669, 0.0)	2393.43	946.626	(0.0, 0.43731107433894056, 1.0)	964.151	1809.43	(0.0, 0.43731107433894056, 1.0)
169	717.805	1248.74	(0.0, 0.9648944020271302, 0.8892745525949345)	732.169	1518.86	(0.9230117678642273, 0.6374668636428895, 0.0)	2458.9	933.97	(0.0, 0.709485398427132, 0.8177156925201416)	732.169	1518.86	(0.0, 0.709485398427132, 0.8177156925201416)
170	1442.13	938.814	(0.8104376862569139, 0.9513202786445618, 0.0)	1132.67	1813.17	(0.9861129403114319, 0.6810469217662932, 0.0)	1940.7	900.946	(0.0, 0.24084745847539413, 1.0)	1132.67	1813.17	(0.0, 0.24084745847539413, 1.0)
171	2729.19	1188.33	(0.9630750894546509, 0.6651361099629651, 0.0)	946.986	1845.16	(0.9392729282379151, 0.6486974364952754, 0.0)	1696.26	929.004	(0.0, 0.41453353350656386, 1.0)	946.986	1845.16	(0.0, 0.41453353350656386, 1.0)
172	2796.94	869.57	(1.0, 0.6906378508238686, 0.0)	670.387	1020.39	(0.9822176575660706, 0.6783566920626856, 0.0)	1950.73	902.496	(0.0, 0.9754756569862366, 0.6261312218059695)	670.387	1020.39	(0.0, 0.9754756569862366, 0.6261312218059695)
173	675.42	1378.27	(0.0, 0.9627420843729642, 1.0)	2406.71	1014.28	(0.0, 0.43461868766716927, 0.5987780869007111)	1094.52	1536.21	(0.878434705734253, 0.6066802572574019, 0.0)	2406.71	1014.28	(0.878434705734253, 0.6066802572574019, 0.0)
174	888.937	1369.27	(0.0, 0.632328503566611, 0.6567994832992554)	2319.03	1843.42	(1.0, 0.6906378508238686, 0.0)	1851.11	874.228	(1.0, 0.06666190221950485, 0.0)	2319.03	1843.42	(1.0, 0.06666190221950485, 0.0)
175	1856.94	1605.43	(0.7846149682998658, 0.0, 0.4894388620725301)	2562.62	979.03	(0.0, 0.42175715643193723, 0.5810586392879487)	1107.53	1526.71	(0.9335647702217102, 0.6447551665108007, 0.0)	2562.62	979.03	(0.9335647702217102, 0.6447551665108007, 0.0)
176	2596.12	893.308	(0.9974934339523316, 0.6889067214357588, 0.0)	2685.66	1481.69	(0.0, 0.700452345609665, 0.6796907030403829)	866.023	1308.58	(1.0, 0.590201925770717, 0.0)	2685.66	1481.69	(1.0, 0.590201925770717, 0.0)
177	716.76	1519.52	(0.0, 0.8149394810401748, 0.9739915013313294)	2669.03	1368	(0.0, 0.7372138203677698, 0.7657438397407532)	828.355	1369.72	(1.0, 0.6906378508238686, 0.0)	2669.03	1368	(1.0, 0.6906378508238686, 0.0)
178	1972.32	850.709	(1.0, 0.6906378508238686, 0.0)	853.914	944.651	(1.0, 0.1944671652011275, 0.0)	2476.64	1740.84	(0.0, 1.0, 0.3495651359128962)	853.914	944.651	(0.0, 1.0, 0.3495651359128962)
179	2476.98	828.387	(1.0, 0.6906378508238686, 0.0)	854.028	953.848	(1.0, 0.1115295501254473, 0.0)	2409.89	1762.3	(0.0, 1.0, 0.3919959076144961)	854.028	953.848	(0.0, 1.0, 0.3919959076144961)
180	2799.61	1163.94	(1.0, 0.6906378508238686, 0.0)	1793.83	1624.76	(0.0, 0.5271217703819275, 0.03994691398059943)	1512.13	1172.68	(0.7208454787731171, 0.0, 0.33090404286070957)	1793.83	1624.76	(0.7208454787731171, 0.0, 0.33090404286070957)
181	1774.77	884.521	(1.0, 0.6906378508238686, 0.0)	2607.94	1069.06	(0.0, 0.6033801882128915, 0.85075603723526)	787.404	1641.52	(0.9063593626022339, 0.6259660822616983, 0.0)	2607.94	1069.06	(0.9063593626022339, 0.6259660822616983, 0.0)
182	2492.31	894.071	(0.9950451731681824, 0.6872158598695377, 0.0)	2572.44	1134.11	(0.0, 0.5652797870980951, 0.6883480429649353)	874.975	1507.42	(0.8448811054229737, 0.5835068708510169, 0.0)	2572.44	1134.11	(0.8448811054229737, 0.5835068708510169, 0.0)
183	2679.67	873.469	(1.0, 0.6906378508238686, 0.0)	1584.43	986.87	(0.5336415946483613, 0.0, 0.43711131409387655)	1769.19	1471.22	(0.9765848398208619, 0.6744664549210521, 0.0)	1584.43	986.87	(0.9765848398208619, 0.6744664549210521, 0.0)
184	1094.23	904.275	(0.0, 1.0, 0.1407368268521778)	2605.63	981.787	(0.0, 0.49314966900531504, 0.6242192268371582)	911.133	1523.44	(0.9280099153518677, 0.6409187734818542, 0.0)	2605.63	981.787	(0.9280099153518677, 0.6409187734818542, 0.0)
185	988.503	1521.53	(0.0, 0.4420966525861345, 0.5709938883781434)	2564.28	1870.19	(0.8648903846740723, 0.5973260364695303, 0.0)	1748.71	969.208	(1.0, 0.21411017073698613, 0.0)	2564.28	1870.19	(1.0, 0.21411017073698613, 0.0)
186	2670.26	838.8	(1.0, 0.6906378508238686, 0.0)	970.562	1859.73	(0.9808568239212037, 0.6774168488388659, 0.0)	2385.86	900.954	(0.0, 0.36749965778566995, 1.0)	970.562	1859.73	(0.0, 0.36749965778566995, 1.0)
187	2687.05	840.97	(1.0, 0.6906378508238686, 0.0)	2701.04	976.947	(0.0, 0.7421987902793772, 1.0)	702.064	1630.72	(1.0, 0.6906378508238686, 0.0)	2701.04	976.947	(1.0, 0.6906378508238686, 0.0)
188	954.37	1129.87	(0.0, 0.641719925403595, 0.4891674862146332)	633.42	1758.94	(1.0, 0.6906378508238686, 0.0)	2343.09	882.285	(0.0, 0.6564770874929922, 0.9723983883857727)	633.42	1758.94	(0.0, 0.6564770874929922, 0.9723983883857727)
189	738.141	1455.16	(0.0, 0.8381315538637597, 0.9325162053108216)	1001.4	1828.17	(1.0, 0.6906378508238686, 0.0)	1995.67	876.052	(0.0, 0.36749965778566995, 1.0)	1001.4	1828.17	(0.0, 0.36749965778566995, 1.0)
190	650.901	1719.57	(0.0, 0.6923272049403497, 1.0)	735.55	1772.3	(1.0, 0.6906378508238686, 0.0)	2192.4	892.073	(0.0, 0.5918347774632674, 0.9525129079818726)	735.55	1772.3	(0.0, 0.5918347774632674, 0.9525129079818726)
191	782.738	1584.07	(0.0, 0.6637614469122112, 0.8572870373725892)	684.625	1823.03	(0.9966302990913392, 0.6883106078303919, 0.0)	2275.33	891.976	(0.0, 0.6026490227562169, 1.0)	684.625	1823.03	(0.0, 0.6026490227562169, 1.0)
192	1375.85	1354.56	(0.0, 0.2791198976127039, 0.3)	673.327	1807.61	(0.6079342842102051, 0.419862427489083, 0.0)	2314.64	1107.73	(0.0, 0.6213404275194669, 1.0)	673.327	1807.61	(0.0, 0.6213404275194669, 1.0)
193	833.913	1523.78	(0.0, 0.6149377956395331, 0.7632664322853089)	803.109	1793.32	(0.0, 0.8460372567176819, 0.5223148249376527)	918.521	1016.29	(0.0, 0.5584409016731724, 0.9901128888130188)	803.109	1793.32	(0.0, 0.5584409016731724, 0.9901128888130188)
194	797.218	1010.18	(0.0, 0.8699657201766968, 0.578443763324794)	597.729	1768.8	(1.0, 0.6906378508238686, 0.0)	2827.11	1178.24	(0.0, 0.6751112458986848, 1.0)	597.729	1768.8	(0.0, 0.6751112458986848, 1.0)
195	2310.94	914.532	(0.9563692092895508, 0.660504775297858, 0.0)	609.09	1750.96	(1.0, 0.6906378508238686, 0.0)	2805.32	888.473	(0.0, 0.6923272049403497, 1.0)	609.09	1750.96	(0.0, 0.6923272049403497, 1.0)
196	2699.1	940.654	(0.9160552501678467, 0.632662429211843, 0.0)	1872.23	903.82	(0.0, 0.5620866961417426, 0.7114783704280854)	863.252	1537.56	(1.0, 0.6906378508238686, 0.0)	1872.23	903.82	(1.0, 0.6906378508238686, 0.0)
197	2307.47	921.186	(0.944366204738617, 0.6522150460313719, 0.0)	1503.86	1813.2	(0.8208401083946228, 0.5669032483316937, 0.0)	1825.67	990.468	(0.5648120533743581, 0.0, 1.0)	1503.86	1813.2	(0.5648120533743581, 0.0, 1.0)
198	2497.05	929.825	(0.9303720474243165, 0.6425501512997323, 0.0)	918.077	1695.99	(1.0, 0.2706369502508107, 0.0)	2642.86	1747.01	(0.0, 0.5093441481795058, 0.8197505354881287)	918.077	1695.99	(0.0, 0.5093441481795058, 0.8197505354881287)
199	731.126	971.548	(0.0, 0.9551529169082642, 0.6350850786337341)	856.021	1777.08	(1.0, 0.6906378508238686, 0.0)	1837.34	873.558	(0.0, 0.5419303006454554, 0.9608396768569947)	856.021	1777.08	(0.0, 0.5419303006454554, 0.9608396768569947)
200	675.827	1363.93	(0.0, 0.9792607792392758, 1.0)	2663.33	937.923	(0.0, 0.8521649153176325, 1.0)	676.126	1518.84	(1.0, 0.6906378508238686, 0.0)	2663.33	937.923	(1.0, 0.6906378508238686, 0.0)
201	1878.7	938.186	(0.9200463175773621, 0.6354188114300439, 0.0)	2666.93	1074.51	(0.0, 0.8987849745564453, 1.0)	662.208	1450.78	(1.0, 0.6906378508238686, 0.0)	2666.93	1074.51	(1.0, 0.6906378508238686, 0.0)
202	2246.74	924.25	(0.9433908939361573, 0.6515414594748759, 0.0)	909.062	1845.11	(0.8650616884231568, 0.5974443453226361, 0.0)	2331.46	965.134	(0.0, 0.43731107433894056, 1.0)	909.062	1845.11	(0.0, 0.43731107433894056, 1.0)
203	1599.99	995.811	(0.8321657061576844, 0.6672334108373174, 0.0)	633.295	1822.14	(1.0, 0.6906378508238686, 0.0)	2565.65	882.428	(0.0, 0.6213404275194669, 1.0)	633.295	1822.14	(0.0, 0.6213404275194669, 1.0)
204	1665.85	957.494	(0.89384024143219, 0.6173199033226155, 0.0)	2692.58	1103.79	(0.0, 0.8987849745564453, 1.0)	693.406	1458.18	(1.0, 0.6906378508238686, 0.0)	2692.58	1103.79	(1.0, 0.6906378508238686, 0.0)
205	2054.29	926.763	(0.9392424702644349, 0.6486764010659306, 0.0)	2674.36	1109.34	(0.0, 0.8846487158995814, 0.9842718124389649)	708.985	1441.87	(1.0, 0.6906378508238686, 0.0)	2674.36	1109.34	(1.0, 0.6906378508238686, 0.0)
206	2819.56	849.21	(1.0, 0.6906378508238686, 0.0)	699.952	1743.67	(0.0, 0.9575405597686768, 0.004238044413995307)	1191.59	945.852	(0.0, 0.5957001273480678, 0.9059349179267884)	699.952	1743.67	(0.0, 0.5957001273480678, 0.9059349179267884)
207	2653.78	838.005	(1.0, 0.6906378508238686, 0.0)	2649.66	1037.15	(0.0, 0.7879730177200139, 0.9974008679389954)	704.78	1578.53	(0.982726800441742, 0.6787083254041015, 0.0)	2649.66	1037.15	(0.982726800441742, 0.6787083254041015, 0.0)
208	704.396	1568.04	(0.0, 0.804131538190974, 0.998095440864563)	2520.28	955.192	(0.0, 0.6092160067014131, 0.8208259224891663)	803.653	1609.18	(0.9773224472999573, 0.6749758745651662, 0.0)	2520.28	955.192	(0.9773224472999573, 0.6749758745651662, 0.0)
209	1462.86	1378.17	(0.0, 0.2905599349323766, 0.3472686178982258)	597.859	1743.43	(1.0, 0.6906378508238686, 0.0)	2164.32	872.377	(0.0, 0.6923272049403497, 1.0)	597.859	1743.43	(0.0, 0.6923272049403497, 1.0)
210	676.967	1514.51	(0.0, 0.8521649153176325, 1.0)	970.49	1850.33	(0.8761117339134217, 0.6050759249915386, 0.0)	2296.46	958.877	(0.0, 0.36749965778566995, 1.0)	970.49	1850.33	(0.0, 0.36749965778566995, 1.0)
211	1464.58	1295.18	(0.0, 0.3077305235899985, 0.2738748742321194)	2543.96	895.079	(0.0, 0.676045999399798, 0.8914970636367798)	764.424	1610.92	(1.0, 0.6906378508238686, 0.0)	2543.96	895.079	(1.0, 0.6906378508238686, 0.0)
212	815.787	1543.06	(0.0, 0.64227313275634, 0.797195303440094)	1519.26	1044.02	(0.8331410169601441, 0.0, 0.5029571139442587)	1874.42	1631.28	(0.8840989351272583, 0.6786973154400912, 0.0)	1519.26	1044.02	(0.8840989351272583, 0.6786973154400912, 0.0)
213	724.368	1487.83	(0.0, 0.8316076600937898, 0.9584674119949341)	678.585	1211.69	(1.0, 0.9640683521099866, 0.0)	1489.99	896.67	(0.0, 0.9140560507774353, 0.7563464487354619)	678.585	1211.69	(0.0, 0.9140560507774353, 0.7563464487354619)
214	959.063	1374.16	(0.0, 0.5019848131683393, 0.5303787916898728)	1063.52	1836.54	(0.856596040725708, 0.591597648591038, 0.0)	2323.93	969.853	(0.0, 0.29311783936133917, 1.0)	1063.52	1836.54	(0.0, 0.29311783936133917, 1.0)
215	2141.36	873.606	(1.0, 0.6906378508238686, 0.0)	979.702	1857.41	(0.8851707458496094, 0.6113324215257351, 0.0)	2384.97	954.009	(0.0, 0.36749965778566995, 1.0)	979.702	1857.41	(0.0, 0.36749965778566995, 1.0)
216	2063.74	865.409	(1.0, 0.6906378508238686, 0.0)	2194	1661.72	(0.0, 0.365513014793396, 0.21611415351980073)	1572.64	1257.91	(0.8155355334281922, 0.19022516506453305, 0.0)	2194	1661.72	(0.8155355334281922, 0.19022516506453305, 0.0)
217	1658.03	877.996	(1.0, 0.6906378508238686, 0.0)	2594.6	893.302	(0.0, 0.6575528943197311, 1.0)	697.81	1732.61	(1.0, 0.6906378508238686, 0.0)	2594.6	893.302	(1.0, 0.6906378508238686, 0.0)
218	2463.11	881.068	(1.0, 0.6906378508238686, 0.0)	734.209	1741.08	(0.9766248345375061, 0.6744940767861995, 0.0)	2301.41	903.265	(0.0, 0.5906130058929274, 0.8981984734535218)	734.209	1741.08	(0.0, 0.5906130058929274, 0.8981984734535218)
219	1414.13	854.515	(0.933698828982287, 1.0, 0.0)	1234.19	953.18	(0.7837067425251008, 0.0, 0.4572438942501493)	1866.82	1604.19	(0.619831234104125, 1.0, 0.0)	1234.19	953.18	(0.619831234104125, 1.0, 0.0)
220	2308.54	1708.92	(1.0, 0.08945023939529728, 0.0)	1488.55	1755.25	(0.42049070619439033, 0.5301048636436463, 0.0)	1605.34	1164.13	(0.4513019146955807, 0.0, 0.9276218891143799)	1488.55	1755.25	(0.4513019146955807, 0.0, 0.9276218891143799)
221	2520.7	907.792	(0.9701064109802247, 0.669992206749839, 0.0)	1584.22	1623.37	(0.09754274598382173, 0.4734197437763214, 0.0)	1573.69	1198.01	(0.4582977621353506, 0.0, 0.6944934606552124)	1584.22	1623.37	(0.4582977621353506, 0.0, 0.6944934606552124)
222	2604.49	1467.06	(0.7448900520801545, 0.40313681605490936, 0.0)	2584.28	1854.84	(0.0, 1.0, 0.5018919665706445)	811.591	904.083	(1.0, 0.23325184160265944, 0.0)	2584.28	1854.84	(1.0, 0.23325184160265944, 0.0)
223	2763.68	962.915	(1.0, 0.6906378508238686, 0.0)	2564.76	1851.16	(0.32881837181838414, 1.0, 0.0)	1237	912.536	(1.0, 0.23325184160265944, 0.0)	2564.76	1851.16	(1.0, 0.23325184160265944, 0.0)
224	2126.46	868.797	(1.0, 0.6906378508238686, 0.0)	2606.48	1835.31	(0.0, 0.8930187106132508, 0.6958339056805655)	762.657	1108.32	(1.0, 0.2520864564676243, 0.0)	2606.48	1835.31	(1.0, 0.2520864564676243, 0.0)
225	899.494	1604.25	(0.0, 0.508080981786652, 0.7163857400417328)	2568.41	1846.51	(0.9215797066688538, 0.6364778279766685, 0.0)	2709.52	1091.95	(1.0, 0.23325184160265944, 0.0)	2568.41	1846.51	(1.0, 0.23325184160265944, 0.0)
226	916.175	1530.93	(0.0, 0.4864500234164341, 0.6157389461994172)	2604.08	1846.59	(0.9384475827217102, 0.6481274216417766, 0.0)	2718.65	1110.09	(1.0, 0.2520864564676243, 0.0)	2604.08	1846.59	(1.0, 0.2520864564676243, 0.0)
227	793.271	1616.58	(0.0, 0.6228056300564394, 0.8391358733177186)	742.493	936.662	(1.0, 0.2706369502508107, 0.0)	2599.22	1723.51	(0.0, 1.0, 0.4678262303699574)	742.493	936.662	(0.0, 1.0, 0.4678262303699574)
228	1954.59	908.172	(0.9714454889297486, 0.6709170246669839, 0.0)	1339.79	1793.43	(1.0, 0.6906378508238686, 0.0)	1728.35	892.273	(0.1683750727667811, 0.0, 0.9927716135978699)	1339.79	1793.43	(0.1683750727667811, 0.0, 0.9927716135978699)
229	2760.7	1457.44	(1.0, 0.573818795583769, 0.0)	2000.97	1690.99	(0.7836152791976929, 0.4368676512599647, 0.0)	2625.3	1446.79	(0.8520684123039246, 0.0, 0.0677767730740459)	2000.97	1690.99	(0.8520684123039246, 0.0, 0.0677767730740459)
230	2482.8	902.753	(0.9794150471687317, 0.6764211032411708, 0.0)	1147.3	1666.79	(0.8210350155830384, 0.5670378586134112, 0.0)	1961.7	991.57	(0.0, 0.3717573384258894, 0.7722187221050263)	1147.3	1666.79	(0.0, 0.3717573384258894, 0.7722187221050263)
231	772.606	1533.95	(0.0, 0.7183058605225533, 0.8746897459030152)	1434.95	1748.06	(0.41556052416563033, 0.28700182729699125, 0.0)	2148.1	1215.8	(0.3101824243819092, 0.0, 0.9138187050819397)	1434.95	1748.06	(0.3101824243819092, 0.0, 0.9138187050819397)
232	1701.26	924.153	(0.9480343341827393, 0.6547483950672043, 0.0)	720.101	1797.51	(1.0, 0.6906378508238686, 0.0)	2340.54	867.542	(0.0, 0.6004695282569187, 0.9963834762573243)	720.101	1797.51	(0.0, 0.6004695282569187, 0.9963834762573243)
233	2112.89	835.375	(1.0, 0.6906378508238686, 0.0)	2457.42	1137.22	(0.0, 0.6336442812719255, 0.786485093832016)	821.709	1540.85	(0.6617885410785675, 0.4570562157103654, 0.0)	2457.42	1137.22	(0.6617885410785675, 0.4570562157103654, 0.0)
234	2584.84	1775.35	(1.0, 0.21411017073698613, 0.0)	2602.92	944.669	(0.0, 0.5057541173062813, 0.6401736915111542)	902.722	1534.28	(0.9925961971282959, 0.6855245043206314, 0.0)	2602.92	944.669	(0.9925961971282959, 0.6855245043206314, 0.0)
235	2576.3	894.149	(0.9966637969017029, 0.6883337426861488, 0.0)	2483.11	1783.94	(1.0, 0.6906378508238686, 0.0)	1746.87	856.408	(1.0, 0.2520864564676243, 0.0)	2483.11	1783.94	(1.0, 0.2520864564676243, 0.0)
236	966.059	950.748	(0.0, 0.9628512144088746, 0.4504470540440394)	1271.57	1512.94	(1.0, 0.6906378508238686, 0.0)	1744.7	862.681	(0.0, 0.33956003812516516, 0.5029690146446228)	1271.57	1512.94	(0.0, 0.33956003812516516, 0.5029690146446228)
237	2098.53	895.428	(0.9944291591644288, 0.6867904172819078, 0.0)	989.203	1776.02	(0.8847133398056031, 0.6110165195985487, 0.0)	2328.89	954.261	(0.0, 0.4399543529231321, 0.9572498679161072)	989.203	1776.02	(0.0, 0.4399543529231321, 0.9572498679161072)
238	2345.07	919.282	(0.9476897597312928, 0.6545104189086085, 0.0)	1066.99	1695.88	(0.8388523936271668, 0.5793432142931244, 0.0)	2356.57	979.606	(0.0, 0.4111556347247807, 0.8178056955337525)	1066.99	1695.88	(0.0, 0.4111556347247807, 0.8178056955337525)
239	2717.22	866.729	(1.0, 0.6906378508238686, 0.0)	566.578	1892.33	(0.8734398365020752, 0.6032306115057444, 0.0)	2403.59	960.513	(0.0, 0.5835459663771525, 1.0)	566.578	1892.33	(0.0, 0.5835459663771525, 1.0)
240	935.052	1502.35	(0.0, 0.4670781665531322, 0.5797417044639588)							2593.26	1218.79	(0.877637255191803, 0.606129507728626, 0.0)
241	2473.99	1726.69	(1.0, 0.1944671652011275, 0.0)							2185.93	1433.88	(0.41884938180446624, 0.24720571174887027, 0.0)
242	2507.4	1740.95	(1.0, 0.21411017073698613, 0.0)							1739.59	1640.72	(0.7392239153385163, 0.0, 0.5050932450816223)
243	2689.49	1521.2	(0.8849711298942566, 0.43570197158306295, 0.0)							1837.47	1683.77	(0.8259742140769959, 0.0, 0.3616726438265322)
244	2744.56	1381.04	(1.0, 0.6397471197389766, 0.0)							2511.3	933.111	(1.0, 0.6906378508238686, 0.0)
245	2293.04	1377.82	(0.4139537543058395, 0.2511107162996746, 0.0)							2536.15	1781.75	(1.0, 0.2887862422334547, 0.0)
246	1667.28	1198.94	(0.4593123972415924, 0.42192708396939443, 0.0)							2141.47	1377.04	(0.31818206906318663, 0.21974858034862166, 0.0)
247	1838.36	926.634	(0.9374319791793824, 0.6474260073940142, 0.0)							2255.93	1537.95	(0.6052793145179749, 0.2682030868263164, 0.0)
248	1776.69	973.59	(0.8533441305160523, 0.5893517563127693, 0.0)							2593.31	1763.92	(1.0, 0.3244171451262212, 0.0)
249	845.064	1531.52	(0.0, 0.5993673497772399, 0.7439402520656586)							1006.57	1390.55	(0.0, 0.3451815506265026, 0.3524919591844082)
250	1550.01	1004.31	(0.8233083367347718, 0.7937255114743054, 0.0)							2570.58	945.694	(0.9908107399940491, 0.684291400042697, 0.0)
251	874.242	1524.73	(0.0, 0.5565385451573999, 0.6907807469367981)							2581.3	1137.81	(0.8603065490722657, 0.5941602661009686, 0.0)
252	707.91	1607.48	(0.0, 0.7692476229994967, 0.9935286521911622)							2555.32	1110.93	(0.8159343481063843, 0.5635151445895675, 0.0)
253	2359.4	1068.68	(0.6781179189682007, 0.46833390216135246, 0.0)							2567.97	1856.85	(1.0, 0.21411017073698613, 0.0)
254	1658.63	869.734	(1.0, 0.6906378508238686, 0.0)							2569.7	1856.24	(1.0, 0.23325184160265944, 0.0)
255	1213.84	905.534	(0.2691219075947142, 1.0, 0.0)							1183.58	1453.01	(0.0, 0.339734705988909, 0.3986724868416786)
256	2353.98	906.488	(0.9707987189292908, 0.6704703408238903, 0.0)							1526.63	1520.64	(0.059304440672768174, 0.0, 0.5169355899095536)
257	1911.44	887.759	(1.0, 0.6906378508238686, 0.0)							829.474	1901.94	(0.0, 0.43731107433894056, 1.0)
258	2393.43	946.626	(0.8984849929809571, 0.6205277445498669, 0.0)							634.089	963.9	(0.0, 1.0, 0.5912625399726408)
259	2458.9	933.97	(0.9230117678642273, 0.6374668636428895, 0.0)							2536.9	1697.83	(0.8986684560775757, 0.322770473174798, 0.0)
260	2561.28	1747.33	(1.0, 0.23325184160265944, 0.0)							1108.92	1407.53	(0.0, 0.30286671878518173, 0.31999789662659167)
261	1940.7	900.946	(0.9861129403114319, 0.6810469217662932, 0.0)							1019.73	898.979	(0.13944647523905385, 1.0, 0.0)
262	1465.17	891.316	(0.9858751527598164, 1.0, 0.0)							2053.26	1273.4	(0.454508501291275, 0.3139007745129837, 0.0)
263	848.286	1010.56	(0.0, 0.8625395774841309, 0.5536406322784984)							2363.1	1421.38	(0.4736796796321869, 0.29518158191671756, 0.0)
264	1696.26	929.004	(0.9392729282379151, 0.6486974364952754, 0.0)							2591.84	1796.85	(1.0, 0.2887862422334547, 0.0)
265	1950.73	902.496	(0.9822176575660706, 0.6783566920626856, 0.0)							2505.49	981.277	(0.932377564907074, 0.6439352375838137, 0.0)
266	1094.52	1536.21	(0.0, 0.43461868766716927, 0.5987780869007111)							1333.61	1022.45	(0.6823044417046848, 0.9355370879173279, 0.0)
267	1814.72	948.267	(0.8955261588096619, 0.6184842616768593, 0.0)							1845.86	1599.09	(0.6819855749607087, 0.0, 0.1494844192891522)
268	2372.4	1088.31	(0.6429024517536164, 0.4440127675685135, 0.0)							2437.42	1743.47	(0.9717114448547364, 0.2629810219592947, 0.0)
269	1851.11	874.228	(1.0, 0.6906378508238686, 0.0)							2415.7	934.999	(1.0, 0.6906378508238686, 0.0)
270	1107.53	1526.71	(0.0, 0.42175715643193723, 0.5810586392879487)							913.002	1272.15	(0.0, 0.5375241219997406, 0.46158327328120397)
271	866.023	1308.58	(0.0, 0.700452345609665, 0.6796907030403829)							1418.84	1601.77	(0.0, 0.0656877995497478, 0.6585786521434784)
272	828.355	1369.72	(0.0, 0.7372138203677698, 0.7657438397407532)							1300.59	1489.34	(0.0, 0.3279412148668587, 0.46239166259765624)
273	2476.64	1740.84	(1.0, 0.1944671652011275, 0.0)							562.243	1796.81	(0.0, 0.6575528943197311, 1.0)
274	2707.54	884.738	(1.0, 0.6906378508238686, 0.0)							1327.67	1375.55	(0.0, 0.319781359633819, 0.3210498198866844)
275	2409.89	1762.3	(1.0, 0.1115295501254473, 0.0)							2372.88	1234.01	(0.4940536946058273, 0.3412121818341605, 0.0)
276	1512.13	1172.68	(0.0, 0.5271217703819275, 0.03994691398059943)							2606.56	1105.79	(0.9054528951644898, 0.6253400415386529, 0.0)
277	787.404	1641.52	(0.0, 0.6033801882128915, 0.85075603723526)							2229.1	1838.4	(1.0, 0.0, 0.005892704101182922)
278	850.255	1639.44	(0.0, 0.5407838107649041, 0.781110155582428)							576.084	1746.74	(0.0, 0.709228217966837, 1.0)
279	874.975	1507.42	(0.0, 0.5652797870980951, 0.6883480429649353)							1832.79	1497.1	(0.5030791938304902, 0.056108196165387265, 0.0)
280	1769.19	1471.22	(0.5336415946483613, 0.0, 0.43711131409387655)							875.276	950.556	(0.0, 1.0, 0.3495651359128962)
281	911.133	1523.44	(0.0, 0.49314966900531504, 0.6242192268371582)							617.244	1761.16	(0.0, 0.6750962686577812, 0.9999778151512146)
282	1748.71	969.208	(0.8648903846740723, 0.5973260364695303, 0.0)							1494.67	1658.68	(0.27449627503739293, 0.0, 0.7592592716217041)
283	2385.86	900.954	(0.9808568239212037, 0.6774168488388659, 0.0)							1774.51	1420.68	(0.36427837908267974, 0.13704125664956268, 0.0)
284	2602.09	1100.35	(0.7276587665081025, 0.5025486866343031, 0.0)							925.285	1257.4	(0.0, 0.5632289528846741, 0.47487083776061695)
285	1727.78	950.912	(0.8977845788002015, 0.6200440120053833, 0.0)							2601.01	1822.25	(1.0, 0.2706369502508107, 0.0)
286	702.064	1630.72	(0.0, 0.7421987902793772, 1.0)							2635.04	1234.39	(0.9500332951545716, 0.6561289531766714, 0.0)
287	705.307	1597.49	(0.0, 0.772780957980617, 0.9980921626091004)							654.972	1815.25	(0.0, 0.6213404275194669, 1.0)
288	2343.09	882.285	(1.0, 0.6906378508238686, 0.0)							824.972	932.376	(0.0, 1.0, 0.3919959076144961)
289	1995.67	876.052	(1.0, 0.6906378508238686, 0.0)							2410.44	1461.02	(0.5546713650226593, 0.3182808546221075, 0.0)
290	2620.24	884.469	(1.0, 0.6906378508238686, 0.0)							2476.19	1526.67	(0.6733026087284089, 0.3534330823347101, 0.0)
291	2192.4	892.073	(1.0, 0.6906378508238686, 0.0)							2226.23	1787.52	(1.0, 0.06666190221950485, 0.0)
292	2275.33	891.976	(0.9966302990913392, 0.6883106078303919, 0.0)							2391.21	1815.56	(1.0, 0.1744814511116618, 0.0)
293	2314.64	1107.73	(0.6079342842102051, 0.419862427489083, 0.0)							1833.03	1544.24	(0.5845308482646943, 0.0, 0.04649581428619434)
294	918.521	1016.29	(0.0, 0.8460372567176819, 0.5223148249376527)							2538.19	1856.64	(1.0, 0.21411017073698613, 0.0)
295	2827.11	1178.24	(1.0, 0.6906378508238686, 0.0)							724.558	1008.05	(0.0, 0.9988971829414368, 0.5906104855574695)
296	2805.32	888.473	(1.0, 0.6906378508238686, 0.0)							766.634	1519.62	(0.0, 0.645718028254634, 0.7577383399009705)
297	863.252	1537.56	(0.0, 0.5620866961417426, 0.7114783704280854)							1816.55	969.911	(0.9904329657554627, 0.684030494854463, 0.0)
298	1825.67	990.468	(0.8208401083946228, 0.5669032483316937, 0.0)							2078.94	1512.82	(0.5507444620132447, 0.21655204039468415, 0.0)
299	2529.34	893.078	(0.9956042647361756, 0.6876019896684703, 0.0)							1133.48	1481.85	(0.0, 0.3700197004830827, 0.45057747066020964)
300	2642.86	1747.01	(1.0, 0.2706369502508107, 0.0)							2632.71	1642.89	(0.9497347354888916, 0.42083345922229, 0.0)
301	1837.34	873.558	(1.0, 0.6906378508238686, 0.0)							2626.1	1803.24	(1.0, 0.2887862422334547, 0.0)
302	676.126	1518.84	(0.0, 0.8521649153176325, 1.0)							965.555	1884.83	(0.0, 0.34322643995255575, 1.0)
303	662.208	1450.78	(0.0, 0.8987849745564453, 1.0)							2593.79	1473.47	(0.8744308829307557, 0.5160907910591204, 0.0)
304	2331.46	965.134	(0.8650616884231568, 0.5974443453226361, 0.0)							2553.25	1400.57	(0.8037761926651001, 0.5277347719315144, 0.0)
305	2565.65	882.428	(1.0, 0.6906378508238686, 0.0)							1662.41	1289.66	(0.44311668276786803, 0.30603315345100235, 0.0)
306	2546.28	882.057	(1.0, 0.6906378508238686, 0.0)							711.626	942.025	(0.0, 1.0, 0.5018919665706445)
307	693.406	1458.18	(0.0, 0.8987849745564453, 1.0)							903.836	1314.3	(0.0, 0.5325191795825959, 0.48232365494888885)
308	708.985	1441.87	(0.0, 0.8846487158995814, 0.9842718124389649)							1041.06	1268.79	(0.0, 0.5328693270683289, 0.440929003013975)
309	1191.59	945.852	(0.0, 0.9575405597686768, 0.004238044413995307)							704.74	1819.61	(0.0, 0.5835459663771525, 1.0)
310	704.78	1578.53	(0.0, 0.7879730177200139, 0.9974008679389954)							1373.63	1395.29	(0.0, 0.2791198976127039, 0.3)
311	803.653	1609.18	(0.0, 0.6092160067014131, 0.8208259224891663)							761.302	926.791	(0.0, 1.0, 0.43129481562202576)
312	2164.32	872.377	(1.0, 0.6906378508238686, 0.0)							1753.75	903.153	(1.0, 0.6906378508238686, 0.0)
313	2296.46	958.877	(0.8761117339134217, 0.6050759249915386, 0.0)							2563.69	1765.54	(1.0, 0.30676463379931374, 0.0)
314	764.424	1610.92	(0.0, 0.676045999399798, 0.8914970636367798)							2654.55	1016.8	(0.9896119117736817, 0.6834634438970755, 0.0)
315	1874.42	1631.28	(0.8331410169601441, 0.0, 0.5029571139442587)							2594.36	1074.98	(0.8837067365646363, 0.6103213212995751, 0.0)
316	1489.99	896.67	(1.0, 0.9640683521099866, 0.0)							1947.41	1573.25	(0.6443035781383515, 0.07185888821398632, 0.0)
317	2283.32	897.569	(0.9851587295532227, 0.6803879076990106, 0.0)							2162.96	1531.15	(0.5868553698062897, 0.24054818013851123, 0.0)
318	2323.93	969.853	(0.856596040725708, 0.591597648591038, 0.0)							633.229	1722.8	(0.0, 0.6944928376334601, 0.9792233586311341)
319	2384.97	954.009	(0.8851707458496094, 0.6113324215257351, 0.0)							2435.1	1634.29	(0.781913298368454, 0.3074473405587402, 0.0)
320	1572.64	1257.91	(0.0, 0.365513014793396, 0.21611415351980073)							520.084	1708.54	(0.0, 0.7421987902793772, 1.0)
321	2522.95	924.173	(0.940421748161316, 0.6494908550181567, 0.0)							1683.68	1612.89	(0.6852558135986329, 0.0, 0.6016703659779732)
322	1631.31	1164.82	(0.5020524558507409, 0.523005697131157, 0.0)							790.892	923.379	(0.0, 1.0, 0.3919959076144961)
323	697.81	1732.61	(0.0, 0.6575528943197311, 1.0)							798.434	1858.35	(0.0, 0.5027546726199237, 1.0)
324	2301.41	903.265	(0.9766248345375061, 0.6744940767861995, 0.0)							2434.54	1441.31	(0.5973277270793915, 0.36234818950752196, 0.0)
325	2347.44	894.803	(0.9919153928756714, 0.685054315134767, 0.0)							2638.01	1512.6	(0.9537503004074097, 0.5317183887150239, 0.0)
326	934.84	1482.49	(0.0, 0.48434427986978573, 0.5788739204406739)							2587.31	1833.28	(1.0, 0.2520864564676243, 0.0)
327	1149.1	949.272	(0.0, 0.9534938216209412, 0.13419169487808771)							831.484	1853.32	(0.0, 0.4814145627193538, 1.0)
328	1866.82	1604.19	(0.7837067425251008, 0.0, 0.4572438942501493)							2165.21	1653.04	(0.798949408531189, 0.17106319427082695, 0.0)
329	1760.14	1063.38	(0.6944339454174042, 0.47960236760221575, 0.0)							1969.53	1599.32	(0.6914548456668854, 0.061850801475941235, 0.0)
330	2458.66	864.161	(1.0, 0.6906378508238686, 0.0)							2637.64	1426.84	(0.9513460278511048, 0.6086208811928605, 0.0)
331	1605.34	1164.13	(0.42049070619439033, 0.5301048636436463, 0.0)							1372.76	1654.17	(0.0, 0.0521606670656158, 0.7504583775997162)
332	681.988	1446.97	(0.0, 0.8987849745564453, 1.0)							2335.17	1242.87	(0.4767875552177429, 0.3292875324351486, 0.0)
333	2469.51	957.259	(0.8807630419731141, 0.6082882943934043, 0.0)							2650	1287.36	(0.973372507095337, 0.6722478963513644, 0.0)
334	1573.69	1198.01	(0.09754274598382173, 0.4734197437763214, 0.0)							847.97	1690.68	(0.0, 0.5327855850526894, 0.8102550983428956)
335	2116.15	951.538	(0.8930460691452027, 0.6167714178811468, 0.0)							2123.49	1305.04	(0.3952102169394493, 0.27294713485069616, 0.0)
336	811.591	904.083	(0.0, 1.0, 0.5018919665706445)							750.924	990.169	(0.0, 1.0, 0.563431136908191)
337	1237	912.536	(0.32881837181838414, 1.0, 0.0)							561.237	1793.18	(0.0, 0.6751112458986848, 1.0)
338	1707.16	950.598	(0.9002698540687561, 0.6217604371755636, 0.0)							1012.46	909.458	(0.13944647523905385, 1.0, 0.0)
339	762.657	1108.32	(0.0, 0.8930187106132508, 0.6958339056805655)							2150.81	1319.35	(0.36635131686925887, 0.25301608612907905, 0.0)
340	2709.52	1091.95	(0.9215797066688538, 0.6364778279766685, 0.0)							2599.4	1850.34	(1.0, 0.2520864564676243, 0.0)
341	2718.65	1110.09	(0.9384475827217102, 0.6481274216417766, 0.0)							601.332	1842.54	(0.0, 0.6213404275194669, 1.0)
342	2599.22	1723.51	(1.0, 0.2706369502508107, 0.0)							959.218	1066.57	(0.0, 0.8930259823799134, 0.47661902361102637)
343	1799.72	923.576	(0.9400564908981324, 0.6492385945269138, 0.0)							2680.5	1169.67	(1.0, 0.6906378508238686, 0.0)
344	1728.35	892.273	(1.0, 0.6906378508238686, 0.0)							2602.57	981.824	(0.927945899963379, 0.6408745620315286, 0.0)
345	2064.78	905.021	(0.9771296858787537, 0.6748427462315043, 0.0)							1593.02	1800.43	(0.773608213619541, 0.0, 1.0)
346	2610.36	1589.3	(0.8062698721885682, 0.33048475047521236, 0.0)							2445.56	1475.3	(0.6174327611923218, 0.354294523381339, 0.0)
347	735.284	1611.99	(0.0, 0.7158364608959551, 0.9439684629440308)							2565.7	1019.66	(0.8627368688583374, 0.595838736934836, 0.0)
348	2625.3	1446.79	(0.7836152791976929, 0.4368676512599647, 0.0)							561.375	1753.01	(0.0, 0.709228217966837, 1.0)
349	1961.7	991.57	(0.8210350155830384, 0.5670378586134112, 0.0)							547.465	1806.26	(0.0, 0.6575528943197311, 1.0)
350	2148.1	1215.8	(0.41556052416563033, 0.28700182729699125, 0.0)							1142.68	1855.45	(0.0, 0.158102336292111, 1.0)
351	1976.56	885.888	(1.0, 0.6906378508238686, 0.0)							887.763	1825.08	(0.0, 0.4814145627193538, 1.0)
352	2340.54	867.542	(1.0, 0.6906378508238686, 0.0)							1805.32	910.901	(1.0, 0.6906378508238686, 0.0)
353	821.709	1540.85	(0.0, 0.6336442812719255, 0.786485093832016)							813.337	926.923	(0.0, 1.0, 0.3919959076144961)
354	902.722	1534.28	(0.0, 0.5057541173062813, 0.6401736915111542)							2511.7	905.437	(1.0, 0.6906378508238686, 0.0)
355	1746.87	856.408	(1.0, 0.6906378508238686, 0.0)							1673.08	1569.99	(0.6089715540409089, 0.0, 0.5468923546527369)
356	1744.7	862.681	(1.0, 0.6906378508238686, 0.0)							2509.23	1363.48	(0.7295261204242707, 0.5038383519296931, 0.0)
357	2328.89	954.261	(0.8847133398056031, 0.6110165195985487, 0.0)							979.268	1354.82	(0.0, 0.4016932725906372, 0.383181271248288)
358	2356.57	979.606	(0.8388523936271668, 0.5793432142931244, 0.0)							1048.88	1385.65	(0.0, 0.32802280297339287, 0.3293239541351795)
359	2330.19	1333	(0.3335150063037872, 0.22459108363979607, 0.0)							1544.28	930.39	(1.0, 0.6906378508238686, 0.0)
360	2403.59	960.513	(0.8734398365020752, 0.6032306115057444, 0.0)
361	882.159	1599.56	(0.0, 0.5143605447398036, 0.7086391627788544)
362	1159.02	940.735	(0.0, 0.9682319045066834, 0.07337560081150941)

## Sheet: Fig. 4p
	PF correlation S1 early vs late bins	PF correlation S1 early vs late mean	PF correlation S1 early vs late std	PF correlation S1 vs S2 bins	PF correlation S1 vs S2 mean	PF correlation S1 vs S2 std	PF shift (mm) S1 early vs late bins	PF shift (mm) S1 early vs late mean	PF shift (mm) S1 early vs late std	PF shift (mm) S1 vs S2 bins	PF shift (mm) S1 vs S2 mean	PF shift (mm) S1 vs S2 std	PV correlation S1 early vs late bins	PV correlation S1 early vs late mean	PV correlation S1 early vs late std	PV correlation S1 vs S2 bins	PV correlation S1 vs S2 mean	PV correlation S1 vs S2 std
0	0	0	0	0	0	0	0	0.0560757	0.0213851	0	0.00237376	0.0025216	0	0	0	0	0	0
1	1.66667	0	0	1.66667	0	0	1.66667	0.095083	0.0401776	1.66667	0.00297589	0.00261398	1.66667	0	0	1.66667	0	0
2	3.33333	0	0	3.33333	0.0203607	0.0176386	3.33333	0.0815104	0.0113141	3.33333	0.00737133	0.00772246	3.33333	0	0	3.33333	0	0
3	5	0	0	5	0.135498	0.111044	5	0.063382	0.0148579	5	0.0118469	0.00428827	5	0	0	5	0	0
4	6.66667	0	0	6.66667	0.245378	0.150357	6.66667	0.044192	0.00365485	6.66667	0.0141807	0.0089104	6.66667	0	0	6.66667	0	0
5	8.33333	0	0	8.33333	0.446401	0.254692	8.33333	0.0334873	0.004048	8.33333	0.0177794	0.00924802	8.33333	0	0	8.33333	0	0
6	10	0	0	10	0.821392	0.376171	10	0.0239688	0.00449917	10	0.0298611	0.0127599	10	0	0	10	0	0
7	11.6667	0.0029994	0.00519511	11.6667	1.10728	0.557362	11.6667	0.022474	0.00271484	11.6667	0.0240431	0.00892195	11.6667	0	0	11.6667	0	0
8	13.3333	0	0	13.3333	1.12554	0.193705	13.3333	0.012408	0.00566803	13.3333	0.0217092	0.0118675	13.3333	0	0	13.3333	0.0399467	0.0691898
9	15	0.0195503	0.0338622	15	1.14887	0.277029	15	0.0120378	0.00539558	15	0.0208531	0.0107929	15	0	0	15	0.306258	0.530455
10	16.6667	0.0261045	0.00707111	16.6667	1.21659	0.222635	16.6667	0.0188697	0.0100383	16.6667	0.0157175	0.00836593	16.6667	0	0	16.6667	0.660484	0.785629
11	18.3333	0.0450995	0.0631734	18.3333	1.2062	0.325264	18.3333	0.0076515	0.00257327	18.3333	0.0201736	0.0117967	18.3333	0	0	18.3333	0.868729	0.367804
12	20	0.0413227	0.0221144	20	1.12142	0.159848	20	0.00709018	0.00155712	20	0.0183068	0.00312155	20	0	0	20	0.847023	0.364298
13	21.6667	0.117749	0.087146	21.6667	1.14265	0.147696	21.6667	0.0047656	0.00469945	21.6667	0.0134432	0.00255172	21.6667	0	0	21.6667	1.07584	0.715264
14	23.3333	0.288813	0.26906	23.3333	0.938298	0.200205	23.3333	0.00660411	0.000954069	23.3333	0.0124916	0.0109536	23.3333	0.0194619	0.0192113	23.3333	1.32348	0.772696
15	25	0.329138	0.227892	25	0.647063	0.186623	25	0.00543725	0.00291662	25	0.0105447	0.00307781	25	0.0798935	0.13838	25	1.81079	0.422057
16	26.6667	0.538304	0.409173	26.6667	0.759166	0.264826	26.6667	0.00355653	0.00157693	26.6667	0.0109134	0.00456609	26.6667	0.157485	0.15039	26.6667	1.63173	0.469069
17	28.3333	0.687823	0.555018	28.3333	0.578352	0.381169	28.3333	0.0107128	0.00929991	28.3333	0.0165944	0.000847662	28.3333	0.234764	0.152936	28.3333	1.91632	0.258141
18	30	0.727149	0.475175	30	0.570123	0.414883	30	0.00534624	0.00467204	30	0.0197057	0.00625703	30	0.443608	0.233884	30	1.58999	0.326015
19	31.6667	1.01397	0.280837	31.6667	0.450574	0.229853	31.6667	0.00862363	0.00282962	31.6667	0.0238319	0.00511267	31.6667	1.09695	0.593785	31.6667	1.29471	0.174323
20	33.3333	1.22758	0.222683	33.3333	0.329371	0.253111	33.3333	0.0130079	0.00720849	33.3333	0.0239104	0.00759424	33.3333	1.23724	0.667112	33.3333	0.650072	0.519595
21	35	1.5384	0.159838	35	0.329012	0.0829837	35	0.0125117	0.00761671	35	0.0297283	0.0118791	35	1.85591	0.78536	35	0.298982	0.30009
22	36.6667	1.70391	0.439719	36.6667	0.290333	0.0561899	36.6667	0.0119346	0.0119835	36.6667	0.0335397	0.00765958	36.6667	2.35722	0.891532	36.6667	0.219922	0.380917
23	38.3333	1.74836	0.309827	38.3333	0.183214	0.145742	38.3333	0.00981337	0.00201681	38.3333	0.0381879	0.00878989	38.3333	3.00258	0.356123	38.3333	0.181113	0.313696
24	40	1.84211	0.38282	40	0.134836	0.102665	40	0.0107047	0.00438822	40	0.0504862	0.0141527	40	2.35198	1.11803	40	0.155239	0.268882
25	41.6667	1.37779	0.764607	41.6667	0.0400601	0.0458651	41.6667	0.00676222	0.0051883	41.6667	0.0406608	0.0142073	41.6667	1.02807	0.886985	41.6667	0.109961	0.190458
26	43.3333	1.0802	0.765715	43.3333	0.012012	0.0208054	43.3333	0.00559536	0.00324964	43.3333	0.0377183	0.0134131	43.3333	0.75328	0.661903	43.3333	0.0194049	0.0336103
27	45	0.491108	0.307491	45	0	0	45	0.00511287	0.00487582	45	0.0236564	0.00175575	45	0.381564	0.644326	45	0	0
28	46.6667	0.152516	0.0926138	46.6667	0	0	46.6667	0.00128076	0.00125113	46.6667	0.00655786	0.00959722	46.6667	0	0	46.6667	0	0
29	48.3333	0	0	48.3333	0	0	48.3333	0	0	48.3333	0.00083682	0.00144941	48.3333	0	0	48.3333	0	0
30	50			50			50			50			50			50

## Sheet: Fig. 4q
	PF correlation S1 early vs late bins	PF correlation S1 early vs late mean	PF correlation S1 early vs late std	PF correlation S1 vs S2 bins	PF correlation S1 vs S2 mean	PF correlation S1 vs S2 std	PF shift (mm) S1 early vs late bins	PF shift (mm) S1 early vs late mean	PF shift (mm) S1 early vs late std	PF shift (mm) S1 vs S2 bins	PF shift (mm) S1 vs S2 mean	PF shift (mm) S1 vs S2 std	PV correlation S1 early vs late bins	PV correlation S1 early vs late mean	PV correlation S1 early vs late std	PV correlation S1 vs S2 bins	PV correlation S1 vs S2 mean	PV correlation S1 vs S2 std
0	0	0	0	0	0	0	0	0.0560757	0.0213851	0	0.0768754	0.0118078	0	0	0	0	0	0
1	1.66667	0	0	1.66667	0	0	1.66667	0.095083	0.0401776	1.66667	0.117132	0.0256159	1.66667	0	0	1.66667	0	0
2	3.33333	0	0	3.33333	0	0	3.33333	0.0815104	0.0113141	3.33333	0.0917299	0.0259419	3.33333	0	0	3.33333	0	0
3	5	0	0	5	0	0	5	0.063382	0.0148579	5	0.067987	0.0146866	5	0	0	5	0	0
4	6.66667	0	0	6.66667	0	0	6.66667	0.044192	0.00365485	6.66667	0.0461902	0.00859107	6.66667	0	0	6.66667	0	0
5	8.33333	0	0	8.33333	0	0	8.33333	0.0334873	0.004048	8.33333	0.0219742	0.00171565	8.33333	0	0	8.33333	0	0
6	10	0	0	10	0	0	10	0.0239688	0.00449917	10	0.0178406	0.00516893	10	0	0	10	0	0
7	11.6667	0	0	11.6667	0	0	11.6667	0.022474	0.00271484	11.6667	0.0135133	0.00563714	11.6667	0	0	11.6667	0	0
8	13.3333	0.0029994	0.00519511	13.3333	0.00600601	0.0104027	13.3333	0.012408	0.00566803	13.3333	0.0100762	0.0055725	13.3333	0	0	13.3333	0	0
9	15	0.0298809	0.0293413	15	0.0253456	0.0230472	15	0.0120378	0.00539558	15	0.00960949	0.0054891	15	0	0	15	0	0
10	16.6667	0.00977517	0.0169311	16.6667	0.0200301	0.0229325	16.6667	0.0188697	0.0100383	16.6667	0.0069707	0.00290833	16.6667	0	0	16.6667	0	0
11	18.3333	0.0413231	0.0442298	18.3333	0.0330632	0.0289787	18.3333	0.0076515	0.00257327	18.3333	0.00762862	0.00490812	18.3333	0	0	18.3333	0	0
12	20	0.0522091	0.0141422	20	0.0470872	0.0420965	20	0.00709018	0.00155712	20	0.00689544	0.0039435	20	0	0	20	0	0
13	21.6667	0.0918656	0.0862898	21.6667	0.095496	0.0563486	21.6667	0.0047656	0.00469945	21.6667	0.00662343	0.00111453	21.6667	0	0	21.6667	0.0121766	0.0105502
14	23.3333	0.257044	0.229036	23.3333	0.139911	0.0695256	23.3333	0.00660411	0.000954069	23.3333	0.0078325	0.00245743	23.3333	0.0181575	0.0179464	23.3333	0.0845918	0.0901504
15	25	0.344578	0.311813	25	0.151923	0.0779007	25	0.00543725	0.00291662	25	0.00231441	0.00292427	25	0.0743494	0.128777	25	0.0303342	0.0275582
16	26.6667	0.501092	0.376537	26.6667	0.302825	0.10598	26.6667	0.00355653	0.00157693	26.6667	0.00615669	0.0011691	26.6667	0.159156	0.158005	26.6667	0.241915	0.167351
17	28.3333	0.583405	0.540187	28.3333	0.409042	0.185328	28.3333	0.0107128	0.00929991	28.3333	0.00489881	0.00389755	28.3333	0.225363	0.147571	28.3333	0.363972	0.202561
18	30	0.743144	0.468226	30	0.487722	0.108408	30	0.00534624	0.00467204	30	0.00470408	0.00211259	30	0.476356	0.291626	30	0.480631	0.255694
19	31.6667	0.800132	0.344008	31.6667	0.631356	0.220327	31.6667	0.00862363	0.00282962	31.6667	0.00773234	0.00156049	31.6667	1.14233	0.702763	31.6667	0.720686	0.301632
20	33.3333	1.12572	0.31097	33.3333	0.944573	0.408169	33.3333	0.0130079	0.00720849	33.3333	0.0126927	0.00764905	33.3333	1.2489	0.750754	33.3333	1.00921	0.304569
21	35	1.28946	0.139047	35	1.32037	0.150333	35	0.0125117	0.00761671	35	0.0135001	0.0187427	35	1.90078	0.88354	35	1.24963	0.64041
22	36.6667	1.57605	0.39944	36.6667	1.49485	0.111075	36.6667	0.0119346	0.0119835	36.6667	0.00528472	0.00263816	36.6667	2.2204	0.678612	36.6667	1.6543	0.808525
23	38.3333	1.80333	0.531984	38.3333	1.84831	0.448311	38.3333	0.00981337	0.00201681	38.3333	0.010938	0.00476539	38.3333	2.98987	0.465349	38.3333	2.30873	0.399908
24	40	1.77779	0.422839	40	1.94885	0.299768	40	0.0107047	0.00438822	40	0.0106136	0.00555239	40	2.31166	1.07106	40	2.06398	0.335336
25	41.6667	1.65639	0.655216	41.6667	1.92392	0.12971	41.6667	0.00676222	0.0051883	41.6667	0.0079906	0.00717024	41.6667	1.00396	0.831764	41.6667	2.26635	0.352078
26	43.3333	1.24449	0.756956	43.3333	1.7608	0.361502	43.3333	0.00559536	0.00324964	43.3333	0.00322858	0.00353214	43.3333	0.775982	0.704973	43.3333	1.79567	1.30157
27	45	0.83237	0.749209	45	0.987667	0.33871	45	0.00511287	0.00487582	45	0.00106671	0.00128969	45	0.452737	0.768678	45	0.717817	0.699443
28	46.6667	0.224955	0.389634	46.6667	0.408831	0.286975	46.6667	0.00128076	0.00125113	46.6667	0	0	46.6667	0	0	46.6667	0	0
29	48.3333	0.0119976	0.0207805	48.3333	0.012012	0.0208054	48.3333	0	0	48.3333	0	0	48.3333	0	0	48.3333	0	0
30	50			50			50			50			50			50
