# Supplementary material for: A population code for spatial representation in the zebrafish telencephalon
Source: Nature. 2024 Aug 28;634(8033):397–406. doi: 10.1038/s41586-024-07867-2 (PMC11464381; doi:10.1038/s41586-024-07867-2)
Supplement: Supplementary file 9 — Source Data Fig. 5 [file 41586_2024_7867_MOESM9_ESM.xlsx]

## Sheet: Fig. 5b
	S1 PC in S1, COM x	S1 PC in S1, COM y	S1 PC in S1, color	S1 PC in S2, COM x	S1 PC in S2, COM y	S1 PC in S2, color	S2 PC in S1, COM x	S2 PC in S1, COM y	S2 PC in S1, color	S2 PC in S2, COM x	S2 PC in S2, COM y	S2 PC in S2, color
0	2143.6	1257.44	(0.0, 1.0, 0.779192974806457)	3843.24	1429.61	(1.0, 0.4759754062122161, 0.0)	3901.83	1659.79	(1.0, 0.6906378508238686, 0.0)	3843.24	1429.61	(1.0, 0.6906378508238686, 0.0)
1	2838.72	1067.32	(0.5489371299743653, 0.4214032408096533, 0.0)	3703.3	1838.23	(0.9971752643585206, 0.0664735999683766, 0.0)	3601.94	1891.36	(0.958068597316742, 0.20513223094923244, 0.0)	3703.3	1838.23	(0.958068597316742, 0.20513223094923244, 0.0)
2	2763.88	1106.98	(0.524593845032064, 0.5321098148822785, 0.0)	3710.52	1662.8	(0.0, 0.8495201945304871, 0.7965773838970895)	2230.65	1415.51	(0.809904146194458, 0.345509063642636, 0.0)	3710.52	1662.8	(0.809904146194458, 0.345509063642636, 0.0)
3	2090.48	1338.12	(0.0, 1.0, 0.8587210403953307)	2932.22	1243.93	(0.2877920384728548, 0.4370735168457031, 0.0)	2726.88	1185.78	(0.41209192126989364, 0.2846062788477182, 0.0)	2932.22	1243.93	(0.41209192126989364, 0.2846062788477182, 0.0)
4	2102.98	1349.47	(0.0, 1.0, 0.8743241951634517)	2915.44	1237.16	(0.38711045744240546, 0.439985129237175, 0.0)	2773.18	1164.78	(0.40375966131687163, 0.29073780412600025, 0.0)	2915.44	1237.16	(0.40375966131687163, 0.29073780412600025, 0.0)
5	3684.4	1487.86	(0.7647622406482697, 0.48925444073985663, 0.0)	2395.94	1881.69	(0.0, 1.0, 0.779192974806457)	2125.52	1265.14	(0.0, 0.36749965778566995, 1.0)	2395.94	1881.69	(0.0, 0.36749965778566995, 1.0)
6	3901.83	1659.79	(1.0, 0.4759754062122161, 0.0)	3315.66	1186.71	(1.0, 0.6906378508238686, 0.0)	2968.07	707.817	(0.8362625718116761, 0.5775545853204571, 0.0)	3315.66	1186.71	(0.8362625718116761, 0.5775545853204571, 0.0)
7	3601.94	1891.36	(0.9971752643585206, 0.0664735999683766, 0.0)	3331.18	1069.45	(0.9849272847175599, 0.6802280631351241, 0.0)	3330.51	1039.87	(0.9880993247032166, 0.6824187940135454, 0.0)	3331.18	1069.45	(0.9880993247032166, 0.6824187940135454, 0.0)
8	2833.63	887.318	(0.8415012240409852, 0.5811725968373208, 0.0)	2346.32	2002.49	(0.9589174866676331, 0.16731331457011622, 0.0)	3700.52	1866.88	(0.0, 0.24084745847539413, 1.0)	2346.32	2002.49	(0.0, 0.24084745847539413, 1.0)
9	2230.65	1415.51	(0.0, 0.8495201945304871, 0.7965773838970895)	3524.8	1207.09	(0.8181999802589417, 0.4294932727726342, 0.0)	3755.27	1590.67	(0.9962155103683472, 0.6880241390381987, 0.0)	3524.8	1207.09	(0.9962155103683472, 0.6880241390381987, 0.0)
10	2191.91	1200.04	(0.0, 1.0, 0.686579824071059)	3951.69	1678.35	(0.8566772222518921, 0.3368444228384019, 0.0)	3779.13	1712.14	(1.0, 0.4759754062122161, 0.0)	3951.69	1678.35	(1.0, 0.4759754062122161, 0.0)
11	2548.96	1059.72	(0.33910371606213824, 0.7738037288188935, 0.0)	3780.61	1810.78	(1.0, 0.1744814511116618, 0.0)	3809.29	1925.39	(0.9173762083053589, 0.2649256279108796, 0.0)	3780.61	1810.78	(0.9173762083053589, 0.2649256279108796, 0.0)
12	2527.72	1183.89	(0.0, 0.6384840190410614, 0.16217816755576825)	3956.12	1849.78	(0.993653166294098, 0.26891926253289633, 0.0)	3862.34	1871.28	(1.0, 0.3244171451262212, 0.0)	2377.68	1839.66	(0.0, 0.4448649704447462, 0.9679343581199646)
13	2726.88	1185.78	(0.2877920384728548, 0.4370735168457031, 0.0)	3100.78	756.061	(1.0, 0.4431063153709536, 0.0)	3909.7	1697.04	(1.0, 0.6906378508238686, 0.0)	3956.12	1849.78	(1.0, 0.3244171451262212, 0.0)
14	2773.18	1164.78	(0.38711045744240546, 0.439985129237175, 0.0)	3378.06	1054.17	(0.9658322215080262, 0.26138988688289766, 0.0)	3845.07	1858.59	(1.0, 0.6906378508238686, 0.0)	3100.78	756.061	(1.0, 0.6906378508238686, 0.0)
15	2125.52	1265.14	(0.0, 1.0, 0.779192974806457)	3871.3	1483.12	(1.0, 0.6565692996973342, 0.0)	3924.95	1481.2	(1.0, 0.6565692996973342, 0.0)	3378.06	1054.17	(1.0, 0.6906378508238686, 0.0)
16	3907.84	1594.82	(1.0, 0.5412031143779183, 0.0)	2418.61	1757.09	(0.0, 0.3154141674031131, 0.33900933265686034)	2699.45	1481.99	(0.0, 0.46516250499937567, 0.8549999475479126)	3871.3	1483.12	(1.0, 0.6565692996973342, 0.0)
17	2968.07	707.817	(1.0, 0.6906378508238686, 0.0)	2028.26	1868.45	(1.0, 0.0, 0.4378740130897327)	3275.2	1905.45	(0.0, 0.6396358458880282, 1.0)	2418.61	1757.09	(0.0, 0.46516250499937567, 0.8549999475479126)
18	3006.14	1151.63	(0.48601998686790465, 0.3356637991878945, 0.0)	2037.66	1887.69	(1.0, 0.0, 0.3951638304512235)	3304.55	1918.27	(0.0, 0.6026490227562169, 1.0)	2028.26	1868.45	(0.0, 0.6396358458880282, 1.0)
19	2356.41	1292.03	(0.0, 0.7618577063083649, 0.5673606578733038)	3944.68	1768.26	(1.0, 0.35916524163271124, 0.0)	3882.57	1775.22	(1.0, 0.3931987615510083, 0.0)	2037.66	1887.69	(0.0, 0.6026490227562169, 1.0)
20	3330.51	1039.87	(0.9849272847175599, 0.6802280631351241, 0.0)	3948.28	1603.83	(0.0, 1.0, 0.9216288857378307)	2059.85	1383.03	(1.0, 0.5412031143779183, 0.0)	3944.68	1768.26	(1.0, 0.3931987615510083, 0.0)
21	3700.52	1866.88	(0.9589174866676331, 0.16731331457011622, 0.0)	2363.89	1864.17	(0.0, 1.0, 0.7263331387767278)	2150.02	1220.51	(0.0, 0.43731107433894056, 1.0)	3948.28	1603.83	(1.0, 0.5412031143779183, 0.0)
22	3755.27	1590.67	(0.8181999802589417, 0.4294932727726342, 0.0)	2246.58	1955.55	(0.0, 1.0, 0.8587210403953307)	2093.47	1331.64	(0.0, 0.41453353350656386, 1.0)	2363.89	1864.17	(0.0, 0.43731107433894056, 1.0)
23	3779.13	1712.14	(0.8566772222518921, 0.3368444228384019, 0.0)	3586.6	1112.43	(1.0, 0.573818795583769, 0.0)	3924.3	1567.29	(1.0, 0.6906378508238686, 0.0)	2246.58	1955.55	(0.0, 0.41453353350656386, 1.0)
24	3809.29	1925.39	(1.0, 0.1744814511116618, 0.0)	2102.73	1300.14	(0.0, 1.0, 0.9376791617500535)	2067.06	1407.18	(0.0, 1.0, 0.827461782121746)	3586.6	1112.43	(1.0, 0.6906378508238686, 0.0)
25	3145.37	923.287	(0.9114442944526673, 0.6294779286664675, 0.0)	3942.5	1663	(0.0, 1.0, 0.827461782121746)	2131.6	1304.46	(1.0, 0.49233467269731623, 0.0)	2102.73	1300.14	(0.0, 1.0, 0.827461782121746)
26	3862.34	1871.28	(0.993653166294098, 0.26891926253289633, 0.0)	2815.37	1903.89	(0.0, 1.0, 0.7622756701951907)	2111.15	1238.74	(0.5063702469998486, 0.0, 1.0)	3942.5	1663	(1.0, 0.49233467269731623, 0.0)
27	3909.7	1697.04	(1.0, 0.4431063153709536, 0.0)	2819.83	1886.15	(0.0, 1.0, 0.8899828039061011)	2146.32	1362.19	(0.4865149475142809, 0.0, 1.0)	2815.37	1903.89	(0.5063702469998486, 0.0, 1.0)
28	2665.15	1871.88	(0.11114618358735331, 0.0, 0.9688215136528016)	3935.13	1814.21	(1.0, 0.35916524163271124, 0.0)	3913.9	1786.69	(1.0, 0.3418763603974543, 0.0)	2819.83	1886.15	(0.4865149475142809, 0.0, 1.0)
29	3495.44	1407.16	(0.6507987558841706, 0.4494662540826911, 0.0)	2206.94	1907.41	(0.0, 0.4135561034173877, 0.6862304389476777)	2474.88	1691.47	(0.0, 0.5027546726199237, 1.0)	3935.13	1814.21	(1.0, 0.3418763603974543, 0.0)
30	2179.22	1208.25	(0.0, 1.0, 0.7070045484462333)	2281.96	1889.24	(0.0, 0.38148677074864323, 0.6139738440513611)	2532.33	1654.04	(0.0, 0.4596024169539916, 1.0)	2206.94	1907.41	(0.0, 0.5027546726199237, 1.0)
31	3845.07	1858.59	(0.9658322215080262, 0.26138988688289766, 0.0)	2368.38	1819.3	(0.0, 1.0, 0.686579824071059)	2177.06	1190.55	(0.0, 0.4519325773033938, 0.9387596726417542)	2220.26	1839.02	(0.0, 0.5494646114990028, 0.9741979718208313)
32	3924.95	1481.2	(1.0, 0.6565692996973342, 0.0)	3416.23	1050.55	(0.8133286714553833, 0.5617155656673783, 0.0)	3582.12	1342.77	(1.0, 0.6906378508238686, 0.0)	2281.96	1889.24	(0.0, 0.4596024169539916, 1.0)
33	2699.45	1481.99	(0.0, 0.3154141674031131, 0.33900933265686034)	3872.03	1531.7	(1.0, 0.6906378508238686, 0.0)	3322.43	927.441	(1.0, 0.6066153856262592, 0.0)	2368.38	1819.3	(0.0, 0.4519325773033938, 0.9387596726417542)
34	3275.2	1905.45	(1.0, 0.0, 0.4378740130897327)	3266.16	860.793	(1.0, 0.35916524163271124, 0.0)	3873.5	1781.57	(1.0, 0.6906378508238686, 0.0)	3416.23	1050.55	(1.0, 0.6906378508238686, 0.0)
35	3304.55	1918.27	(1.0, 0.0, 0.3951638304512235)	3904.45	1684.4	(1.0, 0.1944671652011275, 0.0)	3878.34	1954.8	(1.0, 0.4596045454077812, 0.0)	3872.03	1531.7	(1.0, 0.6066153856262592, 0.0)
36	3882.57	1775.22	(1.0, 0.35916524163271124, 0.0)	3912.04	1745.59	(1.0, 0.13301764790686665, 0.0)	3813.78	1983.83	(1.0, 0.40989346355970435, 0.0)	3266.16	860.793	(1.0, 0.6906378508238686, 0.0)
37	2191.66	1293.1	(0.0, 0.9926920413970948, 0.7897935318595676)	2543.5	906.446	(0.9696991324424744, 0.2800357685551033, 0.0)	3848.12	1833.84	(0.7932217473051857, 1.0, 0.0)	2412.62	1879.05	(0.0, 0.34322643995255575, 1.0)
38	2122.15	1374.67	(0.0, 1.0, 0.9057394990485568)	3823.28	1534.57	(0.9792590022087098, 0.6763133326853493, 0.0)	3596.23	1231.5	(0.9624516844749451, 0.5838379997244115, 0.0)	3904.45	1684.4	(1.0, 0.4596045454077812, 0.0)
39	2059.85	1383.03	(0.0, 1.0, 0.9216288857378307)	3570.1	1707.24	(0.11472307542830329, 0.0, 1.0)	2613.9	1936.75	(0.775966364145279, 0.23803903753761144, 0.0)	3912.04	1745.59	(1.0, 0.40989346355970435, 0.0)
40	2150.02	1220.51	(0.0, 1.0, 0.7263331387767278)	2435.89	1774.3	(0.0, 0.6414921760559082, 0.1948423737136071)	2520.67	1187.94	(0.0, 0.4426908654196054, 0.88053058385849)	2543.5	906.446	(0.7932217473051857, 1.0, 0.0)
41	3415.74	1075.55	(1.0, 0.6906378508238686, 0.0)	2100.05	1258.83	(0.0, 1.0, 0.9216288857378307)	2064.17	1390.39	(0.0, 1.0, 0.779192974806457)	3823.28	1534.57	(0.9624516844749451, 0.5838379997244115, 0.0)
42	2093.47	1331.64	(0.0, 1.0, 0.8587210403953307)	2334.71	1895.69	(0.0, 1.0, 0.7447068569044077)	2146.23	1228.27	(0.0, 0.41453353350656386, 1.0)	3570.1	1707.24	(0.775966364145279, 0.23803903753761144, 0.0)
43	3661.22	1407.53	(0.8352604389190674, 0.5768624744132659, 0.0)	3642.7	1510.18	(0.7296006560325623, 0.5038898290420134, 0.0)	3412.67	1295.32	(0.7651543200016022, 0.46415438289137, 0.0)	2435.89	1774.3	(0.0, 0.4426908654196054, 0.88053058385849)
44	2575.72	2001.54	(0.11472307542830329, 0.0, 1.0)	3705.55	1492.14	(0.8916352272033692, 0.6157970370345867, 0.0)	3400.78	1162.2	(0.8407981872558594, 0.5378982185786887, 0.0)	2100.05	1258.83	(0.0, 1.0, 0.779192974806457)
45	2786.82	1546.36	(0.0, 0.27453748256935195, 0.4555511951446533)	3958.89	1830.17	(1.0, 0.42660488314092326, 0.0)	3933.06	1737.4	(1.0, 0.3418763603974543, 0.0)	2334.71	1895.69	(0.0, 0.41453353350656386, 1.0)
46	2546.1	1240.97	(0.0, 0.5545657455921174, 0.25944040225266507)	3746.43	1920.06	(1.0, 0.0, 0.10348994267319611)	3508.89	1930.7	(1.0, 0.15403320548949873, 0.0)	3642.7	1510.18	(0.7651543200016022, 0.46415438289137, 0.0)
47	3924.3	1567.29	(1.0, 0.573818795583769, 0.0)	3698.86	1847.51	(1.0, 0.0, 0.19646922881772255)	3437.88	1930.22	(0.9712719798088074, 0.18888050855270552, 0.0)	3705.55	1492.14	(0.8407981872558594, 0.5378982185786887, 0.0)
48	2067.06	1407.18	(0.0, 1.0, 0.9376791617500535)	2331.52	1779.26	(0.3248223983842442, 0.665559995174408, 0.0)	2604.5	1099.73	(0.0, 0.5166022346522618, 0.8852811336517334)	3958.89	1830.17	(1.0, 0.3418763603974543, 0.0)
49	2230.19	1163.57	(0.0, 1.0, 0.6173662221023752)	2220.75	1837.49	(0.0, 0.4978898841047657, 0.6302192986011506)	2307.79	1627.87	(0.0, 0.5481988244153281, 0.9719537377357483)	3746.43	1920.06	(1.0, 0.15403320548949873, 0.0)
50	2131.6	1304.46	(0.0, 1.0, 0.827461782121746)	3952.32	1766.48	(0.9801944971084595, 0.20986961113134653, 0.0)	3787.94	1880.36	(1.0, 0.3931987615510083, 0.0)	3698.86	1847.51	(0.9712719798088074, 0.18888050855270552, 0.0)
51	3896.96	1490	(1.0, 0.6565692996973342, 0.0)	3692.6	1826.75	(1.0, 0.1944671652011275, 0.0)	3773.48	1902.74	(0.9410536766052247, 0.20148916337061318, 0.0)	2331.52	1779.26	(0.0, 0.5166022346522618, 0.8852811336517334)
52	2111.15	1238.74	(0.0, 1.0, 0.7622756701951907)	2296.03	1870.1	(1.0, 0.04324322321100316, 0.0)	3705.86	1989.32	(0.0, 0.4814145627193538, 1.0)	2295.89	1736.64	(0.0, 0.5422651675676503, 0.8246715545654297)
53	2146.32	1362.19	(0.0, 1.0, 0.8899828039061011)	3946.85	1671.02	(1.0, 0.3418763603974543, 0.0)	3905.07	1809.86	(1.0, 0.4759754062122161, 0.0)	2220.75	1837.49	(0.0, 0.5481988244153281, 0.9719537377357483)
54	3913.9	1786.69	(1.0, 0.35916524163271124, 0.0)	2138.42	1796.97	(0.0, 0.8458048582077027, 0.7930935904483215)	2231.58	1418.69	(0.0, 0.6218456019832836, 0.9456966996192933)	3952.32	1766.48	(1.0, 0.3931987615510083, 0.0)
55	2743.74	1017.94	(0.6765826523303986, 0.6365393691973098, 0.0)	2292.26	1844.3	(0.0, 0.5382536233451491, 0.6094553053379059)	2339.61	1544.76	(0.0, 0.5126614902573302, 0.9790523529052735)	3692.6	1826.75	(0.9410536766052247, 0.20148916337061318, 0.0)
56	3834.37	1836.55	(0.9469797492027283, 0.2734747232434353, 0.0)	2131	1826.97	(0.0, 0.3583563076318208, 0.39185315668582915)	2497.56	1509.35	(0.0, 0.5973979192252504, 0.9614663600921631)	2296.03	1870.1	(0.0, 0.4814145627193538, 1.0)
57	3352.44	1776.86	(0.8198050141334534, 0.0, 0.06521041926392764)	2304.03	1899.14	(0.0, 0.7284726083278656, 0.22126120549843434)	2471.35	1162.99	(0.0, 0.43731107433894056, 1.0)	3946.85	1671.02	(1.0, 0.4759754062122161, 0.0)
58	3417.63	1759.38	(0.7886557161808014, 0.052573290236898156, 0.0)	2125.65	1902.99	(1.0, 0.0, 0.15045738102569484)	3511.34	1962.63	(0.0, 0.544049746825638, 1.0)	2138.42	1796.97	(0.0, 0.6218456019832836, 0.9456966996192933)
59	3921.68	1706.2	(1.0, 0.4431063153709536, 0.0)	2505.56	1906.49	(0.0, 1.0, 0.3919959076144961)	2246.3	1068.32	(0.0, 0.1862950987922245, 1.0)	2292.26	1844.3	(0.0, 0.5126614902573302, 0.9790523529052735)
60	3608.56	1223.68	(1.0, 0.6906378508238686, 0.0)	2085.21	1874.82	(0.0, 0.37860062533857736, 0.695893394947052)	2511.7	1701.96	(0.0, 0.6026490227562169, 1.0)	2131	1826.97	(0.0, 0.5973979192252504, 0.9614663600921631)
61	2474.88	1691.47	(0.0, 0.4135561034173877, 0.6862304389476777)	3901.67	1690.7	(0.8697660446166993, 0.5420095646635334, 0.0)	3789.96	1509.58	(1.0, 0.4596045454077812, 0.0)	2304.03	1899.14	(0.0, 0.43731107433894056, 1.0)
62	2794.97	1538.56	(0.0, 0.27536068664232227, 0.4431720107793808)	3594.71	1275.63	(1.0, 0.6906378508238686, 0.0)	3417.94	1034.5	(0.9638243198394776, 0.6656535568257138, 0.0)	2125.65	1902.99	(0.0, 0.544049746825638, 1.0)
63	2588.68	972.896	(0.6739379376094206, 0.8496211051940918, 0.0)	3328.68	999.534	(0.7969507455825806, 0.5504043501416332, 0.0)	3663.96	1444.13	(1.0, 0.6906378508238686, 0.0)	2505.56	1906.49	(0.0, 0.1862950987922245, 1.0)
64	2966.85	1925.2	(0.8513544486979798, 0.0, 1.0)	2007.58	1559.39	(0.0, 1.0, 0.84312220692577)	2101.41	1321.33	(0.0, 0.9145168324345931, 1.0)	2085.21	1874.82	(0.0, 0.6026490227562169, 1.0)
65	2532.33	1654.04	(0.0, 0.38148677074864323, 0.6139738440513611)	3898.53	1621.27	(0.0, 1.0, 0.5018919665706445)	2248.86	1120.6	(1.0, 0.5249245699525797, 0.0)	3901.67	1690.7	(1.0, 0.4596045454077812, 0.0)
66	2177.06	1190.55	(0.0, 1.0, 0.686579824071059)	3323.77	1199.84	(0.7527134895324707, 0.5198524266968402, 0.0)	3508.11	1339.37	(0.829189944267273, 0.5726699610335129, 0.0)	3594.71	1275.63	(0.9638243198394776, 0.6656535568257138, 0.0)
67	3796.41	1898.58	(1.0, 0.1944671652011275, 0.0)	3727.01	1618.86	(0.9140169501304627, 0.1777462852376514, 0.0)	3673.93	1837.95	(0.8369320511817933, 0.4120506674884817, 0.0)	3328.68	999.534	(1.0, 0.6906378508238686, 0.0)
68	2101.8	1468.59	(0.0, 0.9960490236271955, 1.0)	3332.45	1772.27	(0.48091769516468047, 0.17272892018926903, 0.0)	3277.15	1563.64	(0.871689248085022, 0.0, 0.09021107031316035)	2007.58	1559.39	(0.0, 0.9145168324345931, 1.0)
69	3094.02	1687.74	(0.6910923004150391, 0.0, 0.40320915666735596)	2372.42	2011.46	(1.0, 0.15403320548949873, 0.0)	3735.87	1903.78	(0.0, 0.2138685807179863, 1.0)	3898.53	1621.27	(1.0, 0.5249245699525797, 0.0)
70	3874.39	1384.85	(1.0, 0.6906378508238686, 0.0)	2386.02	2003.5	(0.02526671493589916, 0.0, 1.0)	2520.52	2000.5	(0.0, 0.1862950987922245, 1.0)	3323.77	1199.84	(0.829189944267273, 0.5726699610335129, 0.0)
71	3582.12	1342.77	(0.8133286714553833, 0.5617155656673783, 0.0)	3959.23	1943.29	(1.0, 0.1944671652011275, 0.0)	3827	1916.73	(1.0, 0.23325184160265944, 0.0)	3727.01	1618.86	(0.8369320511817933, 0.4120506674884817, 0.0)
72	3672.88	1961.79	(1.0, 0.04324322321100316, 0.0)	3816.85	1852.45	(1.0, 0.0, 0.17353933573492952)	3451.37	1925.91	(0.9822019815444947, 0.2658201488155051, 0.0)	3332.45	1772.27	(0.871689248085022, 0.0, 0.09021107031316035)
73	2864.04	1937.65	(0.6220762287094539, 0.0, 1.0)	3471.24	1498.69	(0.589532870054245, 0.4071537143642908, 0.0)	3378.25	1378.1	(0.5974193096160889, 0.3624037448833373, 0.0)	2372.42	2011.46	(0.0, 0.2138685807179863, 1.0)
74	3322.43	927.441	(1.0, 0.6906378508238686, 0.0)	3276.77	890.013	(1.0, 0.40989346355970435, 0.0)	3908.89	1737.13	(1.0, 0.6906378508238686, 0.0)	2386.02	2003.5	(0.0, 0.1862950987922245, 1.0)
75	3873.5	1781.57	(1.0, 0.35916524163271124, 0.0)	3317.12	906.504	(1.0, 0.4431063153709536, 0.0)	3886.06	1698.58	(1.0, 0.6906378508238686, 0.0)	3959.23	1943.29	(1.0, 0.23325184160265944, 0.0)
76	2158.34	1359.49	(0.0, 0.9945932507514954, 0.8695969434783023)	3385.05	1560.32	(0.8589079856872559, 0.5931943652905045, 0.0)	3345.9	1144.37	(0.5623621821403504, 0.24918623443217974, 0.0)	3816.85	1852.45	(0.9822019815444947, 0.2658201488155051, 0.0)
77	3206.25	908.106	(0.999821412563324, 0.6905145115804185, 0.0)	2156.98	1808.11	(0.0, 0.46573330240136496, 0.7281225800514222)	2359.13	1718.23	(0.0, 0.5913127481139387, 0.9244521737098694)	3471.24	1498.69	(0.5974193096160889, 0.3624037448833373, 0.0)
78	2525.34	1079.22	(0.25343951508562435, 0.7707583785057068, 0.0)	2355.73	1999.51	(1.0, 0.0, 0.8582169346749327)	3081.43	1928.97	(0.0, 0.24084745847539413, 1.0)	3276.77	890.013	(1.0, 0.6906378508238686, 0.0)
79	2104.74	1274.21	(0.0, 1.0, 0.7956078007314615)	2398.39	2013.11	(1.0, 0.0, 0.7610621209012649)	3113.49	1899.64	(0.0, 0.158102336292111, 1.0)	3317.12	906.504	(1.0, 0.6906378508238686, 0.0)
80	3878.34	1954.8	(1.0, 0.1944671652011275, 0.0)	3575.35	1754.42	(0.3536956749856472, 0.2145572382757584, 0.0)	3228.59	1476.78	(0.8413745045661927, 0.19625215266758964, 0.0)	3385.05	1560.32	(0.5623621821403504, 0.24918623443217974, 0.0)
81	3813.78	1983.83	(1.0, 0.13301764790686665, 0.0)	3615.22	1756.89	(0.33781644254922866, 0.2217999051107918, 0.0)	3239.8	1462.92	(0.8410181879997254, 0.22761059750570864, 0.0)	2156.98	1808.11	(0.0, 0.5913127481139387, 0.9244521737098694)
82	3848.12	1833.84	(0.9696991324424744, 0.2800357685551033, 0.0)	3852.55	1907.67	(1.0, 0.0, 0.17353933573492952)	3512.54	1991.54	(1.0, 0.23325184160265944, 0.0)	2355.73	1999.51	(0.0, 0.24084745847539413, 1.0)
83	3596.23	1231.5	(0.9792590022087098, 0.6763133326853493, 0.0)	2863.97	814.3	(0.19710549909786362, 0.9566435098648072, 0.0)	2418.95	1014.87	(1.0, 0.6906378508238686, 0.0)	2398.39	2013.11	(0.0, 0.158102336292111, 1.0)
84	2432.94	1198.45	(0.0, 0.7392095804214478, 0.37100335002558144)	2295.67	1961.82	(1.0, 0.0, 0.005892704101182922)	3562.74	1904.44	(0.0, 0.36749965778566995, 1.0)	3575.35	1754.42	(0.8413745045661927, 0.19625215266758964, 0.0)
85	3266.5	1777.55	(0.8259395837783814, 0.0, 0.19963791088352345)	3241.6	1758.68	(0.0, 0.34249434661485023, 0.42510712444782256)	2635.85	1537.13	(0.8623339414596558, 0.0, 0.22769797198095393)	3615.22	1756.89	(0.8410181879997254, 0.22761059750570864, 0.0)
86	2752.49	936.486	(0.7892260432243348, 0.6614403896184892, 0.0)	3279.56	1012.78	(1.0, 0.6906378508238686, 0.0)	3627.3	1229.61	(0.9965532302856446, 0.6882573811960614, 0.0)	3852.55	1907.67	(1.0, 0.23325184160265944, 0.0)
87	2147.9	1347.06	(0.0, 1.0, 0.8743241951634517)	3253.64	986.523	(1.0, 0.6906378508238686, 0.0)	3635.74	1230.18	(0.9847193837165833, 0.6800844788346255, 0.0)	2863.97	814.3	(1.0, 0.6906378508238686, 0.0)
88	3943.86	1787.76	(1.0, 0.3761992600127899, 0.0)	2333.18	1829.51	(0.0, 1.0, 0.7447068569044077)	2157.13	1238.37	(0.0, 0.48120218063090936, 0.9571311950683594)	2295.67	1961.82	(0.0, 0.36749965778566995, 1.0)
89	3264.88	1792.51	(0.8504770278930665, 0.0, 0.2434251121015212)	2329.09	1855.15	(0.0, 1.0, 0.7263331387767278)	2151.33	1221.84	(0.0, 0.4787027504051255, 0.994366991519928)	3241.6	1758.68	(0.8623339414596558, 0.0, 0.22769797198095393)
90	2613.9	1936.75	(0.11472307542830329, 0.0, 1.0)	3842.33	1724.03	(1.0, 0.42660488314092326, 0.0)	3928.05	1725.66	(0.9990416049957276, 0.4095006237119448, 0.0)	3279.56	1012.78	(0.9965532302856446, 0.6882573811960614, 0.0)
91	2520.67	1187.94	(0.0, 0.6414921760559082, 0.1948423737136071)	2096.29	1261.71	(0.0, 1.0, 0.8743241951634517)	2082.67	1352.18	(0.0, 1.0, 0.7956078007314615)	3253.64	986.523	(0.9847193837165833, 0.6800844788346255, 0.0)
92	2423.57	1100.79	(0.0, 0.8527157783508301, 0.17039135918342913)	2226.45	1175.79	(0.0, 0.9040539593194086, 0.9232004165649415)	2154.39	1491.43	(0.0, 1.0, 0.641872728777694)	2333.18	1829.51	(0.0, 0.48120218063090936, 0.9571311950683594)
93	2064.17	1390.39	(0.0, 1.0, 0.9216288857378307)	2288.98	1870.02	(0.0, 1.0, 0.779192974806457)	2132.76	1266.82	(0.0, 0.4814145627193538, 1.0)	2329.09	1855.15	(0.0, 0.4787027504051255, 0.994366991519928)
94	3031.56	1934.69	(1.0, 0.0, 0.9814523030619577)	3952	1744.18	(0.9574391722679139, 0.5337749448188652, 0.0)	3842.62	1583.63	(1.0, 0.40989346355970435, 0.0)	3842.33	1724.03	(0.9990416049957276, 0.4095006237119448, 0.0)
95	3829.73	1960.1	(1.0, 0.15403320548949873, 0.0)	2738.8	788.558	(0.0, 0.9538066864013672, 0.6122225005268558)	2273.9	1198.99	(1.0, 0.7676712282685858, 0.0)	2096.29	1261.71	(0.0, 1.0, 0.7956078007314615)
96	2146.23	1228.27	(0.0, 1.0, 0.7447068569044077)	2207.59	1857.38	(0.0, 1.0, 0.7263331387767278)	2190.89	1234.39	(0.0, 0.5640174044624855, 1.0)	2226.45	1175.79	(0.0, 1.0, 0.641872728777694)
97	3303.23	925.69	(1.0, 0.6906378508238686, 0.0)	2238.66	1926.54	(0.0, 0.2861277283007114, 0.8336412787437439)	2543.02	1789.97	(0.0, 0.4596024169539916, 1.0)	2288.98	1870.02	(0.0, 0.4814145627193538, 1.0)
98	3412.67	1295.32	(0.7296006560325623, 0.5038898290420134, 0.0)	3768.91	1666.89	(0.9463490128517151, 0.08465114575108919, 0.0)	3590.62	1861.38	(0.8923075675964356, 0.3953871184552747, 0.0)	3952	1744.18	(1.0, 0.40989346355970435, 0.0)
99	3400.78	1162.2	(0.8916352272033692, 0.6157970370345867, 0.0)	2305.94	1078.37	(0.6537993431091309, 0.6303072553218115, 0.0)	2739.94	1035.64	(0.0, 1.0, 0.3495651359128962)	2738.8	788.558	(1.0, 0.7676712282685858, 0.0)
100	3933.06	1737.4	(1.0, 0.42660488314092326, 0.0)	2254.64	1941.91	(0.9558810472488404, 0.25869673142997723, 0.0)	3839.34	1849.04	(0.0, 0.41453353350656386, 1.0)	2207.59	1857.38	(0.0, 0.5640174044624855, 1.0)
101	2396.85	1096.61	(0.0, 0.8899471044540406, 0.1778309966570041)	3961.55	1503.01	(1.0, 0.6906378508238686, 0.0)	3512.44	1159.11	(1.0, 0.6397471197389766, 0.0)	2238.66	1926.54	(0.0, 0.4596024169539916, 1.0)
102	3508.89	1930.7	(1.0, 0.0, 0.10348994267319611)	3117.24	782.784	(0.7909829199314118, 0.4023189956521327, 0.0)	3737.52	1601.87	(1.0, 0.6906378508238686, 0.0)	3768.91	1666.89	(0.8923075675964356, 0.3953871184552747, 0.0)
103	3437.88	1930.22	(1.0, 0.0, 0.19646922881772255)	3657.78	1418.87	(0.736431884765625, 0.4346435165876306, 0.0)	3707.8	1531.12	(0.8755276679992676, 0.6046725469638478, 0.0)	2305.94	1078.37	(0.0, 1.0, 0.3495651359128962)
104	2370.44	1215.32	(0.0, 0.8035912990570069, 0.4961101244131644)	3921.76	1869.97	(0.9720364689826966, 0.26306898549804375, 0.0)	3848.85	1861.12	(1.0, 0.2887862422334547, 0.0)	2254.64	1941.91	(0.0, 0.41453353350656386, 1.0)
105	2100.08	1415.65	(0.0, 1.0, 0.9376791617500535)	2243.72	1827.61	(0.0, 0.6399378955364228, 0.5495281354434354)	2392.92	1373.19	(0.0, 0.5380067708263596, 0.9538832783699036)	3961.55	1503.01	(1.0, 0.6397471197389766, 0.0)
106	3315.24	1297.25	(0.631042230129242, 0.4358216495955608, 0.0)	3732.19	1942.47	(1.0, 0.15403320548949873, 0.0)	3777.08	1942.68	(1.0, 0.1115295501254473, 0.0)	3117.24	782.784	(1.0, 0.6906378508238686, 0.0)
107	2375.28	1122.7	(0.0, 0.8921490788459778, 0.3118642140013594)	3740.03	1522.97	(0.770079392194748, 0.39168679858101224, 0.0)	3725.3	1593.83	(0.8491550564765931, 0.5151105220410364, 0.0)	3657.78	1418.87	(0.8755276679992676, 0.6046725469638478, 0.0)
108	2487.88	1139.31	(0.0, 0.7358964860439301, 0.10356773633749067)	3105.18	861.077	(0.927413809299469, 0.6405070800789625, 0.0)	2891.73	833.303	(0.9887955069541932, 0.6828996038271417, 0.0)	3921.76	1869.97	(1.0, 0.2887862422334547, 0.0)
109	2604.5	1099.73	(0.3248223983842442, 0.665559995174408, 0.0)	3520.25	1185.33	(0.9827948689460755, 0.5479108147385915, 0.0)	3859.06	1580.89	(1.0, 0.6906378508238686, 0.0)	2243.72	1827.61	(0.0, 0.5380067708263596, 0.9538832783699036)
110	2307.79	1627.87	(0.0, 0.4978898841047657, 0.6302192986011506)	2030.27	1894.45	(0.9331722140312195, 0.0, 0.2045420191171434)	3347.81	1846.28	(0.0, 0.6026490227562169, 1.0)	3732.19	1942.47	(1.0, 0.1115295501254473, 0.0)
111	3787.94	1880.36	(0.9801944971084595, 0.20986961113134653, 0.0)	2981.98	891.801	(0.9746834516525269, 0.0, 0.19149530608756793)	3387.59	1874	(0.8544700622558594, 0.590129367389724, 0.0)	3740.03	1522.97	(0.8491550564765931, 0.5151105220410364, 0.0)
112	2773.13	1072.68	(0.5752911746501923, 0.5412427885274642, 0.0)	2309.11	1841.76	(0.0, 0.641256524397289, 0.7808658361434937)	2215.36	1613.88	(0.0, 0.4907383343767883, 0.9760990023612977)	3105.18	861.077	(0.9887955069541932, 0.6828996038271417, 0.0)
113	3773.48	1902.74	(1.0, 0.1944671652011275, 0.0)	3558.45	1278.97	(0.9777449846267701, 0.675267694836449, 0.0)	3531.62	1195.27	(0.9298823356628418, 0.6422119378212643, 0.0)	3520.25	1185.33	(1.0, 0.6906378508238686, 0.0)
114	3705.86	1989.32	(1.0, 0.04324322321100316, 0.0)	3857.2	1729.25	(1.0, 0.1944671652011275, 0.0)	3852.93	1931.14	(1.0, 0.40989346355970435, 0.0)	2030.27	1894.45	(0.0, 0.6026490227562169, 1.0)
115	2037.28	1447.45	(0.0, 1.0, 0.9870356291335987)	2747.51	1920.42	(0.0, 0.4200062209332217, 0.7197483062744141)	2452.44	1710.45	(0.3615316734309948, 0.0, 1.0)	2981.98	891.801	(0.8544700622558594, 0.590129367389724, 0.0)
116	3752.19	1508.51	(0.8176358222961426, 0.5095237263387804, 0.0)	2291.38	1900.66	(1.0, 0.04324322321100316, 0.0)	3665	1953.6	(0.0, 0.43731107433894056, 1.0)	2309.11	1841.76	(0.0, 0.4907383343767883, 0.9760990023612977)
117	2278.8	1177.72	(0.0, 0.9635118126869202, 0.5696884416629118)	3699.79	1480.73	(0.7765058159828186, 0.4329041061647475, 0.0)	3733.54	1563.24	(0.849430787563324, 0.5577101773318067, 0.0)	3558.45	1278.97	(0.9298823356628418, 0.6422119378212643, 0.0)
118	2439.75	1174.23	(0.0, 0.7576731324195862, 0.32678049394866815)	3750.12	1805.3	(0.976355004310608, 0.06508568182887799, 0.0)	3576.37	1877.74	(0.9090251207351685, 0.2625139487129218, 0.0)	3857.2	1729.25	(1.0, 0.40989346355970435, 0.0)
119	2986.36	1979.23	(0.911770707126311, 0.0, 1.0)	2833.99	792.945	(1.0, 0.6906378508238686, 0.0)	2999.86	746.681	(1.0, 0.6906378508238686, 0.0)	2747.51	1920.42	(0.3615316734309948, 0.0, 1.0)
120	3905.07	1809.86	(1.0, 0.3418763603974543, 0.0)	3961.34	1982.27	(1.0, 0.1744814511116618, 0.0)	3815.71	1944.5	(1.0, 0.21411017073698613, 0.0)	2291.38	1900.66	(0.0, 0.43731107433894056, 1.0)
121	2231.58	1418.69	(0.0, 0.8458048582077027, 0.7930935904483215)	2194.67	1849.66	(0.0, 0.6406543600462715, 0.8274428725242615)	2184.85	1664.83	(0.0, 0.5584061406021928, 0.9900512576103211)	3699.79	1480.73	(0.849430787563324, 0.5577101773318067, 0.0)
122	3636.66	1372.95	(0.8373752713203431, 0.5783230577177356, 0.0)	3413.5	1419.79	(0.9534929275512696, 0.6585183062597675, 0.0)	3502.86	1191.77	(0.6520125150680542, 0.4503045221168662, 0.0)	3750.12	1805.3	(0.9090251207351685, 0.2625139487129218, 0.0)
123	2749.13	1078.37	(0.5762994134895466, 0.5845561802387238, 0.0)	3923.46	1741.44	(1.0, 0.6906378508238686, 0.0)	3224.24	853.338	(1.0, 0.40989346355970435, 0.0)	2833.99	792.945	(1.0, 0.6906378508238686, 0.0)
124	3445.78	1978.53	(1.0, 0.0, 0.241710065487176)	3951.53	1928.54	(0.9990739107131958, 0.2518530019009412, 0.0)	3861.65	1889.59	(1.0, 0.2520864564676243, 0.0)	3961.34	1982.27	(1.0, 0.21411017073698613, 0.0)
125	3522.81	1312.99	(0.8017001032829285, 0.5536844363365953, 0.0)	2233.9	1904.08	(0.0, 1.0, 0.84312220692577)	2124.92	1322.6	(0.0, 0.4814145627193538, 1.0)	2194.67	1849.66	(0.0, 0.5584061406021928, 0.9900512576103211)
126	2339.61	1544.76	(0.0, 0.5382536233451491, 0.6094553053379059)	3069.9	1180.05	(0.3835687220096588, 0.2649070778120087, 0.0)	3046.69	1279.51	(0.6109601736068726, 0.42195222123882814, 0.0)	3413.5	1419.79	(0.6520125150680542, 0.4503045221168662, 0.0)
127	2448.33	980.328	(0.42685776125862734, 0.9740504503250123, 0.0)	2216.96	1768.3	(0.0, 1.0, 0.811657338149077)	2128.52	1294.79	(0.0, 0.5740017491027941, 0.872936236858368)	3923.46	1741.44	(1.0, 0.40989346355970435, 0.0)
128	3539.48	1176.26	(1.0, 0.6906378508238686, 0.0)	3570.64	1832.84	(1.0, 0.40989346355970435, 0.0)	3873.07	1723.94	(0.9532314419746399, 0.10631347388886302, 0.0)	3951.53	1928.54	(1.0, 0.2520864564676243, 0.0)
129	2497.56	1509.35	(0.0, 0.3583563076318208, 0.39185315668582915)	2334.94	1733.4	(0.526147565424507, 0.5481064200401307, 0.0)	2753.23	1101.09	(0.0, 0.5239571813615189, 0.8191491842269898)	2233.9	1904.08	(0.0, 0.4814145627193538, 1.0)
130	2377.77	1133.43	(0.0, 0.8774326920509339, 0.3439500244911365)	2679.87	1873.29	(0.0, 0.9419433355331421, 0.40625527722516247)	2328.55	1126.05	(0.1425912822356068, 0.0, 1.0)	3069.9	1180.05	(0.6109601736068726, 0.42195222123882814, 0.0)
131	2351.38	1118.58	(0.0, 0.9253319382667542, 0.3627263329855572)	3637.62	1841.69	(1.0, 0.0, 0.005892704101182922)	3613.94	1949.61	(0.9648896336555481, 0.1683553434428198, 0.0)	2216.96	1768.3	(0.0, 0.5740017491027941, 0.872936236858368)
132	2471.35	1162.99	(0.0, 0.7284726083278656, 0.22126120549843434)	2360.95	1193.32	(0.0, 0.7585999548435212, 0.10676295049488255)	2476.19	1131.23	(0.0, 0.888898777961731, 0.5008332490632798)	3570.64	1832.84	(0.9532314419746399, 0.10631347388886302, 0.0)
133	2287.8	1947.38	(0.0, 0.39126582469045523, 1.0)	2420.3	1670.09	(0.0, 0.8146238803863526, 0.5593043204797453)	2342.76	1251.18	(0.0, 0.4929461592263784, 0.7301702678203583)	2334.94	1733.4	(0.0, 0.5239571813615189, 0.8191491842269898)
134	3511.34	1962.63	(1.0, 0.0, 0.15045738102569484)	3817.43	1632.73	(0.0, 1.0, 0.7622756701951907)	2143.99	1245.5	(0.9667071580886841, 0.47594345227174506, 0.0)	2679.87	1873.29	(0.1425912822356068, 0.0, 1.0)
135	3276.69	1973.28	(1.0, 0.0, 0.5010355490809486)	3839.26	1645.09	(0.0, 1.0, 0.779192974806457)	2116.58	1256.17	(0.9967213153839112, 0.4907204625799764, 0.0)	3637.62	1841.69	(0.9648896336555481, 0.1683553434428198, 0.0)
136	2246.3	1068.32	(0.0, 1.0, 0.3919959076144961)	2177.64	1775.27	(1.0, 0.0, 0.1271171985732833)	3535.19	1971.45	(0.0, 0.5826478880775571, 0.8860852003097535)	2360.95	1193.32	(0.0, 0.888898777961731, 0.5008332490632798)
137	2187.79	1162.9	(0.0, 1.0, 0.641872728777694)	2276.7	1857.24	(0.0, 0.7241880631823178, 0.8498214960098267)	2174.88	1595.95	(0.0, 0.5003584842604862, 0.9952338814735413)	2420.3	1670.09	(0.0, 0.4929461592263784, 0.7301702678203583)
138	2152.34	1233.1	(0.0, 1.0, 0.7447068569044077)	2277.97	1849.21	(0.0, 0.6768382311220951, 0.7942573308944703)	2209.69	1587.6	(0.0, 0.5152729290050597, 0.9840395331382752)	3817.43	1632.73	(0.9667071580886841, 0.47594345227174506, 0.0)
139	3481.33	1146.95	(0.9801970005035401, 0.6769611498117674, 0.0)	3925.19	1740.79	(0.9865000128746033, 0.30262331519249597, 0.0)	3858.2	1830.59	(1.0, 0.40989346355970435, 0.0)	3839.26	1645.09	(0.9967213153839112, 0.4907204625799764, 0.0)
140	2511.7	1701.96	(0.0, 0.37860062533857736, 0.695893394947052)	3949.11	1781.19	(0.9803929209709168, 0.30074987538108283, 0.0)	3854.76	1834.46	(1.0, 0.3761992600127899, 0.0)	2177.64	1775.27	(0.0, 0.5826478880775571, 0.8860852003097535)
141	3789.96	1509.58	(0.8697660446166993, 0.5420095646635334, 0.0)	2409.26	2039.22	(1.0, 0.6906378508238686, 0.0)	3864.18	1444.58	(0.0, 0.09974176863454876, 1.0)	2276.7	1857.24	(0.0, 0.5003584842604862, 0.9952338814735413)
142	2067.37	1309.7	(0.0, 1.0, 0.84312220692577)	2323.98	1850.36	(0.0, 1.0, 0.7622756701951907)	2139.08	1246.9	(0.0, 0.47563415586970276, 0.9879928708076477)	2277.97	1849.21	(0.0, 0.5152729290050597, 0.9840395331382752)
143	2925.2	786.171	(0.9891312003135682, 0.6831314463673962, 0.0)	2134.58	1922.05	(0.0, 1.0, 0.779192974806457)	2122.1	1264.29	(0.0, 0.5236303132677644, 1.0)	3925.19	1740.79	(1.0, 0.40989346355970435, 0.0)
144	2895.15	1121.41	(0.459314751625061, 0.31722015291403116, 0.0)	3459.7	1011.36	(0.9682922840118409, 0.6687393019992728, 0.0)	3642.79	1266.32	(1.0, 0.6906378508238686, 0.0)	3949.11	1781.19	(1.0, 0.3761992600127899, 0.0)
145	3417.94	1034.5	(1.0, 0.6906378508238686, 0.0)	3744.97	1706.75	(0.9412076950073243, 0.10497247079877609, 0.0)	3602.66	1856.8	(0.8599274039268494, 0.3381223902478109, 0.0)	2409.26	2039.22	(0.0, 0.09974176863454876, 1.0)
146	3892.83	1609.77	(1.0, 0.5249245699525797, 0.0)	2914.82	734.524	(1.0, 0.6906378508238686, 0.0)	3419.25	1058.36	(1.0, 0.6906378508238686, 0.0)	2323.98	1850.36	(0.0, 0.47563415586970276, 0.9879928708076477)
147	3961.59	1757.33	(1.0, 0.40989346355970435, 0.0)	2970.18	724.095	(0.9819142699241639, 0.6781471610737125, 0.0)	3485.97	1149.48	(1.0, 0.6906378508238686, 0.0)	2134.58	1922.05	(0.0, 0.5236303132677644, 1.0)
148	3122.01	1882.49	(1.0, 0.0, 0.7417191191309698)	3910.57	1663.45	(1.0, 0.3931987615510083, 0.0)	3878.07	1746.9	(1.0, 0.4759754062122161, 0.0)	3459.7	1011.36	(1.0, 0.6906378508238686, 0.0)
149	3663.96	1444.13	(0.7969507455825806, 0.5504043501416332, 0.0)	3473.06	1024.98	(0.985017466545105, 0.6802903461186832, 0.0)	3478.39	1141.38	(1.0, 0.6906378508238686, 0.0)	3744.97	1706.75	(0.8599274039268494, 0.3381223902478109, 0.0)
150	3622.38	1832.57	(0.903101134300232, 0.15757439641329224, 0.0)	3222.9	893.513	(1.0, 0.42660488314092326, 0.0)	3896.97	1720.06	(1.0, 0.6906378508238686, 0.0)	2914.82	734.524	(1.0, 0.6906378508238686, 0.0)
151	3875.83	1623.56	(1.0, 0.5086317106405014, 0.0)	3667.27	1806.86	(1.0, 0.0, 0.03082867886763374)	3519.3	1885.15	(0.9155039072036744, 0.21354297234968728, 0.0)	2970.18	724.095	(1.0, 0.6906378508238686, 0.0)
152	2101.41	1321.33	(0.0, 1.0, 0.84312220692577)	2354.11	1803.07	(0.0, 0.4164124403610484, 0.5491201311349869)	2465.14	1606.33	(0.0, 0.48059807483932443, 0.9178194284439087)	2909.31	1219.45	(0.41670733988285064, 0.300061121919869, 0.0)
153	3892.19	1686.83	(1.0, 0.4596045454077812, 0.0)	3045.35	911.421	(1.0, 0.6906378508238686, 0.0)	3419.55	1014.81	(0.87894766330719, 0.607034525173139, 0.0)	3910.57	1663.45	(1.0, 0.4759754062122161, 0.0)
154	3213.34	1143.36	(0.7323404729366303, 0.5057820503002899, 0.0)	3975.69	1956.63	(0.0, 0.9868112087249756, 0.800952558929387)	2190.73	1303.02	(1.0, 0.23325184160265944, 0.0)	3473.06	1024.98	(1.0, 0.6906378508238686, 0.0)
155	2248.86	1120.6	(0.0, 1.0, 0.5018919665706445)	3888.43	1799.32	(1.0, 0.23325184160265944, 0.0)	3888.6	1909.58	(1.0, 0.3418763603974543, 0.0)	3222.9	893.513	(1.0, 0.6906378508238686, 0.0)
156	2304.67	1321.03	(0.0, 0.8069759488105774, 0.6549879505619192)	3808.52	1894.87	(0.7979807436466217, 0.5105058823550929, 0.0)	3732.61	1496.63	(1.0, 0.21411017073698613, 0.0)	3667.27	1806.86	(0.9155039072036744, 0.21354297234968728, 0.0)
157	3508.11	1339.37	(0.7527134895324707, 0.5198524266968402, 0.0)	3852.88	1854.38	(0.8970273017883301, 0.13817199070605243, 0.0)	3613.96	1828.98	(1.0, 0.2706369502508107, 0.0)	2334.52	1791.38	(0.0, 0.5089356232370262, 0.9023402810096741)
158	2907.61	822.297	(0.9404876708984375, 0.6495363837556428, 0.0)	3057.83	752.809	(0.8677140355110169, 0.5992761566150347, 0.0)	3547.93	1280.4	(1.0, 0.6906378508238686, 0.0)	2354.11	1803.07	(0.0, 0.48059807483932443, 0.9178194284439087)
159	3620.44	1595.59	(0.5998266816139222, 0.2953154729675077, 0.0)	3135.3	825.201	(1.0, 0.42660488314092326, 0.0)	3904.32	1712.64	(1.0, 0.6906378508238686, 0.0)	3045.35	911.421	(0.87894766330719, 0.607034525173139, 0.0)
160	3099.85	1510.04	(0.4063616648316383, 0.1099764816688767, 0.0)	3941.78	1729.6	(1.0, 0.623167078110521, 0.0)	3929.04	1528.51	(1.0, 0.42660488314092326, 0.0)	3975.69	1956.63	(1.0, 0.23325184160265944, 0.0)
161	3474.17	1052.81	(1.0, 0.6906378508238686, 0.0)	3264.17	1119.85	(0.7030737280845643, 0.6308815516896479, 0.0)	2744.68	998.851	(0.8727272033691407, 0.6027384400903887, 0.0)	3888.43	1799.32	(1.0, 0.3418763603974543, 0.0)
162	3673.93	1837.95	(0.9140169501304627, 0.1777462852376514, 0.0)	2147.56	1508.07	(0.0, 1.0, 0.7263331387767278)	2183.22	1231.22	(0.0, 0.9194933193206014, 0.9715030074119568)	3808.52	1894.87	(1.0, 0.21411017073698613, 0.0)
163	3691.2	1936.79	(1.0, 0.08945023939529728, 0.0)	2488.92	912.585	(0.3857700686398436, 0.6223792016506196, 0.0)	2640.47	1105.4	(0.6949315577280628, 1.0, 0.0)	3852.88	1854.38	(1.0, 0.2706369502508107, 0.0)
164	2378.67	1917.72	(0.0, 0.34322643995255575, 1.0)	3166.34	914.624	(1.0, 0.6906378508238686, 0.0)	3149.99	840.004	(0.9881859302520752, 0.6824786070836786, 0.0)	3057.83	752.809	(1.0, 0.6906378508238686, 0.0)
165	2228.78	1192.42	(0.0, 1.0, 0.6649040874935941)	3201.33	930.706	(1.0, 0.6906378508238686, 0.0)	3379.18	1001.76	(1.0, 0.6906378508238686, 0.0)	3135.3	825.201	(1.0, 0.6906378508238686, 0.0)
166	3089.83	1656.33	(0.6395271003246308, 0.0, 0.34694952125970535)	3107.43	798.018	(0.9891087293624878, 0.503092065025095, 0.0)	3858.48	1630.84	(1.0, 0.6906378508238686, 0.0)	3941.78	1729.6	(1.0, 0.42660488314092326, 0.0)
167	2250.53	1209.09	(0.0, 0.9789331436157227, 0.6508966485730476)	2278.45	1851.99	(0.0, 1.0, 0.779192974806457)	2127.1	1260.84	(0.0, 0.5173987901448106, 0.9880993843078614)	3264.17	1119.85	(0.8727272033691407, 0.6027384400903887, 0.0)
168	2854.84	729.224	(1.0, 0.6906378508238686, 0.0)	2237.68	1843.33	(0.0, 1.0, 0.779192974806457)	2129.71	1263.01	(0.0, 0.5318546803170214, 0.9775846481323243)	2147.56	1508.07	(0.0, 0.9194933193206014, 0.9715030074119568)
169	3894.5	1896.65	(1.0, 0.2520864564676243, 0.0)	3174.38	1107.93	(0.42917251884937285, 0.26744618457669617, 0.0)	3358.08	1483.76	(0.7931606352329255, 0.547786756475362, 0.0)	2488.92	912.585	(0.6949315577280628, 1.0, 0.0)
170	3884.46	1909.5	(1.0, 0.23325184160265944, 0.0)	2174.76	1830.56	(0.0, 0.9660603284835816, 0.7841099547084068)	2204.79	1303.39	(0.0, 0.5786968540861105, 0.9602551937103272)	3166.34	914.624	(0.9881859302520752, 0.6824786070836786, 0.0)
171	2304.74	1214.56	(0.0, 0.8974773168563843, 0.5760662143866905)	3010.61	857.149	(0.8141871571540833, 0.5623084683852915, 0.0)	3463.22	1269.62	(0.9138032674789429, 0.6311071247274859, 0.0)	3201.33	930.706	(1.0, 0.6906378508238686, 0.0)
172	2382.73	1117.54	(0.0, 0.8882864594459534, 0.31051397692581006)	3705.52	1399.69	(0.7465244412422181, 0.45285321180357574, 0.0)	3702.62	1514.31	(0.9438102722167969, 0.6518310979892991, 0.0)	3107.43	798.018	(1.0, 0.6906378508238686, 0.0)
173	2346.42	1102.69	(0.0, 0.9489750146865845, 0.33172857998685856)	3504.18	1403.52	(0.8833232402801514, 0.6100564642498595, 0.0)	3562.65	1279.92	(0.738748061656952, 0.5102073736030561, 0.0)	2278.45	1851.99	(0.0, 0.5173987901448106, 0.9880993843078614)
174	3386.15	1008.28	(1.0, 0.6906378508238686, 0.0)	3919.03	1795.04	(0.0, 0.36749965778566995, 1.0)	2275.97	1959.73	(1.0, 0.35916524163271124, 0.0)	2237.68	1843.33	(0.0, 0.5318546803170214, 0.9775846481323243)
175	2106.02	1358.68	(0.0, 1.0, 0.8899828039061011)	3731.1	1632.4	(0.9449662446975708, 0.12569718722105547, 0.0)	3635.62	1857.2	(0.8426549911499024, 0.4010830517093262, 0.0)	3174.38	1107.93	(0.7931606352329255, 0.547786756475362, 0.0)
176	2554.95	969.27	(0.6440113481898728, 0.8830317735671998, 0.0)	3751.13	1660.22	(0.9410520672798157, 0.1251765325474555, 0.0)	3612.61	1856.05	(0.8683346390724183, 0.3847645624283461, 0.0)	2174.76	1830.56	(0.0, 0.5786968540861105, 0.9602551937103272)
177	2836.31	920.27	(0.7882188439369202, 0.5443737683554689, 0.0)	2214.23	1804.14	(0.0, 1.0, 0.3495651359128962)	2223.14	1030.04	(0.0, 0.5744833555658478, 0.9245871186256409)	3010.61	857.149	(0.9138032674789429, 0.6311071247274859, 0.0)
178	2354.75	1680.54	(0.0, 0.46196976743123025, 0.6672708570957184)	3886.12	1781.67	(1.0, 0.35916524163271124, 0.0)	3871.73	1782.26	(1.0, 0.35916524163271124, 0.0)	3705.52	1399.69	(0.9438102722167969, 0.6518310979892991, 0.0)
179	2157.87	1463.06	(0.0, 0.9244824126477439, 0.9281495094299317)	3907.5	1660.62	(1.0, 0.30676463379931374, 0.0)	3875.97	1839.19	(1.0, 0.49233467269731623, 0.0)	3504.18	1403.52	(0.738748061656952, 0.5102073736030561, 0.0)
180	2240.56	1658.77	(0.0, 0.5714131455480665, 0.7380137622356415)	3938.47	1726.4	(0.811405885219574, 0.45236098976696854, 0.0)	3755.31	1563.46	(1.0, 0.42660488314092326, 0.0)	3919.03	1795.04	(1.0, 0.35916524163271124, 0.0)
181	1996.41	1916.54	(0.0, 0.6026490227562169, 1.0)	3727.62	1915.31	(0.9899052262306214, 0.6836660179632318, 0.0)	3837.26	1442.58	(1.0, 0.13301764790686665, 0.0)	3731.1	1632.4	(0.8426549911499024, 0.4010830517093262, 0.0)
182	3277.15	1563.64	(0.48091769516468047, 0.17272892018926903, 0.0)	3120.02	944.922	(0.0, 0.9547452211380005, 0.7277790533086249)	2229.8	1268.89	(0.9093788146972657, 0.6280514301672766, 0.0)	3751.13	1660.22	(0.8683346390724183, 0.3847645624283461, 0.0)
183	3735.87	1903.78	(1.0, 0.15403320548949873, 0.0)	3881.39	1565.53	(0.7317888021469117, 0.4439143464113271, 0.0)	3693.51	1519.17	(1.0, 0.573818795583769, 0.0)	2214.23	1804.14	(0.0, 0.5744833555658478, 0.9245871186256409)
184	2520.52	2000.5	(0.02526671493589916, 0.0, 1.0)	3833.13	1619.35	(0.813079583644867, 0.38700588510822514, 0.0)	3750.7	1637.19	(0.9895397305488587, 0.5033112858958068, 0.0)	3886.12	1781.67	(1.0, 0.35916524163271124, 0.0)
185	3827	1916.73	(1.0, 0.1944671652011275, 0.0)	3871.65	1737.68	(0.9262814998626709, 0.3326881187180864, 0.0)	3822.36	1768.22	(1.0, 0.3931987615510083, 0.0)	3907.5	1660.62	(1.0, 0.49233467269731623, 0.0)
186	2237.5	1246.44	(0.0, 0.9655311584472657, 0.7012972769017326)	2339.04	1816.93	(0.0, 0.7007475972175599, 0.41432580421057946)	2430.56	1236.65	(0.0, 0.4916148001837814, 0.9388585567474366)	3938.47	1726.4	(1.0, 0.42660488314092326, 0.0)
187	2067.38	1369.64	(0.0, 1.0, 0.9057394990485568)	3567.67	1199.58	(1.0, 0.4759754062122161, 0.0)	3870.28	1660.77	(1.0, 0.6906378508238686, 0.0)	3727.62	1915.31	(1.0, 0.13301764790686665, 0.0)
188	2463.54	1094.84	(0.0, 0.8153103470802308, 0.0036085379641262244)	3192.19	905.46	(0.8991073846817017, 0.6209575918164397, 0.0)	3162.81	952.123	(1.0, 0.6906378508238686, 0.0)	3120.02	944.922	(0.9093788146972657, 0.6280514301672766, 0.0)
189	3451.37	1925.91	(1.0, 0.0, 0.17353933573492952)	2196.93	1834.17	(0.0, 0.44769305795974373, 0.5903696596622467)	2345.81	1632.95	(0.0, 0.5648233731812023, 0.9679158210754395)	3881.39	1565.53	(1.0, 0.573818795583769, 0.0)
190	2625.2	1095.5	(0.37621384505306904, 0.650147157907486, 0.0)	2216.43	1825.37	(0.0, 0.471167371755493, 0.6979107141494751)	2334.22	1698.39	(0.0, 0.5572584859906677, 0.9549521684646607)	3833.13	1619.35	(0.9895397305488587, 0.5033112858958068, 0.0)
191	3378.25	1378.1	(0.589532870054245, 0.4071537143642908, 0.0)	2131.32	1827.9	(0.915423858165741, 0.24774752116080684, 0.0)	3805.33	1838.53	(0.0, 0.5971587856800606, 0.9610814929008484)	3871.65	1737.68	(1.0, 0.3931987615510083, 0.0)
192	3309.28	1363.97	(0.5329855561256409, 0.36809999900277707, 0.0)	3027.19	1222.79	(0.3653224214911461, 0.2523054920364166, 0.0)	3053.58	1302.1	(0.5247103601694107, 0.3623848354524199, 0.0)	2339.04	1816.93	(0.0, 0.4916148001837814, 0.9388585567474366)
193	3511.92	1256.1	(0.8767045021057129, 0.6054853131418994, 0.0)	2277.47	1822.31	(0.0, 1.0, 0.8743241951634517)	2110.11	1350.34	(0.0, 0.5144453125601898, 0.945585060119629)	3567.67	1199.58	(1.0, 0.6906378508238686, 0.0)
194	3908.89	1737.13	(1.0, 0.40989346355970435, 0.0)	2276.5	1845.86	(0.0, 0.5856356446361334, 0.726896333694458)	2248.36	1619.27	(0.0, 0.5126306851988989, 0.9789935231208802)	3192.19	905.46	(1.0, 0.6906378508238686, 0.0)
195	3886.06	1698.58	(1.0, 0.4431063153709536, 0.0)	3819.69	1452.21	(1.0, 0.6906378508238686, 0.0)	3429.96	1051.4	(0.997748601436615, 0.6890829497587045, 0.0)	2196.93	1834.17	(0.0, 0.5648233731812023, 0.9679158210754395)
196	3266.76	1451.34	(0.3814290419220924, 0.2634293337548812, 0.0)	2226.58	1957.95	(0.0, 0.12926198596823468, 1.0)	2490.09	1943.83	(0.0, 0.41453353350656386, 1.0)	2216.43	1825.37	(0.0, 0.5572584859906677, 0.9549521684646607)
197	3298.27	1442.86	(0.42555544078350066, 0.293904695029121, 0.0)	3201.03	941.95	(0.9805326938629151, 0.677192992352022, 0.0)	3754.76	1374.38	(0.9926308870315552, 0.6855484624808637, 0.0)	2131.32	1827.9	(0.0, 0.5971587856800606, 0.9610814929008484)
198	2356.37	1055.91	(0.0, 0.9813319325447083, 0.13810954227505765)	3157.79	975.844	(1.0, 0.6906378508238686, 0.0)	3926.94	1339.4	(0.9159086227416993, 0.6325611627613766, 0.0)	3027.19	1222.79	(0.5247103601694107, 0.3623848354524199, 0.0)
199	2363.19	1050.28	(0.0, 0.9781801581382752, 0.13766597154614235)	3842.45	1853.36	(0.8994561910629273, 0.0, 0.46937096236979803)	3175.92	1808.46	(1.0, 0.2706369502508107, 0.0)	2277.47	1822.31	(0.0, 0.5144453125601898, 0.945585060119629)
200	3345.9	1144.37	(0.8589079856872559, 0.5931943652905045, 0.0)	2292.91	1753.47	(0.33168249998092997, 0.6796163201332093, 0.0)	2592.74	1098.5	(0.0, 0.5428490901040736, 0.8486845970153809)	2276.5	1845.86	(0.0, 0.5126306851988989, 0.9789935231208802)
201	3445.94	1178.23	(0.9070340871810914, 0.6264320725947384, 0.0)	2310.41	1760.15	(0.3172650463776335, 0.6500750064849854, 0.0)	2609.48	1108	(0.0, 0.5335724834638208, 0.8587441921234131)	3819.69	1452.21	(0.997748601436615, 0.6890829497587045, 0.0)
202	2359.13	1718.23	(0.0, 0.46573330240136496, 0.7281225800514222)	2517.51	1862.07	(0.0, 1.0, 0.7622756701951907)	2184.05	1257.14	(0.0, 0.23915175456289378, 0.9929594278335572)	2226.58	1957.95	(0.0, 0.41453353350656386, 1.0)
203	3081.43	1928.97	(1.0, 0.0, 0.8582169346749327)	3114.85	929.916	(0.9360297203063965, 0.6464575543396766, 0.0)	3431.22	1148.93	(0.9182973980903626, 0.6342109414342786, 0.0)	3201.03	941.95	(0.9926308870315552, 0.6855484624808637, 0.0)
204	3113.49	1899.64	(1.0, 0.0, 0.7610621209012649)	3104.95	864.064	(1.0, 0.6906378508238686, 0.0)	3080.3	760.414	(0.9851006150245667, 0.6803477716058379, 0.0)	3157.79	975.844	(0.9159086227416993, 0.6325611627613766, 0.0)
205	2142.16	1217.37	(0.0, 1.0, 0.7263331387767278)	3206.96	1035.33	(0.9726369261741639, 0.6717398763248583, 0.0)	3398.28	1096.65	(0.8917789340019227, 0.6158962863890884, 0.0)	3842.45	1853.36	(1.0, 0.2706369502508107, 0.0)
206	3190.26	1936.95	(1.0, 0.0, 0.6437580750192922)	2214.65	1825.41	(0.0, 0.49935786575704977, 0.6728087842464447)	2279.5	1671.85	(0.0, 0.5573602234870231, 0.9551265120506287)	3437.07	1091.68	(1.0, 0.6906378508238686, 0.0)
207	3219.21	1939.28	(1.0, 0.0, 0.5834374893559175)	2365.9	1876.76	(0.0, 0.7530460238456727, 0.6231168049110352)	2330.25	1343.35	(0.0, 0.41453353350656386, 1.0)	2292.91	1753.47	(0.0, 0.5428490901040736, 0.8486845970153809)
208	3417.82	1032.57	(1.0, 0.6906378508238686, 0.0)	3001.41	1050.72	(0.0, 0.47117986467865075, 0.6491487503051758)	2333.15	1668.38	(0.682019191980362, 0.47102826896994865, 0.0)	2310.41	1760.15	(0.0, 0.5335724834638208, 0.8587441921234131)
209	3228.59	1476.78	(0.3536956749856472, 0.2145572382757584, 0.0)	2105.46	1234.37	(0.0, 1.0, 0.9057394990485568)	2084.06	1375.25	(0.0, 1.0, 0.7622756701951907)	2316.08	1788.66	(0.0, 0.5074496042616816, 0.8997055768966675)
210	3239.8	1462.92	(0.33781644254922866, 0.2217999051107918, 0.0)	3830.21	1591.14	(0.8068809986114502, 0.5572625587516289, 0.0)	3655.37	1426.92	(0.9820572018623352, 0.5314924161451599, 0.0)	2517.51	1862.07	(0.0, 0.23915175456289378, 0.9929594278335572)
211	3512.54	1991.54	(1.0, 0.0, 0.17353933573492952)	3698.97	1654.43	(1.0, 0.6906378508238686, 0.0)	3678.48	1248.35	(0.794632363319397, 0.3521066185849709, 0.0)	3114.85	929.916	(0.9182973980903626, 0.6342109414342786, 0.0)
212	2418.95	1014.87	(0.19710549909786362, 0.9566435098648072, 0.0)	2597.44	894.307	(0.2666729073197865, 0.8110036730766297, 0.0)	2509.09	1060.34	(0.9305445291885176, 0.9966217160224915, 0.0)	3104.95	864.064	(0.9851006150245667, 0.6803477716058379, 0.0)
213	2563.25	1126.67	(0.13847681117771016, 0.6720915615558625, 0.0)	3950.74	1781.85	(1.0, 0.4596045454077812, 0.0)	3896.25	1691.14	(1.0, 0.3761992600127899, 0.0)	3206.96	1035.33	(0.8917789340019227, 0.6158962863890884, 0.0)
214	3975.21	1674.67	(1.0, 0.49233467269731623, 0.0)	3797	1905.86	(1.0, 0.08945023939529728, 0.0)	3675.23	1925.36	(1.0, 0.1944671652011275, 0.0)	2214.65	1825.41	(0.0, 0.5573602234870231, 0.9551265120506287)
215	3926.78	1493.8	(1.0, 0.6565692996973342, 0.0)	2199.89	1781.16	(0.0, 0.8694736242294312, 0.8152872991312341)	2214.7	1419.46	(0.0, 0.5704206734688396, 0.891789722442627)	2365.9	1876.76	(0.0, 0.41453353350656386, 1.0)
216	3562.74	1904.44	(1.0, 0.0, 0.005892704101182922)	3786.35	1392.9	(0.9178568601608277, 0.6339066892654182, 0.0)	3083.21	866.908	(1.0, 0.6906378508238686, 0.0)	3001.41	1050.72	(0.682019191980362, 0.47102826896994865, 0.0)
217	3496.33	1180.38	(0.9598349809646607, 0.6628983683990021, 0.0)	2037.61	1858.43	(0.8961387157440186, 0.0, 0.6820172316258786)	3095.27	1816.92	(0.0, 0.6396358458880282, 1.0)	2105.46	1234.37	(0.0, 1.0, 0.7622756701951907)
218	2816.24	908.081	(0.8048384666442872, 0.5795451871172829, 0.0)	2079.13	1883.34	(1.0, 0.13301764790686665, 0.0)	3812.12	1965.15	(0.0, 0.6026490227562169, 1.0)	3830.21	1591.14	(0.9820572018623352, 0.5314924161451599, 0.0)
219	2693.72	1089.82	(0.4951867242161299, 0.6015945255756379, 0.0)	3833.37	1706.56	(0.0, 0.9960490236271955, 1.0)	2031.13	1479.07	(0.9870507597923279, 0.4210806740353656, 0.0)	3698.97	1654.43	(0.794632363319397, 0.3521066185849709, 0.0)
220	2635.85	1537.13	(0.0, 0.34249434661485023, 0.42510712444782256)	2162.56	1824.69	(0.0, 0.3675167717236106, 0.39500957280397414)	2502.3	1495.04	(0.0, 0.5898557131318679, 0.9493277549743653)	2597.44	894.307	(0.9305445291885176, 0.9966217160224915, 0.0)
221	2683.84	1089.87	(0.4825345332977471, 0.6083223700523377, 0.0)	2221.74	1808.66	(0.0, 0.4859920173883438, 0.3231380788507676)	2542.72	1308.31	(0.0, 0.5607677646157054, 0.9305047273635865)	3950.74	1781.85	(1.0, 0.3761992600127899, 0.0)
222	3045.54	1296.64	(0.36255630403757094, 0.25039510662315306, 0.0)	3830.34	1982.33	(0.9161532402038575, 0.2479449188911704, 0.0)	3806.85	1838.82	(1.0, 0.13301764790686665, 0.0)	3797	1905.86	(1.0, 0.1944671652011275, 0.0)
223	3627.3	1229.61	(1.0, 0.6906378508238686, 0.0)	2092.98	1838.65	(0.8519365668296814, 0.5028146023773711, 0.0)	3783.43	1543.41	(0.0, 0.6396358458880282, 1.0)	2199.89	1781.16	(0.0, 0.5704206734688396, 0.891789722442627)
224	3635.74	1230.18	(1.0, 0.6906378508238686, 0.0)	2890.23	1892.69	(0.0, 0.7432867765426636, 0.14852503886244164)	2477.12	1143.16	(0.6599021993712864, 0.0, 1.0)	3786.35	1392.9	(1.0, 0.6906378508238686, 0.0)
225	2157.13	1238.37	(0.0, 1.0, 0.7447068569044077)	3396.5	985.193	(0.9996041536331177, 0.6903644643397886, 0.0)	3477.97	1130.96	(1.0, 0.6906378508238686, 0.0)	2037.61	1858.43	(0.0, 0.6396358458880282, 1.0)
226	2151.33	1221.84	(0.0, 1.0, 0.7263331387767278)	2184.66	1775.38	(0.0, 0.9041257381439209, 0.8477798642594402)	2194.51	1411.99	(0.0, 0.5803558693505038, 0.8825995206832886)	2079.13	1883.34	(0.0, 0.6026490227562169, 1.0)
227	2315.17	1081.21	(0.0, 1.0, 0.3495651359128962)	3827.39	1804.14	(1.0, 0.1944671652011275, 0.0)	3861.93	1948.83	(0.9798895001411438, 0.31789295417494984, 0.0)	3833.37	1706.56	(0.9870507597923279, 0.4210806740353656, 0.0)
228	3928.05	1725.66	(1.0, 0.42660488314092326, 0.0)	3601.46	1342.18	(0.7010291397571564, 0.4252550619490322, 0.0)	3653.23	1513.02	(0.8834702253341675, 0.6101579776916684, 0.0)	2162.56	1824.69	(0.0, 0.5898557131318679, 0.9493277549743653)
229	2082.67	1352.18	(0.0, 1.0, 0.8743241951634517)	2915.98	823.719	(1.0, 0.13301764790686665, 0.0)	3766.13	1950.06	(0.9781269311904908, 0.6755314815903466, 0.0)	2221.74	1808.66	(0.0, 0.5607677646157054, 0.9305047273635865)
230	2154.39	1491.43	(0.0, 0.9040539593194086, 0.9232004165649415)	2140.08	1811.22	(0.0, 0.8212121656702243, 1.0)	2072.76	1642.46	(0.0, 0.6053545890920443, 0.946405041217804)	3830.34	1982.33	(1.0, 0.13301764790686665, 0.0)
231	3498.38	1190.97	(0.9496027112007142, 0.65583157560018, 0.0)	2460.6	979.064	(0.9800181865692139, 0.3519884687835832, 0.0)	3855.74	1771.77	(0.4382296226198523, 1.0, 0.0)	2092.98	1838.65	(0.0, 0.6396358458880282, 1.0)
232	3107.75	835.502	(0.9828292608261109, 0.6787790884237567, 0.0)	2398.09	1253.19	(0.6773103952407837, 0.42207753997608133, 0.0)	3613.2	1497.12	(0.0, 0.8002358555793763, 0.5320800913336607)	2890.23	1892.69	(0.6599021993712864, 0.0, 1.0)
233	3229.26	819.794	(1.0, 0.6906378508238686, 0.0)	2332.86	1776.57	(0.44720478992260243, 0.6435235023498536, 0.0)	2645.94	1085.74	(0.0, 0.5142674199794939, 0.8812800526618958)	3396.5	985.193	(1.0, 0.6906378508238686, 0.0)
234	3269.28	867.441	(1.0, 0.6906378508238686, 0.0)							2184.66	1775.38	(0.0, 0.5803558693505038, 0.8825995206832886)
235	2132.76	1266.82	(0.0, 1.0, 0.779192974806457)							3827.39	1804.14	(0.9798895001411438, 0.31789295417494984, 0.0)
236	3842.62	1583.63	(0.9574391722679139, 0.5337749448188652, 0.0)							3601.46	1342.18	(0.8834702253341675, 0.6101579776916684, 0.0)
237	3484.31	1268.14	(0.836128580570221, 0.5774620458974293, 0.0)							2915.98	823.719	(0.9781269311904908, 0.6755314815903466, 0.0)
238	3187.96	860.009	(1.0, 0.6906378508238686, 0.0)							2140.08	1811.22	(0.0, 0.6053545890920443, 0.946405041217804)
239	2366.93	1210.04	(0.0, 0.8127460360527039, 0.4805462856292172)							2460.6	979.064	(0.4382296226198523, 1.0, 0.0)
240	2273.9	1198.99	(0.0, 0.9538066864013672, 0.6122225005268558)							2398.09	1253.19	(0.0, 0.8002358555793763, 0.5320800913336607)
241	2190.89	1234.39	(0.0, 1.0, 0.7263331387767278)							2332.86	1776.57	(0.0, 0.5142674199794939, 0.8812800526618958)
242	2976.93	1467.03	(0.1489209118512522, 0.0, 0.3192787665873766)							3380.11	1017.96	(1.0, 0.6906378508238686, 0.0)
243	3839.98	1447.81	(0.9902149915695191, 0.6838799536311478, 0.0)							3242.81	886.445	(1.0, 0.6906378508238686, 0.0)
244	3960.57	1373.23	(1.0, 0.6906378508238686, 0.0)							3949.82	1949.28	(1.0, 0.23325184160265944, 0.0)
245	2543.02	1789.97	(0.0, 0.2861277283007114, 0.8336412787437439)							2748.77	830.932	(0.9955283880233765, 0.7642385004101507, 0.0)
246	3188.49	1070.53	(0.7804214835166932, 0.5389886161127442, 0.0)							2811.68	787.691	(1.0, 0.6906378508238686, 0.0)
247	3245.46	1035.39	(0.8893153548240662, 0.6141948453603593, 0.0)							2295.78	1978.56	(0.0, 0.34322643995255575, 1.0)
248	3590.62	1861.38	(0.9463490128517151, 0.08465114575108919, 0.0)							2316.05	1814.72	(0.0, 0.5098700612920635, 0.9371754407882691)
249	2739.94	1035.64	(0.6537993431091309, 0.6303072553218115, 0.0)							3267.64	963.023	(1.0, 0.6906378508238686, 0.0)
250	3839.34	1849.04	(0.9558810472488404, 0.25869673142997723, 0.0)							3062.79	1350.69	(0.4324016600847244, 0.29863295321358707, 0.0)
251	2207.1	1227.34	(0.0, 1.0, 0.7263331387767278)							2308.51	1892.77	(0.0, 0.43731107433894056, 1.0)
252	3512.44	1159.11	(1.0, 0.6906378508238686, 0.0)							2725.65	824.213	(1.0, 0.8018035421311696, 0.0)
253	3737.52	1601.87	(0.7909829199314118, 0.4023189956521327, 0.0)							2231.82	1768.56	(0.0, 0.5576641877551755, 0.87184636592865)
254	3707.8	1531.12	(0.736431884765625, 0.4346435165876306, 0.0)							3044.59	869.09	(0.9262767910957337, 0.639721812270387, 0.0)
255	3848.85	1861.12	(0.9720364689826966, 0.26306898549804375, 0.0)							3409.81	1848.35	(0.9769447326660157, 0.0, 0.12418647757742908)
256	2392.92	1373.19	(0.0, 0.6399378955364228, 0.5495281354434354)							2211.77	1931.8	(0.0, 0.4596024169539916, 1.0)
257	3777.08	1942.68	(1.0, 0.15403320548949873, 0.0)							2389.08	1765.58	(0.0, 0.4692631416416582, 0.8625371932983399)
258	2464.09	1178.14	(0.0, 0.7229821264743805, 0.2834060348563832)							3732.42	1455.12	(0.9065405607223511, 0.6260912245419493, 0.0)
259	2236.62	1146.73	(0.0, 1.0, 0.563431136908191)							3248.52	1047.85	(0.9303799152374268, 0.6425555851092695, 0.0)
260	3820.75	1821.01	(0.9261644959449769, 0.26746356447399156, 0.0)							2268.39	1867.3	(0.0, 0.5027546726199237, 1.0)
261	2143.79	1554.76	(0.0, 0.8163640088320544, 0.908297348022461)							2590.26	962.522	(0.7526830958684501, 0.9144227981567383, 0.0)
262	3725.3	1593.83	(0.770079392194748, 0.39168679858101224, 0.0)							2768.88	1655.14	(0.0, 0.1322481663819578, 0.7098853766918183)
263	2891.73	833.303	(0.927413809299469, 0.6405070800789625, 0.0)							2235.11	1755.21	(0.0, 0.5604209110536965, 0.8522826313972474)
264	2036.78	1470.39	(0.0, 0.9960490236271955, 1.0)							2283.34	1868.45	(0.0, 0.4814145627193538, 1.0)
265	3271.71	932.714	(1.0, 0.6906378508238686, 0.0)							3637.39	1775.04	(0.8692649483680726, 0.2191299205656198, 0.0)
266	3859.06	1580.89	(0.9827948689460755, 0.5479108147385915, 0.0)							2289.16	1927.29	(0.0, 0.41453353350656386, 1.0)
267	3123.43	1917.87	(1.0, 0.0, 0.7610621209012649)							2220.2	1783.68	(0.0, 0.572338603169646, 0.8947881937026978)
268	3347.81	1846.28	(0.9331722140312195, 0.0, 0.2045420191171434)							2900.64	1820.19	(0.623266703994494, 0.0, 0.9444834470748902)
269	3387.59	1874	(0.9746834516525269, 0.0, 0.19149530608756793)							2336.84	1842.1	(0.0, 0.46943125629309584, 0.9751081347465516)
270	2525.11	1901.37	(0.0, 0.158102336292111, 1.0)							3460.64	1603.3	(0.6326992690563202, 0.25933929478518836, 0.0)
271	3581.31	1269.59	(0.9149407625198365, 0.6318927218578514, 0.0)							3102.93	1039.98	(0.7945582747459412, 0.5487520192248577, 0.0)
272	2215.36	1613.88	(0.0, 0.641256524397289, 0.7808658361434937)							3850.17	1620.18	(1.0, 0.5086317106405014, 0.0)
273	3858.27	1673.23	(0.9809678673744202, 0.45085729074426095, 0.0)							2079.08	1933.45	(0.0, 0.544049746825638, 1.0)
274	3183.26	1049.12	(0.7924596846103669, 0.5473026534438645, 0.0)							2240.06	1835.74	(0.0, 0.5449907540861602, 0.9662658452987671)
275	2136.95	1974.7	(0.0, 0.4596024169539916, 1.0)							2280.96	1812.02	(0.0, 0.525340495475352, 0.9314260363578797)
276	3531.62	1195.27	(0.9777449846267701, 0.675267694836449, 0.0)							3549.44	1241.88	(0.9695630550384522, 0.6696169445699809, 0.0)
277	2421.17	1145.46	(0.0, 0.8109286308288575, 0.28347237705134837)							3724.97	1793.65	(0.89305739402771, 0.25790268892006407, 0.0)
278	2233.34	1289.24	(0.0, 0.933583664894104, 0.7274418330795515)							2177.81	1955.58	(0.0, 0.4596024169539916, 1.0)
279	2339.89	1321.99	(0.0, 0.7580700993537903, 0.6031264845471497)							3435.19	1136.15	(0.9977970004081727, 0.6891163759204031, 0.0)
280	3852.93	1931.14	(1.0, 0.1944671652011275, 0.0)							2185.41	1879.48	(0.0, 0.544049746825638, 1.0)
281	3549.74	1195.91	(0.9925159692764283, 0.6854690959294413, 0.0)							2304.73	1933.02	(0.0, 0.39126582469045523, 1.0)
282	3630.59	1276.13	(0.9454216837882996, 0.6529439998138343, 0.0)							2946.96	1908.75	(0.812165430370265, 0.0, 1.0)
283	3482.7	1912.93	(1.0, 0.0, 0.10348994267319611)							3380.11	1016.8	(1.0, 0.6906378508238686, 0.0)
284	2098.55	1382.09	(0.0, 1.0, 0.9057394990485568)							3271.48	1045.71	(0.9575757861137391, 0.6613380829225692, 0.0)
285	2361.84	1076.42	(0.0, 0.9556956171989441, 0.24275151658640964)							2290.87	1747.1	(0.0, 0.5369075721850766, 0.8393956899642945)
286	2452.44	1710.45	(0.0, 0.4200062209332217, 0.7197483062744141)							3554.11	1782.49	(0.8864139199256897, 0.15466278703421074, 0.0)
287	3665	1953.6	(1.0, 0.04324322321100316, 0.0)							2302.25	1897.22	(0.0, 0.43731107433894056, 1.0)
288	2105.21	1307.04	(0.0, 1.0, 0.827461782121746)							2103.79	1897.09	(0.0, 0.5640174044624855, 1.0)
289	3337.76	992.263	(1.0, 0.6906378508238686, 0.0)							3894.51	1907.74	(1.0, 0.2520864564676243, 0.0)
290	2196.94	1181.2	(0.0, 1.0, 0.6649040874935941)							2657.38	839.992	(1.0, 0.9186059128891011, 0.0)
291	2294.17	1259.53	(0.0, 0.8762397050857544, 0.6364419353157303)							2460.18	1773.93	(0.0, 0.4230126950487701, 0.8786869525909424)
292	2123.08	1253.85	(0.0, 1.0, 0.779192974806457)							3375.8	1110.35	(0.9760307550430298, 0.6740837830009159, 0.0)
293	2426.21	1239.34	(0.0, 0.7049884378910065, 0.4352360485266257)							2506.12	1037.1	(0.34621006447941804, 0.8988863110542298, 0.0)
294	3733.54	1563.24	(0.7765058159828186, 0.4329041061647475, 0.0)							2559.62	1021.34	(0.5382266943436196, 0.8683439373970032, 0.0)
295	3098.36	1078.91	(0.6724199831485749, 0.46439869201275374, 0.0)							2122.68	1719.34	(0.0, 0.7168123882185139, 0.9657956838607789)
296	3576.37	1877.74	(0.976355004310608, 0.06508568182887799, 0.0)							3081.94	1962.47	(1.0, 0.0, 0.8780230011012833)
297	2999.86	746.681	(1.0, 0.6906378508238686, 0.0)							2344.1	1911.6	(0.0, 0.36749965778566995, 1.0)
298	3086.54	1952.27	(1.0, 0.0, 0.8582169346749327)							2363.88	1899.05	(0.0, 0.36749965778566995, 1.0)
299	3840.05	1829.19	(0.9571069955825806, 0.2763993326696452, 0.0)							2706	1690.48	(0.0, 0.2010810628986104, 0.7523866474628449)
300	3391.65	987.071	(1.0, 0.6906378508238686, 0.0)							2999.71	827.226	(0.9371243000030518, 0.64721351250893, 0.0)
301	3414.6	1025.24	(1.0, 0.6906378508238686, 0.0)							3284.49	1719.4	(0.7954666495323182, 0.0, 0.06327445286645936)
302	3852.77	1655.2	(0.9757803559303284, 0.4644474512878389, 0.0)							2286.1	1883.56	(0.0, 0.4596024169539916, 1.0)
303	2343.04	1030.24	(0.0, 1.0, 0.07578308509560472)							3899.49	1664.67	(1.0, 0.4759754062122161, 0.0)
304	3399.98	1057.21	(1.0, 0.6906378508238686, 0.0)							3931.49	1544.98	(1.0, 0.6066153856262592, 0.0)
305	3226.65	922.902	(1.0, 0.6906378508238686, 0.0)							3807.93	1603.28	(0.9521813869476319, 0.49982340506033657, 0.0)
306	3815.71	1944.5	(1.0, 0.1744814511116618, 0.0)							3172.62	1101.17	(0.7971946775913239, 0.5505728188198988, 0.0)
307	2161.52	1184.08	(0.0, 1.0, 0.686579824071059)							3429.8	1367.33	(0.7285784661769867, 0.5031838660370248, 0.0)
308	2307.27	1503.66	(0.0, 0.6402214489848912, 0.6764345645904541)							2194.74	1945.82	(0.0, 0.4596024169539916, 1.0)
309	2563.57	1270.14	(0.0, 0.5025129795074463, 0.2681973989227281)							3241.14	1024.96	(0.9412525177001954, 0.6500646159070183, 0.0)
310	2422.36	1710.9	(0.0, 0.43423228084260096, 0.7205392599105835)							3961.13	1762.06	(1.0, 0.40989346355970435, 0.0)
311	2184.85	1664.83	(0.0, 0.6406543600462715, 0.8274428725242615)							3287.83	1822.25	(0.9399533152580262, 0.0, 0.2690351810015619)
312	3502.86	1191.77	(0.9534929275512696, 0.6585183062597675, 0.0)							3441.4	1120.67	(1.0, 0.6906378508238686, 0.0)
313	2485.18	1007.41	(0.39635022041110385, 0.9044350266456604, 0.0)							3072.1	1008.18	(0.7973597824573517, 0.5506868464897329, 0.0)
314	2284.86	1313.62	(0.0, 0.8410308241844178, 0.6691306843767331)							2312.09	1833.06	(0.0, 0.5045647848284961, 0.9635897159576416)
315	3224.24	853.338	(1.0, 0.6906378508238686, 0.0)							3004.23	909.925	(0.8457149147987366, 0.5840827311662906, 0.0)
316	3194.54	895.591	(1.0, 0.6906378508238686, 0.0)							2258.04	1604.8	(0.0, 0.642766400712188, 0.7827044308185578)
317	2836.63	803.847	(0.9774985790252686, 0.675097517801397, 0.0)							2230.31	1657.59	(0.0, 0.6342509951228046, 0.8191725492477417)
318	2851.6	771.734	(1.0, 0.6906378508238686, 0.0)							3245.47	1029.35	(0.9428422331809998, 0.6511625335901025, 0.0)
319	3220.8	1919.27	(1.0, 0.0, 0.563043770805705)							2989.56	873.377	(0.8769246220588685, 0.6056373363132702, 0.0)
320	3861.65	1889.59	(0.9990739107131958, 0.2518530019009412, 0.0)							2759.18	814.41	(1.0, 0.7513420353322513, 0.0)
321	3917.19	1335.32	(1.0, 0.6906378508238686, 0.0)							2198.37	1929.86	(0.0, 0.4814145627193538, 1.0)
322	2101.77	1299.64	(0.0, 1.0, 0.827461782121746)							2187.92	1932.35	(0.0, 0.4814145627193538, 1.0)
323	2932.59	1640.52	(0.3646503122468862, 0.0, 0.6046462833881379)							2309.3	1897.56	(0.0, 0.43731107433894056, 1.0)
324	2124.92	1322.6	(0.0, 1.0, 0.84312220692577)							3354.67	1618.43	(0.6491492569446564, 0.1874653745616867, 0.0)
325	3027.44	1257.8	(0.38461422473192214, 0.2656291415651431, 0.0)							2391.39	1578.83	(0.0, 0.497986337643891, 0.6064039945602417)
326	3806.87	2001.86	(1.0, 0.1115295501254473, 0.0)							2393.94	1858.17	(0.0, 0.4126198349439503, 0.9953834891319275)
327	2062.4	1666.2	(0.0, 0.805665976686984, 1.0)							2460.1	1837.29	(0.0, 0.35627146440821916, 0.9694470643997193)
328	2204.64	1217.65	(0.0, 1.0, 0.7070045484462333)							2730.13	808.268	(1.0, 0.7844841599338546, 0.0)
329	2342.59	1118.47	(0.0, 0.9356043815612793, 0.366753088718213)							2335	1906.23	(0.0, 0.39126582469045523, 1.0)
330	3046.69	1279.51	(0.3835687220096588, 0.2649070778120087, 0.0)							2254.76	1912.84	(0.0, 0.4596024169539916, 1.0)
331	2177.62	1199.45	(0.0, 1.0, 0.686579824071059)							3813.07	1758.7	(0.9577162146568299, 0.34397837565278583, 0.0)
332	2128.52	1294.79	(0.0, 1.0, 0.811657338149077)							2192.54	1803.42	(0.0, 0.5738021749406854, 0.9234908103942872)
333	2124.26	1326.88	(0.0, 1.0, 0.84312220692577)							3014.79	848.526	(0.9273459792137146, 0.6404602340543158, 0.0)
334	2507.63	1179.29	(0.0, 0.6662227094173432, 0.20235385398289346)							2580.44	1659.36	(0.0, 0.39699409924162077, 0.7038685262203217)
335	2645.52	1124.63	(0.34271198699807964, 0.5922515273094178, 0.0)							3187.13	955.906	(0.9645855307579041, 0.6661792778984396, 0.0)
336	3873.07	1723.94	(1.0, 0.40989346355970435, 0.0)							2131.44	1870.14	(0.0, 0.5835459663771525, 1.0)
337	2251.82	1288.41	(0.0, 0.90813707113266, 0.7076140259878804)							3833.17	1481.5	(0.9946448087692261, 0.6530532455411997, 0.0)
338	2753.23	1101.09	(0.526147565424507, 0.5481064200401307, 0.0)							3775.73	1468.21	(0.9307016611099244, 0.6267402985268988, 0.0)
339	2328.55	1126.05	(0.0, 0.9419433355331421, 0.40625527722516247)							2203.1	1882.32	(0.0, 0.5236303132677644, 1.0)
340	3496.19	1184.92	(0.9543583273887635, 0.6591159841436376, 0.0)							2904.92	746.617	(1.0, 0.6906378508238686, 0.0)
341	3613.94	1949.61	(1.0, 0.0, 0.005892704101182922)							3605.22	1672.55	(0.719339269399643, 0.27061490084628664, 0.0)
342	2476.19	1131.23	(0.0, 0.7585999548435212, 0.10676295049488255)							2140.82	1797.65	(0.0, 0.6197272875482669, 0.942475187778473)
343	2342.76	1251.18	(0.0, 0.8146238803863526, 0.5593043204797453)							3387.52	1811.88	(0.923928189277649, 0.0, 0.0734927739570389)
344	2321.73	1262.9	(0.0, 0.8343412756919861, 0.6060097175843394)							3113.21	1003.31	(0.8439769625663758, 0.5828824355716984, 0.0)
345	2891.6	745.645	(1.0, 0.6906378508238686, 0.0)							2779.8	779.227	(1.0, 0.7200764018321, 0.0)
346	2143.99	1245.5	(0.0, 1.0, 0.7622756701951907)							2502.46	1852.23	(0.0, 0.26276135000316553, 0.9831762790679932)
347	2116.58	1256.17	(0.0, 1.0, 0.779192974806457)							2309.1	1832.89	(0.0, 0.5044395671036465, 0.9633505821228028)
348	3535.19	1971.45	(1.0, 0.0, 0.1271171985732833)							3616.51	1528.82	(0.7201729893684388, 0.41324879737136005, 0.0)
349	3641.1	1378.82	(0.8381144881248475, 0.5788335888228914, 0.0)							2284.3	1816.4	(0.0, 0.5291353353720982, 0.9381542682647706)
350	2170.95	1225.44	(0.0, 1.0, 0.7263331387767278)							3270.08	1037.48	(0.9638073325157166, 0.6656418247369402, 0.0)
351	2444.53	1057.88	(0.12258217013202752, 0.8790625214576722, 0.0)							2138.27	1577.06	(0.0, 0.8453801638602104, 0.9572093963623047)
352	3062.78	1053.27	(0.6672914505004883, 0.46085673324679916, 0.0)							3551.04	1771.04	(0.870715069770813, 0.16932549131623195, 0.0)
353	3758.69	1939.83	(1.0, 0.13301764790686665, 0.0)							3253.83	1467.77	(0.45983664989471434, 0.2941791723205637, 0.0)
354	3314.05	1440.41	(0.44497213065624236, 0.3073145959929449, 0.0)							2115.3	1755.25	(0.0, 0.6931542959890239, 0.9773360371589661)
355	2174.88	1595.95	(0.0, 0.7241880631823178, 0.8498214960098267)							3653.56	1641.59	(0.7307272732257843, 0.32378986958014133, 0.0)
356	2209.69	1587.6	(0.0, 0.6768382311220951, 0.7942573308944703)							3755.95	1769.93	(0.8749300122261048, 0.28384229675164274, 0.0)
357	3858.2	1830.59	(0.9865000128746033, 0.30262331519249597, 0.0)							2353.74	1889.91	(0.0, 0.39126582469045523, 1.0)
358	3538.21	1536.29	(0.5455719262361527, 0.30415783399755897, 0.0)							2283.23	1693.17	(0.0, 0.5399632691241572, 0.7613392353057862)
359	3890.41	1699.32	(1.0, 0.4431063153709536, 0.0)							2630.03	912.418	(0.9166923723987379, 0.9549506783485413, 0.0)
360	2164.38	1373.21	(0.0, 0.9767895817756653, 0.8693259308149744)							3125.35	1044.45	(0.8094094276428223, 0.5590087875438164, 0.0)
361	2383.14	1051.38	(0.0, 0.9567984819412232, 0.07250914077629714)							3507.61	1214.74	(0.9729607582092286, 0.6719635269855834, 0.0)
362	3854.76	1834.46	(0.9803929209709168, 0.30074987538108283, 0.0)							2219.45	1704.38	(0.0, 0.6007520812194408, 0.8276615619659424)
363	2173.41	1196.43	(0.0, 1.0, 0.686579824071059)							2993.99	1904.16	(0.9324595877112811, 0.0, 1.0)
364	2179.91	1225.06	(0.0, 1.0, 0.7263331387767278)							3857.79	1536.73	(1.0, 0.6066153856262592, 0.0)
365	3069.96	934.989	(0.8164604187011719, 0.5638784688545333, 0.0)							3756.17	1911.64	(1.0, 0.1744814511116618, 0.0)
366	3864.18	1444.58	(1.0, 0.6906378508238686, 0.0)							3447.54	1089.45	(1.0, 0.6906378508238686, 0.0)
367	2620.15	1018.33	(0.5789289672622705, 0.7597488343715668, 0.0)							3375.84	1061.38	(1.0, 0.6906378508238686, 0.0)
368	2725.08	1974.74	(0.38321034586022407, 0.0, 1.0)							2306.13	1822.6	(0.0, 0.49668611804019014, 0.9485434770584107)
369	2139.08	1246.9	(0.0, 1.0, 0.7622756701951907)							2703.79	835.817	(1.0, 0.838087383579253, 0.0)
370	2122.1	1264.29	(0.0, 1.0, 0.779192974806457)							2804.66	925.772	(0.84033762216568, 0.6180518079869581, 0.0)
371	2164.94	1201.03	(0.0, 1.0, 0.7070045484462333)							3893.38	1831.82	(1.0, 0.3244171451262212, 0.0)
372	2306.51	1011.82	(0.0, 1.0, 0.1407368268521778)							2664.44	893.468	(0.961432683467865, 0.9045306611873577, 0.0)
373	2345.75	1145.47	(0.0, 0.8996489524841309, 0.4208793780969319)							3841.19	1530.95	(0.9882201433181763, 0.5994695433225926, 0.0)
374	3642.79	1266.32	(0.9682922840118409, 0.6687393019992728, 0.0)							3704.56	1893.25	(1.0, 0.15403320548949873, 0.0)
375	2438.56	1151.21	(0.0, 0.7828367829322815, 0.2736524464233374)							2333	1876.87	(0.0, 0.43731107433894056, 1.0)
376	3602.66	1856.8	(0.9412076950073243, 0.10497247079877609, 0.0)							2387.52	1852.22	(0.0, 0.40901610564053076, 0.9866900324821473)
377	3419.25	1058.36	(1.0, 0.6906378508238686, 0.0)							2922.48	900.363	(0.8686819553375245, 0.5999446386837838, 0.0)
378	3485.97	1149.48	(0.9819142699241639, 0.6781471610737125, 0.0)							2376.26	1925.08	(0.0, 0.31843631779781134, 1.0)
379	3422.5	1083.7	(1.0, 0.6906378508238686, 0.0)							3568.43	1115.35	(1.0, 0.6906378508238686, 0.0)
380	3878.07	1746.9	(1.0, 0.3931987615510083, 0.0)							3538.63	1631.13	(0.6721952140331269, 0.2755284244682952, 0.0)
381	3738.79	1390.45	(0.9436594128608704, 0.6517269088079453, 0.0)							2086.48	1817.78	(0.0, 0.6575528943197311, 1.0)
382	2726.24	1758.67	(0.020000184433011207, 0.0, 0.7915625154972077)							2926.66	958.331	(0.7857691526412964, 0.5426819188238774, 0.0)
383	3478.39	1141.38	(0.985017466545105, 0.6802903461186832, 0.0)							2415.87	1841.37	(0.0, 0.4044019128975105, 0.9755589842796326)
384	3640.8	1811.78	(0.8717469453811646, 0.18664988731500728, 0.0)							3930.28	1935.44	(1.0, 0.23325184160265944, 0.0)
385	2860.58	795.577	(0.9925327777862549, 0.6854807045225435, 0.0)							3838.55	1818.35	(0.9959284543991089, 0.3055156276040592, 0.0)
386	3868.59	1848.86	(1.0, 0.2887862422334547, 0.0)							3854.38	1820.69	(1.0, 0.30676463379931374, 0.0)
387	3532.22	1224.87	(0.937359619140625, 0.6473760328123613, 0.0)							2423.93	1902.45	(0.0, 0.29311783936133917, 1.0)
388	3148.13	868.75	(0.9801339983940125, 0.6769176381702459, 0.0)							2413.87	1981.9	(0.0, 0.1862950987922245, 1.0)
389	3896.97	1720.06	(1.0, 0.42660488314092326, 0.0)							2996	1981.87	(0.9324595877112811, 0.0, 1.0)
390	2764.75	1010.1	(0.6706128895282746, 0.5880309314899304, 0.0)							2272.32	1916.5	(0.0, 0.43731107433894056, 1.0)
391	3412.49	1084.86	(1.0, 0.6906378508238686, 0.0)							2009.86	1887.45	(0.0, 0.6213404275194669, 1.0)
392	3519.3	1885.15	(1.0, 0.0, 0.03082867886763374)							2165	1871.96	(0.0, 0.5640174044624855, 1.0)
393	3049.81	760.286	(1.0, 0.6906378508238686, 0.0)							2367.7	1787.46	(0.0, 0.4861113447291658, 0.8935053229331971)
394	2692.09	826.476	(0.9869519948959351, 0.8459506450913933, 0.0)							2920.92	1054.76	(0.6501909077167511, 0.44904645113071734, 0.0)
395	2294.4	1354.12	(0.0, 0.7983939230442048, 0.6855976602418291)							2112.09	1769.67	(0.0, 0.6789598868889535, 0.980692195892334)
396	3112.68	1528.95	(0.43936565816402434, 0.08544219402988544, 0.0)							2352.85	1842.94	(0.0, 0.4481604118546856, 0.975104558467865)
397	3550.64	1302.72	(0.8418487191200257, 0.5814125900918812, 0.0)							2283.37	1781.04	(0.0, 0.5347846478302005, 0.887389886379242)
398	2197.91	1124.28	(0.0, 1.0, 0.563431136908191)							3122.43	1041.28	(0.8105458498001099, 0.5597936437001542, 0.0)
399	2411.79	1094.39	(0.0, 0.8729491114616394, 0.17443442396197653)							3968.89	1718.41	(1.0, 0.4431063153709536, 0.0)
400	3448.71	1006.28	(1.0, 0.6906378508238686, 0.0)							3665.13	1422.65	(0.8794737935066224, 0.6073978906033285, 0.0)
401	2465.14	1606.33	(0.0, 0.4164124403610484, 0.5491201311349869)							2379.23	1799.83	(0.0, 0.45796290954718893, 0.9109073162078858)
402	2678.92	1061.39	(0.5379010800231169, 0.6534875214099884, 0.0)							3378.24	1027.13	(1.0, 0.6906378508238686, 0.0)
403	2412.9	1548.02	(0.0, 0.4270847856769622, 0.4922355443239212)							2275.88	1852.07	(0.0, 0.5171945778881578, 0.987709391117096)
404	3419.55	1014.81	(1.0, 0.6906378508238686, 0.0)							2606.02	833.033	(1.0, 0.9885121578598228, 0.0)
405	3874.68	1906.24	(1.0, 0.23325184160265944, 0.0)							3652.77	1992.53	(1.0, 0.0, 0.03082867886763374)
406	2190.73	1303.02	(0.0, 0.9868112087249756, 0.800952558929387)							3198.82	1020.77	(0.8978775024414063, 0.6201081885892357, 0.0)
407	3888.6	1909.58	(1.0, 0.23325184160265944, 0.0)							2291.93	1889.52	(0.0, 0.4596024169539916, 1.0)
408	2260.83	1126.87	(0.0, 1.0, 0.5018919665706445)							3450.74	1871.14	(1.0, 0.0, 0.10348994267319611)
409	3886.96	1669.34	(1.0, 0.4759754062122161, 0.0)							3822.53	1559.8	(0.961892592906952, 0.5519520491428158, 0.0)
410	3254.5	901.169	(1.0, 0.6906378508238686, 0.0)							3238.42	866.57	(1.0, 0.6906378508238686, 0.0)
411	3719.59	1767.81	(0.7970223009586335, 0.2444982542834616, 0.0)							3731.91	1707.8	(0.8411466360092164, 0.31643874202891475, 0.0)
412	3732.61	1496.63	(0.7979807436466217, 0.5105058823550929, 0.0)							2238.45	1712.57	(0.0, 0.5674431520066328, 0.8000854134559632)
413	3060.5	1526.22	(0.42212953716516494, 0.0, 0.04368616160188573)							2565.69	845.045	(0.933698828982287, 1.0, 0.0)
414	2166.73	1284.82	(0.0, 1.0, 0.7956078007314615)							3625.88	1378.56	(0.8745891332626343, 0.6040243593504158, 0.0)
415	2541.99	917.31	(0.7659335022441759, 0.965598213672638, 0.0)							3332.22	1026.77	(1.0, 0.6906378508238686, 0.0)
416	2239.78	1317.01	(0.0, 0.9050823330879212, 0.7346167172798984)							3779.66	1720.17	(0.9094176173210144, 0.3575818808632917, 0.0)
417	3438.1	1097.53	(1.0, 0.6906378508238686, 0.0)							2256.5	1977.85	(0.0, 0.36749965778566995, 1.0)
418	3337.34	1417.41	(0.49797559082508086, 0.34392079181018004, 0.0)							3684.73	1815.71	(0.9262904405593873, 0.2160589511194158, 0.0)
419	2753.68	988.626	(0.7098875522613526, 0.6224691548994596, 0.0)							2054.93	1272.84	(0.0, 1.0, 0.811657338149077)
420	3613.96	1828.98	(0.8970273017883301, 0.13817199070605243, 0.0)							2393.84	1879.29	(0.0, 0.36749965778566995, 1.0)
421	3547.93	1280.4	(0.8677140355110169, 0.5992761566150347, 0.0)							3925.43	1755.23	(1.0, 0.3931987615510083, 0.0)
422	2168.8	1565.23	(0.0, 0.7639977137011107, 0.8650614500045777)							3832.76	1930.63	(1.0, 0.1944671652011275, 0.0)
423	2324.48	1098.94	(0.0, 0.9789981722831727, 0.3837632770970751)							3632.88	1701.86	(0.7638299643993378, 0.26113540819136266, 0.0)
424	3904.32	1712.64	(1.0, 0.42660488314092326, 0.0)							2406.18	1765.81	(0.0, 0.4711786247882806, 0.8660579800605774)
425	3929.04	1528.51	(1.0, 0.623167078110521, 0.0)							3121.09	1969.46	(1.0, 0.0, 0.7997207339823342)
426	2133.93	1247.51	(0.0, 1.0, 0.7622756701951907)							2282.44	1976.41	(0.0, 0.34322643995255575, 1.0)
427	3966.16	1482.07	(1.0, 0.6565692996973342, 0.0)							2177.51	1854.61	(0.0, 0.5806711186391151, 0.9950734853744507)
428	2744.68	998.851	(0.7030737280845643, 0.6308815516896479, 0.0)							3632.72	1624.09	(0.70138179063797, 0.31078670091787247, 0.0)
429	2183.22	1231.22	(0.0, 1.0, 0.7263331387767278)							2359	1818.66	(0.0, 0.47234090273940776, 0.9395057439804078)
430	2640.47	1105.4	(0.3857700686398436, 0.6223792016506196, 0.0)							2315.66	1959.29	(0.0, 0.34322643995255575, 1.0)
431	2344.38	1373.95	(0.0, 0.7110506474971772, 0.6216887850934206)							2212.65	1830.16	(0.0, 0.5614150105340725, 0.9620750427246094)
432	2926.97	942.254	(0.7425848424434662, 0.5128571996395366, 0.0)							3576.62	1259.61	(0.9678946614265442, 0.6684646887915245, 0.0)
433	2369.62	1107.9	(0.0, 0.9147835850715638, 0.27785000628605144)							3285.72	1072.92	(0.9443125605583191, 0.6521779973299818, 0.0)
434	2390.67	1145.93	(0.0, 0.8481661558151246, 0.33247766205664786)							2343.08	1859.78	(0.0, 0.4596024169539916, 1.0)
435	3075.99	1633.87	(0.5991095185279847, 0.0, 0.32502259955818064)							3236.84	1095.67	(0.8720755457878113, 0.6022883806989463, 0.0)
436	3149.99	840.004	(1.0, 0.6906378508238686, 0.0)							2348.62	1819.38	(0.0, 0.4734864026909831, 0.9417841911315918)
437	3379.18	1001.76	(1.0, 0.6906378508238686, 0.0)							3715.82	1888	(1.0, 0.1744814511116618, 0.0)
438	3858.48	1630.84	(0.9891087293624878, 0.503092065025095, 0.0)							2755.73	1007.66	(0.754600602388382, 0.6771176050592883, 0.0)
439	2616.97	1459.74	(0.0, 0.29881470708815866, 0.3)							3296.5	1783.23	(0.8857378840446473, 0.0, 0.1740202390128932)
440	2127.1	1260.84	(0.0, 1.0, 0.779192974806457)							3243.73	1059.68	(0.9142615079879761, 0.6314236029678051, 0.0)
441	2129.71	1263.01	(0.0, 1.0, 0.779192974806457)							2287.63	1868.47	(0.0, 0.4814145627193538, 1.0)
442	2766.81	1036.11	(0.6324283659458161, 0.5674901122069171, 0.0)							2356.98	1842.59	(0.0, 0.44766525737336743, 0.9740272045135498)
443	3358.08	1483.76	(0.42917251884937285, 0.26744618457669617, 0.0)							2606.17	1904.24	(0.02526671493589916, 0.0, 1.0)
444	2204.79	1303.39	(0.0, 0.9660603284835816, 0.7841099547084068)							2367.93	1807.88	(0.0, 0.46383221084775533, 0.9225816011428833)
445	3463.22	1269.62	(0.8141871571540833, 0.5623084683852915, 0.0)							2360.42	1801.33	(0.0, 0.4788626920035599, 0.9145052909851075)
446	3702.62	1514.31	(0.7465244412422181, 0.45285321180357574, 0.0)							3103.89	985.241	(0.8532039999961853, 0.5892549768716935, 0.0)
447	3562.65	1279.92	(0.8833232402801514, 0.6100564642498595, 0.0)							3615.68	1835.6	(0.9541792154312134, 0.14697528316432476, 0.0)
448	2134.36	1247.86	(0.0, 1.0, 0.7622756701951907)							2241.94	1832.66	(0.0, 0.5422871563209364, 0.9614723801612854)
449	2393.47	1166.17	(0.0, 0.8219600796699524, 0.3845344855865837)							3063.32	909.283	(0.8973109602928162, 0.6197169131373323, 0.0)
450	2275.97	1959.73	(0.0, 0.36749965778566995, 1.0)							2941.43	739.033	(1.0, 0.6906378508238686, 0.0)
451	3635.62	1857.2	(0.9449662446975708, 0.12569718722105547, 0.0)							3398.63	1854.39	(0.9855966448783875, 0.0, 0.14829028993611398)
452	3612.61	1856.05	(0.9410520672798157, 0.1251765325474555, 0.0)							2108.98	1937.35	(0.0, 0.5236303132677644, 1.0)
453	3856.44	1842.28	(0.9827711462974549, 0.2838107863147068, 0.0)							3234.49	919.248	(1.0, 0.6906378508238686, 0.0)
454	3140.89	833.51	(1.0, 0.6906378508238686, 0.0)							3234.18	1114.81	(0.8497790575027466, 0.5868895819488296, 0.0)
455	2223.14	1030.04	(0.0, 1.0, 0.3495651359128962)							3401.54	1886.96	(1.0, 0.0, 0.19646922881772255)
456	3471.9	1075.16	(1.0, 0.6906378508238686, 0.0)							2276.24	1813.01	(0.0, 0.5257193037420801, 0.9320976614952088)
457	3273.09	857.708	(1.0, 0.6906378508238686, 0.0)							2327.48	1914.39	(0.0, 0.39126582469045523, 1.0)
458	2302.23	1304.02	(0.0, 0.8248937010765076, 0.6427513768409122)							3315.73	1121.99	(0.9120533347129822, 0.6298985549229166, 0.0)
459	2328.1	1244.75	(0.0, 0.8405861735343934, 0.5771295071418084)							2305.95	1863.04	(0.0, 0.4814145627193538, 1.0)
460	2146.76	1314.16	(0.0, 1.0, 0.827461782121746)							2765.99	1363.01	(0.0, 0.3, 0.1690293410724573)
461	2058.13	1453.44	(0.0, 1.0, 0.9870356291335987)							2300.93	1951.81	(0.0, 0.36749965778566995, 1.0)
462	3871.73	1782.26	(1.0, 0.35916524163271124, 0.0)							2478.09	935.364	(0.619831234104125, 1.0, 0.0)
463	3864.05	1658.91	(0.9929256916046143, 0.47260820940005194, 0.0)							3456.64	1277.99	(0.8562112927436829, 0.5913319270716234, 0.0)
464	2730.55	889.914	(0.8715956687927247, 0.7304733335975039, 0.0)							2978.63	790.52	(0.9876463890075684, 0.6821059794781416, 0.0)
465	2656.71	1103.57	(0.4013753545355798, 0.6095739781856537, 0.0)							3183.02	1064.99	(0.8397842526435852, 0.5799867914014945, 0.0)
466	2556.35	1762.61	(0.0, 0.29001769516395415, 0.7891645312309266)							2927.38	754.856	(1.0, 0.6906378508238686, 0.0)
467	3875.97	1839.19	(1.0, 0.30676463379931374, 0.0)							3135.11	1085.07	(0.7702386558055878, 0.5319559698670366, 0.0)
468	3755.31	1563.46	(0.811405885219574, 0.45236098976696854, 0.0)
469	3564.21	1188.06	(1.0, 0.6906378508238686, 0.0)
470	3104.58	958.603	(0.823473083972931, 0.5687216809263681, 0.0)
471	3837.26	1442.58	(0.9899052262306214, 0.6836660179632318, 0.0)
472	3618.08	1198.43	(1.0, 0.6906378508238686, 0.0)
473	2739.75	1005.97	(0.6968450725078583, 0.6401260039733531, 0.0)
474	2965.05	810.461	(0.9272473335266114, 0.6403921056089817, 0.0)
475	2889.98	852.624	(0.8965496897697449, 0.6191911508993828, 0.0)
476	2358.67	1107.62	(0.0, 0.9287152171134949, 0.3246464610946537)
477	2229.8	1268.89	(0.0, 0.9547452211380005, 0.7277790533086249)
478	2728.87	1029.26	(0.6710582554340363, 0.6633492441287474, 0.0)
479	2707.72	1140.43	(0.3771979909600915, 0.5171924561262131, 0.0)
480	3693.51	1519.17	(0.7317888021469117, 0.4439143464113271, 0.0)
481	3750.7	1637.19	(0.813079583644867, 0.38700588510822514, 0.0)
482	3822.36	1768.22	(0.9262814998626709, 0.3326881187180864, 0.0)
483	2430.56	1236.65	(0.0, 0.7007475972175599, 0.41432580421057946)
484	2314.62	1096.35	(0.0, 0.9931986808776856, 0.3893298183521686)
485	2347.67	1056.59	(0.0, 0.9926466822624207, 0.19835263011871615)
486	2313.35	1050	(0.0, 1.0, 0.2540050537198151)
487	2444.55	1002.08	(0.3111646725398289, 0.9463117003440857, 0.0)
488	2123.37	1387.07	(0.0, 1.0, 0.9057394990485568)
489	3870.28	1660.77	(1.0, 0.4759754062122161, 0.0)
490	3162.81	952.123	(0.8991073846817017, 0.6209575918164397, 0.0)
491	2165.13	1150.86	(0.0, 1.0, 0.641872728777694)
492	2103.29	1449.62	(0.0, 1.0, 0.9870356291335987)
493	3720.25	1816.75	(0.8766684412956238, 0.22099624086320932, 0.0)
494	2345.81	1632.95	(0.0, 0.44769305795974373, 0.5903696596622467)
495	2334.22	1698.39	(0.0, 0.471167371755493, 0.6979107141494751)
496	2205.03	1153.62	(0.0, 1.0, 0.6173662221023752)
497	2489.99	1129.71	(0.0, 0.7446418881416321, 0.056431259574789075)
498	3805.33	1838.53	(0.915423858165741, 0.24774752116080684, 0.0)
499	2326.56	900.705	(0.32881837181838414, 1.0, 0.0)
500	2070.12	1791.5	(0.0, 0.6923272049403497, 1.0)
501	3617.81	1688.51	(0.6684046864509583, 0.24006773071759502, 0.0)
502	3053.58	1302.1	(0.3653224214911461, 0.2523054920364166, 0.0)
503	2110.11	1350.34	(0.0, 1.0, 0.8743241951634517)
504	3783.4	1521.56	(0.8522249937057496, 0.5169727931971495, 0.0)
505	3926.05	1422.99	(1.0, 0.6906378508238686, 0.0)
506	2294.84	1232.37	(0.0, 0.8975322723388672, 0.6162275496405173)
507	3239.62	1035.41	(0.8815528631210328, 0.6088337747735381, 0.0)
508	2081.65	1402.91	(0.0, 1.0, 0.9376791617500535)
509	3421.58	982.628	(1.0, 0.6906378508238686, 0.0)
510	3903.35	1741.5	(1.0, 0.40989346355970435, 0.0)
511	2248.36	1619.27	(0.0, 0.5856356446361334, 0.726896333694458)
512	3429.96	1051.4	(1.0, 0.6906378508238686, 0.0)
513	2212.32	1366.73	(0.0, 0.9118211746215821, 0.7972273146340079)
514	2490.09	1943.83	(0.0, 0.12926198596823468, 1.0)
515	3754.76	1374.38	(0.9805326938629151, 0.677192992352022, 0.0)
516	3926.94	1339.4	(1.0, 0.6906378508238686, 0.0)
517	2515.84	1070.44	(0.26016190916112814, 0.7912024736404419, 0.0)
518	3175.92	1808.46	(0.8994561910629273, 0.0, 0.46937096236979803)
519	3332.47	1171.64	(0.8104409456253052, 0.5597211929063246, 0.0)
520	3364.48	1569.09	(0.4806316375732422, 0.19700776662126876, 0.0)
521	3816.53	1348.17	(1.0, 0.6906378508238686, 0.0)
522	2592.74	1098.5	(0.33168249998092997, 0.6796163201332093, 0.0)
523	2609.48	1108	(0.3172650463776335, 0.6500750064849854, 0.0)
524	2204.49	1165.59	(0.0, 1.0, 0.641872728777694)
525	3412.93	1071.45	(1.0, 0.6906378508238686, 0.0)
526	2195.35	1305.46	(0.0, 0.9782897114753724, 0.7940360231547293)
527	3274.3	1799.03	(0.8587673783302308, 0.0, 0.24579799157779245)
528	2378.01	1400.6	(0.0, 0.6425719141960144, 0.5820027636665703)
529	3854.01	1583.75	(0.9757086515426636, 0.5439602292465429, 0.0)
530	2144.25	1407.68	(0.0, 0.9767939329147339, 0.9159193162180257)
531	2182.2	1198.92	(0.0, 1.0, 0.686579824071059)
532	3682.09	1430.64	(0.8331921577453614, 0.5754340411485581, 0.0)
533	2412.39	1977.65	(0.0, 0.1862950987922245, 1.0)
534	2355.56	1981.59	(0.0, 0.26725761757825506, 1.0)
535	2164.51	1149.43	(0.0, 1.0, 0.6173662221023752)
536	2650.56	1095.98	(0.41171488795630157, 0.6252767622470856, 0.0)
537	2184.05	1257.14	(0.0, 1.0, 0.7622756701951907)
538	3431.22	1148.93	(0.9360297203063965, 0.6464575543396766, 0.0)
539	3048.23	1184.94	(0.4857781708240509, 0.33549679187507264, 0.0)
540	3195.46	779.182	(1.0, 0.6906378508238686, 0.0)
541	3644.03	1987.46	(1.0, 0.0, 0.03082867886763374)
542	2755.93	1043.7	(0.6301691710948945, 0.5928728519342102, 0.0)
543	3080.3	760.414	(1.0, 0.6906378508238686, 0.0)
544	3891.2	1799.21	(1.0, 0.3418763603974543, 0.0)
545	2634.99	1178.01	(0.1441188379758144, 0.5355150729417801, 0.0)
546	3735.43	1559.81	(0.7784618020057679, 0.4339945736970014, 0.0)
547	3398.28	1096.65	(0.9726369261741639, 0.6717398763248583, 0.0)
548	2279.5	1671.85	(0.0, 0.49935786575704977, 0.6728087842464447)
549	3552.04	1261.16	(0.8980131626129151, 0.620201880638529, 0.0)
550	2330.25	1343.35	(0.0, 0.7530460238456727, 0.6231168049110352)
551	3980.09	1805.67	(1.0, 0.3761992600127899, 0.0)
552	2333.15	1668.38	(0.0, 0.47117986467865075, 0.6491487503051758)
553	2084.06	1375.25	(0.0, 1.0, 0.9057394990485568)
554	3862.89	1790.65	(0.9940324902534485, 0.33983620988466695, 0.0)
555	2536.09	1951.75	(0.0, 0.03851059487096897, 1.0)
556	3626.87	1335.59	(0.8585424304008484, 0.5929418989731428, 0.0)
557	3583.13	1290.74	(0.8879188179969788, 0.6132303441675032, 0.0)
558	3655.37	1426.92	(0.8068809986114502, 0.5572625587516289, 0.0)
559	3678.48	1248.35	(1.0, 0.6906378508238686, 0.0)
560	2509.09	1060.34	(0.2666729073197865, 0.8110036730766297, 0.0)
561	3896.25	1691.14	(1.0, 0.4596045454077812, 0.0)
562	3728.4	1458.79	(0.8452525019645691, 0.583763371360655, 0.0)
563	2299.5	1184.12	(0.0, 0.9292528510093689, 0.5494324009646174)
564	3675.23	1925.36	(1.0, 0.08945023939529728, 0.0)
565	2293.88	1130.69	(0.0, 0.9776775717735291, 0.49068851916942896)
566	2214.7	1419.46	(0.0, 0.8694736242294312, 0.8152872991312341)
567	3083.21	866.908	(0.9178568601608277, 0.6339066892654182, 0.0)
568	2439.03	1147.1	(0.0, 0.786270159482956, 0.2388162318607667)
569	2464.43	1107.91	(0.0, 0.7992415308952332, 0.06056898894777484)
570	2191.26	1345.06	(0.0, 0.9578745841979981, 0.8225470595107497)
571	3095.27	1816.92	(0.8961387157440186, 0.0, 0.6820172316258786)
572	3812.12	1965.15	(1.0, 0.13301764790686665, 0.0)
573	2352.02	1572.38	(0.0, 0.4837166750644669, 0.578123825788498)
574	2601.98	1257.33	(0.0, 0.4682506203651428, 0.183552326921085)
575	2055.53	1315.39	(0.0, 1.0, 0.84312220692577)
576	2424.98	1712.92	(0.0, 0.4363126450387487, 0.7239912927150727)
577	3901.73	1762.39	(1.0, 0.3931987615510083, 0.0)
578	3901.04	1655.27	(1.0, 0.49233467269731623, 0.0)
579	2031.13	1479.07	(0.0, 0.9960490236271955, 1.0)
580	2502.3	1495.04	(0.0, 0.3675167717236106, 0.39500957280397414)
581	2542.72	1308.31	(0.0, 0.4859920173883438, 0.3231380788507676)
582	3806.85	1838.82	(0.9161532402038575, 0.2479449188911704, 0.0)
583	3783.43	1543.41	(0.8519365668296814, 0.5028146023773711, 0.0)
584	3609.02	1184.44	(1.0, 0.6906378508238686, 0.0)
585	2477.12	1143.16	(0.0, 0.7432867765426636, 0.14852503886244164)
586	3477.97	1130.96	(0.9996041536331177, 0.6903644643397886, 0.0)
587	2194.51	1411.99	(0.0, 0.9041257381439209, 0.8477798642594402)
588	2715.52	835.953	(0.962819504737854, 0.7891836007102419, 0.0)
589	3861.93	1948.83	(1.0, 0.1944671652011275, 0.0)
590	3588.93	1289.98	(0.8939524173736573, 0.6173973762737447, 0.0)
591	3782.41	1889.48	(0.9942179203033448, 0.2128721686659204, 0.0)
592	2543.3	1922.34	(0.0, 0.06950507666054406, 1.0)
593	2707.15	1018.23	(0.6921171567174876, 0.702033269405365, 0.0)
594	3383.02	1002.06	(1.0, 0.6906378508238686, 0.0)
595	3653.23	1513.02	(0.7010291397571564, 0.4252550619490322, 0.0)
596	3766.13	1950.06	(1.0, 0.13301764790686665, 0.0)
597	2072.76	1642.46	(0.0, 0.8212121656702243, 1.0)
598	3748.4	1945.91	(1.0, 0.1115295501254473, 0.0)
599	2050.62	1446.17	(0.0, 1.0, 0.9703596644376837)
600	2176.16	1212.42	(0.0, 1.0, 0.7070045484462333)
601	3855.74	1771.77	(0.9800181865692139, 0.3519884687835832, 0.0)
602	3613.2	1497.12	(0.6773103952407837, 0.42207753997608133, 0.0)
603	2645.94	1085.74	(0.44720478992260243, 0.6435235023498536, 0.0)

## Sheet: Fig. 5d
	PF correlation S1 early vs late bins	PF correlation S1 early vs late mean	PF correlation S1 early vs late std	PF correlation S1 vs S2 bins	PF correlation S1 vs S2 mean	PF correlation S1 vs S2 std	PF shift (mm) S1 early vs late bins	PF shift (mm) S1 early vs late mean	PF shift (mm) S1 early vs late std	PF shift (mm) S1 vs S2 bins	PF shift (mm) S1 vs S2 mean	PF shift (mm) S1 vs S2 std	PV correlation S1 early vs late bins	PV correlation S1 early vs late mean	PV correlation S1 early vs late std	PV correlation S1 vs S2 bins	PV correlation S1 vs S2 mean	PV correlation S1 vs S2 std
0	0	0	0	0	0	0	0	0.0851293	0.0622336	0	0.0632232	0.0477957	0	0	0	0	0	0
1	1.66667	0	0	1.66667	0	0	1.66667	0.0829632	0.0313417	1.66667	0.111508	0.04174	1.66667	0	0	1.66667	0	0
2	3.33333	0	0	3.33333	0	0	3.33333	0.0742675	0.0241427	3.33333	0.0941242	0.0316682	3.33333	0	0	3.33333	0	0
3	5	0	0	5	0	0	5	0.0684957	0.0369093	5	0.0590535	0.0397316	5	0	0	5	0	0
4	6.66667	0	0	6.66667	0	0	6.66667	0.0434304	0.0396886	6.66667	0.0393353	0.0245264	6.66667	0	0	6.66667	0	0
5	8.33333	0	0	8.33333	0.0100307	0.0117905	8.33333	0.0411467	0.033158	8.33333	0.0373077	0.0367072	8.33333	0	0	8.33333	0	0
6	10	0	0	10	0.0173611	0.0347222	10	0.0316123	0.00948833	10	0.0314806	0.0101451	10	0	0	10	0	0
7	11.6667	0	0	11.6667	0.0254995	0.0208387	11.6667	0.0179243	0.00727877	11.6667	0.0251352	0.0176691	11.6667	0	0	11.6667	0	0
8	13.3333	0	0	13.3333	0.0737982	0.051019	13.3333	0.0184295	0.0126849	13.3333	0.0263328	0.0138033	13.3333	0	0	13.3333	0	0
9	15	0	0	15	0.0683601	0.0467877	15	0.0134668	0.00662252	15	0.0106805	0.0100328	15	0	0	15	0	0
10	16.6667	0.00477707	0.00955414	16.6667	0.123106	0.120633	16.6667	0.0158706	0.018653	16.6667	0.0103921	0.00577298	16.6667	0	0	16.6667	0.0102041	0.0204082
11	18.3333	0.0282256	0.0456173	18.3333	0.222686	0.209998	18.3333	0.0165116	0.0183193	18.3333	0.0108127	0.00661594	18.3333	0	0	18.3333	0.0459184	0.0918367
12	20	0.0653841	0.0765735	20	0.313821	0.200354	20	0.0124399	0.0150663	20	0.00963496	0.000746087	20	0.0145123	0.0181743	20	0.0705455	0.106172
13	21.6667	0.0994055	0.0901081	21.6667	0.365287	0.212141	21.6667	0.0115437	0.00597212	21.6667	0.00454292	0.00616112	21.6667	0.0479478	0.058299	21.6667	0.222617	0.236543
14	23.3333	0.123357	0.0568298	23.3333	0.418184	0.231136	23.3333	0.0102024	0.00776242	23.3333	0.00345596	0.00424806	23.3333	0.238133	0.172488	23.3333	0.413738	0.439714
15	25	0.292616	0.124602	25	0.559226	0.253815	25	0.0111239	0.00788402	25	0.00743961	0.00597756	25	0.42851	0.309796	25	0.586251	0.682755
16	26.6667	0.348633	0.140408	26.6667	0.725204	0.411562	26.6667	0.00599481	0.00228329	26.6667	0.0102546	0.00856884	26.6667	0.659972	0.617762	26.6667	0.69183	0.594588
17	28.3333	0.424427	0.0816021	28.3333	0.830452	0.30003	28.3333	0.0162826	0.011969	28.3333	0.00786029	0.00409952	28.3333	0.789427	0.558911	28.3333	1.14658	0.914495
18	30	0.690758	0.176557	30	0.924311	0.277489	30	0.00769318	0.00653402	30	0.00565949	0.00390424	30	0.956952	0.687794	30	1.66407	1.19216
19	31.6667	1.07832	0.202128	31.6667	1.07127	0.264499	31.6667	0.00329048	0.0026603	31.6667	0.00629779	0.00269065	31.6667	0.952893	0.610088	31.6667	1.39028	0.689069
20	33.3333	1.12478	0.303395	33.3333	1.18935	0.333685	33.3333	0.00468315	0.00573716	33.3333	0.0108111	0.0137897	33.3333	1.27647	0.611065	33.3333	1.46176	0.349591
21	35	1.51449	0.358791	35	1.28927	0.213686	35	0.00498885	0.00835619	35	0.00819125	0.0082655	35	1.49724	0.52928	35	1.4362	0.693695
22	36.6667	1.92287	0.357264	36.6667	1.4473	0.29978	36.6667	0.00186821	0.00221423	36.6667	0.00236901	0.00275398	36.6667	1.47103	0.59027	36.6667	1.7522	0.947599
23	38.3333	2.324	0.166547	38.3333	1.59946	0.576658	38.3333	0.000641026	0.00128205	38.3333	0.00345596	0.00424806	38.3333	1.75195	1.15448	38.3333	1.70548	0.779327
24	40	1.86664	0.182959	40	1.47285	0.478971	40	0	0	40	0.000641026	0.00128205	40	1.67297	1.47543	40	1.12281	1.20766
25	41.6667	1.59007	0.269178	41.6667	1.2084	0.595592	41.6667	0	0	41.6667	0	0	41.6667	1.77612	1.57673	41.6667	0.965297	1.1713
26	43.3333	0.866423	0.472523	43.3333	0.77123	0.606092	43.3333	0	0	43.3333	0	0	43.3333	1.31635	1.0309	43.3333	0.309125	0.358076
27	45	0.48424	0.237789	45	0.237733	0.227255	45	0	0	45	0	0	45	0.149529	0.181441	45	0.00510204	0.0102041
28	46.6667	0.136217	0.200528	46.6667	0.03582	0.0491537	46.6667	0	0	46.6667	0	0	46.6667	0	0	46.6667	0	0
29	48.3333	0.014371	0.0172977	48.3333	0	0	48.3333	0	0	48.3333	0	0	48.3333	0	0	48.3333	0	0
30	50			50			50			50			50			50

## Sheet: Fig. 5f
	S1 PC in S1, COM x	S1 PC in S1, COM y	S1 PC in S1, color	S1 PC in S2, COM x	S1 PC in S2, COM y	S1 PC in S2, color	S2 PC in S1, COM x	S2 PC in S1, COM y	S2 PC in S1, color	S2 PC in S2, COM x	S2 PC in S2, COM y	S2 PC in S2, color
0	2908.19	1109.16	(0.8502344369888306, 0.587204084258408, 0.0)	3524.8	1441.59	(1.0, 0.06666190221950485, 0.0)	3492.79	2086.21	(1.0, 0.6906378508238686, 0.0)	3524.8	1441.59	(1.0, 0.6906378508238686, 0.0)
1	2878.59	1178.04	(0.7449979364871979, 0.5145237737237354, 0.0)	3726.5	1494.63	(1.0, 0.0, 0.8385944411134894)	2955.17	2108.11	(1.0, 0.6906378508238686, 0.0)	3279.45	1492.14	(0.7642286598682404, 0.5278052391894068, 0.0)
2	3748.69	1842.17	(1.0, 0.4759754062122161, 0.0)	3438.08	1853.22	(0.6596996366977692, 0.08775169399855172, 0.0)	3149.78	1825.1	(0.7139330387115479, 0.24407682884219883, 0.0)	3726.5	1494.63	(1.0, 0.6906378508238686, 0.0)
3	1988.82	2141.57	(0.0, 0.4814145627193538, 1.0)	3032.26	1745.73	(0.34349834099411963, 0.23723295598574315, 0.0)	2915.93	1606.87	(0.5549245655536652, 0.08547680963709851, 0.0)	3438.08	1853.22	(0.7139330387115479, 0.24407682884219883, 0.0)
4	3492.79	2086.21	(1.0, 0.06666190221950485, 0.0)	2847.99	1637.9	(0.6337928056716919, 0.43772130117672714, 0.0)	2937.28	1325.15	(0.3984388142824173, 0.0, 0.18290329669970357)	3032.26	1745.73	(0.5549245655536652, 0.08547680963709851, 0.0)
5	2773.12	949.035	(1.0, 0.6906378508238686, 0.0)	1973.92	2172.44	(1.0, 0.6906378508238686, 0.0)	2946.44	932.82	(0.0, 0.4596024169539916, 1.0)	2847.99	1637.9	(0.3984388142824173, 0.0, 0.18290329669970357)
6	2841.62	1109.09	(0.8363548398017884, 0.5776183090868481, 0.0)	2019.84	2133.77	(1.0, 0.6906378508238686, 0.0)	2768.52	946.252	(0.0, 0.4814145627193538, 1.0)	1973.92	2172.44	(0.0, 0.4596024169539916, 1.0)
7	2764.48	1061.52	(0.9354020833969117, 0.6460240845334122, 0.0)	2798.58	927.836	(1.0, 0.6906378508238686, 0.0)	2811.97	917.652	(1.0, 0.6906378508238686, 0.0)	2019.84	2133.77	(0.0, 0.4814145627193538, 1.0)
8	1921.43	1824.5	(0.0, 0.8212121656702243, 1.0)	3632.59	1517.38	(1.0, 0.0, 0.10348994267319611)	3355.79	2088.64	(1.0, 0.6906378508238686, 0.0)	2798.58	927.836	(1.0, 0.6906378508238686, 0.0)
9	1933.5	1948.7	(0.0, 0.709228217966837, 1.0)	2638.92	966.208	(0.0, 0.5027546726199237, 1.0)	1968.11	2137.2	(1.0, 0.7200764018321, 0.0)	3124.15	1814.15	(0.6513606488704682, 0.07264596013794276, 0.0)
10	1952.87	1863.06	(0.0, 0.7742581165656084, 1.0)	3478.01	1433.08	(1.0, 0.0, 0.2191900016327537)	3277.83	2090.48	(0.9976169347763062, 0.6889920157794036, 0.0)	3632.59	1517.38	(1.0, 0.6906378508238686, 0.0)
11	2896.94	1220.13	(0.7090692400932312, 0.4897100560633029, 0.0)	2112.79	2169.45	(1.0, 0.4596045454077812, 0.0)	3775.24	1867.84	(0.0, 0.36749965778566995, 1.0)	2638.92	966.208	(1.0, 0.7200764018321, 0.0)
12	2708.04	978.523	(1.0, 0.6906378508238686, 0.0)	2722.22	995.893	(1.0, 0.7051272767557525, 0.0)	2649.22	952.872	(1.0, 0.6906378508238686, 0.0)	3478.01	1433.08	(0.9976169347763062, 0.6889920157794036, 0.0)
13	2955.17	2108.11	(1.0, 0.0, 0.8385944411134894)	2749.45	900.128	(1.0, 0.6906378508238686, 0.0)	2913.43	932.81	(1.0, 0.6906378508238686, 0.0)	2112.79	2169.45	(0.0, 0.36749965778566995, 1.0)
14	2775.06	1086.28	(0.8970998406410218, 0.6195711059147503, 0.0)	3096.14	1839.02	(0.6278682968320198, 0.0, 0.8536664128303528)	2799.61	1956.07	(0.6901271522045136, 0.0, 0.03819967925600908)	2722.22	995.893	(1.0, 0.6906378508238686, 0.0)
15	2687.85	1097.72	(0.8874900221824646, 0.6257934224894237, 0.0)	1944.85	2150.18	(1.0, 0.6906378508238686, 0.0)	2781.44	945.919	(0.0, 0.5027546726199237, 1.0)	2749.45	900.128	(1.0, 0.6906378508238686, 0.0)
16	3149.78	1825.1	(0.6596996366977692, 0.08775169399855172, 0.0)	1963.97	2138.91	(0.0, 0.5027546726199237, 1.0)	1916.08	2157.4	(0.0, 0.5027546726199237, 1.0)	3096.14	1839.02	(0.6901271522045136, 0.0, 0.03819967925600908)
17	2915.93	1606.87	(0.34349834099411963, 0.23723295598574315, 0.0)	1983.89	1878.08	(1.0, 0.8196589255066162, 0.0)	2566.95	980.203	(0.0, 0.7583266697951094, 1.0)	1944.85	2150.18	(0.0, 0.5027546726199237, 1.0)
18	2937.28	1325.15	(0.6337928056716919, 0.43772130117672714, 0.0)	2997.18	1739.95	(0.46699515283107756, 0.0, 0.30063190062987466)	2869.2	1692.3	(0.5451148182153702, 0.036338390710276176, 0.0)	1963.97	2138.91	(0.0, 0.5027546726199237, 1.0)
19	2952.38	1437.92	(0.5207144796848298, 0.3596251291423998, 0.0)	2738.79	949.58	(1.0, 0.6906378508238686, 0.0)	2958.09	958.849	(1.0, 0.6906378508238686, 0.0)	1983.89	1878.08	(0.0, 0.7583266697951094, 1.0)
20	2708.01	1006.07	(1.0, 0.6906378508238686, 0.0)	1953.6	2123.7	(1.0, 0.6906378508238686, 0.0)	2851.3	945.281	(0.0, 0.5236303132677644, 1.0)	2997.18	1739.95	(0.5451148182153702, 0.036338390710276176, 0.0)
21	2946.44	932.82	(1.0, 0.6906378508238686, 0.0)	2014.12	2110.29	(0.0, 0.5640174044624855, 1.0)	1939.55	2090.88	(0.0, 0.5027546726199237, 1.0)	2738.79	949.58	(1.0, 0.6906378508238686, 0.0)
22	2768.52	946.252	(1.0, 0.6906378508238686, 0.0)	1975.74	2089.31	(0.0, 0.709228217966837, 1.0)	1934.02	1945.1	(0.0, 0.544049746825638, 1.0)	1953.6	2123.7	(0.0, 0.5236303132677644, 1.0)
23	2651.71	1084.48	(0.9150553822517395, 0.6875195733427533, 0.0)	1933.38	2138.13	(1.0, 0.6906378508238686, 0.0)	2784.99	928.654	(0.0, 0.5236303132677644, 1.0)	2014.12	2110.29	(0.0, 0.5027546726199237, 1.0)
24	2811.97	917.652	(1.0, 0.6906378508238686, 0.0)	1948.33	2126.65	(1.0, 0.6906378508238686, 0.0)	2807.65	955.827	(0.0, 0.5236303132677644, 1.0)	1975.74	2089.31	(0.0, 0.544049746825638, 1.0)
25	2974.44	1335.57	(0.6543464541435242, 0.4519164287839027, 0.0)	1971.29	2106.55	(0.0, 0.5640174044624855, 1.0)	1933.93	2089.65	(0.0, 0.5236303132677644, 1.0)	1933.38	2138.13	(0.0, 0.5236303132677644, 1.0)
26	2756.83	1341.68	(0.5324737906455994, 0.38342181123798214, 0.0)	2629.9	967.393	(1.0, 0.6906378508238686, 0.0)	2799.92	937.998	(1.0, 0.7354803494268686, 0.0)	1948.33	2126.65	(0.0, 0.5236303132677644, 1.0)
27	3355.79	2088.64	(1.0, 0.0, 0.10348994267319611)	1939.64	2130.91	(1.0, 0.6906378508238686, 0.0)	2855.8	961.458	(0.0, 0.5236303132677644, 1.0)	1971.29	2106.55	(0.0, 0.5236303132677644, 1.0)
28	3428.11	2088.59	(1.0, 0.0, 0.005892704101182922)	3362.76	1737.36	(0.22824149119628634, 0.0, 0.7202681183815003)	2713.88	1862.33	(0.5466529607772828, 0.26913620652330233, 0.0)	2629.9	967.393	(1.0, 0.7354803494268686, 0.0)
29	2888.25	1105.42	(0.8364338159561158, 0.577672853008339, 0.0)	2273.42	1203.05	(0.0, 0.5640174044624855, 1.0)	1962.38	2083.6	(0.13944647523905385, 1.0, 0.0)	1939.64	2130.91	(0.0, 0.5236303132677644, 1.0)
30	3709.98	1892.55	(0.9583331823349, 0.3928145073514458, 0.0)	2164.32	2187.71	(1.0, 0.0, 0.07954381607784633)	3361.28	2075.73	(0.0, 0.29311783936133917, 1.0)	3362.76	1737.36	(0.5466529607772828, 0.26913620652330233, 0.0)
31	2732.9	1444.05	(0.40844482481479644, 0.40375267514435176, 0.0)	3155.9	1369.16	(0.3836219489574432, 0.251874394375515, 0.0)	2954.58	1634.56	(0.778464961051941, 0.5376373676425991, 0.0)	2273.42	1203.05	(0.13944647523905385, 1.0, 0.0)
32	2635.51	1137.25	(0.8500742793083191, 0.6967709703786681, 0.0)	3260.97	1784.06	(0.43249799609184264, 0.08410665925514896, 0.0)	2913.06	1668.11	(0.6112450540065766, 0.2195379775190717, 0.0)	2164.32	2187.71	(0.0, 0.29311783936133917, 1.0)
33	2878.45	913.926	(1.0, 0.6906378508238686, 0.0)	1968.58	2087.87	(0.0, 0.5835459663771525, 1.0)	1896.93	2085.46	(0.0, 0.544049746825638, 1.0)	3155.9	1369.16	(0.778464961051941, 0.5376373676425991, 0.0)
34	3590.77	1975.53	(0.8761308073997498, 0.2371133697354487, 0.0)	1961.84	2088.22	(0.0, 0.6026490227562169, 1.0)	1888.47	2073.01	(0.0, 0.5640174044624855, 1.0)	3260.97	1784.06	(0.6112450540065766, 0.2195379775190717, 0.0)
35	2057.23	2077.53	(0.0, 0.5027546726199237, 1.0)	2723.65	963.709	(1.0, 0.6906378508238686, 0.0)	2783.46	946.286	(1.0, 0.6906378508238686, 0.0)	1968.58	2087.87	(0.0, 0.544049746825638, 1.0)
36	2062.89	2076.37	(0.0, 0.5027546726199237, 1.0)	2943.47	1753.1	(0.3894977630832348, 0.0, 0.8350631475448609)	2714.34	1941.35	(0.5626679539680481, 0.0, 0.17343972204612618)	1961.84	2088.22	(0.0, 0.5640174044624855, 1.0)
37	2754.16	963.347	(1.0, 0.6906378508238686, 0.0)	2761.73	940.898	(1.0, 0.6906378508238686, 0.0)	2821.95	986.926	(1.0, 0.6906378508238686, 0.0)	2723.65	963.709	(1.0, 0.6906378508238686, 0.0)
38	1968.11	2137.2	(0.0, 0.5027546726199237, 1.0)	3411.07	1955.59	(1.0, 0.3244171451262212, 0.0)	3791.62	2003.72	(0.8611907839775086, 0.15026181767238536, 0.0)	2943.47	1753.1	(0.5626679539680481, 0.0, 0.17343972204612618)
39	2915.01	1274.97	(0.6679194152355195, 0.46129042946179427, 0.0)	2509.63	987.497	(1.0, 0.6906378508238686, 0.0)	2712.26	1003.23	(1.0, 0.8973191949703556, 0.0)	2761.73	940.898	(1.0, 0.6906378508238686, 0.0)
40	3776.42	1970.2	(1.0, 0.35916524163271124, 0.0)	2765.74	937.928	(0.659614759683609, 0.45555491999959036, 0.0)	2789.84	1249.73	(1.0, 0.6906378508238686, 0.0)	3411.07	1955.59	(0.8611907839775086, 0.15026181767238536, 0.0)
41	3277.83	2090.48	(1.0, 0.0, 0.2191900016327537)	2820.73	958.622	(0.9085156798362732, 0.6274553165619097, 0.0)	2717.18	1084.36	(1.0, 0.6906378508238686, 0.0)	2509.63	987.497	(1.0, 0.8973191949703556, 0.0)
42	3751.92	1882.95	(1.0, 0.42660488314092326, 0.0)	2676.37	934.316	(1.0, 0.6906378508238686, 0.0)	2797.65	953.701	(1.0, 0.6906378508238686, 0.0)	2765.74	937.928	(1.0, 0.6906378508238686, 0.0)
43	3775.24	1867.84	(1.0, 0.4596045454077812, 0.0)	1900.03	1950.97	(0.0, 0.6396358458880282, 1.0)	1940.45	2006.15	(0.0, 0.709228217966837, 1.0)	2820.73	958.622	(1.0, 0.6906378508238686, 0.0)
44	2450.29	1074.8	(0.907040154756432, 1.0, 0.0)	2821.87	938.515	(0.9897635459899903, 0.6835681682263381, 0.0)	2692.63	1027.49	(1.0, 0.6906378508238686, 0.0)	2676.37	934.316	(1.0, 0.6906378508238686, 0.0)
45	3716.47	1894.34	(0.9676861643791199, 0.39664823355616285, 0.0)	2631.57	1017.81	(1.0, 0.6906378508238686, 0.0)	2792.12	946.198	(1.0, 0.7513420353322513, 0.0)	1900.03	1950.97	(0.0, 0.709228217966837, 1.0)
46	2649.22	952.872	(1.0, 0.7051272767557525, 0.0)	2713.97	1408.33	(0.4389946490526199, 0.3031863209448799, 0.0)	3049.63	1580.74	(0.4734425276517868, 0.45643095745204487, 0.0)	2821.87	938.515	(1.0, 0.6906378508238686, 0.0)
47	2021.46	2098.5	(0.0, 0.5027546726199237, 1.0)	1933.52	1864.9	(0.9858751527598164, 1.0, 0.0)	2449.57	995.708	(0.0, 0.7900264006670277, 1.0)	2631.57	1017.81	(1.0, 0.7513420353322513, 0.0)
48	2086.59	2088.26	(0.0, 0.4814145627193538, 1.0)	2975.08	1725.77	(0.18905579003316988, 0.0, 0.5229300886392594)	2791.82	1728.64	(0.5236983180046082, 0.022646403260700186, 0.0)	2713.97	1408.33	(0.4734425276517868, 0.45643095745204487, 0.0)
49	2913.43	932.81	(1.0, 0.6906378508238686, 0.0)	3644.9	2078.09	(0.1777707995006136, 0.0, 0.41783737689256667)	2831.2	1656.21	(1.0, 0.1944671652011275, 0.0)	1933.52	1864.9	(0.0, 0.7900264006670277, 1.0)
50	2799.61	1956.07	(0.6278682968320198, 0.0, 0.8536664128303528)	2840.23	1000.5	(0.9199705600738526, 0.6353664904306363, 0.0)	2842.02	1047.7	(0.9909219622612, 0.6843682143502459, 0.0)	2975.08	1725.77	(0.5236983180046082, 0.022646403260700186, 0.0)
51	2755.68	1050.35	(0.9535933017730713, 0.6585876284965908, 0.0)	3539.44	1434.93	(1.0, 0.0, 0.05535165387129837)	3394.64	2092.54	(1.0, 0.6906378508238686, 0.0)	3644.9	2078.09	(1.0, 0.1944671652011275, 0.0)
52	2781.44	945.919	(1.0, 0.6906378508238686, 0.0)	1993.23	2154.73	(1.0, 0.6906378508238686, 0.0)	2795.25	930.187	(0.0, 0.4596024169539916, 1.0)	2840.23	1000.5	(0.9909219622612, 0.6843682143502459, 0.0)
53	1916.08	2157.4	(0.0, 0.5027546726199237, 1.0)	1926.42	2094.23	(0.0, 0.5027546726199237, 1.0)	1953.83	2133.58	(0.0, 0.5640174044624855, 1.0)	3539.44	1434.93	(1.0, 0.6906378508238686, 0.0)
54	2566.95	980.203	(1.0, 0.8196589255066162, 0.0)	2628.98	954.345	(1.0, 0.6906378508238686, 0.0)	2804.57	914.84	(1.0, 0.7354803494268686, 0.0)	1993.23	2154.73	(0.0, 0.4596024169539916, 1.0)
55	1942.08	2018.98	(0.0, 0.6396358458880282, 1.0)	2718.77	911.154	(1.0, 0.6906378508238686, 0.0)	2807.21	951.682	(1.0, 0.6906378508238686, 0.0)	1926.42	2094.23	(0.0, 0.5640174044624855, 1.0)
56	3636.35	2030.62	(0.9543294787406922, 0.22259910841197247, 0.0)	2655.41	929.92	(1.0, 0.6906378508238686, 0.0)	2820.65	939.67	(1.0, 0.6906378508238686, 0.0)	2628.98	954.345	(1.0, 0.7354803494268686, 0.0)
57	2830.43	1339.73	(0.5200692296028138, 0.3591794950125124, 0.0)	3114.59	1572.66	(0.45227243304252623, 0.31235646114337234, 0.0)	2976.18	1513.72	(0.5217769473791123, 0.3603589095473489, 0.0)	2718.77	911.154	(1.0, 0.6906378508238686, 0.0)
58	2869.2	1692.3	(0.46699515283107756, 0.0, 0.30063190062987466)	3101.05	1657.92	(0.5033924013376236, 0.34766184618088275, 0.0)	3002.28	1489.35	(0.42920184433460234, 0.25331575507062576, 0.0)	2655.41	929.92	(1.0, 0.6906378508238686, 0.0)
59	2879.61	1210.51	(0.7073311984539032, 0.4885096987208751, 0.0)	3365.19	1484.38	(0.5558446526527405, 0.3838873563000285, 0.0)	3118.39	1535.97	(0.8352611541748047, 0.5768629683959511, 0.0)	2776.38	1692.17	(0.0, 0.089037839930362, 0.4779397875070572)
60	2825.3	1212.07	(0.702209758758545, 0.48497263861654877, 0.0)	1954.69	2091.87	(0.0, 0.544049746825638, 1.0)	1937.79	2103.73	(0.0, 0.5640174044624855, 1.0)	3114.59	1572.66	(0.5217769473791123, 0.3603589095473489, 0.0)
61	3774.58	1884.98	(1.0, 0.4431063153709536, 0.0)	2694.73	969.875	(1.0, 0.8768559934831637, 0.0)	2544.76	1031.29	(1.0, 0.6906378508238686, 0.0)	3101.05	1657.92	(0.42920184433460234, 0.25331575507062576, 0.0)
62	2656.17	1004.42	(1.0, 0.7200764018321, 0.0)	2543.49	1045.35	(0.0, 0.5027546726199237, 1.0)	1966.35	2129.82	(1.0, 0.8973191949703556, 0.0)	3365.19	1484.38	(0.8352611541748047, 0.5768629683959511, 0.0)
63	2958.09	958.849	(1.0, 0.6906378508238686, 0.0)	3254.46	1750.31	(0.4750469207763672, 0.3280853844054868, 0.0)	2928.84	1459.38	(0.5628653645515442, 0.2401211130685847, 0.0)	1954.69	2091.87	(0.0, 0.5640174044624855, 1.0)
64	2689.4	1024.12	(0.9941404342651368, 0.6865910129379815, 0.0)	3410.5	1799.12	(0.679285752773285, 0.4691404523906153, 0.0)	3049.45	1373.23	(0.6359092473983765, 0.26065504392576544, 0.0)	2694.73	969.875	(1.0, 0.6906378508238686, 0.0)
65	2851.3	945.281	(1.0, 0.6906378508238686, 0.0)	3190.9	1877.92	(0.48122386932373046, 0.3323514188748874, 0.0)	2870.47	1406.18	(0.7438986778259278, 0.04958970092245094, 0.0)	2543.49	1045.35	(1.0, 0.8973191949703556, 0.0)
66	3397.74	1957.07	(0.858209776878357, 0.13219280291500082, 0.0)	1945.14	2077.51	(0.0, 0.5236303132677644, 1.0)	1957.32	2124.14	(0.0, 0.5835459663771525, 1.0)	3254.46	1750.31	(0.5628653645515442, 0.2401211130685847, 0.0)
67	3556.22	1919.28	(0.7930191934108735, 0.25726902275665425, 0.0)	1949.54	2075.61	(0.0, 0.544049746825638, 1.0)	1955.09	2110.85	(0.0, 0.5640174044624855, 1.0)	3410.5	1799.12	(0.6359092473983765, 0.26065504392576544, 0.0)
68	1939.55	2090.88	(0.0, 0.5640174044624855, 1.0)	2554.81	999.459	(1.0, 0.6906378508238686, 0.0)	2876.93	931.065	(1.0, 0.8571345409566662, 0.0)	3190.9	1877.92	(0.7438986778259278, 0.04958970092245094, 0.0)
69	3758.74	1959.51	(1.0, 0.35916524163271124, 0.0)	1926	2158.58	(1.0, 0.6906378508238686, 0.0)	2940.29	926.617	(0.0, 0.5027546726199237, 1.0)	1945.14	2077.51	(0.0, 0.5835459663771525, 1.0)
70	2903.08	1504.07	(0.4008287891745567, 0.2768275335038494, 0.0)	1984.34	2089.84	(1.0, 0.4759754062122161, 0.0)	3769.31	1847.64	(0.0, 0.544049746825638, 1.0)	1949.54	2075.61	(0.0, 0.5640174044624855, 1.0)
71	2995.09	1511.8	(0.4709149032831192, 0.3252316567243834, 0.0)	2516.93	1013.15	(1.0, 0.6906378508238686, 0.0)	2742.56	983.224	(1.0, 0.9186059128891011, 0.0)	2554.81	999.459	(1.0, 0.8571345409566662, 0.0)
72	3445.02	1846.44	(0.6984906673431397, 0.2508735693144925, 0.0)	1930.35	2153.71	(1.0, 0.6906378508238686, 0.0)	2961.3	924.018	(0.0, 0.5027546726199237, 1.0)	1926	2158.58	(0.0, 0.5027546726199237, 1.0)
73	2670.78	1051.64	(0.9515516042709351, 0.6851898553609772, 0.0)	2910.72	1573.74	(0.7774258136749268, 0.5369196931314488, 0.0)	2986.84	1238.25	(0.33371212631464003, 0.23047422571180637, 0.0)	1984.34	2089.84	(0.0, 0.544049746825638, 1.0)
74	1934.02	1945.1	(0.0, 0.709228217966837, 1.0)	2644.3	982.745	(1.0, 0.6906378508238686, 0.0)	2865.13	973.32	(1.0, 0.7200764018321, 0.0)	3082.97	1627.25	(0.43356681168079375, 0.29943765100778036, 0.0)
75	3146.82	1059.47	(1.0, 0.6906378508238686, 0.0)	1913.7	2116.67	(1.0, 0.6906378508238686, 0.0)	2778.16	993.637	(0.0, 0.544049746825638, 1.0)	2516.93	1013.15	(1.0, 0.9186059128891011, 0.0)
76	3139.87	1455.75	(0.6629558086395264, 0.4578623748700024, 0.0)	2792.79	899.795	(0.9287718415260315, 0.6414449885372652, 0.0)	2718.15	1070.43	(1.0, 0.6906378508238686, 0.0)	1930.35	2153.71	(0.0, 0.5027546726199237, 1.0)
77	2932.91	1088.64	(0.8960838794708252, 0.6188694446756453, 0.0)	2840.92	1828.94	(0.8242053270339966, 0.2960259054391332, 0.0)	3615.75	1917.79	(0.5870093801886291, 0.0, 0.673756766319275)	3693.52	1928.54	(0.9406486034393311, 0.3538713085459406, 0.0)
78	2784.99	928.654	(1.0, 0.6906378508238686, 0.0)	2715.19	969.052	(1.0, 0.6906378508238686, 0.0)	2798.79	939.086	(1.0, 0.6906378508238686, 0.0)	2910.72	1573.74	(0.33371212631464003, 0.23047422571180637, 0.0)
79	2807.65	955.827	(1.0, 0.6906378508238686, 0.0)	2769.06	927.597	(1.0, 0.6906378508238686, 0.0)	2772.01	953.104	(1.0, 0.6906378508238686, 0.0)	2779.61	1663.17	(0.0, 0.23716532901859463, 0.4359258145093918)
80	1933.93	2089.65	(0.0, 0.5640174044624855, 1.0)	2394.12	1074.98	(0.0, 0.5835459663771525, 1.0)	1925.1	2068.67	(0.7932217473051857, 1.0, 0.0)	2644.3	982.745	(1.0, 0.7200764018321, 0.0)
81	2799.92	937.998	(1.0, 0.6906378508238686, 0.0)	2665.19	927.589	(1.0, 0.6906378508238686, 0.0)	2761.68	932.893	(1.0, 0.6906378508238686, 0.0)	1913.7	2116.67	(0.0, 0.544049746825638, 1.0)
82	2855.8	961.458	(1.0, 0.6906378508238686, 0.0)	2328.55	1103.86	(1.0, 0.6906378508238686, 0.0)	2859.67	973.698	(0.619831234104125, 1.0, 0.0)	2792.79	899.795	(1.0, 0.6906378508238686, 0.0)
83	2683.25	1094.79	(0.8910785794258118, 0.6416446572225977, 0.0)	2684.62	947.741	(1.0, 0.6906378508238686, 0.0)	2873.9	936.817	(1.0, 0.6906378508238686, 0.0)	2840.92	1828.94	(0.5870093801886291, 0.0, 0.673756766319275)
84	2713.88	1862.33	(0.22824149119628634, 0.0, 0.7202681183815003)	2917.95	1343.64	(0.4766556054353714, 0.3291964029210348, 0.0)	3054.51	1551.7	(0.6016262948513031, 0.41550589127523113, 0.0)	2715.19	969.052	(1.0, 0.6906378508238686, 0.0)
85	2638.72	998.728	(1.0, 0.7354803494268686, 0.0)	2661.26	933.597	(1.0, 0.6906378508238686, 0.0)	2821.87	907.868	(1.0, 0.6906378508238686, 0.0)	2769.06	927.597	(1.0, 0.6906378508238686, 0.0)
86	3224.47	1683.97	(0.48019692599773406, 0.2677110934050082, 0.0)	2715.04	904.705	(1.0, 0.6906378508238686, 0.0)	2789.45	919.746	(1.0, 0.6906378508238686, 0.0)	2394.12	1074.98	(0.7932217473051857, 1.0, 0.0)
87	2747.18	1132.14	(0.8371314883232117, 0.5781546919525294, 0.0)	2879.25	1534.02	(0.4577843725681305, 0.3161632152112068, 0.0)	3012.79	1535.12	(0.353724717348814, 0.2442956785730653, 0.0)	2665.19	927.589	(1.0, 0.6906378508238686, 0.0)
88	1962.38	2083.6	(0.0, 0.5640174044624855, 1.0)	3312.12	1910.28	(0.981107521057129, 0.0, 0.1927574380493616)	3239.42	2042.58	(0.7855468571186066, 0.12100030046418023, 0.0)	2328.55	1103.86	(0.619831234104125, 1.0, 0.0)
89	3361.28	2075.73	(1.0, 0.0, 0.07954381607784633)	2477.24	999.956	(0.9331894397735596, 0.6444959490967412, 0.0)	2714.2	1067.39	(1.0, 0.9640683521099866, 0.0)	2684.62	947.741	(1.0, 0.6906378508238686, 0.0)
90	2742.26	1022.2	(0.9968020200729371, 0.688429204840064, 0.0)	3318.5	1844.76	(0.5398646920919419, 0.0, 0.368876065256681)	2885.33	1742.02	(0.6907225131988526, 0.19947115901274448, 0.0)	2917.95	1343.64	(0.6016262948513031, 0.41550589127523113, 0.0)
91	3070.42	1487.78	(0.5625994682312012, 0.38855248761384814, 0.0)	2702.81	934.39	(1.0, 0.6906378508238686, 0.0)	2770.31	949.362	(1.0, 0.6906378508238686, 0.0)	2661.26	933.597	(1.0, 0.6906378508238686, 0.0)
92	3726.59	1996.77	(0.9786949038505555, 0.30022898378097024, 0.0)	3557.61	1423.63	(1.0, 0.0, 0.1271171985732833)	3344.04	2095.47	(1.0, 0.6906378508238686, 0.0)	2715.04	904.705	(1.0, 0.6906378508238686, 0.0)
93	2954.58	1634.56	(0.3836219489574432, 0.251874394375515, 0.0)	2744.18	901.387	(0.0, 0.5236303132677644, 1.0)	1927.27	2136.13	(1.0, 0.6906378508238686, 0.0)	2879.25	1534.02	(0.353724717348814, 0.2442956785730653, 0.0)
94	3630.14	2028.51	(0.9521509289741517, 0.22209095766690387, 0.0)	2778.2	897.681	(1.0, 0.6906378508238686, 0.0)	2747.8	944.119	(1.0, 0.6906378508238686, 0.0)	3312.12	1910.28	(0.7855468571186066, 0.12100030046418023, 0.0)
95	3133.73	1492.78	(0.6152435719966889, 0.4249104982969933, 0.0)	2687.6	923.974	(0.0, 0.5236303132677644, 1.0)	1927.29	2141.5	(1.0, 0.6906378508238686, 0.0)	2477.24	999.956	(1.0, 0.9640683521099866, 0.0)
96	3770.29	2007.7	(1.0, 0.3244171451262212, 0.0)	3533.3	1296.78	(1.0, 0.0, 0.4165786460744343)	3160.54	2101.08	(1.0, 0.6906378508238686, 0.0)	3318.5	1844.76	(0.6907225131988526, 0.19947115901274448, 0.0)
97	2686.82	1070.1	(0.9273068189620972, 0.6538693319717832, 0.0)	3108.17	1505.15	(0.6798274695873261, 0.4695145825268198, 0.0)	3104.42	1412.75	(0.5843725383281708, 0.4035897939514567, 0.0)	2702.81	934.39	(1.0, 0.6906378508238686, 0.0)
98	2591.4	1196.03	(0.8144001245498658, 0.785137386032957, 0.0)	2592.32	996.548	(1.0, 0.6906378508238686, 0.0)	2874.69	976.266	(1.0, 0.8018035421311696, 0.0)	3073.94	1421.28	(0.6503599166870118, 0.4491631751227081, 0.0)
99	3723.58	1941.77	(0.9807813048362732, 0.3689692011137845, 0.0)	3112.96	1713.74	(0.41076474165733534, 0.0, 0.6603125512599946)	2795.04	1823.11	(0.508590567111969, 0.20846794908731925, 0.0)	3557.61	1423.63	(1.0, 0.6906378508238686, 0.0)
100	2762.44	931.395	(1.0, 0.6906378508238686, 0.0)	2708.95	907.603	(1.0, 0.6906378508238686, 0.0)	2900.82	911.575	(1.0, 0.6906378508238686, 0.0)	2744.18	901.387	(1.0, 0.6906378508238686, 0.0)
101	3649.87	1947.71	(0.8733584165573121, 0.29858059677509763, 0.0)	2645.47	938.69	(1.0, 0.6906378508238686, 0.0)	2892.48	941.96	(1.0, 0.7051272767557525, 0.0)	2778.2	897.681	(1.0, 0.6906378508238686, 0.0)
102	2913.06	1668.11	(0.43249799609184264, 0.08410665925514896, 0.0)	1968.84	2164.73	(0.0, 0.6213404275194669, 1.0)	1938.9	2029.4	(0.0, 0.4814145627193538, 1.0)	2687.6	923.974	(1.0, 0.6906378508238686, 0.0)
103	3666.76	2020.61	(0.9410032510757447, 0.2546702500472374, 0.0)	3453.11	1710.63	(0.4003904938697815, 0.27652483017653323, 0.0)	2963.97	1549.16	(0.6636803627014161, 0.3700036088341534, 0.0)	3533.3	1296.78	(1.0, 0.6906378508238686, 0.0)
104	2869.23	1025.83	(0.9429804563522339, 0.6512579957440177, 0.0)	3681.42	1479.73	(1.0, 0.0, 0.5010355490809486)	3130.03	2119.96	(1.0, 0.6906378508238686, 0.0)	3108.17	1505.15	(0.5843725383281708, 0.4035897939514567, 0.0)
105	3252.25	2104.79	(1.0, 0.0, 0.264048486361947)	1921.13	2085.05	(0.0, 0.6575528943197311, 1.0)	1920.22	2011.76	(0.0, 0.5835459663771525, 1.0)	3074.43	1355.81	(0.725949364900589, 0.5013681091818952, 0.0)
106	2775.97	967.961	(1.0, 0.6906378508238686, 0.0)	1976.54	2100.42	(0.0, 0.7421987902793772, 1.0)	1951.16	1905.16	(0.0, 0.544049746825638, 1.0)	2592.32	996.548	(1.0, 0.8018035421311696, 0.0)
107	2938.4	929.615	(1.0, 0.6906378508238686, 0.0)	2407.44	1047.12	(1.0, 0.6906378508238686, 0.0)	2754.64	939.464	(0.8519083472199531, 1.0, 0.0)	3112.96	1713.74	(0.508590567111969, 0.20846794908731925, 0.0)
108	2804.35	1013.86	(0.9849082112312317, 0.6802148902635188, 0.0)	1911.27	2101.62	(1.0, 0.6906378508238686, 0.0)	2753.05	964.732	(0.0, 0.5640174044624855, 1.0)	2708.95	907.603	(1.0, 0.6906378508238686, 0.0)
109	2665.37	1141.95	(0.8297160148620606, 0.6369491122432742, 0.0)	2578.66	1013.88	(0.0, 0.5640174044624855, 1.0)	1910.24	2112.22	(1.0, 0.8196589255066162, 0.0)	2921.88	1779.68	(0.6009441196918488, 0.0, 0.3260178881005771)
110	2717.17	1067.52	(0.9330003142356873, 0.6443653318417292, 0.0)	2603.62	1005.71	(1.0, 0.6906378508238686, 0.0)	2691.23	988.324	(1.0, 0.7844841599338546, 0.0)	2645.47	938.69	(1.0, 0.7051272767557525, 0.0)
111	2651.62	1303.85	(0.6400389552116394, 0.6170413008370828, 0.0)	1936.84	2116.21	(1.0, 0.6906378508238686, 0.0)	2747.89	997.283	(0.0, 0.544049746825638, 1.0)	1968.84	2164.73	(0.0, 0.4814145627193538, 1.0)
112	2856.69	940.708	(1.0, 0.6906378508238686, 0.0)	2654.77	983.14	(1.0, 0.6906378508238686, 0.0)	2849.55	938.236	(1.0, 0.7051272767557525, 0.0)	3453.11	1710.63	(0.6636803627014161, 0.3700036088341534, 0.0)
113	1896.93	2085.46	(0.0, 0.5835459663771525, 1.0)	3654.48	1448.5	(0.7333842098712922, 0.5065028945336703, 0.0)	2912.25	1209.74	(1.0, 0.6906378508238686, 0.0)	3681.42	1479.73	(1.0, 0.6906378508238686, 0.0)
114	1888.47	2073.01	(0.0, 0.6026490227562169, 1.0)	1905.94	2153.13	(1.0, 0.6906378508238686, 0.0)	2967.77	941.945	(0.0, 0.5236303132677644, 1.0)	1921.13	2085.05	(0.0, 0.5835459663771525, 1.0)
115	2869.85	979.88	(1.0, 0.6906378508238686, 0.0)	2586.9	940.315	(1.0, 0.6906378508238686, 0.0)	2850.32	920.876	(1.0, 0.7676712282685858, 0.0)	1976.54	2100.42	(0.0, 0.544049746825638, 1.0)
116	2009.41	2114.33	(0.0, 0.5027546726199237, 1.0)	2704.64	917.394	(1.0, 0.6906378508238686, 0.0)	2753.19	958.141	(1.0, 0.6906378508238686, 0.0)	2407.44	1047.12	(0.8519083472199531, 1.0, 0.0)
117	2122.88	1474.45	(0.0, 1.0, 0.7956078007314615)	2678.59	934.369	(1.0, 0.6906378508238686, 0.0)	2732.14	946.363	(1.0, 0.6906378508238686, 0.0)	1911.27	2101.62	(0.0, 0.5640174044624855, 1.0)
118	2783.46	946.286	(1.0, 0.6906378508238686, 0.0)	3199.06	1816.06	(0.42540075718617837, 0.0, 0.4996752619743347)	2840.07	1712.85	(0.6555853962898255, 0.14036750113228924, 0.0)	2578.66	1013.88	(1.0, 0.8196589255066162, 0.0)
119	3510.41	2061.64	(1.0, 0.1115295501254473, 0.0)	3117.31	1714.29	(0.37932937145233153, 0.24267487281902547, 0.0)	2855.65	1630.76	(0.5089481055736542, 0.2086145017657352, 0.0)	3054.75	1605.09	(0.4275208443403244, 0.2952620771176073, 0.0)
120	1907.55	2002.56	(0.0, 0.6575528943197311, 1.0)	2809.21	1698.32	(0.8401042699813843, 0.0, 0.6393715374902412)	2942.25	1948.56	(0.18648726216396266, 0.0, 0.48664464354515075)	2603.62	1005.71	(1.0, 0.7844841599338546, 0.0)
121	2687.85	1044.63	(0.9642674207687378, 0.6659595790991961, 0.0)	2620.69	959.451	(1.0, 0.6906378508238686, 0.0)	2823.62	948.174	(1.0, 0.7354803494268686, 0.0)	1936.84	2116.21	(0.0, 0.544049746825638, 1.0)
122	2734.94	1577.16	(0.0, 0.30610430631786584, 0.14320362372469791)	3589.73	1413.6	(1.0, 0.0, 0.03082867886763374)	3397.43	2085.35	(1.0, 0.6906378508238686, 0.0)	2654.77	983.14	(1.0, 0.7051272767557525, 0.0)
123	2964.51	963.546	(1.0, 0.6906378508238686, 0.0)	1951	2078.64	(0.0, 0.6026490227562169, 1.0)	1949.44	2044.16	(0.0, 0.5640174044624855, 1.0)	3654.48	1448.5	(1.0, 0.6906378508238686, 0.0)
124	3633.4	1954.07	(0.848893690109253, 0.275395667460907, 0.0)	2706.39	979.698	(1.0, 0.6906378508238686, 0.0)	2849.73	963.956	(1.0, 0.6906378508238686, 0.0)	1905.94	2153.13	(0.0, 0.5236303132677644, 1.0)
125	2714.34	1941.35	(0.3894977630832348, 0.0, 0.8350631475448609)	2513.8	1027.72	(1.0, 0.6906378508238686, 0.0)	2746.61	996.512	(1.0, 0.9408153859766207, 0.0)	2586.9	940.315	(1.0, 0.7676712282685858, 0.0)
126	2647.13	1000.4	(1.0, 0.7200764018321, 0.0)	2878.11	1857.53	(0.8635699033737183, 0.0, 0.4326792207066327)	3035.74	1962.71	(0.7127472043037415, 0.0, 0.6545669654041734)	2704.64	917.394	(1.0, 0.6906378508238686, 0.0)
127	2926.72	1328.27	(0.6207708597183228, 0.4287278524099477, 0.0)	3129.82	1230.62	(0.6444479107856751, 0.4450801200729509, 0.0)	3059.81	1411.18	(0.9198526620864869, 0.6352850656180256, 0.0)	2678.59	934.369	(1.0, 0.6906378508238686, 0.0)
128	2821.95	986.926	(1.0, 0.6906378508238686, 0.0)	2727.4	947.074	(1.0, 0.6906378508238686, 0.0)	2693.18	954.475	(1.0, 0.6906378508238686, 0.0)	3199.06	1816.06	(0.6555853962898255, 0.14036750113228924, 0.0)
129	3615.87	2048.82	(0.9827945113182068, 0.2104263006177141, 0.0)	1964.58	2139.08	(1.0, 0.7200764018321, 0.0)	2646.69	999.984	(0.0, 0.5027546726199237, 1.0)	3117.31	1714.29	(0.5089481055736542, 0.2086145017657352, 0.0)
130	2948.69	1238.72	(0.7398105442523957, 0.5109411642993111, 0.0)	3736.95	1514.98	(1.0, 0.04324322321100316, 0.0)	3446.68	2067.07	(1.0, 0.6906378508238686, 0.0)	2809.21	1698.32	(0.18648726216396266, 0.0, 0.48664464354515075)
131	3150.05	1503.65	(0.6215155005455018, 0.4292421295504663, 0.0)	2979.62	1859.37	(1.0, 0.0, 0.1271171985732833)	3320.36	2076.58	(0.7162075221538544, 0.0, 0.34385459979308025)	2620.69	959.451	(1.0, 0.7354803494268686, 0.0)
132	2773.71	944.533	(1.0, 0.6906378508238686, 0.0)	2894.52	1765.07	(0.9978141069412232, 0.0, 0.622431410044913)	3032.86	2055.08	(0.5799021303653717, 0.0, 0.3962326472106363)	3589.73	1413.6	(1.0, 0.6906378508238686, 0.0)
133	3641.28	2010.22	(0.9240482926368714, 0.2500816118037115, 0.0)	2691.38	928.16	(1.0, 0.6906378508238686, 0.0)	2813.81	970.388	(1.0, 0.6906378508238686, 0.0)	3015.03	1566.94	(0.43082000613212584, 0.2975406031270173, 0.0)
134	2898.13	1451.64	(0.4550398916006088, 0.3142677727741706, 0.0)	3159.49	1629.48	(0.3640512630343437, 0.251427581891754, 0.0)	2914.45	1621.01	(0.502444463968277, 0.34700716475340154, 0.0)	1951	2078.64	(0.0, 0.5640174044624855, 1.0)
135	2866.27	917.876	(1.0, 0.6906378508238686, 0.0)	3711.84	1464.36	(1.0, 0.0, 0.3736278226525318)	3189.52	2111.82	(1.0, 0.6906378508238686, 0.0)	2706.39	979.698	(1.0, 0.6906378508238686, 0.0)
136	3791.62	2003.72	(1.0, 0.3244171451262212, 0.0)	1907.79	2049.96	(0.0, 0.5027546726199237, 1.0)	1925.74	2155.29	(0.0, 0.6213404275194669, 1.0)	2513.8	1027.72	(1.0, 0.9408153859766207, 0.0)
137	2888.1	1457.54	(0.438953760266304, 0.30315808160137586, 0.0)	3742.6	1466.77	(1.0, 0.6906378508238686, 0.0)	2822.74	935.561	(1.0, 0.6906378508238686, 0.0)	2878.11	1857.53	(0.7127472043037415, 0.0, 0.6545669654041734)
138	2841.24	1108.64	(0.8371715426445008, 0.5781823549829007, 0.0)	2998.07	1250.49	(0.7146717488765717, 0.49357936068865105, 0.0)	2920.11	1234.22	(0.778355497121811, 0.5375617677091514, 0.0)	3129.82	1230.62	(0.9198526620864869, 0.6352850656180256, 0.0)
139	2733.93	1143.77	(0.8216206908226014, 0.5674423481021437, 0.0)	2966.07	1255.54	(0.8229045152664185, 0.5683290058568566, 0.0)	2893.39	1121.26	(0.7437603652477265, 0.5136690601826653, 0.0)	2727.4	947.074	(1.0, 0.6906378508238686, 0.0)
140	2712.26	1003.23	(1.0, 0.6906378508238686, 0.0)	1963	2141.03	(0.0, 0.5236303132677644, 1.0)	1923.6	2134.69	(0.0, 0.5027546726199237, 1.0)	1964.58	2139.08	(0.0, 0.5027546726199237, 1.0)
141	2683.88	1141.28	(0.8239192843437195, 0.6059764431486543, 0.0)	3599.43	1539.46	(1.0, 0.0, 0.2191900016327537)	3277.22	2090.47	(0.988019871711731, 0.6823639207702643, 0.0)	3736.95	1514.98	(1.0, 0.6906378508238686, 0.0)
142	2778.42	1023.78	(0.9841177940368653, 0.6796689982311472, 0.0)	1978.37	2127.81	(0.0, 0.5236303132677644, 1.0)	1940.07	2134.32	(0.0, 0.5027546726199237, 1.0)	2979.62	1859.37	(0.7162075221538544, 0.0, 0.34385459979308025)
143	2883.69	1829.54	(0.6669997453689576, 0.0, 0.5724304768995073)	2000.89	2153.82	(0.0, 0.5640174044624855, 1.0)	1937.08	2093.85	(0.0, 0.4596024169539916, 1.0)	2894.52	1765.07	(0.5799021303653717, 0.0, 0.3962326472106363)
144	3078.43	1487.98	(0.5700753211975098, 0.3937155946395748, 0.0)	2516.41	1005.18	(0.0, 0.5027546726199237, 1.0)	2002.52	2119.44	(1.0, 0.9186059128891011, 0.0)	2691.38	928.16	(1.0, 0.6906378508238686, 0.0)
145	2789.84	1249.73	(0.659614759683609, 0.45555491999959036, 0.0)	2872.93	1619.14	(0.368201906979084, 0.25429417370528457, 0.0)	3021.73	1621.98	(0.3693109855055809, 0.2550601453152193, 0.0)	3159.49	1629.48	(0.502444463968277, 0.34700716475340154, 0.0)
146	2717.18	1084.36	(0.9085156798362732, 0.6274553165619097, 0.0)	2564.79	944.075	(1.0, 0.6906378508238686, 0.0)	2834.64	923.938	(1.0, 0.8018035421311696, 0.0)	3711.84	1464.36	(1.0, 0.6906378508238686, 0.0)
147	2727.97	1261.12	(0.6514636754989624, 0.4691036193776077, 0.0)	2641.48	940.859	(1.0, 0.6906378508238686, 0.0)	2753.37	968.006	(1.0, 0.7051272767557525, 0.0)	1907.79	2049.96	(0.0, 0.6213404275194669, 1.0)
148	2694.49	1088.69	(0.901314663887024, 0.6224820223829718, 0.0)	2445.17	1074	(0.0, 0.544049746825638, 1.0)	1954.69	2106.36	(0.8798262298399924, 1.0, 0.0)	3742.6	1466.77	(1.0, 0.6906378508238686, 0.0)
149	2656.32	991.451	(1.0, 0.7051272767557525, 0.0)	2604.9	1010.73	(0.0, 0.5236303132677644, 1.0)	2043.23	2077.92	(1.0, 0.7844841599338546, 0.0)	2998.07	1250.49	(0.778355497121811, 0.5375617677091514, 0.0)
150	2797.65	953.701	(1.0, 0.6906378508238686, 0.0)	2706.13	915.86	(0.0, 0.5027546726199237, 1.0)	1943.76	2149.79	(1.0, 0.6906378508238686, 0.0)	2966.07	1255.54	(0.7437603652477265, 0.5136690601826653, 0.0)
151	2811.28	1086.52	(0.8827479958534241, 0.6096591786752862, 0.0)	2739.64	895.976	(1.0, 0.6906378508238686, 0.0)	2875.48	923.441	(1.0, 0.6906378508238686, 0.0)	1963	2141.03	(0.0, 0.5027546726199237, 1.0)
152	2058.69	2017.17	(0.0, 0.5524831539950722, 0.946768867969513)	2715.52	905.853	(1.0, 0.6906378508238686, 0.0)	2743.39	932.406	(1.0, 0.6906378508238686, 0.0)	3124.59	1832.24	(0.6771914243698121, 0.029283939920600945, 0.0)
153	1940.45	2006.15	(0.0, 0.6396358458880282, 1.0)	2699.39	907.972	(1.0, 0.6906378508238686, 0.0)	2786.7	945.849	(1.0, 0.6906378508238686, 0.0)	3599.43	1539.46	(0.988019871711731, 0.6823639207702643, 0.0)
154	2913.5	1220.39	(0.7208582937717438, 0.4978520227590781, 0.0)	1904.23	2101	(0.0, 0.544049746825638, 1.0)	1943.08	2114.93	(0.0, 0.5640174044624855, 1.0)	1978.37	2127.81	(0.0, 0.5027546726199237, 1.0)
155	2904.53	1232.28	(0.6997001647949219, 0.4832394180350716, 0.0)	2100.26	1603.27	(1.0, 0.6906378508238686, 0.0)	2955.57	915.662	(0.0, 0.9461640596389771, 0.9025601669744138)	2000.89	2153.82	(0.0, 0.4596024169539916, 1.0)
156	2896.88	1004.33	(0.9722812652587891, 0.6714942434346418, 0.0)	3146.14	1735.98	(0.8007956624031067, 0.2167248958468546, 0.0)	3461.94	1918.1	(0.5369521260261536, 0.2020009924733333, 0.0)	3124.43	1830.9	(0.67530055642128, 0.02920217269584004, 0.0)
157	2050.43	1953.04	(0.0, 0.6043785615251407, 0.9191329956054688)	2834.11	1579.59	(0.3346011221408844, 0.23108819987863516, 0.0)	2938	1600.75	(0.3152712734416127, 0.21773827471621962, 0.0)	2516.41	1005.18	(1.0, 0.9186059128891011, 0.0)
158	2692.63	1027.49	(0.9897635459899903, 0.6835681682263381, 0.0)	2145.7	1305.79	(0.0, 0.6026490227562169, 1.0)	1952.29	2048.47	(0.0, 1.0, 0.5018919665706445)	2872.93	1619.14	(0.3693109855055809, 0.2550601453152193, 0.0)
159	2673.3	1013	(1.0, 0.6906378508238686, 0.0)	2046.72	2097.6	(0.0, 0.6026490227562169, 1.0)	1929.44	2054.38	(0.0, 0.5027546726199237, 1.0)	2564.79	944.075	(1.0, 0.8018035421311696, 0.0)
160	2766.61	1211.04	(0.7200971126556397, 0.4973263222689642, 0.0)	1933.35	2152.28	(1.0, 0.6906378508238686, 0.0)	2806.19	957.68	(0.0, 0.5027546726199237, 1.0)	2641.48	940.859	(1.0, 0.7051272767557525, 0.0)
161	2792.12	946.198	(1.0, 0.6906378508238686, 0.0)	3166.8	1570.75	(0.5025453448295594, 0.3470768368946269, 0.0)	2982.08	1474.48	(0.5748531997203827, 0.3970153783941093, 0.0)	2445.17	1074	(0.8798262298399924, 1.0, 0.0)
162	2691.27	1574.42	(0.0, 0.3062812748365104, 0.19659359765282178)	2415.93	1059.88	(0.0, 0.5640174044624855, 1.0)	1942.35	2098.6	(0.8519083472199531, 1.0, 0.0)	2604.9	1010.73	(1.0, 0.7844841599338546, 0.0)
163	1982.79	1806.59	(0.0, 0.8212121656702243, 1.0)	2517.47	999.095	(0.0, 0.5027546726199237, 1.0)	1985.31	2115.87	(1.0, 0.8973191949703556, 0.0)	2706.13	915.86	(1.0, 0.6906378508238686, 0.0)
164	2882.09	1028.73	(0.9383117437362671, 0.6480336060968122, 0.0)	1946.32	2154.11	(1.0, 0.6906378508238686, 0.0)	2853.6	924.128	(0.0, 0.5027546726199237, 1.0)	2739.64	895.976	(1.0, 0.6906378508238686, 0.0)
165	3049.63	1580.74	(0.4389946490526199, 0.3031863209448799, 0.0)	2451.5	1106.07	(0.0, 0.544049746825638, 1.0)	1943.5	2109.1	(0.8519083472199531, 1.0, 0.0)	2715.52	905.853	(1.0, 0.6906378508238686, 0.0)
166	2068.34	1363.86	(0.0, 1.0, 0.6649040874935941)	3630.86	2184.01	(1.0, 0.08945023939529728, 0.0)	3561.09	2122.28	(1.0, 0.06666190221950485, 0.0)	2699.39	907.972	(1.0, 0.6906378508238686, 0.0)
167	2449.57	995.708	(0.9858751527598164, 1.0, 0.0)	1970.36	2076.43	(0.0, 0.6923272049403497, 1.0)	1953.47	1960.07	(0.0, 0.5640174044624855, 1.0)	1904.23	2101	(0.0, 0.5640174044624855, 1.0)
168	2791.82	1728.64	(0.18905579003316988, 0.0, 0.5229300886392594)	2036.59	2178.73	(1.0, 0.0, 0.48010470311594133)	3131.78	2104.6	(0.0, 0.41453353350656386, 1.0)	2100.26	1603.27	(0.0, 0.9461640596389771, 0.9025601669744138)
169	2831.2	1656.21	(0.1777707995006136, 0.0, 0.41783737689256667)	2711.47	917.421	(1.0, 0.6906378508238686, 0.0)	2824.96	945.081	(1.0, 0.6906378508238686, 0.0)	3146.14	1735.98	(0.5369521260261536, 0.2020009924733333, 0.0)
170	2597.2	1869.49	(0.0, 0.11653925237979593, 0.7371127784252167)	3042.09	1822.43	(0.5317397445440293, 0.3672395943695213, 0.0)	3135.8	1576.82	(0.665300327539444, 0.0, 0.1000993448771217)	2834.11	1579.59	(0.3152712734416127, 0.21773827471621962, 0.0)
171	2709.66	1033.93	(0.9817755699157715, 0.6780513695980073, 0.0)	2335.62	1057.19	(1.0, 0.6906378508238686, 0.0)	2903.37	959.881	(0.6949315577280628, 1.0, 0.0)	2145.7	1305.79	(0.0, 1.0, 0.5018919665706445)
172	2842.02	1047.7	(0.9199705600738526, 0.6353664904306363, 0.0)	3264.58	1583.44	(0.5262840569019318, 0.3634716899816168, 0.0)	2968.32	1445.14	(0.6420127928256989, 0.4433983354385703, 0.0)	2046.72	2097.6	(0.0, 0.5027546726199237, 1.0)
173	2013.28	2047.04	(0.0, 0.5611045275685755, 0.9948354840278626)	1936.79	2140.94	(1.0, 0.6906378508238686, 0.0)	2931.41	928.85	(0.0, 0.5236303132677644, 1.0)	1933.35	2152.28	(0.0, 0.5027546726199237, 1.0)
174	2727.88	1984.99	(0.49031788350364486, 0.0, 0.8988513827323914)	2681.9	964.322	(1.0, 0.6906378508238686, 0.0)	2696.18	965.455	(1.0, 0.6906378508238686, 0.0)	3166.8	1570.75	(0.5748531997203827, 0.3970153783941093, 0.0)
175	3258.04	1970.14	(0.875465738773346, 0.0, 0.026989452120259213)	1905.68	2124.93	(0.0, 0.709228217966837, 1.0)	1942.05	1943.24	(0.0, 0.544049746825638, 1.0)	2415.93	1059.88	(0.8519083472199531, 1.0, 0.0)
176	3394.64	2092.54	(1.0, 0.0, 0.05535165387129837)	1972.25	2101.61	(1.0, 0.6906378508238686, 0.0)	2722.56	922.709	(0.0, 0.544049746825638, 1.0)	2517.47	999.095	(1.0, 0.8973191949703556, 0.0)
177	3732.31	1986.06	(0.9856533885002137, 0.31976285838122553, 0.0)	3344.14	1872.08	(0.47349492013454436, 0.12814522114446428, 0.0)	2982.41	1695.69	(0.7311549961566925, 0.18431427210974008, 0.0)	1946.32	2154.11	(0.0, 0.5027546726199237, 1.0)
178	2795.25	930.187	(1.0, 0.6906378508238686, 0.0)	2218.75	1232.28	(1.0, 0.4596045454077812, 0.0)	3737.67	1857.85	(0.0, 1.0, 0.1407368268521778)	2451.5	1106.07	(0.8519083472199531, 1.0, 0.0)
179	3784.34	1973.27	(1.0, 0.35916524163271124, 0.0)	3585.79	1781.41	(0.6446561992168427, 0.44522397194740393, 0.0)	3197.2	1527.59	(0.7811494648456574, 0.38458696610247045, 0.0)	3630.86	2184.01	(1.0, 0.06666190221950485, 0.0)
180	3611.87	2028.33	(0.9531201601028443, 0.22231703261261004, 0.0)	2460.81	1037.64	(0.0, 0.7583266697951094, 1.0)	1980.6	1875.67	(0.9599368775610841, 1.0, 0.0)	1970.36	2076.43	(0.0, 0.5640174044624855, 1.0)
181	3728.4	1929.39	(0.9881100535392762, 0.3717262709526739, 0.0)	2656.53	958.679	(1.0, 0.7051272767557525, 0.0)	2668.2	1014.93	(1.0, 0.7051272767557525, 0.0)	2036.59	2178.73	(0.0, 0.41453353350656386, 1.0)
182	1923.47	2003.31	(0.0, 0.6575528943197311, 1.0)	2970.58	1880.17	(0.7843375384807587, 0.36048509781970717, 0.0)	3591.01	1814.88	(0.7454916119575501, 0.0, 0.4197444083006024)	2711.47	917.421	(1.0, 0.6906378508238686, 0.0)
183	1967.24	2129.58	(0.0, 0.5027546726199237, 1.0)	3104.28	1766.85	(0.48088838731978184, 0.0, 0.5782210409641266)	2834.78	1766.73	(0.5857033610343934, 0.1254050466323006, 0.0)	3042.09	1822.43	(0.665300327539444, 0.0, 0.1000993448771217)
184	1953.83	2133.58	(0.0, 0.5027546726199237, 1.0)	3805.93	1624.54	(1.0, 0.0, 0.6437580750192922)	3063.09	2145.93	(1.0, 0.6906378508238686, 0.0)	2335.62	1057.19	(0.6949315577280628, 1.0, 0.0)
185	2912.55	1066.72	(0.9027554869651795, 0.6234771093370866, 0.0)	2700.42	919.457	(1.0, 0.6906378508238686, 0.0)	2912.65	923.255	(1.0, 0.6906378508238686, 0.0)	3264.58	1583.44	(0.6420127928256989, 0.4433983354385703, 0.0)
186	3693.33	1975.62	(0.9316407918930054, 0.3022402459890608, 0.0)	2724.11	914.667	(1.0, 0.6906378508238686, 0.0)	2819.21	933.368	(1.0, 0.6906378508238686, 0.0)	1936.79	2140.94	(0.0, 0.5236303132677644, 1.0)
187	3755.04	2031.99	(1.0, 0.2887862422334547, 0.0)	1905.93	2041.16	(0.0, 0.6396358458880282, 1.0)	1928.22	2017.82	(0.0, 0.6213404275194669, 1.0)	2681.9	964.322	(1.0, 0.6906378508238686, 0.0)
188	2752.39	1131.38	(0.8374776721000672, 0.578393779572167, 0.0)	2646.79	935.907	(1.0, 0.6906378508238686, 0.0)	2709.61	991.632	(1.0, 0.7051272767557525, 0.0)	1905.68	2124.93	(0.0, 0.544049746825638, 1.0)
189	2810.48	1297.26	(0.5863290011882782, 0.404941001256378, 0.0)	2604.87	949.199	(0.994827675819397, 0.6870656479680126, 0.0)	2744.46	1023.3	(1.0, 0.7513420353322513, 0.0)	1972.25	2101.61	(0.0, 0.544049746825638, 1.0)
190	2818.46	1175.86	(0.7555974900722504, 0.5218442266314084, 0.0)	3346.31	1669.48	(0.8162847638130188, 0.5637571549400926, 0.0)	3051.44	1255.03	(0.6113149106502533, 0.38095132667531256, 0.0)	3344.14	1872.08	(0.7311549961566925, 0.18431427210974008, 0.0)
191	2804.57	914.84	(1.0, 0.6906378508238686, 0.0)	1951.63	2155.07	(0.0, 0.5236303132677644, 1.0)	1918.44	2136.75	(0.0, 0.4814145627193538, 1.0)	2218.75	1232.28	(0.0, 1.0, 0.1407368268521778)
192	2798.59	955.871	(1.0, 0.6906378508238686, 0.0)	2570.48	968.336	(1.0, 0.7051272767557525, 0.0)	2663.32	993.14	(1.0, 0.8018035421311696, 0.0)	3585.79	1781.41	(0.7811494648456574, 0.38458696610247045, 0.0)
193	1960.34	2124.54	(0.0, 0.5236303132677644, 1.0)	3516.56	1732.44	(0.3875643119215965, 0.2544628288660418, 0.0)	2997.46	1636.21	(0.6974069952964783, 0.3774388378434003, 0.0)	2460.81	1037.64	(0.9599368775610841, 1.0, 0.0)
194	3551.01	2031.63	(0.9559940576553345, 0.16680323043382844, 0.0)	2771.95	1568.01	(0.0, 0.2501248274363942, 0.4975087076425552)	2705.33	1708.08	(0.1155463355783147, 0.3, 0.0)	2656.53	958.679	(1.0, 0.7051272767557525, 0.0)
195	2746.08	1012.27	(1.0, 0.6906378508238686, 0.0)	1985.91	2105.15	(1.0, 0.6906378508238686, 0.0)	2945.03	973.389	(0.0, 0.5236303132677644, 1.0)	2970.58	1880.17	(0.7454916119575501, 0.0, 0.4197444083006024)
196	3779.44	1981.2	(1.0, 0.3418763603974543, 0.0)	2725.52	982.559	(0.9828368902206421, 0.6787843575723987, 0.0)	2772.22	1026.38	(1.0, 0.6906378508238686, 0.0)	3104.28	1766.85	(0.5857033610343934, 0.1254050466323006, 0.0)
197	2023.36	1906.37	(0.0, 0.6824785978180434, 0.962283480167389)	3075.46	1805.5	(0.5887361347675324, 0.0, 0.5651983492272027)	2861.91	1775.76	(0.6424621224403382, 0.012288747752734754, 0.0)	3805.93	1624.54	(1.0, 0.6906378508238686, 0.0)
198	2072.99	1917.66	(0.0, 0.6162841803209791, 0.8901631712913514)	2988.41	1709.74	(0.3714641585946083, 0.25654720814987697, 0.0)	2853.33	1625.2	(0.5013758569955826, 0.09750114161021685, 0.0)	2700.42	919.457	(1.0, 0.6906378508238686, 0.0)
199	2807.21	951.682	(1.0, 0.6906378508238686, 0.0)	1998.15	1450.8	(1.0, 0.6906378508238686, 0.0)	3061.41	971.678	(0.0, 1.0, 0.7956078007314615)	2724.11	914.667	(1.0, 0.6906378508238686, 0.0)
200	2820.65	939.67	(1.0, 0.6906378508238686, 0.0)	2529.73	993.581	(0.0, 0.5236303132677644, 1.0)	1975.72	2108.52	(1.0, 0.8768559934831637, 0.0)	1905.93	2041.16	(0.0, 0.6213404275194669, 1.0)
201	2847.3	1172.08	(0.7480564594268799, 0.5166361054334928, 0.0)	1953.97	2165.69	(0.0, 0.34322643995255575, 1.0)	2149.51	2148.66	(0.0, 0.4814145627193538, 1.0)	2646.79	935.907	(1.0, 0.7051272767557525, 0.0)
202	2018.26	1869.65	(0.0, 0.7322790603493676, 0.9656512022018433)							2604.87	949.199	(1.0, 0.7513420353322513, 0.0)
203	2810.69	1922.32	(0.6226555165035704, 0.0, 0.8048719048500061)							3346.31	1669.48	(0.6113149106502533, 0.38095132667531256, 0.0)
204	3639.02	1878.56	(0.8563822984695435, 0.3510255064509017, 0.0)							3389.12	1809.76	(0.6496494889259339, 0.2554413744879227, 0.0)
205	2976.18	1513.72	(0.45227243304252623, 0.31235646114337234, 0.0)							1951.63	2155.07	(0.0, 0.4814145627193538, 1.0)
206	3002.28	1489.35	(0.5033924013376236, 0.34766184618088275, 0.0)							2570.48	968.336	(1.0, 0.8018035421311696, 0.0)
207	2945.88	1006.14	(1.0, 0.6906378508238686, 0.0)							3516.56	1732.44	(0.6974069952964783, 0.3774388378434003, 0.0)
208	2708.33	1124.13	(0.8506697297096253, 0.5875047138875769, 0.0)							2771.95	1568.01	(0.1155463355783147, 0.3, 0.0)
209	2043.09	2110.58	(0.0, 0.4814145627193538, 1.0)							1985.91	2105.15	(0.0, 0.5236303132677644, 1.0)
210	2642.27	1096.35	(0.9032190322875977, 0.7085610237804052, 0.0)							2725.52	982.559	(1.0, 0.6906378508238686, 0.0)
211	3118.39	1535.97	(0.5558446526527405, 0.3838873563000285, 0.0)							3075.46	1805.5	(0.6424621224403382, 0.012288747752734754, 0.0)
212	3696.97	2031.3	(0.9628052592277527, 0.2605706790428402, 0.0)							2988.41	1709.74	(0.5013758569955826, 0.09750114161021685, 0.0)
213	3689.9	2019.99	(0.9448071599006653, 0.2556997283306461, 0.0)							1998.15	1450.8	(0.0, 1.0, 0.7956078007314615)
214	2534.17	1056.8	(1.0, 0.9186059128891011, 0.0)							2529.73	993.581	(1.0, 0.8768559934831637, 0.0)
215	3051.34	1337.37	(0.7238921701908112, 0.499947332648808, 0.0)							1953.97	2165.69	(0.0, 0.4814145627193538, 1.0)
216	3026.37	1321.37	(0.7201009571552277, 0.49732897742589716, 0.0)							2142.01	1553.33	(0.0, 0.9411857008934021, 0.837639089077439)
217	2893.88	1095.98	(0.8523612499237061, 0.5886729417728548, 0.0)							1960.47	2090.49	(0.0, 0.544049746825638, 1.0)
218	3661.65	1851.34	(0.889611291885376, 0.39419238165972287, 0.0)							2574.79	965.586	(1.0, 0.8018035421311696, 0.0)
219	2904.75	1507.32	(0.398570242524147, 0.275267695699225, 0.0)							2983.24	1827.59	(0.6707557618618012, 0.0, 0.26505841615453807)
220	2850.64	1508.25	(0.34767045006155967, 0.24011437242548272, 0.0)							2761.88	966.079	(1.0, 0.6906378508238686, 0.0)
221	2791.81	1479.45	(0.3283783059567213, 0.2467244247564797, 0.0)							2639.41	926.858	(1.0, 0.7051272767557525, 0.0)
222	1937.79	2103.73	(0.0, 0.544049746825638, 1.0)							3151.09	1836.55	(0.6819868564605713, 0.06100388757484435, 0.0)
223	2544.76	1031.29	(1.0, 0.8768559934831637, 0.0)							2757.13	939.234	(1.0, 0.6906378508238686, 0.0)
224	2076.46	2033.27	(0.0, 0.527956361292301, 0.9704192757606507)							1990.31	1780.5	(0.0, 0.8521649153176325, 1.0)
225	2679.08	1074.96	(0.918987262248993, 0.648002985602857, 0.0)							3440.51	1848.79	(0.7074633121490479, 0.254096231454291, 0.0)
226	1974.08	2122.66	(0.0, 0.5027546726199237, 1.0)							3053.14	1759.92	(0.5762426137924195, 0.0766504371103726, 0.0)
227	1966.35	2129.82	(0.0, 0.5027546726199237, 1.0)							3663.24	1864.41	(0.8955967903137207, 0.3820659640731708, 0.0)
228	2859.94	942.316	(1.0, 0.6906378508238686, 0.0)							2720.14	925.393	(1.0, 0.6906378508238686, 0.0)
229	2928.84	1459.38	(0.4750469207763672, 0.3280853844054868, 0.0)							2053.15	1333.76	(0.0, 1.0, 0.6173662221023752)
230	3049.45	1373.23	(0.679285752773285, 0.4691404523906153, 0.0)							3018.24	1697	(0.4844227910041809, 0.16561270068208603, 0.0)
231	2128.88	1221.15	(0.0, 1.0, 0.3037330477069231)							3384.08	1168.64	(1.0, 0.6906378508238686, 0.0)
232	2870.47	1406.18	(0.48122386932373046, 0.3323514188748874, 0.0)							1980.52	1728.88	(0.0, 0.8987849745564453, 1.0)
233	2999.42	1407.48	(0.5971261739730835, 0.4123979374634499, 0.0)							1977.41	2089.63	(0.0, 0.544049746825638, 1.0)
234	3553.57	2058.07	(0.9944434046745301, 0.15317730529990864, 0.0)							2731.22	941.666	(1.0, 0.6906378508238686, 0.0)
235	3679.78	1957.51	(0.9156590580940247, 0.3130421861461463, 0.0)							2766.77	931.267	(1.0, 0.6906378508238686, 0.0)
236	3807.09	1925.97	(1.0, 0.40989346355970435, 0.0)							3686.63	1510.27	(1.0, 0.6906378508238686, 0.0)
237	1957.32	2124.14	(0.0, 0.5236303132677644, 1.0)							2595.14	979.273	(1.0, 0.7844841599338546, 0.0)
238	1955.09	2110.85	(0.0, 0.544049746825638, 1.0)							2004.52	2115.24	(0.0, 0.5027546726199237, 1.0)
239	2876.93	931.065	(1.0, 0.6906378508238686, 0.0)							2779.14	930.183	(1.0, 0.6906378508238686, 0.0)
240	2940.29	926.617	(1.0, 0.6906378508238686, 0.0)							1925.29	2134.65	(0.0, 0.5236303132677644, 1.0)
241	3769.31	1847.64	(1.0, 0.4759754062122161, 0.0)							2697.14	1060.52	(0.9456121802330018, 0.653075563868993, 0.0)
242	3037.72	1090.88	(0.9812496185302735, 0.6776881276634891, 0.0)							2518.09	1010.17	(1.0, 0.9186059128891011, 0.0)
243	3726.42	2011.6	(0.9793967485427857, 0.3004442849109662, 0.0)							2416.12	1065.06	(0.8519083472199531, 1.0, 0.0)
244	2815.16	1045.27	(0.9367703080177308, 0.646969032244979, 0.0)							3208.02	1884.24	(0.7544879794120789, 0.0502956039093598, 0.0)
245	2310.13	2133.66	(0.0, 0.1862950987922245, 1.0)							3119.61	1822.4	(0.6638387620449067, 0.04425275464495472, 0.0)
246	2682.35	1172.66	(0.7793992638587952, 0.5855954292441256, 0.0)							1960.95	2088.68	(0.0, 0.5640174044624855, 1.0)
247	2742.56	983.224	(1.0, 0.6906378508238686, 0.0)							2684.14	951.282	(1.0, 0.6906378508238686, 0.0)
248	2961.3	924.018	(1.0, 0.6906378508238686, 0.0)							2658.69	980.577	(1.0, 0.7051272767557525, 0.0)
249	2986.84	1238.25	(0.7774258136749268, 0.5369196931314488, 0.0)							3691.65	1876.52	(0.9362040638923645, 0.39938922527285964, 0.0)
250	2925.91	1403.82	(0.5337398976087571, 0.3686209757834637, 0.0)							2683.01	924.915	(1.0, 0.6906378508238686, 0.0)
251	2865.13	973.32	(1.0, 0.6906378508238686, 0.0)							2560.46	989.114	(1.0, 0.838087383579253, 0.0)
252	2778.16	993.637	(1.0, 0.6906378508238686, 0.0)							2973.61	1998.7	(0.9162732243537903, 0.0, 0.6440026022590627)
253	2716.72	1019.57	(1.0, 0.6906378508238686, 0.0)							2667.6	1059.43	(0.9456506252288819, 0.680940699605089, 0.0)
254	2718.15	1070.43	(0.9287718415260315, 0.6414449885372652, 0.0)							2082.96	2183.29	(0.0, 0.36749965778566995, 1.0)
255	2781.1	1658.55	(0.0, 0.2538870602723624, 0.4212851107120514)							3785.4	1750.01	(1.0, 0.573818795583769, 0.0)
256	2709.25	1153.84	(0.8075113773345948, 0.5693982984492297, 0.0)							2000.49	2116.03	(0.0, 0.5027546726199237, 1.0)
257	3615.75	1917.79	(0.8242053270339966, 0.2960259054391332, 0.0)							2792.53	887.179	(1.0, 0.6906378508238686, 0.0)
258	3646.82	2051.58	(0.983460533618927, 0.21056890276623597, 0.0)							1940.6	2032.76	(0.0, 0.6213404275194669, 1.0)
259	2547.95	977.752	(1.0, 0.838087383579253, 0.0)							3350.9	1581.47	(0.7161686599254609, 0.49461318411833033, 0.0)
260	2798.79	939.086	(1.0, 0.6906378508238686, 0.0)							1916.2	2085.16	(0.0, 0.5835459663771525, 1.0)
261	2791.97	1000.18	(1.0, 0.6906378508238686, 0.0)							2735.89	913.567	(1.0, 0.6906378508238686, 0.0)
262	2772.01	953.104	(1.0, 0.6906378508238686, 0.0)							3145.12	1715.64	(0.5076088190078736, 0.21654840091415598, 0.0)
263	3674.84	1888.77	(0.9074167490005494, 0.3719441941399221, 0.0)							3713.13	1522.9	(1.0, 0.6906378508238686, 0.0)
264	1925.1	2068.67	(0.0, 0.5835459663771525, 1.0)							3409.33	1816.04	(0.6602212369441987, 0.2595981727161337, 0.0)
265	2809.23	1118.44	(0.8394969582557679, 0.5797883750229385, 0.0)							2768.03	939.993	(1.0, 0.6906378508238686, 0.0)
266	2135.89	2168.38	(0.0, 0.34322643995255575, 1.0)							3694.64	1841.97	(0.9403399109840394, 0.43218449731661285, 0.0)
267	2761.68	932.893	(1.0, 0.6906378508238686, 0.0)							2779.72	916.447	(1.0, 0.6906378508238686, 0.0)
268	2859.67	973.698	(1.0, 0.6906378508238686, 0.0)							2693.93	962.888	(1.0, 0.6906378508238686, 0.0)
269	2873.9	936.817	(1.0, 0.6906378508238686, 0.0)							3764.95	1502.22	(1.0, 0.6906378508238686, 0.0)
270	2659.43	1004.92	(1.0, 0.7051272767557525, 0.0)							2987.22	940.142	(1.0, 0.6906378508238686, 0.0)
271	3388.7	2087.6	(1.0, 0.0, 0.05535165387129837)							3103.81	1590.58	(0.49248805940151213, 0.3401308949014781, 0.0)
272	3179.79	1435.8	(0.720699417591095, 0.49774229685512766, 0.0)							3796.13	1547.31	(1.0, 0.6906378508238686, 0.0)
273	2741.28	1006.27	(1.0, 0.6906378508238686, 0.0)							2791.09	906.802	(1.0, 0.6906378508238686, 0.0)
274	3054.51	1551.7	(0.4766556054353714, 0.3291964029210348, 0.0)							3619.59	2017.75	(0.9407162547111512, 0.21942379883693247, 0.0)
275	2821.87	907.868	(1.0, 0.6906378508238686, 0.0)							2710.41	946.573	(1.0, 0.6906378508238686, 0.0)
276	2502.13	1063.63	(1.0, 0.9885121578598228, 0.0)							2687.45	1004.58	(1.0, 0.6906378508238686, 0.0)
277	1889.18	2080.69	(0.0, 0.6026490227562169, 1.0)							3762.12	1488.33	(1.0, 0.6906378508238686, 0.0)
278	3661.43	2019.15	(0.9379414200782776, 0.25384160544389955, 0.0)							2515.85	997.573	(1.0, 0.8973191949703556, 0.0)
279	3752.3	2010.39	(1.0, 0.30676463379931374, 0.0)							2718.13	920.24	(1.0, 0.6906378508238686, 0.0)
280	2789.45	919.746	(1.0, 0.6906378508238686, 0.0)							3585.65	1919.67	(0.7992255568504334, 0.27323632451265484, 0.0)
281	3690.65	1987.87	(0.9255070567131043, 0.28391283333127615, 0.0)							3438.99	1856.18	(0.7181650578975678, 0.24552365615864752, 0.0)
282	3704.58	2017.85	(0.9476465463638306, 0.273667285089922, 0.0)							3472.41	1813.12	(0.6532902300357819, 0.2786968022415216, 0.0)
283	3106.74	1327.71	(0.7821237325668335, 0.5401642537383001, 0.0)							2616.31	1012.3	(1.0, 0.7676712282685858, 0.0)
284	2839.64	922.409	(1.0, 0.6906378508238686, 0.0)							2444.75	1066.65	(0.907040154756432, 1.0, 0.0)
285	3012.79	1535.12	(0.4577843725681305, 0.3161632152112068, 0.0)							2700.24	955.699	(1.0, 0.6906378508238686, 0.0)
286	3239.42	2042.58	(0.981107521057129, 0.0, 0.1927574380493616)							2010.2	1452.77	(0.0, 1.0, 0.7956078007314615)
287	2933.37	1301.37	(0.6572023808956147, 0.4538888398980768, 0.0)							2776.11	914.268	(1.0, 0.6906378508238686, 0.0)
288	2735.4	961.357	(1.0, 0.6906378508238686, 0.0)							2687.15	936.29	(1.0, 0.6906378508238686, 0.0)
289	2714.2	1067.39	(0.9331894397735596, 0.6444959490967412, 0.0)							2888.27	1656.93	(0.4241317316889763, 0.06533037018186502, 0.0)
290	2885.33	1742.02	(0.5398646920919419, 0.0, 0.368876065256681)							2588.88	970.144	(1.0, 0.7844841599338546, 0.0)
291	3009.18	989.865	(1.0, 0.6906378508238686, 0.0)							2657.64	979.273	(1.0, 0.7051272767557525, 0.0)
292	3023.15	1517.88	(0.48692918121814727, 0.3362917232199273, 0.0)							3295.33	1342.22	(0.9394836902618409, 0.6488429967265149, 0.0)
293	2713.33	1150.07	(0.8130237936973572, 0.5615050055478111, 0.0)							2698.68	955.688	(1.0, 0.6906378508238686, 0.0)
294	2979.93	1678.36	(0.44819754660129546, 0.16861158537095527, 0.0)							3770.59	1487.15	(1.0, 0.6906378508238686, 0.0)
295	2690.15	1094.89	(0.8918692350387574, 0.6288813249251152, 0.0)							2067.72	1371.7	(0.0, 1.0, 0.686579824071059)
296	2764.82	1237.19	(0.6826481997966767, 0.4714626855763597, 0.0)							2364.1	2200.32	(0.02526671493589916, 0.0, 1.0)
297	2660.36	1125.56	(0.8546088814735413, 0.6560586497300357, 0.0)							3870.23	1690.12	(1.0, 0.6397471197389766, 0.0)
298	2770.31	949.362	(1.0, 0.6906378508238686, 0.0)							2669.84	933.933	(1.0, 0.6906378508238686, 0.0)
299	2975.11	1630.91	(0.37899699360132216, 0.26174966912968034, 0.0)							2364.78	1136.32	(0.619831234104125, 1.0, 0.0)
300	3137.75	1533.36	(0.5788882553577424, 0.39980214054745006, 0.0)							1910	2063.57	(0.0, 0.6026490227562169, 1.0)
301	3301.55	2073.98	(1.0, 0.0, 0.15045738102569484)							3414.56	1819.17	(0.6649155199527741, 0.26144395898147554, 0.0)
302	3344.04	2095.47	(1.0, 0.0, 0.1271171985732833)							2009.69	2177.86	(0.0, 0.43731107433894056, 1.0)
303	1927.27	2136.13	(0.0, 0.5236303132677644, 1.0)							1937.54	2106.43	(0.0, 0.544049746825638, 1.0)
304	2747.8	944.119	(1.0, 0.6906378508238686, 0.0)							2878.48	951.746	(1.0, 0.6906378508238686, 0.0)
305	2479.54	920.783	(1.0, 0.8973191949703556, 0.0)							3790.81	1492.39	(1.0, 0.6906378508238686, 0.0)
306	2724.46	994.725	(1.0, 0.6906378508238686, 0.0)							2604.83	990.631	(1.0, 0.7676712282685858, 0.0)
307	3158.88	1366.98	(0.7787906408309937, 0.5378622944252609, 0.0)							2786.75	896.246	(1.0, 0.6906378508238686, 0.0)
308	1927.29	2141.5	(0.0, 0.5236303132677644, 1.0)							2757.03	982.734	(1.0, 0.6906378508238686, 0.0)
309	3581.51	2045.68	(0.9770952939987183, 0.190012951955293, 0.0)							1932.25	2062.9	(0.0, 0.6026490227562169, 1.0)
310	3160.54	2101.08	(1.0, 0.0, 0.4165786460744343)							3262.68	1605.25	(0.6133718669414521, 0.42361782794026837, 0.0)
311	3545.4	2047.79	(0.9801650524139405, 0.15097796493210178, 0.0)							2678.89	946.455	(1.0, 0.6906378508238686, 0.0)
312	3584.49	2044.18	(0.9752712726593018, 0.1896582396961503, 0.0)							2554.62	1019.61	(1.0, 0.8571345409566662, 0.0)
313	3709.38	2008.74	(0.9545637845993042, 0.275664888326578, 0.0)							3800.29	1743.38	(1.0, 0.573818795583769, 0.0)
314	3104.42	1412.75	(0.6798274695873261, 0.4695145825268198, 0.0)							3366	1770.52	(0.5902000546455384, 0.26152137154571997, 0.0)
315	2775.99	978.341	(1.0, 0.6906378508238686, 0.0)							2820.67	942.113	(1.0, 0.6906378508238686, 0.0)
316	2900.99	940.455	(1.0, 0.6906378508238686, 0.0)							1920.5	2126.53	(0.0, 0.544049746825638, 1.0)
317	2874.69	976.266	(1.0, 0.6906378508238686, 0.0)							2628.89	951.316	(1.0, 0.7354803494268686, 0.0)
318	2902.19	1096.93	(0.8580457448959351, 0.592598869163494, 0.0)							2674.24	993.28	(1.0, 0.6906378508238686, 0.0)
319	2687.69	983.543	(1.0, 0.6906378508238686, 0.0)							2762.35	911.278	(1.0, 0.6906378508238686, 0.0)
320	2920.73	1073.34	(0.9015157103538514, 0.6226208726827371, 0.0)							3675.84	2009.12	(0.9290405988693238, 0.26829414342979035, 0.0)
321	2795.04	1823.11	(0.41076474165733534, 0.0, 0.6603125512599946)							1906.78	2149.83	(0.0, 0.5236303132677644, 1.0)
322	2038.55	1912.06	(0.0, 0.6668287700003274, 0.9402174830436707)							3784.17	1641.66	(1.0, 0.6734062317880349, 0.0)
323	3632.01	1959.74	(0.8522986054420472, 0.2614550695860954, 0.0)							2643.13	945.494	(1.0, 0.7051272767557525, 0.0)
324	2642.99	1010.21	(1.0, 0.7354803494268686, 0.0)							2449.76	1045.45	(0.933698828982287, 1.0, 0.0)
325	3805.92	2166.77	(1.0, 0.1944671652011275, 0.0)							2505.59	1066.26	(1.0, 0.9885121578598228, 0.0)
326	2900.82	911.575	(1.0, 0.6906378508238686, 0.0)							3258.44	1491.27	(0.7471341669559479, 0.5159991353435374, 0.0)
327	1987.1	1967.46	(0.0, 0.6575528943197311, 1.0)							2996.35	1548.86	(0.4355457603931427, 0.3008043878933677, 0.0)
328	2032.28	1885.13	(0.0, 0.7034264831341015, 0.9477602124214173)							1949.92	2106.85	(0.0, 0.544049746825638, 1.0)
329	1949.31	2100.27	(0.0, 0.544049746825638, 1.0)							1942.97	2045.54	(0.0, 0.6026490227562169, 1.0)
330	2066.9	1363.99	(0.0, 1.0, 0.6649040874935941)							3372.17	1917.53	(0.8013024806976319, 0.15582702188989966, 0.0)
331	2130.81	2036.13	(0.0, 0.49073309023689593, 0.976088571548462)							3314.18	1578.13	(0.6838433027267456, 0.4722880688954958, 0.0)
332	2089.82	1925.45	(0.0, 0.584303002963406, 0.8654914379119873)							1997.87	2092.44	(0.0, 0.5236303132677644, 1.0)
333	2675.31	1174.94	(0.7796725809574128, 0.5985322078709154, 0.0)							2692.71	940.242	(1.0, 0.6906378508238686, 0.0)
334	2594.09	1276.11	(0.6576758927139332, 0.7250791370868683, 0.0)							1962.64	2107.72	(0.0, 0.544049746825638, 1.0)
335	2892.48	941.96	(1.0, 0.6906378508238686, 0.0)							3902.73	2134.68	(1.0, 0.2706369502508107, 0.0)
336	1938.9	2029.4	(0.0, 0.6213404275194669, 1.0)							2955.64	1483.71	(0.47733916640281676, 0.32966849599849835, 0.0)
337	2963.97	1549.16	(0.4003904938697815, 0.27652483017653323, 0.0)
338	2912.95	1198.56	(0.747915256023407, 0.5165385850183893, 0.0)
339	3636.09	2011.05	(0.926087486743927, 0.23345411291228454, 0.0)
340	2063.46	1360.66	(0.0, 1.0, 0.6649040874935941)
341	3674.83	2040.08	(0.9703471541404725, 0.24461137563071533, 0.0)
342	2840	1407.2	(0.4521415114402771, 0.31226604172936856, 0.0)
343	3011.17	961.041	(1.0, 0.6906378508238686, 0.0)
344	3130.03	2119.96	(1.0, 0.0, 0.5010355490809486)
345	2432.88	1599.93	(0.0, 0.568571823835373, 0.524012216463321)
346	3340.29	2079.58	(1.0, 0.0, 0.10348994267319611)
347	2747.55	952.627	(1.0, 0.6906378508238686, 0.0)
348	3651.47	1973.96	(0.8719354152679444, 0.2674789483613235, 0.0)
349	1920.22	2011.76	(0.0, 0.6575528943197311, 1.0)
350	2991.24	1320.89	(0.6866339921951294, 0.4742154246722572, 0.0)
351	2899.29	1273.25	(0.6536176085472107, 0.4514130604276823, 0.0)
352	2958.04	1324.61	(0.652413147687912, 0.4505812141684148, 0.0)
353	2679.95	932.436	(1.0, 0.6906378508238686, 0.0)
354	2814.87	1060.49	(0.9164360642433167, 0.632925433826489, 0.0)
355	2877.61	1021.38	(0.9491501331329346, 0.6555190080561187, 0.0)
356	1951.16	1905.16	(0.0, 0.7421987902793772, 1.0)
357	2080.36	1903.79	(0.0, 0.6088360536742882, 0.8794050693511963)
358	3470.99	1975.4	(0.8818954110145569, 0.17149970058388408, 0.0)
359	3013.91	1383.31	(0.6379261493682862, 0.44057594478405937, 0.0)
360	2754.64	939.464	(1.0, 0.6906378508238686, 0.0)
361	3706.39	1990.45	(0.9486403346061707, 0.2910093048527204, 0.0)
362	2753.05	964.732	(1.0, 0.6906378508238686, 0.0)
363	3756.53	1972.68	(1.0, 0.3418763603974543, 0.0)
364	3609.72	1936.94	(0.8203052163124085, 0.2661210764082189, 0.0)
365	3102.25	1545.2	(0.5294975221157074, 0.36569103069055603, 0.0)
366	2909.56	1072.31	(0.8936142206192017, 0.6171638047940918, 0.0)
367	3747.26	1954.63	(1.0, 0.35916524163271124, 0.0)
368	3703.12	1909.9	(0.9504867672920227, 0.3737302197698448, 0.0)
369	2845.44	1076.04	(0.8785038471221924, 0.6067280089169714, 0.0)
370	3015.53	1062.12	(0.993377435207367, 0.6860640569085428, 0.0)
371	3105.03	1456.14	(0.6303496837615967, 0.43534335086061443, 0.0)
372	2851.19	1177.08	(0.7392872750759125, 0.5105797747998624, 0.0)
373	1969.16	2069.27	(0.0, 0.5640174044624855, 1.0)
374	2928.8	907.466	(1.0, 0.6906378508238686, 0.0)
375	1910.24	2112.22	(0.0, 0.5640174044624855, 1.0)
376	2858.33	1043.63	(0.9215932965278626, 0.6364872136476873, 0.0)
377	3034.16	1488.21	(0.53157998919487, 0.36712926127852036, 0.0)
378	2691.23	988.324	(1.0, 0.6906378508238686, 0.0)
379	3673.44	1846.22	(0.9065732836723328, 0.40170834734179367, 0.0)
380	2747.89	997.283	(1.0, 0.6906378508238686, 0.0)
381	2849.55	938.236	(1.0, 0.6906378508238686, 0.0)
382	2095.92	2117.02	(0.0, 0.43731107433894056, 1.0)
383	2681.92	1026.55	(0.9892480254173279, 0.6832121302059792, 0.0)
384	2957.23	1201.13	(0.7869344532489777, 0.5434867195311301, 0.0)
385	2917.62	1276.39	(0.6690568804740906, 0.4620760060095479, 0.0)
386	3073.83	1274.17	(0.8168775916099549, 0.5641665842556771, 0.0)
387	2912.25	1209.74	(0.7333842098712922, 0.5065028945336703, 0.0)
388	2874.66	1008.67	(0.9676625609397889, 0.6683043914101766, 0.0)
389	2894.63	998.819	(0.9805673241615296, 0.6772169093470305, 0.0)
390	3016.29	1429.85	(0.5840107679367066, 0.4033399416258041, 0.0)
391	2711.92	976.009	(1.0, 0.6906378508238686, 0.0)
392	1968.99	2164.57	(0.0, 0.4814145627193538, 1.0)
393	3728.37	2030.01	(0.981500792503357, 0.28344392561620224, 0.0)
394	3631.72	2017.98	(0.9367051005363465, 0.23613066954935732, 0.0)
395	3780.11	1999.36	(1.0, 0.3244171451262212, 0.0)
396	3744.28	1995.17	(1.0, 0.3244171451262212, 0.0)
397	2967.77	941.945	(1.0, 0.6906378508238686, 0.0)
398	3149.79	2131.38	(1.0, 0.0, 0.48010470311594133)
399	3311.39	2100.85	(1.0, 0.0, 0.17353933573492952)
400	1978.41	2103.53	(0.0, 0.5236303132677644, 1.0)
401	2850.32	920.876	(1.0, 0.6906378508238686, 0.0)
402	2753.19	958.141	(1.0, 0.6906378508238686, 0.0)
403	2732.14	946.363	(1.0, 0.6906378508238686, 0.0)
404	2840.07	1712.85	(0.42540075718617837, 0.0, 0.4996752619743347)
405	2855.65	1630.76	(0.37932937145233153, 0.24267487281902547, 0.0)
406	2957.79	1578.32	(0.3607425272464752, 0.2491424437182765, 0.0)
407	2942.25	1948.56	(0.8401042699813843, 0.0, 0.6393715374902412)
408	3586.76	2016.32	(0.9350826621055603, 0.21810975298683927, 0.0)
409	2968.51	969.335	(1.0, 0.6906378508238686, 0.0)
410	2429.98	1111.02	(0.7932217473051857, 1.0, 0.0)
411	2873.29	1313.43	(0.5855716347694397, 0.40441793534058523, 0.0)
412	2918.93	1310.52	(0.6334934711456299, 0.4375145694229703, 0.0)
413	2823.62	948.174	(1.0, 0.6906378508238686, 0.0)
414	2729.12	989.426	(1.0, 0.6906378508238686, 0.0)
415	3397.43	2085.35	(1.0, 0.0, 0.03082867886763374)
416	2992.37	1468	(0.5190658748149872, 0.358486540218234, 0.0)
417	2964.55	1350.22	(0.6290078043937684, 0.43441659817795253, 0.0)
418	1944.64	2032.19	(0.0, 0.6213404275194669, 1.0)
419	2986.7	1261.24	(0.7512144327163697, 0.5188171213191052, 0.0)
420	3170.66	2067.35	(1.0, 0.0, 0.35196693167282245)
421	2957.05	1809.38	(0.637554007768631, 0.0, 0.2926691016662253)
422	1949.44	2044.16	(0.0, 0.6026490227562169, 1.0)
423	2849.73	963.956	(1.0, 0.6906378508238686, 0.0)
424	2563.09	1014.99	(1.0, 0.838087383579253, 0.0)
425	2898.64	1021.41	(0.9473193168640137, 0.6542545770428978, 0.0)
426	2002.67	2038.26	(0.0, 0.5835459663771525, 1.0)
427	3826.39	1959.81	(1.0, 0.3761992600127899, 0.0)
428	3834.96	1982.74	(1.0, 0.35916524163271124, 0.0)
429	2746.61	996.512	(1.0, 0.6906378508238686, 0.0)
430	3622.71	2044.79	(0.9765187978744507, 0.2090826065407751, 0.0)
431	2931.43	1650.56	(0.4069953665137291, 0.19371978490286199, 0.0)
432	3035.74	1962.71	(0.8635699033737183, 0.0, 0.4326792207066327)
433	2827.24	1597.11	(0.3320899449288845, 0.2911950585863861, 0.0)
434	2851.17	921.477	(1.0, 0.6906378508238686, 0.0)
435	3059.81	1411.18	(0.6444479107856751, 0.4450801200729509, 0.0)
436	2986.18	1263.27	(0.7484040439128876, 0.5168761604358889, 0.0)
437	2693.18	954.475	(1.0, 0.6906378508238686, 0.0)
438	2603.95	1079.5	(0.9454979181289673, 0.7749858076423319, 0.0)
439	3388.48	2089.25	(1.0, 0.0, 0.05535165387129837)
440	2561.45	1230.9	(0.7310708886471994, 0.8059961676597596, 0.0)
441	2898.38	1050.25	(0.9091146469116211, 0.6278689858955422, 0.0)
442	3024.51	1599.79	(0.394780370593071, 0.27265026669384895, 0.0)
443	3715.14	1998.06	(0.9622267365455628, 0.2951771324683083, 0.0)
444	1974.2	2060.93	(0.0, 0.5835459663771525, 1.0)
445	2646.69	999.984	(1.0, 0.7200764018321, 0.0)
446	3705.95	2021	(0.9499168276786805, 0.2743229110996503, 0.0)
447	2004.2	2027.31	(0.0, 0.6026490227562169, 1.0)
448	3771.98	1935.16	(1.0, 0.3931987615510083, 0.0)
449	3798.87	1938.89	(1.0, 0.3931987615510083, 0.0)
450	3446.68	2067.07	(1.0, 0.04324322321100316, 0.0)
451	2902.36	1262.69	(0.6675142824649811, 0.46101062943585136, 0.0)
452	3534.75	2091.49	(1.0, 0.08945023939529728, 0.0)
453	2897.01	1408.6	(0.5015131711959839, 0.34636397871465724, 0.0)
454	3627.11	2066.76	(1.0, 0.1944671652011275, 0.0)
455	3736.68	2049.2	(0.9947858929634095, 0.26922582022414654, 0.0)
456	2288.55	1103.89	(0.48804375374022513, 1.0, 0.0)
457	3645.96	1922.49	(0.8682455897331238, 0.3118436370330333, 0.0)
458	3678.05	2021.49	(0.943930733203888, 0.2554625348823119, 0.0)
459	2177.49	1341.81	(0.0, 1.0, 0.563431136908191)
460	2975.19	1519.27	(0.44498355984687804, 0.30732248942460216, 0.0)
461	3320.36	2076.58	(1.0, 0.0, 0.1271171985732833)
462	3032.86	2055.08	(0.9978141069412232, 0.0, 0.622431410044913)
463	2063.89	1322.42	(0.0, 1.0, 0.5912625399726408)
464	2813.81	970.388	(1.0, 0.6906378508238686, 0.0)
465	3624.07	1921.59	(0.836414921283722, 0.30041116730807316, 0.0)
466	2914.45	1621.01	(0.3640512630343437, 0.251427581891754, 0.0)
467	2808.44	952.354	(1.0, 0.6906378508238686, 0.0)
468	2890.15	959.23	(1.0, 0.6906378508238686, 0.0)
469	2824.37	1081.98	(0.8823153257369996, 0.609360360315963, 0.0)
470	2751.64	1051.16	(0.9533153653144837, 0.6583956750581662, 0.0)
471	3732.62	1913.03	(0.9935645937919617, 0.39066836779992997, 0.0)
472	3189.52	2111.82	(1.0, 0.0, 0.3736278226525318)
473	3720.44	1812.98	(0.9714506149291993, 0.47827882054277393, 0.0)
474	3147.81	2094.05	(1.0, 0.0, 0.4378740130897327)
475	3007.62	1312.57	(0.7117330014705658, 0.49154975049605293, 0.0)
476	2966.24	1194.1	(0.8034804940223694, 0.5549140415705095, 0.0)
477	3296.39	2105.18	(1.0, 0.0, 0.19646922881772255)
478	2816.2	946.345	(1.0, 0.6906378508238686, 0.0)
479	2850.5	914.912	(1.0, 0.6906378508238686, 0.0)
480	3553.47	2032.39	(0.957170832157135, 0.1670085557565338, 0.0)
481	2879.24	1061.09	(0.8914005041122437, 0.6156349283833931, 0.0)
482	1925.74	2155.29	(0.0, 0.5027546726199237, 1.0)
483	2822.74	935.561	(1.0, 0.6906378508238686, 0.0)
484	2652.49	1240.74	(0.7087893068790436, 0.6215061518536668, 0.0)
485	2920.11	1234.22	(0.7146717488765717, 0.49357936068865105, 0.0)
486	2893.39	1121.26	(0.8229045152664185, 0.5683290058568566, 0.0)
487	2632.82	1010.51	(1.0, 0.7513420353322513, 0.0)
488	2873.49	922.308	(1.0, 0.6906378508238686, 0.0)
489	1981.28	2092.18	(0.0, 0.544049746825638, 1.0)
490	2626.33	1257.67	(0.7141453802585602, 0.68848495991283, 0.0)
491	3648.34	2060.91	(0.9968521475791932, 0.21343618351771235, 0.0)
492	1923.6	2134.69	(0.0, 0.5236303132677644, 1.0)
493	3625.95	1925.57	(0.8392014384269715, 0.28690313340972134, 0.0)
494	3632.89	1826.93	(0.8460556149482727, 0.3888510062980016, 0.0)
495	2046.8	2036.68	(0.0, 0.5502516438323692, 0.975593376159668)
496	3277.22	2090.47	(1.0, 0.0, 0.2191900016327537)
497	3732.02	1934.05	(0.9933577656745911, 0.37370045637473953, 0.0)
498	2663.78	1021.53	(0.9960563659667969, 0.7023465128293986, 0.0)
499	1940.07	2134.32	(0.0, 0.5236303132677644, 1.0)
500	3645.53	2000.24	(0.9090419292449952, 0.24602033538097873, 0.0)
501	3690.94	2026.38	(0.954213547706604, 0.2582454444393218, 0.0)
502	1937.08	2093.85	(0.0, 0.5640174044624855, 1.0)
503	2662.52	983.968	(1.0, 0.7051272767557525, 0.0)
504	3662.5	2026.22	(0.9483263969421387, 0.23906024097985343, 0.0)
505	2714.41	1264.22	(0.6471246659755707, 0.48621196364778857, 0.0)
506	2704.4	1247.41	(0.6714342117309571, 0.5154407260210535, 0.0)
507	2616.14	1000.31	(1.0, 0.7676712282685858, 0.0)
508	3639.89	2052.86	(0.9858547925949097, 0.21108153796437218, 0.0)
509	2666.36	1059.47	(0.9429978013038636, 0.6790304636984676, 0.0)
510	3002.1	1273.9	(0.7495136141777039, 0.5176424716589197, 0.0)
511	2899.59	1078.12	(0.8782952308654786, 0.6065839306337877, 0.0)
512	3666.6	2040.67	(0.9699193120002747, 0.2262354657300485, 0.0)
513	2631.26	1114.36	(0.8827287435531617, 0.7077750333219218, 0.0)
514	3128.85	1263.19	(0.8761409997940064, 0.6050961371164081, 0.0)
515	2630.12	1094.95	(0.9103390455245972, 0.7299130712419301, 0.0)
516	2612.57	994.667	(1.0, 0.7676712282685858, 0.0)
517	2002.52	2119.44	(0.0, 0.5027546726199237, 1.0)
518	3021.73	1621.98	(0.368201906979084, 0.25429417370528457, 0.0)
519	2834.64	923.938	(1.0, 0.6906378508238686, 0.0)
520	2671.05	1093.03	(0.8945297479629517, 0.6579090516045204, 0.0)
521	2564.33	1148.39	(0.8934831500053406, 0.8613788280636887, 0.0)
522	2924.28	1599.13	(0.3322536937892437, 0.229466977006895, 0.0)
523	2753.37	968.006	(1.0, 0.6906378508238686, 0.0)
524	2911.46	1336	(0.5981178760528565, 0.41308284445648186, 0.0)
525	1992.78	2004.67	(0.0, 0.6213404275194669, 1.0)
526	3631.45	2012.01	(0.9281004548072815, 0.23396155489835807, 0.0)
527	2008.13	2032.66	(0.0, 0.5827254160783427, 0.9985938549041748)
528	1954.69	2106.36	(0.0, 0.544049746825638, 1.0)
529	2633.7	1239.77	(0.7267419874668122, 0.6675894868317906, 0.0)
530	2043.23	2077.92	(0.0, 0.5236303132677644, 1.0)
531	1943.76	2149.79	(0.0, 0.5027546726199237, 1.0)
532	2875.48	923.441	(1.0, 0.6906378508238686, 0.0)
533	2783.51	1046.39	(0.9504870057106019, 0.6564423028599842, 0.0)
534	2949.14	1216.69	(0.7628550112247467, 0.5268565454424773, 0.0)
535	3220.26	2110.31	(1.0, 0.0, 0.33017538860444606)
536	3065.69	1311.54	(0.7665516912937165, 0.5294096126204939, 0.0)
537	2968.41	961.75	(1.0, 0.6906378508238686, 0.0)
538	2743.39	932.406	(1.0, 0.6906378508238686, 0.0)
539	2786.7	945.849	(1.0, 0.6906378508238686, 0.0)
540	3350.86	2093.8	(1.0, 0.0, 0.10348994267319611)
541	2950.19	1597.31	(0.3317934863269329, 0.2291491403141916, 0.0)
542	1943.08	2114.93	(0.0, 0.544049746825638, 1.0)
543	2955.57	915.662	(1.0, 0.6906378508238686, 0.0)
544	2697.38	1124.56	(0.8495229363441468, 0.5990217946458987, 0.0)
545	3623.95	1941.82	(0.8360847115516663, 0.27124021520527175, 0.0)
546	3683.52	1966.93	(0.9194790005683899, 0.2982947523679082, 0.0)
547	3748.05	2024.73	(1.0, 0.2887862422334547, 0.0)
548	2703.83	1179.48	(0.770113605260849, 0.5545406338781783, 0.0)
549	3554.73	2099.5	(1.0, 0.1115295501254473, 0.0)
550	3793.61	1847.65	(1.0, 0.4759754062122161, 0.0)
551	2804.98	1316.03	(0.5609343230724335, 0.3874024753400871, 0.0)
552	3785.38	1942.12	(1.0, 0.3931987615510083, 0.0)
553	3461.94	1918.1	(0.8007956624031067, 0.2167248958468546, 0.0)
554	2245.03	1476.76	(0.0, 0.8949820876121521, 0.6822230706472442)
555	2938	1600.75	(0.3346011221408844, 0.23108819987863516, 0.0)
556	2471.85	946.317	(1.0, 0.9186059128891011, 0.0)
557	1952.29	2048.47	(0.0, 0.6026490227562169, 1.0)
558	1929.44	2054.38	(0.0, 0.6026490227562169, 1.0)
559	2806.19	957.68	(1.0, 0.6906378508238686, 0.0)
560	2982.08	1474.48	(0.5025453448295594, 0.3470768368946269, 0.0)
561	1942.35	2098.6	(0.0, 0.5640174044624855, 1.0)
562	3659.32	1910.13	(0.8869845151901246, 0.3336829182573281, 0.0)
563	2923.35	1095.46	(0.8796265006065369, 0.6075033559066191, 0.0)
564	2767.86	1828.02	(0.32514941841886275, 0.0, 0.6683235943317414)
565	2875.99	1385.65	(0.5095955312252045, 0.3519459624748229, 0.0)
566	2938.88	1435.79	(0.5108956873416901, 0.352843899500848, 0.0)
567	2690.23	1080.87	(0.9121827363967896, 0.6432049288190786, 0.0)
568	2626.91	1019.18	(1.0, 0.7513420353322513, 0.0)
569	2707.78	1895.18	(0.27751338900078354, 0.0, 0.7676046371459961)
570	2835.59	1575.22	(0.3, 0.2071913552471606, 0.0)
571	3670.76	1888.04	(0.901591169834137, 0.36955632731816007, 0.0)
572	1985.31	2115.87	(0.0, 0.5027546726199237, 1.0)
573	3656.22	1952.95	(0.8820879340171814, 0.2861644493041406, 0.0)
574	3659.85	1972.56	(0.8842851400375367, 0.2712674071577898, 0.0)
575	2853.6	924.128	(1.0, 0.6906378508238686, 0.0)
576	3622.96	1890.71	(0.8320341587066651, 0.3271548007715958, 0.0)
577	1943.5	2109.1	(0.0, 0.544049746825638, 1.0)
578	3703.25	1992.95	(0.9444290280342102, 0.2897174249343563, 0.0)
579	3561.09	2122.28	(1.0, 0.08945023939529728, 0.0)
580	2785.21	1211.97	(0.714853721857071, 0.49370503811681105, 0.0)
581	1953.47	1960.07	(0.0, 0.6923272049403497, 1.0)
582	1925.07	2000.93	(0.0, 0.6575528943197311, 1.0)
583	2685.64	947.637	(1.0, 0.6906378508238686, 0.0)
584	3131.78	2104.6	(1.0, 0.0, 0.48010470311594133)
585	2713.26	1330.03	(0.5522571980953217, 0.4526625415941059, 0.0)
586	2984.43	1129.48	(0.8865955352783204, 0.6123164350346566, 0.0)
587	3724	2022.28	(0.9757230162620545, 0.28177538332701074, 0.0)
588	2611.89	1164.01	(0.831900703907013, 0.729457118203727, 0.0)
589	2748.59	1078.84	(0.9139743328094483, 0.6312252689196967, 0.0)
590	2647.51	1041.22	(0.9764767169952393, 0.71817943702286, 0.0)
591	2010.9	2035.79	(0.0, 0.5804885476584761, 0.9947606205940247)
592	1953.34	2062.35	(0.0, 0.5835459663771525, 1.0)
593	2758.65	1115.56	(0.8592071413993836, 0.5934009735485901, 0.0)
594	2987.3	1152.9	(0.8661053061485291, 0.5981651072255689, 0.0)
595	1962.35	1891.36	(0.0, 0.7421987902793772, 1.0)
596	3718.34	2074.39	(1.0, 0.23325184160265944, 0.0)
597	3848.82	1897.24	(1.0, 0.4431063153709536, 0.0)
598	3844.86	1895.78	(1.0, 0.4431063153709536, 0.0)
599	1940.29	2003.66	(0.0, 0.6575528943197311, 1.0)
600	2824.96	945.081	(1.0, 0.6906378508238686, 0.0)
601	2737.3	1137.06	(0.8310971736907959, 0.5739871658636028, 0.0)
602	2960.01	1350.11	(0.6245820701122284, 0.43136001856543227, 0.0)
603	2575.3	1076.98	(0.9639098525047303, 0.845210131346245, 0.0)
604	3135.8	1576.82	(0.5317397445440293, 0.3672395943695213, 0.0)
605	3567.2	2078.89	(1.0, 0.13301764790686665, 0.0)
606	2570.64	1471.28	(0.0, 0.5052015662193299, 0.153446411414108)
607	3686.59	2006.07	(0.9240214109420777, 0.26684467100921744, 0.0)
608	2865.45	977.79	(1.0, 0.6906378508238686, 0.0)
609	2903.37	959.881	(1.0, 0.6906378508238686, 0.0)
610	3783.22	1967.57	(1.0, 0.35916524163271124, 0.0)
611	2847.16	928.458	(1.0, 0.6906378508238686, 0.0)
612	2968.32	1445.14	(0.5262840569019318, 0.3634716899816168, 0.0)
613	3672.58	1951.99	(0.9059067249298096, 0.30970809397858107, 0.0)
614	2247.83	2150.71	(0.0, 0.24084745847539413, 1.0)
615	2931.41	928.85	(1.0, 0.6906378508238686, 0.0)
616	2846.28	1209.1	(0.6976512849330903, 0.4818243840506999, 0.0)
617	3059.18	1356.69	(0.7071450531482697, 0.4883811397270513, 0.0)
618	1949.26	2107.24	(0.0, 0.544049746825638, 1.0)
619	2696.18	965.455	(1.0, 0.6906378508238686, 0.0)
620	1942.05	1943.24	(0.0, 0.709228217966837, 1.0)
621	3544.14	1940.46	(0.8246876478195191, 0.23815844683014564, 0.0)
622	3620.28	1922.21	(0.8309205055236817, 0.2840720782080491, 0.0)
623	2722.56	922.709	(1.0, 0.6906378508238686, 0.0)
624	2982.41	1695.69	(0.47349492013454436, 0.12814522114446428, 0.0)
625	3681.71	2017.82	(0.9392897963523865, 0.25420652588651493, 0.0)
626	2802.29	1022.8	(0.9740860342979432, 0.6727406852450767, 0.0)
627	1924.79	2010.48	(0.0, 0.6396358458880282, 1.0)
628	2871.72	1403.88	(0.48498750030994414, 0.33495072489050015, 0.0)
629	3737.67	1857.85	(1.0, 0.4596045454077812, 0.0)
630	2789.33	1050.73	(0.9420652270317078, 0.6506259037330786, 0.0)
631	2995.85	972.021	(1.0, 0.6906378508238686, 0.0)
632	2817.69	1207.61	(0.7112926125526429, 0.49124560124025196, 0.0)
633	3197.2	1527.59	(0.6446561992168427, 0.44522397194740393, 0.0)
634	3196.92	1493.66	(0.6805420994758606, 0.4700081329771718, 0.0)
635	1961.84	1998.47	(0.0, 0.6396358458880282, 1.0)
636	2566.4	1153.84	(0.8853371620178223, 0.8535255388482542, 0.0)
637	1980.6	1875.67	(0.0, 0.7583266697951094, 1.0)
638	2750.96	940.146	(1.0, 0.6906378508238686, 0.0)
639	2752.97	981.526	(1.0, 0.6906378508238686, 0.0)
640	3777.34	1895.85	(1.0, 0.42660488314092326, 0.0)
641	2668.2	1014.93	(1.0, 0.7051272767557525, 0.0)
642	3591.01	1814.88	(0.7843375384807587, 0.36048509781970717, 0.0)
643	2492.79	1181.18	(0.7604229202633492, 0.9238257884979248, 0.0)
644	2834.78	1766.73	(0.48088838731978184, 0.0, 0.5782210409641266)
645	3063.09	2145.93	(1.0, 0.0, 0.6437580750192922)
646	3562.18	2094.06	(1.0, 0.1115295501254473, 0.0)
647	3190.73	2104.43	(1.0, 0.0, 0.3736278226525318)
648	3512.84	2026.79	(0.9521537303924561, 0.14666329121113394, 0.0)
649	3455.08	2012.3	(0.9380102634429932, 0.1247719189556873, 0.0)
650	3543.14	1991.99	(0.8995349287986756, 0.2098181787282082, 0.0)
651	2006.42	1664.72	(0.0, 0.9792607792392758, 1.0)
652	2941.37	1261.48	(0.7084568321704865, 0.489287103971711, 0.0)
653	2912.65	923.255	(1.0, 0.6906378508238686, 0.0)
654	2819.21	933.368	(1.0, 0.6906378508238686, 0.0)
655	2967.68	2053.18	(0.9915351748466492, 0.0, 0.7737784265395612)
656	1928.22	2017.82	(0.0, 0.6396358458880282, 1.0)
657	2709.61	991.632	(1.0, 0.6906378508238686, 0.0)
658	2744.46	1023.3	(0.994827675819397, 0.6870656479680126, 0.0)
659	3051.44	1255.03	(0.8162847638130188, 0.5637571549400926, 0.0)
660	3706.18	1907.97	(0.954700517654419, 0.3753870611938241, 0.0)
661	2815.96	1703.1	(0.24623212354375779, 0.0, 0.48626894056797026)
662	2995.85	1341.47	(0.6690630793571473, 0.4620802871928196, 0.0)
663	3106.28	1701.06	(0.4836354434490204, 0.2143019193294926, 0.0)
664	1926.82	2090.27	(0.0, 0.5640174044624855, 1.0)
665	1932.17	2012	(0.0, 0.6396358458880282, 1.0)
666	2712.96	1207.73	(0.7292172193527222, 0.5250921114655174, 0.0)
667	2843.93	940.665	(1.0, 0.6906378508238686, 0.0)
668	1918.44	2136.75	(0.0, 0.5236303132677644, 1.0)
669	2663.32	993.14	(1.0, 0.7051272767557525, 0.0)
670	2997.46	1636.21	(0.3875643119215965, 0.2544628288660418, 0.0)
671	3561.17	2083.59	(1.0, 0.13301764790686665, 0.0)
672	2694.55	1701.84	(0.0, 0.2860967021855126, 0.4902727782726288)
673	2705.33	1708.08	(0.0, 0.2501248274363942, 0.4975087076425552)
674	2598.46	1220.92	(0.7806306660175324, 0.7716629041565416, 0.0)
675	2945.03	973.389	(1.0, 0.6906378508238686, 0.0)
676	2969.01	1277.23	(0.7170729219913483, 0.4952377017280964, 0.0)
677	2493.52	1115.3	(0.9309093332074907, 0.9970124244689942, 0.0)
678	2772.22	1026.38	(0.9828368902206421, 0.6787843575723987, 0.0)
679	2861.91	1775.76	(0.5887361347675324, 0.0, 0.5651983492272027)
680	2853.33	1625.2	(0.3714641585946083, 0.25654720814987697, 0.0)
681	3061.41	971.678	(1.0, 0.6906378508238686, 0.0)
682	3707.88	1934.36	(0.9582714915275574, 0.36050102600401956, 0.0)
683	3710	1935.02	(0.9613330245018006, 0.36165277244343463, 0.0)
684	1975.72	2108.52	(0.0, 0.5236303132677644, 1.0)
685	2872.18	922.588	(1.0, 0.6906378508238686, 0.0)
686	2867.59	944.643	(1.0, 0.6906378508238686, 0.0)
687	2754	1871.7	(0.37123450791113183, 0.0, 0.7331285953521729)
688	2149.51	2148.66	(0.0, 0.34322643995255575, 1.0)
689	2502.68	1164.93	(0.8219772751303547, 0.9342495679855347, 0.0)
690	2727.41	1096.64	(0.8904532670974732, 0.6149807306472912, 0.0)
691	2870.97	1111.02	(0.8219706296920777, 0.5676840291308786, 0.0)
692	2759.46	996.721	(1.0, 0.6906378508238686, 0.0)
693	2108.88	1931.42	(0.0, 0.5506714833106957, 0.8374557971954346)
694	2879.49	993.091	(0.9901997327804566, 0.6838694153338636, 0.0)
695	2631.25	1860.15	(0.0, 0.05036933007486382, 0.7246856272220612)
696	3434.99	1793.61	(0.6221076428890229, 0.27565982540466394, 0.0)
697	2986.03	1423.58	(0.5667639553546906, 0.3914286400505986, 0.0)

## Sheet: Fig. 5h
	PF correlation S1 early vs late bins	PF correlation S1 early vs late mean	PF correlation S1 early vs late std	PF correlation S1 vs S2 bins	PF correlation S1 vs S2 mean	PF correlation S1 vs S2 std	PF shift (mm) S1 early vs late bins	PF shift (mm) S1 early vs late mean	PF shift (mm) S1 early vs late std	PF shift (mm) S1 vs S2 bins	PF shift (mm) S1 vs S2 mean	PF shift (mm) S1 vs S2 std	PV correlation S1 early vs late bins	PV correlation S1 early vs late mean	PV correlation S1 early vs late std	PV correlation S1 vs S2 bins	PV correlation S1 vs S2 mean	PV correlation S1 vs S2 std
0	0	0	0	0	0	0	0	0.0607208	0.0348592	0	0.0299634	0.0401129	0	0	0	0	0	0
1	1.66667	0	0	1.66667	0	0	1.66667	0.102128	0.0419309	1.66667	0.0581456	0.0443587	1.66667	0	0	1.66667	0	0
2	3.33333	0	0	3.33333	0	0	3.33333	0.0895029	0.00919198	3.33333	0.0617488	0.0151928	3.33333	0	0	3.33333	0	0
3	5	0	0	5	0	0	5	0.065324	0.00850047	5	0.0529189	0.0196274	5	0	0	5	0	0
4	6.66667	0	0	6.66667	0	0	6.66667	0.0589688	0.0187201	6.66667	0.0638938	0.0295415	6.66667	0	0	6.66667	0	0
5	8.33333	0	0	8.33333	0	0	8.33333	0.0271649	0.00656276	8.33333	0.0512531	0.0432907	8.33333	0	0	8.33333	0	0
6	10	0	0	10	0.00839866	0.0167973	10	0.0186095	0.011283	10	0.0251817	0.0195505	10	0	0	10	0	0
7	11.6667	0.00593354	0.0118671	11.6667	0.0101897	0.0121242	11.6667	0.0180718	0.0121716	11.6667	0.034445	0.0199197	11.6667	0	0	11.6667	0	0
8	13.3333	0.00593354	0.0118671	13.3333	0.0417811	0.0534943	13.3333	0.0302097	0.0269593	13.3333	0.0199211	0.0110805	13.3333	0	0	13.3333	0	0
9	15	0	0	15	0.0398212	0.0328892	15	0.0190502	0.0227973	15	0.0253945	0.0183489	15	0	0	15	0	0
10	16.6667	0.0118671	0.0237342	16.6667	0.0831323	0.0501823	16.6667	0.0139949	0.0152377	16.6667	0.0242341	0.0149465	16.6667	0	0	16.6667	0.00482005	0.0096401
11	18.3333	0.020247	0.0240627	18.3333	0.139582	0.0454989	18.3333	0.00986344	0.00140843	18.3333	0.0169229	0.0122114	18.3333	0	0	18.3333	0.0096401	0.0192802
12	20	0.0902845	0.0997313	20	0.249021	0.03527	20	0.0174525	0.00989593	20	0.0202419	0.0161384	20	0.0139752	0.0279503	20	0.0195838	0.0278396
13	21.6667	0.136446	0.175804	21.6667	0.387797	0.0376539	21.6667	0.00458734	0.00364281	21.6667	0.0101844	0.00687983	21.6667	0.00931677	0.0186335	21.6667	0.13534	0.0586751
14	23.3333	0.202748	0.183686	23.3333	0.487574	0.0677687	23.3333	0.00824679	0.011455	23.3333	0.0118901	0.00656526	23.3333	0.0618159	0.0671194	23.3333	0.355587	0.407995
15	25	0.25345	0.221259	25	0.676151	0.295239	25	0.0146713	0.00732515	25	0.0138473	0.00889377	25	0.154592	0.164195	25	0.714329	0.509307
16	26.6667	0.500823	0.498014	26.6667	0.755504	0.234315	26.6667	0.0104707	0.00179473	26.6667	0.0156739	0.00876909	26.6667	0.279014	0.138364	26.6667	1.14372	0.665872
17	28.3333	0.574016	0.487252	28.3333	1.02257	0.305464	28.3333	0.00984771	0.0092521	28.3333	0.0118744	0.00994961	28.3333	0.631601	0.447245	28.3333	1.65153	0.409286
18	30	0.770126	0.480495	30	1.19627	0.175441	30	0.00843549	0.0123408	30	0.0168532	0.019439	30	0.837454	0.502915	30	1.62752	0.334603
19	31.6667	0.968487	0.385754	31.6667	1.35843	0.417002	31.6667	0.00337276	0.00427706	31.6667	0.0151047	0.0118663	31.6667	1.0356	0.500479	31.6667	1.91426	0.751143
20	33.3333	1.10626	0.170105	33.3333	1.37946	0.339227	33.3333	0.00411194	0.00480923	33.3333	0.00606909	0.0055653	33.3333	1.1214	0.41409	33.3333	1.68423	0.589624
21	35	1.39793	0.361342	35	1.61715	0.173933	35	0.00209244	0.00280941	35	0.0043863	0.00693522	35	1.18948	0.529916	35	1.84195	0.682914
22	36.6667	1.62993	0.386949	36.6667	1.69451	0.268978	36.6667	0.00195715	0.00238775	36.6667	0.00681545	0.0117345	36.6667	1.49867	0.434575	36.6667	1.34514	0.874917
23	38.3333	1.83287	0.544638	38.3333	1.41662	0.501818	38.3333	0.00114504	0.00229008	38.3333	0.00303644	0.00607287	38.3333	1.65441	0.662979	38.3333	1.04882	0.836327
24	40	1.98981	0.315625	40	1.11361	0.490561	40	0	0	40	0	0	40	1.68338	0.408558	40	0.857269	0.98726
25	41.6667	1.6428	0.681348	41.6667	0.626879	0.443331	41.6667	0	0	41.6667	0	0	41.6667	2.24859	0.796343	41.6667	0.50954	0.588928
26	43.3333	1.19312	0.643752	43.3333	0.410751	0.528614	43.3333	0	0	43.3333	0	0	43.3333	2.05494	1.1093	43.3333	0.113445	0.143331
27	45	0.595796	0.624535	45	0.254286	0.451552	45	0	0	45	0	0	45	0.497825	0.615353	45	0.0232919	0.0465839
28	46.6667	0.0711164	0.0510834	46.6667	0.0305188	0.0610376	46.6667	0	0	46.6667	0	0	46.6667	0.0279503	0.0559006	46.6667	0	0
29	48.3333	0	0	48.3333	0	0	48.3333	0	0	48.3333	0	0	48.3333	0	0	48.3333	0	0
30	50			50			50			50			50			50

## Sheet: Fig. 5j
	S1 PC in S1, COM x	S1 PC in S1, COM y	S1 PC in S1, color	S1 PC in S2, COM x	S1 PC in S2, COM y	S1 PC in S2, color	S2 PC in S1, COM x	S2 PC in S1, COM y	S2 PC in S1, color	S2 PC in S2, COM x	S2 PC in S2, COM y	S2 PC in S2, color
0	3944.66	1715.12	(1.0, 0.2520864564676243, 0.0)	3497.32	1808.88	(1.0, 0.2520864564676243, 0.0)	3944.66	1715.12	(0.8707798600196839, 0.0, 0.15111455847917085)	3497.32	1808.88	(0.8707798600196839, 0.0, 0.15111455847917085)
1	3762.47	1835.05	(1.0, 0.019127583282352867, 0.0)	2723.48	1757.19	(1.0, 0.019127583282352867, 0.0)	3762.47	1835.05	(0.01793110702970494, 0.0, 0.7096730649471283)	2723.48	1757.19	(0.01793110702970494, 0.0, 0.7096730649471283)
2	2687.91	795.498	(0.8942115055568437, 0.985856580734253, 0.0)	3529.43	1758.19	(0.9834167838096619, 0.191242274158675, 0.0)	3870.94	1728.51	(0.8358709692955018, 0.0, 0.04626684057351128)	3529.43	1758.19	(0.8358709692955018, 0.0, 0.04626684057351128)
3	3705.1	1754.89	(0.931133258342743, 0.06207111422097288, 0.0)	2891.54	636.923	(0.0, 0.544049746825638, 1.0)	2126.56	1726.07	(1.0, 0.6906378508238686, 0.0)	2891.54	636.923	(1.0, 0.6906378508238686, 0.0)
4	3870.94	1728.51	(0.9834167838096619, 0.191242274158675, 0.0)	2810.28	701.946	(0.0, 0.544049746825638, 1.0)	2066	1754.1	(1.0, 0.7676712282685858, 0.0)	2810.28	701.946	(1.0, 0.7676712282685858, 0.0)
5	2126.56	1726.07	(0.0, 0.544049746825638, 1.0)	3075.4	1987.24	(0.8638942122459412, 0.0963497328477675, 0.0)	3702.49	1709.27	(0.8197042266404059, 0.0, 0.8790774822235108)	3075.4	1987.24	(0.8197042266404059, 0.0, 0.8790774822235108)
6	2066	1754.1	(0.0, 0.544049746825638, 1.0)	2777.45	768.411	(0.907040154756432, 1.0, 0.0)	2661.76	765.6	(0.9962866187095643, 0.8539516735888915, 0.0)	2777.45	768.411	(0.9962866187095643, 0.8539516735888915, 0.0)
7	2526.23	1191.32	(0.0, 0.6750782310962677, 0.5797038809552265)	2779.32	746.256	(0.0, 0.9545429825782776, 0.004224777231589623)	2531.5	929.449	(1.0, 0.838087383579253, 0.0)	2779.32	746.256	(1.0, 0.838087383579253, 0.0)
8	3704.36	1804.54	(1.0, 0.0, 0.005892704101182922)	2770.23	717.923	(0.0, 0.709228217966837, 1.0)	2069.35	1575.77	(1.0, 0.838087383579253, 0.0)	2770.23	717.923	(1.0, 0.838087383579253, 0.0)
9	3702.49	1709.27	(0.8638942122459412, 0.0963497328477675, 0.0)	3546.86	1582.94	(0.9912168860435486, 0.0, 0.2395870984375808)	3469.62	1777.51	(0.6506807684898377, 0.18790765402575674, 0.0)	3546.86	1582.94	(0.6506807684898377, 0.18790765402575674, 0.0)
10	2470.18	869.293	(0.06939223837796593, 1.0, 0.0)	3726.46	1606.44	(1.0, 0.1115295501254473, 0.0)	3863.67	1818.85	(1.0, 0.35916524163271124, 0.0)	3726.46	1606.44	(1.0, 0.35916524163271124, 0.0)
11	2661.76	765.6	(0.907040154756432, 1.0, 0.0)	3282.33	1983.3	(0.9839857697486878, 0.08801776266558599, 0.0)	3787.27	1787.38	(0.924663531780243, 0.0, 0.6498997295271871)	3282.33	1983.3	(0.924663531780243, 0.0, 0.6498997295271871)
12	2531.5	929.449	(0.0, 0.9545429825782776, 0.004224777231589623)	3260.97	1958.75	(0.9443588733673096, 0.0, 0.393399740875732)	3349.99	1768.72	(0.8673701167106629, 0.0, 0.6265222405735204)	3260.97	1958.75	(0.8673701167106629, 0.0, 0.6265222405735204)
13	3705.97	1602.3	(0.7394974112510682, 0.18641728196926324, 0.0)	2766.6	1955.89	(0.7049476087093354, 0.2410049227364363, 0.0)	3681.31	1512.6	(0.3644181781171948, 0.0, 0.9509612202644349)	2766.6	1955.89	(0.3644181781171948, 0.0, 0.9509612202644349)
14	3896.19	1704.24	(1.0, 0.23325184160265944, 0.0)	3604.33	1559.69	(0.8095425844192505, 0.09028792024767095, 0.0)	3648.16	1678.22	(0.7563370943069458, 0.2716499952325369, 0.0)	3604.33	1559.69	(0.7563370943069458, 0.2716499952325369, 0.0)
15	3825.13	1785.76	(0.9791194081306458, 0.10920074710790514, 0.0)	2769.28	738.435	(0.0, 0.8212121656702243, 1.0)	2053.14	1461.44	(1.0, 0.8571345409566662, 0.0)	2769.28	738.435	(1.0, 0.8571345409566662, 0.0)
16	2057.4	1564.7	(0.0, 0.7258426738973789, 1.0)	3248.3	1966.35	(1.0, 0.0, 0.17353933573492952)	3593.48	1844.45	(0.8813800096511841, 0.0, 0.653736404378122)	3248.3	1966.35	(0.8813800096511841, 0.0, 0.653736404378122)
17	3613.85	1785.56	(0.9693477034568787, 0.0, 0.07710561543925669)	3388.26	2010.92	(0.9897831559181214, 0.0, 0.32680203813940073)	3418.56	1790.97	(1.0, 0.0, 0.563043770805705)	2710.05	826.281	(0.9451719259116182, 0.9846188306808472, 0.0)
18	2780.15	1324.42	(0.0, 0.22265963708381314, 0.3)	3422.18	1878.47	(1.0, 0.0, 0.15045738102569484)	3612.39	1846.35	(0.8855753421783448, 0.0, 0.3499473443683477)	3388.26	2010.92	(1.0, 0.0, 0.563043770805705)
19	2069.35	1575.77	(0.0, 0.709228217966837, 1.0)	2729.62	1916.66	(1.0, 0.0, 0.9600198048831778)	3073.62	1807.7	(0.24895862773975078, 0.0, 0.9212006807327271)	3422.18	1878.47	(0.8855753421783448, 0.0, 0.3499473443683477)
20	3469.62	1777.51	(0.9912168860435486, 0.0, 0.2395870984375808)	3512.49	1738.57	(0.0, 0.17791244334917858, 0.7386934638023377)	2567.82	1631.64	(0.7781682491302491, 0.0, 0.023989899057425258)	2729.62	1916.66	(0.24895862773975078, 0.0, 0.9212006807327271)
21	3863.67	1818.85	(1.0, 0.1115295501254473, 0.0)	3315.99	1966.12	(0.0, 0.051733475481211766, 0.744312185049057)	2649.69	1633.45	(0.8947384238243103, 0.0, 0.5759950853669336)	3466.41	1838.39	(0.8618662834167481, 0.0, 0.22757448758258916)
22	3170.13	1597.29	(0.7124897420406342, 0.0, 0.41569322628803296)	3319.64	1831.78	(0.8760450959205628, 0.18757016506085109, 0.0)	3792.89	1670.78	(0.6651960790157319, 0.0, 0.34712499271727915)	3512.49	1738.57	(0.7781682491302491, 0.0, 0.023989899057425258)
23	3787.27	1787.38	(0.9839857697486878, 0.08801776266558599, 0.0)	2727.72	725.311	(1.0, 0.9885121578598228, 0.0)	2689.07	732.542	(1.0, 0.8973191949703556, 0.0)	3315.99	1966.12	(0.8947384238243103, 0.0, 0.5759950853669336)
24	3622.41	1652.93	(0.7797340631484986, 0.08696338928043916, 0.0)	2711.9	748.724	(0.0, 0.6575528943197311, 1.0)	2100.43	1629.05	(1.0, 0.9408153859766207, 0.0)	3319.64	1831.78	(0.6651960790157319, 0.0, 0.34712499271727915)
25	2667.82	792.409	(0.8798262298399924, 1.0, 0.0)	3652.74	1590.94	(1.0, 0.3418763603974543, 0.0)	3968.17	1634.95	(0.866154956817627, 0.2961179041770245, 0.0)	2727.72	725.311	(1.0, 0.8973191949703556, 0.0)
26	3349.99	1768.72	(0.9443588733673096, 0.0, 0.393399740875732)	3701.35	1468.49	(1.0, 0.42660488314092326, 0.0)	3923.64	1515.37	(0.9345808506011963, 0.5057980669833315, 0.0)	2711.9	748.724	(1.0, 0.9408153859766207, 0.0)
27	3681.31	1512.6	(0.7049476087093354, 0.2410049227364363, 0.0)	3270.93	1711.47	(0.4848697075168864, 0.0, 0.7794377684593201)	2903.57	1655.23	(0.3844662934541702, 0.0, 0.17648921245117397)	3618.23	1545.85	(0.7879611134529114, 0.3098253339600383, 0.0)
28	2947.05	1695.72	(0.6110750732220316, 0.0, 0.830833899974823)	2669.66	803.508	(0.0, 0.9792607792392758, 1.0)	2040	1288.21	(0.907040154756432, 1.0, 0.0)	3538.75	1727.15	(0.8006288290023804, 0.015314094604995684, 0.0)
29	2914.98	1110.72	(0.4328569838043453, 0.4390586197376251, 0.0)	3216.1	1806.39	(0.8891363024711609, 0.1551377922912256, 0.0)	3804.61	1721.63	(0.5167538404464722, 0.0, 0.363200417877098)	3395.62	1623.96	(0.41743075400590895, 0.007984441511863376, 0.0)
30	2313.36	1096.63	(0.0, 1.0, 0.779192974806457)	2729.21	728.454	(0.0, 0.1395863454553139, 0.4762123852968216)	2771.5	1444.2	(1.0, 0.8973191949703556, 0.0)	3652.74	1590.94	(0.866154956817627, 0.2961179041770245, 0.0)
31	3648.16	1678.22	(0.8095425844192505, 0.09028792024767095, 0.0)	2822.03	721.476	(1.0, 0.8768559934831637, 0.0)	2755.37	732.317	(0.9905777454376221, 0.7604380345356259, 0.0)	3701.35	1468.49	(0.9345808506011963, 0.5057980669833315, 0.0)
32	3698.5	1792.81	(0.9858533024787903, 0.0, 0.005809341798681495)	3635.19	1564.94	(1.0, 0.35916524163271124, 0.0)	3910.39	1591.25	(0.8245830416679383, 0.3102075300945739, 0.0)	3270.93	1711.47	(0.3844662934541702, 0.0, 0.17648921245117397)
33	2266.54	1160.68	(0.0, 1.0, 0.8743241951634517)	3471.82	1870.02	(0.9442238092422486, 0.04083128094420622, 0.0)	3697.86	1764.43	(0.9267095804214478, 0.0, 0.2856538228493199)	2704.09	769.914	(1.0, 0.9885121578598228, 0.0)
34	2053.14	1461.44	(0.0, 0.8212121656702243, 1.0)	2774.58	1946.22	(0.7466581344604493, 0.0, 0.19715395023411672)	3340.4	1634.7	(0.354100503159666, 0.0, 0.9240369081497193)	2669.66	803.508	(0.907040154756432, 1.0, 0.0)
35	2047	1604.97	(0.0, 0.6923272049403497, 1.0)	2801.17	717.885	(0.8798262298399924, 1.0, 0.0)	2660.86	786.96	(1.0, 0.8018035421311696, 0.0)	3216.1	1806.39	(0.5167538404464722, 0.0, 0.363200417877098)
36	3593.48	1844.45	(1.0, 0.0, 0.17353933573492952)	3262.91	1940.75	(0.8316687793269297, 0.0, 1.0)	2972.1	1853.59	(0.827669906616211, 0.0, 0.5817277636245165)	2729.21	728.454	(1.0, 0.8973191949703556, 0.0)
37	3418.56	1790.97	(0.9897831559181214, 0.0, 0.32680203813940073)	3694.06	1586.29	(1.0, 0.35916524163271124, 0.0)	3953.57	1602.4	(0.951168704032898, 0.3578289626045006, 0.0)	2822.03	721.476	(0.9905777454376221, 0.7604380345356259, 0.0)
38	3612.39	1846.35	(1.0, 0.0, 0.15045738102569484)	2830.3	1974.41	(0.6870425319944669, 0.0, 0.9588184237480164)	2924.81	1781.12	(0.4850854588298804, 0.0, 0.9579659581184388)	3587.95	1535.85	(0.7198418557643891, 0.28304092619913734, 0.0)
39	3073.62	1807.7	(1.0, 0.0, 0.9600198048831778)	3579.89	1689.35	(0.05613597781201207, 0.0, 1.0)	2430.23	1954.63	(0.8525026917457581, 0.11339790289029333, 0.0)	3635.19	1564.94	(0.8245830416679383, 0.3102075300945739, 0.0)
40	2785.9	977.396	(0.5646740891177658, 0.6860136270523072, 0.0)	3647.04	1699.41	(0.9202329397201539, 0.14174642950211996, 0.0)	3810.23	1744.25	(0.9912556290626526, 0.17295572058145478, 0.0)	3471.82	1870.02	(0.9267095804214478, 0.0, 0.2856538228493199)
41	2567.82	1631.64	(0.0, 0.17791244334917858, 0.7386934638023377)	3149.82	2054.05	(1.0, 0.0, 0.1271171985732833)	3670.77	1872.89	(1.0, 0.0, 0.9390093602937224)	2774.58	1946.22	(0.354100503159666, 0.0, 0.9240369081497193)
42	2094.64	1617.58	(0.0, 0.6575528943197311, 1.0)	3349.22	1990.38	(0.9870668530464173, 0.17222485686376032, 0.0)	3874.46	1761.61	(0.9786811351776123, 0.0, 0.5908179158152891)	2801.17	717.885	(1.0, 0.8018035421311696, 0.0)
43	2649.69	1633.45	(0.0, 0.051733475481211766, 0.744312185049057)	3491.23	1788.43	(0.9330674290657044, 0.0, 0.07421974396583132)	3577.42	1747.64	(0.830538022518158, 0.0, 0.12496057571034162)	3262.91	1940.75	(0.827669906616211, 0.0, 0.5817277636245165)
44	2895.57	1158.29	(0.16766757980623684, 0.3826021134853363, 0.0)	2884.42	635.561	(0.0, 0.9381971240043641, 0.7310366080078229)	2364.54	1111.67	(1.0, 0.6906378508238686, 0.0)	3694.06	1586.29	(0.951168704032898, 0.3578289626045006, 0.0)
45	2581.52	845.807	(0.5348328231073154, 1.0, 0.0)	3360.88	1872.38	(0.9254635453224183, 0.14255211644968807, 0.0)	3820.3	1748.54	(0.7939927160739899, 0.0, 0.38119963722692285)	2830.3	1974.41	(0.4850854588298804, 0.0, 0.9579659581184388)
46	3792.89	1670.78	(0.8760450959205628, 0.18757016506085109, 0.0)	2794.91	840.042	(0.6949315577280628, 1.0, 0.0)	2613.04	825.492	(0.8591623187065125, 0.7709428401705919, 0.0)	3579.89	1689.35	(0.8525026917457581, 0.11339790289029333, 0.0)
47	3363.85	1728.7	(0.8860692858695984, 0.0, 0.3118670877970515)	3405.2	2044.05	(1.0, 0.08945023939529728, 0.0)	3915.33	1866.47	(1.0, 0.0, 0.563043770805705)	3647.04	1699.41	(0.9912556290626526, 0.17295572058145478, 0.0)
48	3295.45	1729.59	(0.8783195495605469, 0.0, 0.4216853465826937)	3527.83	1750.96	(0.8922424197196961, 0.13743495998313152, 0.0)	3787.75	1724.99	(0.8204913020133973, 0.0, 0.025294662863457714)	3149.82	2054.05	(1.0, 0.0, 0.9390093602937224)
49	2689.07	732.542	(1.0, 0.9885121578598228, 0.0)	3514.46	1743.75	(1.0, 0.1744814511116618, 0.0)	3893.63	1768.67	(0.790180641412735, 0.0, 0.043737805359278244)	3349.22	1990.38	(0.9786811351776123, 0.0, 0.5908179158152891)
50	2100.43	1629.05	(0.0, 0.6575528943197311, 1.0)	2647.3	1753.92	(0.0, 0.2739377721751096, 0.4057668626308441)	2632.52	1402.4	(0.0, 0.1302117432097391, 0.8235915184020997)	3491.23	1788.43	(0.830538022518158, 0.0, 0.12496057571034162)
51	3234.87	1682.11	(0.8165579915046692, 0.0, 0.4429904598093235)	3170.58	1790.06	(0.9774052977561951, 0.0, 0.6292125529971863)	3230.36	1791.61	(0.45929795801639556, 0.0, 0.3673101001014592)	2884.42	635.561	(1.0, 0.6906378508238686, 0.0)
52	2653.62	1023.65	(0.0, 0.7339112043380738, 0.10328833408980077)	3504.57	1756.7	(1.0, 0.3244171451262212, 0.0)	3936.08	1628.31	(0.799649316072464, 0.0, 0.06360715812444369)	3360.88	1872.38	(0.7939927160739899, 0.0, 0.38119963722692285)
53	3817.27	1798.27	(0.9987417340278626, 0.08933768720286664, 0.0)	3426.84	1946.36	(0.0, 0.006717177845205313, 1.0)	2436.92	1919.44	(1.0, 0.0, 0.4590498971068113)	2455.3	1066	(0.0, 0.984185802936554, 0.4604279341714378)
54	2157.79	1871.34	(0.0, 0.36749965778566995, 1.0)	3618.14	1531.77	(0.909524667263031, 0.0, 0.47462508192625513)	3279.7	1750.65	(0.7869020283222199, 0.3225459978711513, 0.0)	2794.91	840.042	(0.8591623187065125, 0.7709428401705919, 0.0)
55	3968.17	1634.95	(1.0, 0.3418763603974543, 0.0)	2904.69	2001.67	(0.8600947141647339, 0.0, 0.005068283649564281)	3563.68	1692.69	(0.6200702769529711, 0.0, 0.9673339009284974)	3405.2	2044.05	(1.0, 0.0, 0.563043770805705)
56	3923.64	1515.37	(1.0, 0.42660488314092326, 0.0)	3409.09	1926.83	(0.16960101443329823, 0.0, 1.0)	2530.29	1939.97	(0.9564772129058838, 0.0, 0.4390707661694556)	3527.83	1750.96	(0.8204913020133973, 0.0, 0.025294662863457714)
57	3745.32	1863.28	(1.0, 0.0, 0.03082867886763374)	3252.28	2037.18	(1.0, 0.0, 0.7028499634628647)	3256.26	1933.23	(1.0, 0.0, 0.7803842427065018)	3514.46	1743.75	(0.790180641412735, 0.0, 0.043737805359278244)
58	2903.57	1655.23	(0.4848697075168864, 0.0, 0.7794377684593201)	2843.6	784.707	(0.0, 0.8258081555366517, 0.25082522790238)	2574.82	1009.91	(0.852081048488617, 0.654118105077641, 0.0)	3619.34	1601.89	(0.7984119534492493, 0.24492455052085368, 0.0)
59	2040	1288.21	(0.0, 0.9792607792392758, 1.0)	3294.31	2007.32	(1.0, 0.0, 0.7028499634628647)	3232.41	1873.48	(0.9775872707366944, 0.0, 0.6870971775190472)	2647.3	1753.92	(0.0, 0.1302117432097391, 0.8235915184020997)
60	3804.61	1721.63	(0.8891363024711609, 0.1551377922912256, 0.0)	3524.12	1844.68	(1.0, 0.21411017073698613, 0.0)	3939.37	1743.26	(0.9670081615447998, 0.0, 0.1899873477591505)	2798.89	834.043	(0.8631005764007569, 0.7568149133957769, 0.0)
61	3104.59	966.175	(0.7669420123100281, 0.5296791830883308, 0.0)	2555.71	935.183	(0.0, 0.5640174044624855, 1.0)	2054.7	1737.94	(0.3648022913597063, 0.9471584439277649, 0.0)	3170.58	1790.06	(0.45929795801639556, 0.0, 0.3673101001014592)
62	2703.01	884.464	(0.6881242590170169, 0.8675055384635926, 0.0)	2896.78	820.51	(0.48804375374022513, 1.0, 0.0)	2562.42	847.479	(0.7606283605098725, 0.5363398044695191, 0.0)	3504.57	1756.7	(0.799649316072464, 0.0, 0.06360715812444369)
63	2852.24	1601.83	(0.2988032629075543, 0.0, 0.7023154079914093)	2750.93	1902.89	(0.6706321186525851, 0.0, 0.8668885707855225)	2956.22	1718.45	(0.25489455926378907, 0.0, 0.867466676235199)	3426.84	1946.36	(1.0, 0.0, 0.4590498971068113)
64	2902.8	1537.56	(0.3072196686260159, 0.0, 0.6067095577716828)	3027.13	1814.96	(0.7667803734441242, 0.0, 0.8602197647094727)	3005.42	1700.62	(0.4069139093528113, 0.0, 0.5010234296321869)	3618.14	1531.77	(0.7869020283222199, 0.3225459978711513, 0.0)
65	2758.65	1455.93	(0.0, 0.14451271287423229, 0.49301916658878325)	2835.64	1933.65	(0.8683404803276062, 0.5997088031168237, 0.0)	3413.79	1111.72	(0.4214078308306881, 0.0, 0.8661765336990357)	3148.46	1920.82	(0.7268052279949189, 0.0, 0.6674774585657748)
66	2771.5	1444.2	(0.0, 0.1395863454553139, 0.4762123852968216)	3555.21	1596.12	(1.0, 0.0, 0.8582169346749327)	3124.6	1823.92	(0.6845276534557343, 0.18525847649360375, 0.0)	2693.27	819.667	(0.933698828982287, 1.0, 0.0)
67	2737.45	1516.39	(0.0, 0.09170072166476803, 0.5800086438655854)	2754.44	847.065	(0.3693890069910334, 0.9590672135353089, 0.0)	2584.73	886.89	(0.8993360877037049, 0.8670214600655531, 0.0)	2904.69	2001.67	(0.6200702769529711, 0.0, 0.9673339009284974)
68	2229.52	1276.64	(0.0, 0.9586664961882196, 0.9789695620536805)	2590.23	1761.62	(0.0, 0.3017228277049267, 0.3978797525167465)	2635.23	1361.36	(0.0, 0.2448163558819721, 0.9160313487052918)	3409.09	1926.83	(0.9564772129058838, 0.0, 0.4390707661694556)
69	3876.14	1859.86	(1.0, 0.06666190221950485, 0.0)	2609.68	1795.79	(1.0, 0.0, 0.8980589504119898)	3106.83	1834.25	(0.0, 0.15004378952952682, 0.949029552936554)	3252.28	2037.18	(1.0, 0.0, 0.7803842427065018)
70	2500.01	842.749	(0.2691219075947142, 1.0, 0.0)	2707.28	752.908	(1.0, 0.7354803494268686, 0.0)	2815.62	660.734	(1.0, 0.9640683521099866, 0.0)	2843.6	784.707	(0.852081048488617, 0.654118105077641, 0.0)
71	2706.48	728.661	(1.0, 0.9640683521099866, 0.0)	2798.06	710.625	(0.0, 0.39126582469045523, 1.0)	2062.82	1912.26	(1.0, 0.8018035421311696, 0.0)	3294.31	2007.32	(0.9775872707366944, 0.0, 0.6870971775190472)
72	2755.37	732.317	(1.0, 0.8768559934831637, 0.0)	3206.88	2050.07	(1.0, 0.1115295501254473, 0.0)	3904.23	1836.09	(1.0, 0.0, 0.8582169346749327)	3524.12	1844.68	(0.9670081615447998, 0.0, 0.1899873477591505)
73	3910.39	1591.25	(1.0, 0.35916524163271124, 0.0)	2904.29	628.167	(0.0, 0.9188098788261414, 0.6673620632268562)	2396.74	1083.78	(1.0, 0.6906378508238686, 0.0)	2555.71	935.183	(0.3648022913597063, 0.9471584439277649, 0.0)
74	3697.86	1764.43	(0.9442238092422486, 0.04083128094420622, 0.0)	3589.23	1560.27	(0.856713342666626, 0.0, 0.12889884582738922)	3453.98	1687.44	(0.7225090742111206, 0.25950014622086365, 0.0)	2896.78	820.51	(0.7606283605098725, 0.5363398044695191, 0.0)
75	3422.06	1277.11	(0.6837998509407044, 0.43745898511725717, 0.0)	2383.26	1094.75	(0.0, 0.9708865761756897, 0.1366394959643418)	2509.66	935.508	(0.0, 1.0, 0.5912625399726408)	2750.93	1902.89	(0.25489455926378907, 0.0, 0.867466676235199)
76	2922.9	1607.24	(0.45283304769025723, 0.0, 0.7064372777938843)	2744.79	723.886	(0.5348328231073154, 1.0, 0.0)	2530.31	803.706	(1.0, 0.8768559934831637, 0.0)	3027.13	1814.96	(0.4069139093528113, 0.0, 0.5010234296321869)
77	3174.56	1773.73	(0.9677735447883606, 0.0, 0.717816141158679)	3277.65	2001.38	(0.9990209221839905, 0.13288741327866327, 0.0)	3861.86	1800.82	(0.9650462746620179, 0.0, 0.6970760723822196)	3180.78	1801.81	(0.49061771035194396, 0.0, 0.3828703303513996)
78	3186.15	1698.44	(0.8558838844299317, 0.0, 0.5679491002101494)	2858.65	732.556	(0.0, 0.9184211298777796, 0.9378718614578248)	2259.23	1281.56	(0.9544689536094666, 0.6872905697755542, 0.0)	2835.64	1933.65	(0.4214078308306881, 0.0, 0.8661765336990357)
79	3310.26	1550.74	(0.6196017146110535, 0.0, 0.09322365125940911)	3521.42	1753.85	(0.8397894978523255, 0.14652769021360754, 0.0)	3760.58	1691.15	(0.8176295042037964, 0.0, 0.045257145311649837)	2891.77	1935.97	(0.4933665166442502, 0.0, 0.8448058843612671)
80	3340.4	1634.7	(0.7466581344604493, 0.0, 0.19715395023411672)	3197	1809.48	(0.9975399255752564, 0.0, 0.5411748766238292)	3301.49	1810.48	(0.5156787961721421, 0.0, 0.3924635983185815)	3555.21	1596.12	(0.6845276534557343, 0.18525847649360375, 0.0)
81	2632.52	934.259	(0.33330068083686015, 0.8653688907623291, 0.0)	3209.15	1805.22	(0.5027368838028485, 0.0, 0.8608510375022889)	2876.76	1709.56	(0.5115990966558457, 0.0, 0.36954029904529345)	2754.44	847.065	(0.8993360877037049, 0.8670214600655531, 0.0)
82	2660.86	786.96	(0.8798262298399924, 1.0, 0.0)	3472.91	1796.17	(0.9366288661956788, 0.21847040793835296, 0.0)	3834.06	1672.47	(0.8102969408035279, 0.0, 0.1591984150730289)	2590.23	1761.62	(0.0, 0.2448163558819721, 0.9160313487052918)
83	2972.1	1853.59	(0.8316687793269297, 0.0, 1.0)	3525.35	1539.84	(0.9502508521080018, 0.0, 0.09834140620981285)	3573.13	1758.52	(0.5799988090991974, 0.19828788188969151, 0.0)	2609.68	1795.79	(0.0, 0.15004378952952682, 0.949029552936554)
84	2142.21	1319.53	(0.0, 0.946464717355938, 1.0)	3570.05	1741.14	(0.9765732765197754, 0.2090942709728271, 0.0)	3862.18	1702.7	(0.8761654376983643, 0.037888217592156645, 0.0)	2707.28	752.908	(1.0, 0.9640683521099866, 0.0)
85	3845.23	1660.26	(0.952834177017212, 0.24019659128551402, 0.0)	3614.18	1585.4	(0.9416492462158204, 0.14504525184139302, 0.0)	3843.58	1761.61	(0.7794630408287049, 0.25287117443705165, 0.0)	2798.06	710.625	(1.0, 0.8018035421311696, 0.0)
86	3953.57	1602.4	(1.0, 0.35916524163271124, 0.0)	2774.22	743.518	(0.0, 0.8728570222854615, 0.6171138848990565)	2434.26	1084.81	(1.0, 0.838087383579253, 0.0)	3206.88	2050.07	(1.0, 0.0, 0.8582169346749327)
87	3511.96	1708.73	(0.8931559801101685, 0.0, 0.09243266117982363)	2655.13	833.137	(0.0, 0.9826124787330628, 0.7817741531761021)	2326.34	1111.15	(0.8519083472199531, 1.0, 0.0)	2904.29	628.167	(1.0, 0.6906378508238686, 0.0)
88	3178.02	1598.52	(0.7128605425357819, 0.0, 0.4013716879279473)	3199.24	1788.18	(0.8832375288009644, 0.0, 0.44253340021169135)	3275.58	1732.32	(0.470010507106781, 0.0, 0.339499863244501)	3589.23	1560.27	(0.7225090742111206, 0.25950014622086365, 0.0)
89	2924.81	1781.12	(0.6870425319944669, 0.0, 0.9588184237480164)	2636.15	1823.97	(0.0, 0.29311783936133917, 1.0)	2182.65	1922.83	(0.0, 0.03679516541193118, 0.9554556488990784)	2383.26	1094.75	(0.0, 1.0, 0.5912625399726408)
90	2430.23	1954.63	(0.05613597781201207, 0.0, 1.0)	2409.32	985.351	(0.0, 0.7490287601947785, 0.6079546896967972)	2488.95	1155.77	(0.0, 1.0, 0.3037330477069231)	2744.79	723.886	(1.0, 0.8768559934831637, 0.0)
91	3810.23	1744.25	(0.9202329397201539, 0.14174642950211996, 0.0)	2869.4	1982.86	(1.0, 0.0, 0.264048486361947)	3543.75	1867.08	(0.5424419461631996, 0.0, 0.9603937149047852)	3277.65	2001.38	(0.9650462746620179, 0.0, 0.6970760723822196)
92	3026.79	1805.11	(0.9324595877112811, 0.0, 1.0)	3335.3	2016.16	(0.9530441045761109, 0.12677168514222012, 0.0)	3841.12	1770.23	(1.0, 0.0, 0.6437580750192922)	2858.65	732.556	(0.9544689536094666, 0.6872905697755542, 0.0)
93	3770.76	1688.37	(0.8433923602104187, 0.16401212144240834, 0.0)	3249.7	2082.41	(1.0, 0.04324322321100316, 0.0)	3768.81	1801.6	(1.0, 0.0, 0.7997207339823342)	3521.42	1753.85	(0.8176295042037964, 0.0, 0.045257145311649837)
94	3670.77	1872.89	(1.0, 0.0, 0.1271171985732833)	2363.32	1177.44	(0.8725511908531189, 0.7151943715441859, 0.0)	2822.28	830.319	(0.0, 1.0, 0.7447068569044077)	3197	1809.48	(0.5156787961721421, 0.0, 0.3924635983185815)
95	3638.8	1774.98	(0.9517141461372376, 0.0, 0.029340089785049147)	3551.17	1666.81	(0.977859902381897, 0.0, 0.25820242709798114)	3451.67	1771.71	(0.771818894147873, 0.11888573832295699, 0.0)	3209.15	1805.22	(0.5115990966558457, 0.0, 0.36954029904529345)
96	3874.46	1761.61	(0.9870668530464173, 0.17222485686376032, 0.0)	3417.16	1790.65	(0.8707820057868958, 0.0, 0.005131260696736731)	3585.27	1705.75	(0.711385327577591, 0.0, 0.20361402769684878)	3472.91	1796.17	(0.8102969408035279, 0.0, 0.1591984150730289)
97	3577.42	1747.64	(0.9330674290657044, 0.0, 0.07421974396583132)	3681.76	1544.45	(1.0, 0.6397471197389766, 0.0)	3821.74	1294.27	(0.9301620602607727, 0.3968116770196674, 0.0)	3525.35	1539.84	(0.5799988090991974, 0.19828788188969151, 0.0)
98	2364.54	1111.67	(0.0, 0.9381971240043641, 0.7310366080078229)	3386.41	1868.7	(0.9487268805503846, 0.0, 0.09818369048067947)	3555.22	1752.52	(0.8206407308578492, 0.0, 0.3593372501256177)	3570.05	1741.14	(0.8761654376983643, 0.037888217592156645, 0.0)
99	3820.3	1748.54	(0.9254635453224183, 0.14255211644968807, 0.0)	2764.6	775.757	(0.0, 0.9606444120407105, 0.9007762470222064)	2270.2	1222.93	(1.0, 0.8768559934831637, 0.0)	3614.18	1585.4	(0.7794630408287049, 0.25287117443705165, 0.0)
100	2801.27	702.311	(1.0, 0.7676712282685858, 0.0)	2697.65	764.001	(0.0, 0.9196492910385132, 0.7316801498873993)	2376.21	1117	(1.0, 0.9885121578598228, 0.0)	2774.22	743.518	(1.0, 0.838087383579253, 0.0)
101	3285.78	1770.27	(0.9381757855415345, 0.0, 0.4895763414683791)	2676.61	1791.83	(0.45794671886885363, 0.0, 0.8395085215568543)	2860.05	1695.22	(0.0, 0.03234436708256509, 0.8398823022842408)	2655.13	833.137	(0.8519083472199531, 1.0, 0.0)
102	2613.04	825.492	(0.6949315577280628, 1.0, 0.0)	2745.37	782.157	(1.0, 0.6906378508238686, 0.0)	2854.64	689.908	(1.0, 0.9186059128891011, 0.0)	3199.24	1788.18	(0.470010507106781, 0.0, 0.339499863244501)
103	3915.33	1866.47	(1.0, 0.08945023939529728, 0.0)	2412.57	1491.75	(0.0, 1.0, 0.2540050537198151)	2437.25	912.107	(0.0, 0.7920187022313443, 0.9465972661972046)	2636.15	1823.97	(0.0, 0.03679516541193118, 0.9554556488990784)
104	3748.81	1767.03	(0.9509836912155152, 0.06339438183615247, 0.0)	2707.87	1883.91	(0.9128371953964234, 0.12142345665353309, 0.0)	3786.04	1739.04	(0.1777789364092096, 0.0, 0.9078909635543824)	3393.1	1679.38	(0.5030900567770005, 0.0, 0.06395139864756634)
105	3787.75	1724.99	(0.8922424197196961, 0.13743495998313152, 0.0)	3567.82	1566.3	(1.0, 0.0, 0.7803842427065018)	3173.68	1831.42	(0.6739365339279175, 0.21863656633315573, 0.0)	2409.32	985.351	(0.0, 1.0, 0.3037330477069231)
106	3351.3	1839	(1.0, 0.0, 0.48010470311594133)	3404.17	1731.25	(0.8398514270782471, 0.03631788272522418, 0.0)	3605.86	1690.4	(0.5993942797183991, 0.0, 0.13138123315013914)	2869.4	1982.86	(0.5424419461631996, 0.0, 0.9603937149047852)
107	3169.44	1667.04	(0.8144656896591187, 0.0, 0.5404647336034807)	2797.22	736.227	(0.0, 0.8411143302917481, 0.6826966184036438)	2424.7	1140.65	(1.0, 0.8018035421311696, 0.0)	3335.3	2016.16	(1.0, 0.0, 0.6437580750192922)
108	3893.63	1768.67	(1.0, 0.1744814511116618, 0.0)	3321.47	2019.33	(1.0, 0.13301764790686665, 0.0)	3915.01	1822.38	(1.0, 0.0, 0.6635819537464904)	3249.7	2082.41	(1.0, 0.0, 0.7997207339823342)
109	3183.42	1736.78	(0.9118592023849488, 0.0, 0.6409002070795382)	3167.96	2032.31	(1.0, 0.13301764790686665, 0.0)	3891.86	1815.84	(0.9741423010826111, 0.0, 0.8946248628423222)	2363.32	1177.44	(0.0, 1.0, 0.7447068569044077)
110	3949.66	1546.52	(1.0, 0.40989346355970435, 0.0)	2660.87	871.11	(0.0, 0.9743237376213074, 0.5489643312046113)	2414.17	1008.19	(0.7554787784763674, 0.9524181365966797, 0.0)	3551.17	1666.81	(0.771818894147873, 0.11888573832295699, 0.0)
111	3944.44	1528.1	(1.0, 0.42660488314092326, 0.0)	2697.83	758.188	(0.8798262298399924, 1.0, 0.0)	2655.25	766.116	(1.0, 0.9885121578598228, 0.0)	3025.68	784.728	(0.828310239315033, 0.5720624034959387, 0.0)
112	3088.13	1621.35	(0.7527881443500519, 0.0, 0.6312839531880925)	3305.6	1786.84	(1.0, 0.0, 0.241710065487176)	3495.08	1793.1	(0.5668387591838837, 0.0, 0.28400636894806075)	3417.16	1790.65	(0.711385327577591, 0.0, 0.20361402769684878)
113	2930.34	1699.57	(0.585620065031942, 0.0, 0.8394161939620972)	3224.15	2075.36	(1.0, 0.06666190221950485, 0.0)	3805.66	1823.99	(1.0, 0.0, 0.8385944411134894)	3681.76	1544.45	(0.9301620602607727, 0.3968116770196674, 0.0)
114	2632.52	1402.4	(0.0, 0.2739377721751096, 0.4057668626308441)	2694.87	805.526	(1.0, 0.06666190221950485, 0.0)	3837.56	1845.51	(0.9599368775610841, 1.0, 0.0)	3386.41	1868.7	(0.8206407308578492, 0.0, 0.3593372501256177)
115	3230.36	1791.61	(0.9774052977561951, 0.0, 0.6292125529971863)	2751.49	724.305	(0.933698828982287, 1.0, 0.0)	2627.71	701.92	(1.0, 0.8768559934831637, 0.0)	2764.6	775.757	(1.0, 0.8768559934831637, 0.0)
116	3096.19	879.464	(0.8587575435638428, 0.5930904642657171, 0.0)	2649.74	820.662	(0.0, 0.8853633880615235, 0.8159764728122125)	2337.57	1204.25	(0.8519083472199531, 1.0, 0.0)	2697.65	764.001	(1.0, 0.9885121578598228, 0.0)
117	3561.28	1774.29	(0.9775012612342835, 0.0, 0.12425722192995328)	2909.52	672.648	(0.0, 0.7583266697951094, 1.0)	2014.57	1547.65	(1.0, 0.6906378508238686, 0.0)	2676.61	1791.83	(0.0, 0.03234436708256509, 0.8398823022842408)
118	3525.07	1546.33	(0.6535368740558625, 0.12709146325204987, 0.0)	2534.96	912.462	(0.0, 0.8760634541511536, 0.8500966393962316)	2321.69	1249.08	(0.3851544519277157, 1.0, 0.0)	2745.37	782.157	(1.0, 0.9186059128891011, 0.0)
119	3936.08	1628.31	(1.0, 0.3244171451262212, 0.0)	2757.73	790.109	(0.0, 0.8936406254768372, 0.725329971336406)	2382.23	1138.52	(0.997849452495575, 0.9166304072355874, 0.0)	2412.57	1491.75	(0.0, 0.7920187022313443, 0.9465972661972046)
120	2436.92	1919.44	(0.0, 0.006717177845205313, 1.0)	2821.12	768.905	(0.0, 0.8751898288726807, 0.820647265109508)	2337.57	1221.28	(0.9114822030067444, 0.7308296589603295, 0.0)	2707.87	1883.91	(0.1777789364092096, 0.0, 0.9078909635543824)
121	3279.7	1750.65	(0.909524667263031, 0.0, 0.47462508192625513)	3530.64	1740.58	(0.8782436132431031, 0.1532372200682057, 0.0)	3795.17	1703.23	(0.8043311715126038, 0.0, 0.004739685593081584)	3567.82	1566.3	(0.6739365339279175, 0.21863656633315573, 0.0)
122	2122.06	1601.59	(0.0, 0.6751112458986848, 1.0)	3366.36	1969.43	(0.8709552168846131, 0.1864803701914333, 0.0)	3789.46	1664.82	(0.9544054746627808, 0.0, 0.5373720573317409)	3404.17	1731.25	(0.5993942797183991, 0.0, 0.13138123315013914)
123	3563.68	1692.69	(0.8600947141647339, 0.0, 0.005068283649564281)	2855.79	1872.34	(0.8002267207627162, 0.0, 0.9621940135955811)	2976.72	1779.92	(0.33817519375616684, 0.0, 0.7250302016735077)	2797.22	736.227	(1.0, 0.8018035421311696, 0.0)
124	3341.72	1739.88	(0.9011705994606019, 0.0, 0.3561100259728767)	3491.81	1817.57	(0.3168840677124001, 0.0, 1.0)	2646.08	1913.09	(0.872895348072052, 0.0, 0.17149707587429355)	3321.47	2019.33	(1.0, 0.0, 0.6635819537464904)
125	2530.29	1939.97	(0.16960101443329823, 0.0, 1.0)	3470.7	1842.32	(0.2702544982291242, 0.0, 1.0)	2599.6	1921.96	(0.8747401714324952, 0.0, 0.23097381822674037)	3167.96	2032.31	(0.9741423010826111, 0.0, 0.8946248628423222)
126	3256.26	1933.23	(1.0, 0.0, 0.7028499634628647)	3311.59	1999.42	(1.0, 0.0, 0.07954381607784633)	3731.42	1880.92	(0.9599973440170289, 0.0, 0.6370369131342617)	2660.87	871.11	(0.7554787784763674, 0.9524181365966797, 0.0)
127	3688.25	1800.93	(0.995639193058014, 0.0, 0.030694240950815504)	2837.24	781.213	(0.0, 0.844877290725708, 0.4995442928796854)	2504.09	1048.84	(0.8668476223945618, 0.680028228844857, 0.0)	2697.83	758.188	(1.0, 0.9885121578598228, 0.0)
128	2574.82	1009.91	(0.0, 0.8258081555366517, 0.25082522790238)	2803.93	763.99	(0.0, 0.7994229078292847, 0.6614919039813683)	2445.89	1159.91	(0.950723397731781, 0.779268918638831, 0.0)	3305.6	1786.84	(0.5668387591838837, 0.0, 0.28400636894806075)
129	3232.41	1873.48	(1.0, 0.0, 0.7028499634628647)	2726.2	817.181	(0.0, 0.4814145627193538, 1.0)	2075.05	1821.24	(0.9881237030029297, 0.9767722938878648, 0.0)	3224.15	2075.36	(1.0, 0.0, 0.8385944411134894)
130	3939.37	1743.26	(1.0, 0.21411017073698613, 0.0)	3270.84	1970.38	(1.0, 0.21411017073698613, 0.0)	3905.43	1727.99	(0.895093309879303, 0.0, 0.6465473679848016)	2694.87	805.526	(0.9599368775610841, 1.0, 0.0)
131	2039.21	1844.68	(0.0, 0.4814145627193538, 1.0)	2912.57	725.786	(1.0, 0.6906378508238686, 0.0)	2848.83	644.206	(0.9754291653633118, 0.6736683023974377, 0.0)	2751.49	724.305	(1.0, 0.8768559934831637, 0.0)
132	2601.43	854.047	(0.5731349886391823, 0.9904528737068177, 0.0)	3582.51	1684.05	(1.0, 0.0, 0.241710065487176)	3480.35	1783.27	(0.8518555045127869, 0.1312140339739787, 0.0)	2649.74	820.662	(0.8519083472199531, 1.0, 0.0)
133	2425.85	947.373	(0.0, 1.0, 0.3919959076144961)	2733.95	750.443	(0.0, 0.544049746825638, 1.0)	2050.87	1767.73	(1.0, 0.9186059128891011, 0.0)	2909.52	672.648	(1.0, 0.6906378508238686, 0.0)
134	2054.55	1647.77	(0.0, 0.6575528943197311, 1.0)	3204.31	708.445	(0.7595581591129303, 0.5245796145854883, 0.0)	3024.04	911.146	(1.0, 0.6906378508238686, 0.0)	2534.96	912.462	(0.3851544519277157, 1.0, 0.0)
135	2054.7	1737.94	(0.0, 0.5640174044624855, 1.0)	2555.79	914.585	(0.0, 1.0, 0.686579824071059)	2277.42	1018.55	(0.4282572726525528, 0.9772440075874329, 0.0)	2757.73	790.109	(0.997849452495575, 0.9166304072355874, 0.0)
136	2562.42	847.479	(0.48804375374022513, 1.0, 0.0)	3600.31	1658.65	(1.0, 0.30676463379931374, 0.0)	3943.01	1663.57	(0.8526171922683716, 0.18255401260987078, 0.0)	2821.12	768.905	(0.9114822030067444, 0.7308296589603295, 0.0)
137	2956.22	1718.45	(0.6706321186525851, 0.0, 0.8668885707855225)	3594.16	1715.63	(1.0, 0.2706369502508107, 0.0)	3939.51	1698.78	(0.9067605018615723, 0.10113059084414598, 0.0)	3054.64	1806.73	(0.4226530874511813, 0.0, 0.47415733635425567)
138	3005.42	1700.62	(0.7667803734441242, 0.0, 0.8602197647094727)	3647.7	1544.88	(1.0, 0.0, 0.3082452462824552)	3434.79	1795.04	(0.8539307594299317, 0.3500206366229034, 0.0)	3530.64	1740.58	(0.8043311715126038, 0.0, 0.004739685593081584)
139	3413.79	1111.72	(0.8683404803276062, 0.5997088031168237, 0.0)	2761.88	742.589	(0.0, 0.853914487361908, 0.7199542671104594)	2402.52	1156.38	(1.0, 0.8571345409566662, 0.0)	3366.36	1969.43	(0.9544054746627808, 0.0, 0.5373720573317409)
140	2902.31	1117.57	(0.37154190322620534, 0.4361289620399475, 0.0)	2676.73	770.248	(0.0, 0.39126582469045523, 1.0)	2051.58	1931.77	(0.9599368775610841, 1.0, 0.0)	2855.79	1872.34	(0.33817519375616684, 0.0, 0.7250302016735077)
141	3124.6	1823.92	(1.0, 0.0, 0.8582169346749327)	2808.6	690.877	(0.0, 0.9828959584236145, 0.7977747172915969)	2319.99	1117.73	(1.0, 0.7676712282685858, 0.0)	3491.81	1817.57	(0.872895348072052, 0.0, 0.17149707587429355)
142	2584.73	886.89	(0.3693890069910334, 0.9590672135353089, 0.0)	2754.02	711.571	(0.6584522451733261, 1.0, 0.0)	2579.18	800.4	(1.0, 0.8571345409566662, 0.0)	3470.7	1842.32	(0.8747401714324952, 0.0, 0.23097381822674037)
143	2777.36	811.221	(0.9219499707221985, 0.8272834055313861, 0.0)	3567.44	1636.23	(0.7258045852184296, 0.1266394372524094, 0.0)	3638.44	1619.79	(0.7637992680072785, 0.16353719168182343, 0.0)	3311.59	1999.42	(0.9599973440170289, 0.0, 0.6370369131342617)
144	2635.23	1361.36	(0.0, 0.3017228277049267, 0.3978797525167465)	2973.03	640.036	(1.0, 0.8571345409566662, 0.0)	2748.53	705.097	(1.0, 0.6906378508238686, 0.0)	2837.24	781.213	(0.8668476223945618, 0.680028228844857, 0.0)
145	2441.78	1145.06	(0.0, 0.8165181756019593, 0.6627329689594269)	3033.8	2025.63	(0.9597959399223328, 0.0, 0.12200657108493826)	3553.32	1759.8	(0.8192834458969697, 0.0, 0.9623294353485108)	2803.93	763.99	(0.950723397731781, 0.779268918638831, 0.0)
146	2737.82	1459.28	(0.0, 0.1703379170504265, 0.4962843686342239)	2600.67	1728.56	(0.9061978340148926, 0.0, 0.6545684321278877)	3166.31	1729.58	(0.0, 0.24790548481151484, 0.8457536578178406)	2726.2	817.181	(0.9881237030029297, 0.9767722938878648, 0.0)
147	3106.83	1834.25	(1.0, 0.0, 0.8980589504119898)	2892.78	1956.79	(1.0, 0.0, 0.03082867886763374)	3738.02	1841.67	(0.5351855496493102, 0.0, 0.8874199271202088)	3270.84	1970.38	(0.895093309879303, 0.0, 0.6465473679848016)
148	2170.37	1422.11	(0.0, 0.8135795916658306, 0.972366201877594)	2842.06	754.547	(0.0, 1.0, 0.004425968561602378)	2486.54	888.978	(0.9090090870857239, 0.6829767376264995, 0.0)	2912.57	725.786	(0.9754291653633118, 0.6736683023974377, 0.0)
149	3440.7	1790.5	(1.0, 0.0, 0.3082452462824552)	3755.35	1562.98	(1.0, 0.0, 0.722323986615411)	3205.65	1827.37	(1.0, 0.42660488314092326, 0.0)	3584.85	1590.11	(0.7213361442089081, 0.22128041812445468, 0.0)
150	2815.62	660.734	(1.0, 0.7354803494268686, 0.0)	2347.63	1090.83	(0.8986332297325135, 0.7879719334340871, 0.0)	2792.44	823.027	(0.0, 1.0, 0.6173662221023752)	3582.51	1684.05	(0.8518555045127869, 0.1312140339739787, 0.0)
151	2062.82	1912.26	(0.0, 0.39126582469045523, 1.0)	2730.91	731.288	(0.0, 0.43731107433894056, 1.0)	2098.57	1841.67	(1.0, 0.8973191949703556, 0.0)	2733.95	750.443	(1.0, 0.9186059128891011, 0.0)
152	2697.89	1001.79	(0.240321708556969, 0.7308646023273468, 0.0)	3295.26	1862.56	(0.5839998581653703, 0.0, 1.0)	2842.58	1811.14	(0.6770516514778138, 0.0, 0.3950173157024934)	3204.31	708.445	(1.0, 0.6906378508238686, 0.0)
153	3904.23	1836.09	(1.0, 0.1115295501254473, 0.0)	2928.02	1969.61	(1.0, 0.0, 0.5834374893559175)	3278.78	1818.8	(0.5804539317422759, 0.0, 0.8796059966087342)	2555.79	914.585	(0.4282572726525528, 0.9772440075874329, 0.0)
154	2221.13	1194.89	(0.0, 1.0, 0.9216288857378307)	3203.81	1815.26	(1.0, 0.0, 0.5834374893559175)	3287.67	1834.31	(0.531459528207779, 0.0, 0.3941936931160346)	3600.31	1658.65	(0.8526171922683716, 0.18255401260987078, 0.0)
155	2396.74	1083.78	(0.0, 0.9188098788261414, 0.6673620632268562)	3669.96	1672.77	(1.0, 0.23325184160265944, 0.0)	3928.59	1729.78	(0.9856322288513184, 0.2299005325225039, 0.0)	3594.16	1715.63	(0.9067605018615723, 0.10113059084414598, 0.0)
156	2859.17	851.222	(0.821030068397522, 0.6302811610521667, 0.0)	3702.05	1550.63	(0.978497850894928, 0.0, 0.34439888622793874)	3410.37	1786.19	(0.9755492091178894, 0.4161740563539573, 0.0)	3647.7	1544.88	(0.8539307594299317, 0.3500206366229034, 0.0)
157	3453.98	1687.44	(0.856713342666626, 0.0, 0.12889884582738922)	2695.25	797.165	(0.729318431644026, 1.0, 0.0)	2571.24	761.446	(0.9599368775610841, 1.0, 0.0)	2761.88	742.589	(1.0, 0.8571345409566662, 0.0)
158	3732.76	1734.77	(0.9023642420768738, 0.10064027796812396, 0.0)	3243.62	2076.02	(1.0, 0.1944671652011275, 0.0)	3912.06	1760.77	(1.0, 0.0, 0.7997207339823342)	2676.73	770.248	(0.9599368775610841, 1.0, 0.0)
159	3466.14	1777.18	(0.9899323463439942, 0.0, 0.26139013765286234)	3002.07	641.688	(1.0, 0.9640683521099866, 0.0)	2688.13	698.232	(1.0, 0.6906378508238686, 0.0)	2808.6	690.877	(1.0, 0.7676712282685858, 0.0)
160	2509.66	935.508	(0.0, 0.9708865761756897, 0.1366394959643418)	3269.83	1665.78	(1.0, 0.019127583282352867, 0.0)	3774.88	1828.6	(0.3, 0.0, 0.11854914913536704)	2754.02	711.571	(1.0, 0.8571345409566662, 0.0)
161	2530.31	803.706	(0.5348328231073154, 1.0, 0.0)	3468.54	1865.42	(0.9324595877112811, 0.0, 1.0)	3029.32	1866.14	(0.9141110062599183, 0.0, 0.28177037225409146)	3567.44	1636.23	(0.7637992680072785, 0.16353719168182343, 0.0)
162	2057.76	1419.37	(0.0, 0.8521649153176325, 1.0)	3498.32	1830.1	(0.0, 0.1862950987922245, 1.0)	2258	1950.17	(0.9009356379508973, 0.0, 0.19747608395346317)	2973.03	640.036	(1.0, 0.6906378508238686, 0.0)
163	3861.86	1800.82	(0.9990209221839905, 0.13288741327866327, 0.0)	2741.17	807.177	(0.8297617912292481, 0.597491885006115, 0.0)	2881.41	838.714	(0.9909348368644715, 0.9553289152243095, 0.0)	3033.8	2025.63	(0.8192834458969697, 0.0, 0.9623294353485108)
164	2259.23	1281.56	(0.0, 0.9184211298777796, 0.9378718614578248)	3081.06	1818.71	(1.0, 0.0, 0.10348994267319611)	3650.66	1831.4	(0.4790913433818652, 0.0, 0.5024672627449036)	2600.67	1728.56	(0.0, 0.24790548481151484, 0.8457536578178406)
165	2884.81	1557.1	(0.2968387968228384, 0.0, 0.636407095193863)	3417.52	1860.84	(1.0, 0.42660488314092326, 0.0)	3983.08	1530.11	(0.8471828579902649, 0.0, 0.31653108661945173)	2892.78	1956.79	(0.5351855496493102, 0.0, 0.8874199271202088)
166	3760.58	1691.15	(0.8397894978523255, 0.14652769021360754, 0.0)	3500.91	1794.63	(0.9283164620399476, 0.08303812976406871, 0.0)	3751.91	1751.51	(0.8558626651763916, 0.0, 0.12877085512011105)	2842.06	754.547	(0.9090090870857239, 0.6829767376264995, 0.0)
167	3850.11	1852.91	(1.0, 0.06666190221950485, 0.0)	3409.71	1926.85	(1.0, 0.1744814511116618, 0.0)	3888.83	1768.14	(0.9573470234870911, 0.0, 0.43947005262726124)	3755.35	1562.98	(1.0, 0.42660488314092326, 0.0)
168	3301.49	1810.48	(0.9975399255752564, 0.0, 0.5411748766238292)	3534.37	1743.39	(1.0, 0.23325184160265944, 0.0)	3908.31	1711.4	(0.814070749282837, 0.0, 0.004797078042952027)	2347.63	1090.83	(0.0, 1.0, 0.6173662221023752)
169	2876.76	1709.56	(0.5027368838028485, 0.0, 0.8608510375022889)	3323.21	2012.86	(0.9561694741249085, 0.22302829072388133, 0.0)	3847.34	1678.27	(0.9980697512626648, 0.0, 0.6623010755181529)	2730.91	731.288	(1.0, 0.8973191949703556, 0.0)
170	2798.23	742.81	(1.0, 0.8018035421311696, 0.0)	2865.71	695.873	(0.0, 0.34322643995255575, 1.0)	2121.92	1929.51	(1.0, 0.7051272767557525, 0.0)	3295.26	1862.56	(0.6770516514778138, 0.0, 0.3950173157024934)
171	3834.06	1672.47	(0.9366288661956788, 0.21847040793835296, 0.0)	3571.95	1816.57	(1.0, 0.08945023939529728, 0.0)	3817.31	1812.37	(0.9974476575851441, 0.0, 0.07934079302223135)	2928.02	1969.61	(0.5804539317422759, 0.0, 0.8796059966087342)
172	3573.13	1758.52	(0.9502508521080018, 0.0, 0.09834140620981285)	3351.55	2010.25	(1.0, 0.0, 0.33017538860444606)	3434.02	1802.25	(1.0, 0.0, 0.6036878556038241)	3203.81	1815.26	(0.531459528207779, 0.0, 0.3941936931160346)
173	2564.88	959.171	(0.0, 0.8895683765411377, 0.06741423597777599)	2855.12	1959.16	(0.9594822406768799, 0.0, 0.655590259576144)	3208.82	1777.69	(0.4824165208708412, 0.0, 0.9171043515205384)	3669.96	1672.77	(0.9856322288513184, 0.2299005325225039, 0.0)
174	2917.22	1561.07	(0.37358480411623424, 0.0, 0.6397001624107361)	2829.15	1940.01	(0.9010533845130901, 0.0, 0.9882455945014954)	3010.33	1788.34	(0.41100007130078303, 0.0, 0.8811629891395569)	3528.88	1744.05	(0.8088348388671875, 0.0, 0.024935309504390806)
175	3862.18	1702.7	(0.9765732765197754, 0.2090942709728271, 0.0)	3276.5	2011.18	(1.0, 0.40989346355970435, 0.0)	3941.12	1533.53	(0.9868923902511597, 0.0, 0.7128560456866296)	3702.05	1550.63	(0.9755492091178894, 0.4161740563539573, 0.0)
176	3843.58	1761.61	(0.9416492462158204, 0.14504525184139302, 0.0)	3222.02	2053.22	(1.0, 0.1115295501254473, 0.0)	3890.07	1834.24	(1.0, 0.0, 0.8385944411134894)	3076.02	1954.43	(0.7513805570095347, 0.0, 0.8058049559593201)
177	3721.77	1639.75	(0.7696475267410279, 0.16478936335782057, 0.0)	3697.87	1539.8	(0.8813907980918885, 0.1887147342654627, 0.0)	3796.52	1675.04	(0.9660222411155701, 0.42805055582711116, 0.0)	2695.25	797.165	(0.9599368775610841, 1.0, 0.0)
178	2434.26	1084.81	(0.0, 0.8728570222854615, 0.6171138848990565)	3602.79	1646.77	(0.8644163489341736, 0.5101801938086413, 0.0)	3688.63	1327.25	(0.8396502614021302, 0.19584996977420127, 0.0)	3243.62	2076.02	(1.0, 0.0, 0.7997207339823342)
179	2326.34	1111.15	(0.0, 0.9826124787330628, 0.7817741531761021)	2959.69	697.055	(1.0, 0.0, 0.4165786460744343)	3395.72	1844.21	(1.0, 0.6906378508238686, 0.0)	3002.07	641.688	(1.0, 0.6906378508238686, 0.0)
180	3275.58	1732.32	(0.8832375288009644, 0.0, 0.44253340021169135)	3404.63	1841.86	(1.0, 0.0, 0.6036878556038241)	3283.94	1864.81	(0.7958254992961884, 0.0, 0.29734254851339886)	3269.83	1665.78	(0.3, 0.0, 0.11854914913536704)
181	2182.65	1922.83	(0.0, 0.29311783936133917, 1.0)	3189.66	2082.66	(0.9311424374580384, 0.0402656002642355, 0.0)	3696.44	1755.64	(1.0, 0.0, 0.8980589504119898)	3468.54	1865.42	(0.9141110062599183, 0.0, 0.28177037225409146)
182	2488.95	1155.77	(0.0, 0.7490287601947785, 0.6079546896967972)	3409.42	1927.16	(1.0, 0.08945023939529728, 0.0)	3810.05	1801.1	(0.9574997305870057, 0.0, 0.43954015280576453)	3498.32	1830.1	(0.9009356379508973, 0.0, 0.19747608395346317)
183	3543.75	1867.08	(1.0, 0.0, 0.264048486361947)	2818.29	695.649	(1.0, 0.9640683521099866, 0.0)	2723.27	769.205	(1.0, 0.7676712282685858, 0.0)	2741.17	807.177	(0.9909348368644715, 0.9553289152243095, 0.0)
184	3347.18	1615.3	(0.7186812937259675, 0.0, 0.14119875954406397)	2880.87	695.966	(0.0, 0.7960995614528656, 0.6836274436690712)	2438.1	1174.61	(1.0, 0.6906378508238686, 0.0)	3081.06	1818.71	(0.4790913433818652, 0.0, 0.5024672627449036)
185	3841.12	1770.23	(0.9530441045761109, 0.12677168514222012, 0.0)	2997.9	1894.01	(0.9928213834762574, 0.0, 0.8132301978405012)	3141.59	1785.91	(0.5276288825166451, 0.0, 0.6820362985134125)	3417.52	1860.84	(0.8471828579902649, 0.0, 0.31653108661945173)
186	3768.81	1801.6	(1.0, 0.04324322321100316, 0.0)	3020.33	1809.88	(1.0, 0.0, 0.6036878556038241)	3268.69	1817.93	(0.389380514622189, 0.0, 0.4911336928606033)	3500.91	1794.63	(0.8558626651763916, 0.0, 0.12877085512011105)
187	2822.28	830.319	(0.8725511908531189, 0.7151943715441859, 0.0)	3146.64	1790.57	(0.8049409866333008, 0.0, 0.3695080770910719)	3264.56	1678.08	(0.447138312458992, 0.0, 0.3837416718942784)	3409.71	1926.85	(0.9573470234870911, 0.0, 0.43947005262726124)
188	3103.43	979.252	(0.7502259492874146, 0.5181344372481567, 0.0)	2701.29	742.833	(0.0, 0.7282735970970968, 0.8546157956123352)	2275.3	1383.78	(1.0, 0.9640683521099866, 0.0)	3585.54	1728.96	(0.8990790128707886, 0.05993431724360146, 0.0)
189	2305.04	1233.51	(0.0, 0.9089166402816773, 0.8670292918666466)	2736.55	726.147	(1.0, 0.1115295501254473, 0.0)	3917.79	1851.58	(1.0, 0.8973191949703556, 0.0)	3534.37	1743.39	(0.814070749282837, 0.0, 0.004797078042952027)
190	3451.67	1771.71	(0.977859902381897, 0.0, 0.25820242709798114)	2503.57	1741.73	(0.8064833164215088, 0.08994672146416964, 0.0)	3651.75	1675.96	(0.0, 0.41430987062638114, 0.9994604468345643)	3323.21	2012.86	(0.9980697512626648, 0.0, 0.6623010755181529)
191	2526.45	1232.96	(0.0, 0.6405462205410004, 0.6006268431390501)	3139.52	1849.3	(0.7044259085462581, 0.0, 0.8274178981781006)	2990.61	1680.78	(0.5691212296485901, 0.0, 0.5111044141553939)	2865.71	695.873	(1.0, 0.7051272767557525, 0.0)
192	2858.73	1417.62	(0.0, 0.016604696002676788, 0.43117215037345885)	3292.27	1994.04	(1.0, 0.08945023939529728, 0.0)	3820.05	1808.12	(0.9482017040252686, 0.0, 0.666443533029586)	3571.95	1816.57	(0.9974476575851441, 0.0, 0.07934079302223135)
193	2737.51	975.486	(0.4512916709040352, 0.72808797955513, 0.0)	2997.8	1909.22	(0.7079270660877228, 0.0, 0.6647501414616444)	3051.21	1591.28	(0.5539559845583155, 0.0, 0.7160678684711457)	3351.55	2010.25	(1.0, 0.0, 0.6036878556038241)
194	3207.4	1701.46	(0.8527852773666382, 0.0, 0.5319631572297724)	3297.03	1985.86	(1.0, 0.1115295501254473, 0.0)	3876.19	1817.52	(0.9292247772216797, 0.0, 0.6349160902379847)	2855.12	1959.16	(0.4824165208708412, 0.0, 0.9171043515205384)
195	3117.44	923.805	(0.828131127357483, 0.5719387019985195, 0.0)	2607.61	1887.75	(0.9539613008499146, 0.1469417170828444, 0.0)	3851.85	1766.12	(0.0, 0.006717177845205313, 1.0)	2829.15	1940.01	(0.41100007130078303, 0.0, 0.8811629891395569)
196	3875.77	1852.31	(1.0, 0.08945023939529728, 0.0)	2861.19	796.022	(0.0, 0.8840834379196167, 0.6583829982943609)	2414.75	1100.35	(0.8129592418670655, 0.610810451426565, 0.0)	3276.5	2011.18	(0.9868923902511597, 0.0, 0.7128560456866296)
197	2440.46	942.232	(0.0, 1.0, 0.3495651359128962)	2919.93	723.981	(0.20603861006250757, 1.0, 0.0)	2517.86	869.792	(0.982469129562378, 0.6785303681417577, 0.0)	3222.02	2053.22	(1.0, 0.0, 0.8385944411134894)
198	2473.64	957.346	(0.0, 0.982049572467804, 0.34329029227290947)	3350.87	2016.7	(1.0, 0.23325184160265944, 0.0)	3938.69	1731.02	(1.0, 0.0, 0.6237949591161449)	3697.87	1539.8	(0.9660222411155701, 0.42805055582711116, 0.0)
199	3290.16	1301.91	(0.5346200644969941, 0.28933804391469675, 0.0)	3305.96	2036.23	(0.9950905323028565, 0.23210669922101196, 0.0)	3875.28	1706.8	(1.0, 0.0, 0.7028499634628647)	3602.79	1646.77	(0.8396502614021302, 0.19584996977420127, 0.0)
200	3509.84	1790.35	(1.0, 0.0, 0.2191900016327537)	2868.85	787.695	(0.0, 0.9990059614181519, 0.30343112533892014)	2467.43	947.608	(0.829004454612732, 0.6097164859550027, 0.0)	2959.69	697.055	(1.0, 0.6906378508238686, 0.0)
201	3585.27	1705.75	(0.8707820057868958, 0.0, 0.005131260696736731)	3220.58	1991.6	(1.0, 0.0, 0.07954381607784633)	3702.82	1870.24	(0.9236638426780701, 0.0, 0.7386731262194495)	3404.63	1841.86	(0.7958254992961884, 0.0, 0.29734254851339886)
202	3821.74	1294.27	(1.0, 0.6397471197389766, 0.0)	3525.13	1768.27	(0.9665176153182984, 0.06442990276577741, 0.0)	3755.35	1777.4	(0.8485315322875977, 0.0, 0.0674954361405378)	3189.66	2082.66	(1.0, 0.0, 0.8980589504119898)
203	3141.04	1674.6	(0.8294220447540284, 0.0, 0.6151981884227657)	3447.58	1889.91	(1.0, 0.06666190221950485, 0.0)	3828	1828.84	(0.9381441354751587, 0.0, 0.3301957128300443)	3409.42	1927.16	(0.9574997305870057, 0.0, 0.43954015280576453)
204	3648.64	1805.95	(0.997062373161316, 0.0, 0.0793101460288847)	3607.03	1646.35	(0.9419889926910401, 0.509807376554109, 0.0)	3843.67	1381.76	(0.8460286140441895, 0.19733773227435278, 0.0)	2818.29	695.649	(1.0, 0.7676712282685858, 0.0)
205	3890.35	1783.15	(1.0, 0.15403320548949873, 0.0)	3409.57	1983.05	(0.05613597781201207, 0.0, 1.0)	2434.13	1959.74	(1.0, 0.0, 0.5010355490809486)	2880.87	695.966	(1.0, 0.6906378508238686, 0.0)
206	3555.22	1752.52	(0.9487268805503846, 0.0, 0.09818369048067947)	2753.35	2045.45	(0.7888624548912049, 0.22781262398708924, 0.0)	3740.74	1590.35	(0.4254545173116995, 0.0, 1.0)	2888.94	858.6	(0.675732958316803, 0.4969883123020939, 0.0)
207	2270.2	1222.93	(0.0, 0.9606444120407105, 0.9007762470222064)	2830.37	773.765	(0.0, 0.34322643995255575, 1.0)	2114.61	1916.57	(0.8893696546554566, 0.6976964064030482, 0.0)	2997.9	1894.01	(0.5276288825166451, 0.0, 0.6820362985134125)
208	2376.21	1117	(0.0, 0.9196492910385132, 0.7316801498873993)	3554.23	1705.83	(0.9058791875839234, 0.2112979887734711, 0.0)	3813.19	1665.03	(0.8156868100166321, 0.07296338042757412, 0.0)	3020.33	1809.88	(0.389380514622189, 0.0, 0.4911336928606033)
209	2860.05	1695.22	(0.45794671886885363, 0.0, 0.8395085215568543)	2692.44	2001.11	(0.8467370748519898, 0.21345094875919965, 0.0)	3774.45	1638.85	(0.29383786864301253, 0.0, 1.0)	3146.64	1790.57	(0.447138312458992, 0.0, 0.3837416718942784)
210	2854.64	689.908	(1.0, 0.6906378508238686, 0.0)	3338.57	2041.98	(1.0, 0.1115295501254473, 0.0)	3894.48	1826.18	(1.0, 0.0, 0.6437580750192922)	2701.29	742.833	(1.0, 0.9640683521099866, 0.0)
211	3821.67	1643.99	(0.916636872291565, 0.248075807604431, 0.0)	3723.69	1292.35	(1.0, 0.6565692996973342, 0.0)	3877.06	1290.15	(0.972524631023407, 0.6716623210432817, 0.0)	3239.38	797.212	(0.849639642238617, 0.5867932964904391, 0.0)
212	2379.78	1024.05	(0.0, 0.9928614377975464, 0.6372906803772558)	2664.2	772.369	(0.0, 0.29311783936133917, 1.0)	2159.43	1941.78	(0.933698828982287, 1.0, 0.0)	2736.55	726.147	(1.0, 0.8973191949703556, 0.0)
213	2234.21	1617.81	(0.0, 0.5101143960118462, 0.8464535355567933)	3198.09	1851.65	(0.8481858849525452, 0.5006009427105319, 0.0)	3673.8	1331.12	(0.6082362413406373, 0.0, 0.4746579785852622)	2503.57	1741.73	(0.0, 0.41430987062638114, 0.9994604468345643)
214	2906.66	1534.44	(0.3047335455639045, 0.0, 0.6017998635768891)	2629.09	1900.66	(0.9694251894950867, 0.0, 0.565598998677398)	3266.42	1790.28	(0.05613597781201207, 0.0, 1.0)	3139.52	1849.3	(0.5691212296485901, 0.0, 0.5111044141553939)
215	2153.51	1144.1	(0.0, 1.0, 0.8743241951634517)	3094.45	1735.77	(1.0, 0.0, 0.8780230011012833)	3124.68	1855.44	(0.3169071517884731, 0.0, 0.31102925397960235)	3328.02	1785.47	(0.5932196855545044, 0.0, 0.2597554843575802)
216	2437.25	912.107	(0.0, 1.0, 0.2540050537198151)	3235.89	2069.54	(0.7861986339092255, 0.0, 0.11828938742396111)	3413.11	1647.07	(1.0, 0.0, 0.819110276405473)	3292.27	1994.04	(0.9482017040252686, 0.0, 0.666443533029586)
217	3846.14	1744.05	(0.9441011428833008, 0.1647281374064567, 0.0)	3290.49	2019.29	(1.0, 0.15403320548949873, 0.0)	3963.06	1833.92	(1.0, 0.0, 0.7028499634628647)	2997.8	1909.22	(0.5539559845583155, 0.0, 0.7160678684711457)
218	3786.04	1739.04	(0.9128371953964234, 0.12142345665353309, 0.0)	3160.54	1865.07	(1.0, 0.0, 0.2191900016327537)	3520.07	1807.98	(0.6163571059703827, 0.0, 0.5289681061510145)	3297.03	1985.86	(0.9292247772216797, 0.0, 0.6349160902379847)
219	3173.68	1831.42	(1.0, 0.0, 0.7803842427065018)	2889.43	663.613	(0.4382296226198523, 1.0, 0.0)	2520.18	816.048	(1.0, 0.6906378508238686, 0.0)	2607.61	1887.75	(0.0, 0.006717177845205313, 1.0)
220	3605.86	1690.4	(0.8398514270782471, 0.03631788272522418, 0.0)	2811.68	718.2	(0.0, 0.4596024169539916, 1.0)	2114.56	1815.36	(1.0, 0.7844841599338546, 0.0)	2861.19	796.022	(0.8129592418670655, 0.610810451426565, 0.0)
221	3825.46	1719.49	(0.9199464797973633, 0.17889938406294956, 0.0)	3031.98	1898.89	(1.0, 0.0, 0.241710065487176)	3476.29	1785.91	(0.5705032748112993, 0.0, 0.6859741389751435)	2919.93	723.981	(0.982469129562378, 0.6785303681417577, 0.0)
222	2466.56	878.136	(0.0, 1.0, 0.004425968561602378)	2635.6	1806.81	(0.913816499710083, 0.0, 0.40013649795566664)	3331.54	1749.57	(0.0, 0.09275789437068263, 0.9299804449081421)	3350.87	2016.7	(1.0, 0.0, 0.6237949591161449)
223	3083.35	1832.73	(1.0, 0.0, 0.9390093602937224)	2709.04	1872.33	(0.9320101618766785, 0.0, 0.48635888102735025)	3282.53	1765.98	(0.17416073606278468, 0.0, 0.889413344860077)	3305.96	2036.23	(1.0, 0.0, 0.7028499634628647)
224	2424.7	1140.65	(0.0, 0.8411143302917481, 0.6826966184036438)	3328.48	1956.87	(0.9368098258972168, 0.0, 0.44976680333847996)	3314.33	1768.23	(0.8907705426216126, 0.0, 0.5377473587102961)	2868.85	787.695	(0.829004454612732, 0.6097164859550027, 0.0)
225	3915.01	1822.38	(1.0, 0.13301764790686665, 0.0)	3224.25	2054.53	(1.0, 0.04324322321100316, 0.0)	3846.55	1875.37	(1.0, 0.0, 0.819110276405473)	2651.58	1820.86	(0.0, 0.03560031252012039, 0.9244290471076966)
226	3881.06	1701.71	(1.0, 0.23325184160265944, 0.0)	3274.38	2042.64	(1.0, 0.1115295501254473, 0.0)	3931.97	1857.42	(1.0, 0.0, 0.7417191191309698)	3220.58	1991.6	(0.9236638426780701, 0.0, 0.7386731262194495)
227	3891.86	1815.84	(1.0, 0.13301764790686665, 0.0)	3607.24	1643.77	(1.0, 0.0, 0.4590498971068113)	3350.87	1817.05	(0.8424337983131409, 0.19649923488486348, 0.0)	3525.13	1768.27	(0.8485315322875977, 0.0, 0.0674954361405378)
228	2414.17	1008.19	(0.0, 0.9743237376213074, 0.5489643312046113)	2696.6	782.424	(0.0, 0.5835459663771525, 1.0)	2070.67	1706.57	(0.9858751527598164, 1.0, 0.0)	3447.58	1889.91	(0.9381441354751587, 0.0, 0.3301957128300443)
229	2655.25	766.116	(0.8798262298399924, 1.0, 0.0)	3330.13	2032.71	(1.0, 0.13301764790686665, 0.0)	3913.3	1815.25	(1.0, 0.0, 0.6635819537464904)	3607.03	1646.35	(0.8460286140441895, 0.19733773227435278, 0.0)
230	3495.08	1793.1	(1.0, 0.0, 0.241710065487176)	3280.65	2042.59	(1.0, 0.04324322321100316, 0.0)	3861.87	1882.68	(1.0, 0.0, 0.7417191191309698)	3409.57	1983.05	(1.0, 0.0, 0.5010355490809486)
231	2263.26	1251.2	(0.0, 0.9539038419723511, 0.9415370787941365)	2898.12	659.688	(0.0, 1.0, 0.3037330477069231)	2398.79	903.265	(1.0, 0.6906378508238686, 0.0)	2753.35	2045.45	(0.4254545173116995, 0.0, 1.0)
232	3805.66	1823.99	(1.0, 0.06666190221950485, 0.0)	3279.54	2001.12	(1.0, 0.1115295501254473, 0.0)	3933.8	1859.56	(0.9645272374153138, 0.0, 0.6967011593289785)	2830.37	773.765	(0.8893696546554566, 0.6976964064030482, 0.0)
233	3837.56	1845.51	(1.0, 0.06666190221950485, 0.0)	2931.96	634.206	(0.9599368775610841, 1.0, 0.0)	2678.94	749.768	(1.0, 0.6906378508238686, 0.0)	3554.23	1705.83	(0.8156868100166321, 0.07296338042757412, 0.0)
234	3209.94	1865.53	(1.0, 0.0, 0.722323986615411)	3591.41	1650.75	(0.9220265626907349, 0.0, 0.7373637594662432)	3136.12	1737.37	(0.8260199904441834, 0.17685928118616775, 0.0)	2692.44	2001.11	(0.29383786864301253, 0.0, 1.0)
235	3018.2	1857.37	(0.911770707126311, 0.0, 1.0)	2757.94	732.429	(0.6949315577280628, 1.0, 0.0)	2573.48	783.229	(1.0, 0.8571345409566662, 0.0)	3338.57	2041.98	(1.0, 0.0, 0.6437580750192922)
236	2627.71	701.92	(0.933698828982287, 1.0, 0.0)	3614.18	1586.6	(1.0, 0.13301764790686665, 0.0)	3912.07	1815.52	(0.7801027774810791, 0.2530787159754475, 0.0)	3349.26	776.128	(0.9641250252723694, 0.6658612353796173, 0.0)
237	2337.57	1204.25	(0.0, 0.8853633880615235, 0.8159764728122125)	3485.73	1874.14	(1.0, 0.1944671652011275, 0.0)	3942.81	1769.28	(0.9509515047073365, 0.0, 0.2721831031814761)	3129.68	1755.51	(0.3616052411496639, 0.0, 0.3174977190481812)
238	2014.57	1547.65	(0.0, 0.7583266697951094, 1.0)	2772.88	729.108	(0.0, 0.4596024169539916, 1.0)	2091.86	1821.29	(1.0, 0.838087383579253, 0.0)	3723.69	1292.35	(0.972524631023407, 0.6716623210432817, 0.0)
239	2053.58	1712.85	(0.0, 0.5835459663771525, 1.0)	3441.02	1831.68	(0.9340775489807129, 0.16297920619697914, 0.0)	3838.39	1736.58	(0.8175634622573853, 0.0, 0.2520100507750645)	2664.2	772.369	(0.933698828982287, 1.0, 0.0)
240	2854.83	1141.94	(0.059817433572245345, 0.4289633959531784, 0.0)	2679.5	774.006	(0.0, 0.4596024169539916, 1.0)	2037.5	1866.88	(0.9599368775610841, 1.0, 0.0)	3198.09	1851.65	(0.6082362413406373, 0.0, 0.4746579785852622)
241	2343.83	987.333	(0.0, 1.0, 0.5912625399726408)	3179.73	1792.8	(0.9472907662391663, 0.0, 0.3743350477381435)	3371.03	1770.34	(0.4704946458339691, 0.0, 0.3671666078866057)	2629.09	1900.66	(0.05613597781201207, 0.0, 1.0)
242	2321.69	1249.08	(0.0, 0.8760634541511536, 0.8500966393962316)	3231.59	2056.18	(1.0, 0.06666190221950485, 0.0)	3848.25	1853.13	(1.0, 0.0, 0.819110276405473)	3094.45	1735.77	(0.3169071517884731, 0.0, 0.31102925397960235)
243	2402.76	968.548	(0.0, 1.0, 0.5018919665706445)	3351.18	2012.41	(1.0, 0.23325184160265944, 0.0)	3935.97	1737.22	(1.0, 0.0, 0.6237949591161449)	3235.89	2069.54	(1.0, 0.0, 0.819110276405473)
244	2382.23	1138.52	(0.0, 0.8936406254768372, 0.725329971336406)	3498.79	1728.08	(0.24608888338970392, 0.0, 1.0)	2582.47	1924.38	(0.7411910176277161, 0.0, 0.022849939862019518)	3290.49	2019.29	(1.0, 0.0, 0.7028499634628647)
245	2408.89	1009.12	(0.0, 0.9792000532150269, 0.5789643106052618)							3160.54	1865.07	(0.6163571059703827, 0.0, 0.5289681061510145)
246	3214.1	1641.1	(0.764416652917862, 0.0, 0.4147032887866255)							3326.94	1670.56	(0.3795834735035896, 0.0, 0.10022844162663305)
247	2337.57	1221.28	(0.0, 0.8751898288726807, 0.820647265109508)							2889.43	663.613	(1.0, 0.6906378508238686, 0.0)
248	3795.17	1703.23	(0.8782436132431031, 0.1532372200682057, 0.0)							2811.68	718.2	(1.0, 0.7844841599338546, 0.0)
249	3789.46	1664.82	(0.8709552168846131, 0.1864803701914333, 0.0)							3031.98	1898.89	(0.5705032748112993, 0.0, 0.6859741389751435)
250	2976.72	1779.92	(0.8002267207627162, 0.0, 0.9621940135955811)							2635.6	1806.81	(0.0, 0.09275789437068263, 0.9299804449081421)
251	3676.01	1772.43	(0.9514162421226502, 0.0, 0.005606414391888185)							2709.04	1872.33	(0.17416073606278468, 0.0, 0.889413344860077)
252	2646.08	1913.09	(0.3168840677124001, 0.0, 1.0)							3328.48	1956.87	(0.8907705426216126, 0.0, 0.5377473587102961)
253	2599.6	1921.96	(0.2702544982291242, 0.0, 1.0)							3224.25	2054.53	(1.0, 0.0, 0.819110276405473)
254	3731.42	1880.92	(1.0, 0.0, 0.07954381607784633)							3274.38	2042.64	(1.0, 0.0, 0.7417191191309698)
255	3120.47	1100.15	(0.6291219472885132, 0.4344954295814659, 0.0)							3241.25	837.784	(0.7623701572418213, 0.5265216869297463, 0.0)
256	3922.83	1626.54	(1.0, 0.3244171451262212, 0.0)							2869.41	758.823	(0.8924160480499268, 0.6426077368170138, 0.0)
257	3495.28	946.447	(1.0, 0.6906378508238686, 0.0)							3607.24	1643.77	(0.8424337983131409, 0.19649923488486348, 0.0)
258	3912.81	1818.68	(1.0, 0.13301764790686665, 0.0)							2696.6	782.424	(0.9858751527598164, 1.0, 0.0)
259	3075.56	1768.4	(0.9695109605789185, 0.0, 0.9103798668909626)							3330.13	2032.71	(1.0, 0.0, 0.6635819537464904)
260	2504.09	1048.84	(0.0, 0.844877290725708, 0.4995442928796854)							3280.65	2042.59	(1.0, 0.0, 0.7417191191309698)
261	2445.89	1159.91	(0.0, 0.7994229078292847, 0.6614919039813683)							2898.12	659.688	(1.0, 0.6906378508238686, 0.0)
262	2075.05	1821.24	(0.0, 0.4814145627193538, 1.0)							3279.54	2001.12	(0.9645272374153138, 0.0, 0.6967011593289785)
263	3905.43	1727.99	(1.0, 0.21411017073698613, 0.0)							2931.96	634.206	(1.0, 0.6906378508238686, 0.0)
264	2848.83	644.206	(1.0, 0.6906378508238686, 0.0)							3591.41	1650.75	(0.8260199904441834, 0.17685928118616775, 0.0)
265	2080.04	1865.01	(0.0, 0.43731107433894056, 1.0)							3242.7	1784.08	(0.4743023544549942, 0.0, 0.2958674178059444)
266	2030.21	1775.79	(0.0, 0.544049746825638, 1.0)							2757.94	732.429	(1.0, 0.8571345409566662, 0.0)
267	3760.41	1768.88	(0.954019057750702, 0.08533723310347623, 0.0)							3614.18	1586.6	(0.7801027774810791, 0.2530787159754475, 0.0)
268	2929.74	1591.42	(0.437239526559984, 0.0, 0.6821107745170594)							2974.69	2008.38	(0.7070013547702921, 0.0, 0.9370365619659424)
269	3904.27	1598.28	(1.0, 0.3418763603974543, 0.0)							3485.73	1874.14	(0.9509515047073365, 0.0, 0.2721831031814761)
270	3480.35	1783.27	(1.0, 0.0, 0.241710065487176)							2772.88	729.108	(1.0, 0.838087383579253, 0.0)
271	2347.9	1144.44	(0.0, 0.9260489821434021, 0.7662701410964086)							3597.77	1559.49	(0.7416809380054474, 0.26638601331310247, 0.0)
272	2655.4	1397.24	(0.0, 0.2609966777086653, 0.3969211906194687)							3441.02	1831.68	(0.8175634622573853, 0.0, 0.2520100507750645)
273	2050.87	1767.73	(0.0, 0.544049746825638, 1.0)							2679.5	774.006	(0.9599368775610841, 1.0, 0.0)
274	3024.04	911.146	(0.7595581591129303, 0.5245796145854883, 0.0)							2878.43	808.803	(0.7787501096725464, 0.5727554027781767, 0.0)
275	2277.42	1018.55	(0.0, 1.0, 0.686579824071059)							3611.04	1569.4	(0.7699038267135621, 0.27652269395552553, 0.0)
276	3943.01	1663.57	(1.0, 0.30676463379931374, 0.0)							2874.89	826.961	(0.7421500563621521, 0.5576085338690844, 0.0)
277	3939.51	1698.78	(1.0, 0.2706369502508107, 0.0)							3179.73	1792.8	(0.4704946458339691, 0.0, 0.3671666078866057)
278	3434.79	1795.04	(1.0, 0.0, 0.3082452462824552)							3231.59	2056.18	(1.0, 0.0, 0.819110276405473)
279	3756.77	1743.5	(0.9166674494743348, 0.10223550825451375, 0.0)							3351.18	2012.41	(1.0, 0.0, 0.6237949591161449)
280	2068.07	1354.74	(0.0, 0.9145168324345931, 1.0)							3498.79	1728.08	(0.7411910176277161, 0.0, 0.022849939862019518)
281	2279.94	1129.64	(0.0, 1.0, 0.827461782121746)							3222.6	919.61	(0.5745387256145478, 0.3967981906735156, 0.0)
282	2402.52	1156.38	(0.0, 0.853914487361908, 0.7199542671104594)							3188.44	1990.42	(0.9032991409301758, 0.0, 0.7752266198235955)
283	2051.58	1931.77	(0.0, 0.39126582469045523, 1.0)							3235.59	2034.14	(1.0, 0.0, 0.7997207339823342)
284	3313.94	984.119	(0.9389910578727723, 0.6485027661520822, 0.0)							2801.58	1969.85	(0.4218180673930646, 0.0, 0.9455997228622437)
285	3176.19	1750.86	(0.9343758702278138, 0.0, 0.6749221035801983)							3411.8	2027.04	(1.0, 0.0, 0.5425094903462107)
286	2357.23	1087.08	(0.0, 0.9672604084014893, 0.7203254585487469)							3679.57	1563.66	(0.9238265633583069, 0.3632474606004104, 0.0)
287	2319.99	1117.73	(0.0, 0.9828959584236145, 0.7977747172915969)							3333.62	1909.04	(0.8102280378341675, 0.0, 0.4561938496346571)
288	3661.52	1862.86	(1.0, 0.0, 0.1271171985732833)							3284.77	1929.31	(0.8038051009178162, 0.0, 0.5333905592984394)
289	3452.61	1797.54	(1.0, 0.0, 0.2862218544627497)							2853.51	836.154	(0.7692662060260773, 0.6034771533998707, 0.0)
290	2652.13	738.008	(0.933698828982287, 1.0, 0.0)							3009.77	606.417	(1.0, 0.6906378508238686, 0.0)
291	3533.13	1736.42	(0.9311730742454529, 0.0, 0.09636704807248571)							3333.63	2046.78	(1.0, 0.0, 0.6635819537464904)
292	2579.18	800.4	(0.6584522451733261, 1.0, 0.0)							2719.65	802.162	(1.0, 0.9885121578598228, 0.0)
293	2691.41	1884.11	(0.3615316734309948, 0.0, 1.0)							3298.21	2061.3	(1.0, 0.0, 0.722323986615411)
294	3638.44	1619.79	(0.7258045852184296, 0.1266394372524094, 0.0)							3359.46	2039.16	(1.0, 0.0, 0.6237949591161449)
295	2748.53	705.097	(1.0, 0.8571345409566662, 0.0)							2790.72	687.717	(1.0, 0.7844841599338546, 0.0)
296	3962.05	1712.12	(1.0, 0.2706369502508107, 0.0)							3481.69	1871.13	(0.9398999691009522, 0.0, 0.2690199121655557)
297	3553.32	1759.8	(0.9597959399223328, 0.0, 0.12200657108493826)							2639.66	809.93	(0.8519083472199531, 1.0, 0.0)
298	3166.31	1729.58	(0.9061978340148926, 0.0, 0.6545684321278877)							2996.88	616.26	(1.0, 0.6906378508238686, 0.0)
299	3216.88	1782.09	(0.9653890609741211, 0.0, 0.6406147592066971)							2692.52	762.131	(1.0, 0.9885121578598228, 0.0)
300	3912.53	1885.17	(1.0, 0.06666190221950485, 0.0)							2904.22	1952.58	(0.5237229641658726, 0.0, 0.8684131979942322)
301	3738.02	1841.67	(1.0, 0.0, 0.03082867886763374)							3381.08	1868.23	(0.8132221579551697, 0.0, 0.3560888498373227)
302	2486.54	888.978	(0.0, 1.0, 0.004425968561602378)							3532.15	1599.79	(0.6511347174644471, 0.16414224360866017, 0.0)
303	2624.15	796.175	(0.7620004678798051, 1.0, 0.0)							3328.49	2045.01	(1.0, 0.0, 0.6635819537464904)
304	2405.74	1121.15	(0.0, 0.8801467299461365, 0.6858041487729054)							2367.27	1655.02	(0.0, 0.6396358458880282, 1.0)
305	3205.65	1827.37	(1.0, 0.0, 0.722323986615411)							3323.18	1846.64	(0.6955810964107514, 0.0, 0.36298106775242844)
306	3571.06	1749.67	(0.9386952996253968, 0.0, 0.07466740626654142)							3329.04	1878.98	(0.7571897685527802, 0.0, 0.410782635432934)
307	3224.84	1756.4	(0.9267828345298768, 0.0, 0.5781224603751094)							3242.7	1901.4	(0.7355401992797852, 0.0, 0.5312983290596683)
308	3555.27	1597.8	(0.7246738553047181, 0.09639441173223462, 0.0)							3511.87	1733.29	(0.7676853120326996, 0.0, 0.0236667239560553)
309	3328	1743.01	(0.9035751700401307, 0.0, 0.3764101209617944)							3486.9	1839.85	(0.8917363166809082, 0.0, 0.21554164350223545)
310	2033.65	1785.04	(0.0, 0.5236303132677644, 1.0)							3593.78	1821.39	(1.0, 0.0, 0.05535165387129837)
311	3323.88	1783.97	(0.962197768688202, 0.0, 0.46195567407487037)							3210.91	2056.74	(1.0, 0.0, 0.8385944411134894)
312	2792.44	823.027	(0.8986332297325135, 0.7879719334340871, 0.0)							3121.92	2081.9	(0.9966541313292119, 0.0, 1.0)
313	2752.87	857.339	(0.8521121095704179, 0.8643205046653748, 0.0)							3304.45	1967.13	(0.8874553322792054, 0.0, 0.588899343256576)
314	3780.7	1633.66	(0.855067002773285, 0.21555081077150967, 0.0)							3152.38	1888.84	(0.6621837794780732, 0.0, 0.5946800699779229)
315	3092.16	1551.03	(0.649161833524704, 0.0, 0.5065956658491403)							3274.73	1753.03	(0.46478002071380614, 0.0, 0.24254015679728805)
316	2098.57	1841.67	(0.0, 0.43731107433894056, 1.0)							3294.07	2051.25	(1.0, 0.0, 0.722323986615411)
317	3877.65	1542.76	(0.9892457008361817, 0.3889701844384459, 0.0)							2773.48	747.784	(1.0, 0.8571345409566662, 0.0)
318	2842.58	1811.14	(0.5839998581653703, 0.0, 1.0)							3191.36	2063.45	(1.0, 0.0, 0.8780230011012833)
319	3278.78	1818.8	(1.0, 0.0, 0.5834374893559175)							3331.1	2026.16	(1.0, 0.0, 0.6437580750192922)
320	3287.67	1834.31	(1.0, 0.0, 0.5834374893559175)							3365.7	1668.45	(0.4419403403997421, 0.0, 0.07669403310743989)
321	3928.59	1729.78	(1.0, 0.23325184160265944, 0.0)							2874.08	715.877	(0.9835525035858155, 0.6935296983997685, 0.0)
322	2467.91	952.469	(0.0, 0.992813515663147, 0.34705299153894825)							3140.89	1885.18	(0.6463578224182129, 0.0, 0.5935968262391658)
323	3616.37	1757.06	(0.9272932291030884, 0.0, 0.028587225176150234)							3560.06	1844.28	(1.0, 0.0, 0.15045738102569484)
324	3410.37	1786.19	(0.978497850894928, 0.0, 0.34439888622793874)							2761.95	1837.88	(0.18432427023977724, 0.0, 0.7490150213241578)
325	3918.52	1425.66	(1.0, 0.5086317106405014, 0.0)							2839.55	728.676	(0.9670766472816468, 0.7266053364908822, 0.0)
326	2679.13	778.284	(0.933698828982287, 1.0, 0.0)							2626.9	1828.5	(0.0, 0.06795337643392133, 0.9776750087738038)
327	2571.24	761.446	(0.729318431644026, 1.0, 0.0)							3017.48	1787.29	(0.3498043265769282, 0.0, 0.4412154287099838)
328	3912.06	1760.77	(1.0, 0.1944671652011275, 0.0)							3160.76	1984.89	(0.8698103308677674, 0.0, 0.7988093188095944)
329	2527	933.022	(0.0, 0.9544683575630188, 0.07233255676226033)							3258	2050.37	(1.0, 0.0, 0.7803842427065018)
330	2072.89	1762.1	(0.0, 0.544049746825638, 1.0)							3277.89	1939.47	(0.8264976620674134, 0.0, 0.5647252172500875)
331	2688.13	698.232	(1.0, 0.9640683521099866, 0.0)							3268.21	1990.72	(0.9401315331459046, 0.0, 0.6790795569648082)
332	3774.88	1828.6	(1.0, 0.019127583282352867, 0.0)							3679.04	1507.64	(0.9148887872695923, 0.435464562159646, 0.0)
333	3029.32	1866.14	(0.9324595877112811, 0.0, 1.0)							2819.08	686.204	(1.0, 0.7513420353322513, 0.0)
334	2258	1950.17	(0.0, 0.1862950987922245, 1.0)							2764.91	1883.64	(0.2580415448243038, 0.0, 0.8143089890480042)
335	2176.72	1846.02	(0.0, 0.39126582469045523, 1.0)							3295.43	2006.27	(0.9750577092170716, 0.0, 0.6853192752974032)
336	2881.41	838.714	(0.8297617912292481, 0.597491885006115, 0.0)							3690.71	1660.66	(0.9929783821105957, 0.2687366409993958, 0.0)
337	3634.45	1738.12	(0.8979818105697632, 0.017176221867711162, 0.0)							3295.62	1940.81	(0.8288352370262146, 0.0, 0.550000105919791)
338	3646.97	1747.6	(0.9112866401672364, 0.017430711103894343, 0.0)							2757.06	869.179	(0.853102195262909, 0.8433018919142901, 0.0)
339	3634.83	1761.9	(0.9328853368759156, 0.0, 0.028759622470871923)							3041.1	1946.27	(0.6694590438972402, 0.0, 0.7863458573818207)
340	2561.03	1920.99	(0.19581529450762147, 0.0, 1.0)							3137.91	1888.38	(0.6542653024196625, 0.0, 0.6008588332414931)
341	2981.63	1220.14	(0.34089093744044435, 0.3650973170995712, 0.0)							3578.85	1618.26	(0.7570261240005494, 0.19083603305271885, 0.0)
342	3650.66	1831.4	(1.0, 0.0, 0.10348994267319611)							3611.3	1521.84	(0.7699118733406067, 0.3284481647552788, 0.0)
343	3589.57	1865.79	(1.0, 0.0, 0.19646922881772255)							3560.58	1738.67	(0.8555728077888489, 0.01636504013509769, 0.0)
344	3784.49	1859.49	(1.0, 0.0, 0.005892704101182922)							3393.89	1900.42	(0.8887245535850525, 0.0, 0.4079689148795152)
345	2274.72	1270.73	(0.0, 0.9223539099453241, 0.9260125637054444)							2907.03	1989.61	(0.6030092193047323, 0.0, 0.9407179832458497)
346	3983.08	1530.11	(1.0, 0.42660488314092326, 0.0)							3632.32	1892.76	(1.0, 0.0, 0.1271171985732833)
347	3807.13	1628.35	(0.8925974845886231, 0.24156986103060996, 0.0)							2803.95	741.214	(0.9830005645751954, 0.788173334593331, 0.0)
348	3751.91	1751.51	(0.9283164620399476, 0.08303812976406871, 0.0)							2785.6	763.1	(0.9874297857284546, 0.827552445589383, 0.0)
349	3916.72	1628.32	(1.0, 0.3244171451262212, 0.0)							2739.43	782.769	(1.0, 0.9408153859766207, 0.0)
350	3888.83	1768.14	(1.0, 0.1744814511116618, 0.0)							2725.04	786.372	(1.0, 0.9640683521099866, 0.0)
351	2080.29	1495.89	(0.0, 0.7742581165656084, 1.0)							3270.75	1794.75	(0.5307658940553666, 0.0, 0.309668720663412)
352	2207.57	1297.11	(0.0, 0.9627420843729642, 1.0)							3504.91	1672.7	(0.685265052318573, 0.0456810719121046, 0.0)
353	2123.04	1366.86	(0.0, 0.8987849745564453, 1.0)							3139.46	2030.6	(0.9696746945381165, 0.0, 0.9309069110506377)
354	3280.06	1309.46	(0.5173824608325959, 0.2631571261086754, 0.0)							3493.12	1970.41	(1.0, 0.0, 0.3736278226525318)
355	2674.03	755.865	(0.933698828982287, 1.0, 0.0)							3087.02	672.583	(1.0, 0.6906378508238686, 0.0)
356	2318.77	1218.7	(0.0, 0.9017081141471863, 0.8455129086167552)							3331.17	1871.58	(0.7487410783767701, 0.0, 0.4061991408314537)
357	3116.39	1018.81	(0.7192700684070588, 0.496755134206588, 0.0)							3323.09	1991.31	(0.9530778408050538, 0.0, 0.6135515561402047)
358	2445.2	1324.44	(0.0, 0.5981654302870193, 0.6655267357826233)							3200.5	763.392	(0.8921044349670411, 0.6161210896760789, 0.0)
359	3213.85	1775.47	(0.9559258699417115, 0.0, 0.6343351564127344)							3341.57	2014.35	(1.0, 0.0, 0.6237949591161449)
360	3908.31	1711.4	(1.0, 0.23325184160265944, 0.0)							3015.57	692.267	(1.0, 0.6906378508238686, 0.0)
361	3847.34	1678.27	(0.9561694741249085, 0.22302829072388133, 0.0)							2832.26	1972.31	(0.4825775443502696, 0.0, 0.9530132293701172)
362	3546.28	1045.23	(1.0, 0.6906378508238686, 0.0)							2737.98	1930.61	(0.2957740053082373, 0.0, 0.9333823800086976)
363	2121.92	1929.51	(0.0, 0.34322643995255575, 1.0)							3664.53	1530.85	(0.8903637409210206, 0.3945257965794117, 0.0)
364	3817.31	1812.37	(1.0, 0.08945023939529728, 0.0)							3356.9	1791.85	(0.6428535163402558, 0.0, 0.25403245793605367)
365	3434.02	1802.25	(1.0, 0.0, 0.33017538860444606)							3141.87	1987.25	(0.872493851184845, 0.0, 0.8192798930612876)
366	3208.82	1777.69	(0.9594822406768799, 0.0, 0.655590259576144)							2600.4	913.298	(0.5285745710498506, 0.913446593284607, 0.0)
367	3010.33	1788.34	(0.9010533845130901, 0.0, 0.9882455945014954)							2819.6	774.292	(0.9089163422584534, 0.7287723427237344, 0.0)
368	3948.71	1781.85	(1.0, 0.1944671652011275, 0.0)							3430.45	1960.93	(1.0, 0.0, 0.4590498971068113)
369	3941.12	1533.53	(1.0, 0.40989346355970435, 0.0)							3113.37	1827.39	(0.5217488735914231, 0.0, 0.5008892518232558)
370	3890.07	1834.24	(1.0, 0.1115295501254473, 0.0)							3058.86	1979.91	(0.7658243481308894, 0.0, 0.8591472387313843)
371	2866.4	908.609	(0.7407573342323304, 0.5939418544471251, 0.0)							3306.5	2012.05	(0.984943437576294, 0.0, 0.6729872597255481)
372	3755.56	1765.33	(0.9487699151039124, 0.08486769603710084, 0.0)							3373.28	1913.79	(0.8821632146835328, 0.0, 0.4419951306479786)
373	3796.52	1675.04	(0.8813907980918885, 0.1887147342654627, 0.0)							3692.02	1556.52	(0.9527131199836731, 0.39051088052887994, 0.0)
374	3129.58	1789.87	(0.9995456218719483, 0.0, 0.8382134021411416)							3321.4	2062.05	(1.0, 0.0, 0.6832750329111343)
375	3921.76	1832.88	(1.0, 0.13301764790686665, 0.0)							2882.81	878.784	(0.6580319583415986, 0.5051522017000778, 0.0)
376	2085.65	1768.3	(0.0, 0.5236303132677644, 1.0)							3430.19	1950.36	(1.0, 0.0, 0.4590498971068113)
377	3688.63	1327.25	(0.8644163489341736, 0.5101801938086413, 0.0)							2876.06	720.303	(0.9728022694587708, 0.6859494150852787, 0.0)
378	3395.72	1844.21	(1.0, 0.0, 0.4165786460744343)							3643.01	1636.95	(0.8853378772735596, 0.2396051430468427, 0.0)
379	3283.94	1864.81	(1.0, 0.0, 0.6036878556038241)							2790.86	701.097	(1.0, 0.8018035421311696, 0.0)
380	3696.44	1755.64	(0.9311424374580384, 0.0402656002642355, 0.0)							2819.78	798.244	(0.8803714990615845, 0.7216043569674674, 0.0)
381	2413.52	1617.39	(0.0, 0.34472580107012835, 0.7160684943199158)							3290.25	2008.05	(0.9797416210174561, 0.0, 0.6886113625351669)
382	3810.05	1801.1	(1.0, 0.08945023939529728, 0.0)							2677.01	1830.76	(0.049968677694389146, 0.0, 0.8901364088058472)
383	2723.27	769.205	(1.0, 0.9640683521099866, 0.0)							2974.98	641.151	(1.0, 0.6906378508238686, 0.0)
384	2438.1	1174.61	(0.0, 0.7960995614528656, 0.6836274436690712)							3655.68	1630.01	(0.8951541066169739, 0.25850819066976116, 0.0)
385	2913.83	1483.52	(0.24549629393385447, 0.0, 0.5263314127922059)							3326.58	1997.76	(0.9693077087402344, 0.0, 0.623999664679974)
386	3141.59	1785.91	(0.9928213834762574, 0.0, 0.8132301978405012)							2827.24	734.812	(0.9611108183860779, 0.7378171224526662, 0.0)
387	3268.69	1817.93	(1.0, 0.0, 0.6036878556038241)							3156.81	1859.42	(0.6019495010375977, 0.0, 0.5285255074124515)
388	3264.56	1678.08	(0.8049409866333008, 0.0, 0.3695080770910719)							2956.27	1881.38	(0.4579043733847107, 0.0, 0.6746033310890198)
389	2275.3	1383.78	(0.0, 0.7282735970970968, 0.8546157956123352)							3375.58	1868.93	(0.807565975189209, 0.0, 0.3707130778175681)
390	3917.79	1851.58	(1.0, 0.1115295501254473, 0.0)							3574.22	1943.4	(1.0, 0.0, 0.241710065487176)
391	3898.88	1829.24	(1.0, 0.1115295501254473, 0.0)							3127.11	2097.93	(0.9966541313292119, 0.0, 1.0)
392	3480.09	1729.37	(0.9225958466529847, 0.0, 0.16010667037996387)							3187.12	1829.19	(0.5535015344619751, 0.0, 0.43194387580799515)
393	3354.22	1644.3	(0.7616926014423371, 0.0, 0.18410876857572475)							3236.02	1988.78	(0.9263798475265503, 0.0, 0.7229322357705715)
394	3651.75	1675.96	(0.8064833164215088, 0.08994672146416964, 0.0)							3308.64	1809.9	(0.6117600679397583, 0.0, 0.31924001933764945)
395	2990.61	1680.78	(0.7044259085462581, 0.0, 0.8274178981781006)							3131.07	2011.16	(0.928678560256958, 0.0, 0.8915498102170754)
396	2869.31	1562.87	(0.2744141817856014, 0.0, 0.6449906408786774)							3027.61	628.887	(1.0, 0.6906378508238686, 0.0)
397	3594.07	1659.5	(0.8018421411514283, 0.07172497148323301, 0.0)							2849.82	701.462	(1.0, 0.7200764018321, 0.0)
398	3251.55	1667.5	(0.7922257065773011, 0.0, 0.38035128765711196)							2974.59	1891.07	(0.4839233497209551, 0.0, 0.6753506541252137)
399	3537.98	1870.1	(1.0, 0.0, 0.264048486361947)							2685.51	845.328	(0.8597031738733822, 0.9771283745765686, 0.0)
400	3507.25	1791.48	(1.0, 0.0, 0.2191900016327537)							2752.68	752.264	(1.0, 0.8768559934831637, 0.0)
401	3820.05	1808.12	(1.0, 0.08945023939529728, 0.0)							3453.26	1847.98	(0.8630213022232056, 0.0, 0.2660222138507972)
402	3051.21	1591.28	(0.7079270660877228, 0.0, 0.6647501414616444)							3468.84	1930.37	(1.0, 0.0, 0.3736278226525318)
403	3876.19	1817.52	(1.0, 0.1115295501254473, 0.0)							3260.51	2023.77	(1.0, 0.0, 0.7610621209012649)
404	3851.85	1766.12	(0.9539613008499146, 0.1469417170828444, 0.0)							3534.36	1673.79	(0.7459903240203858, 0.08319996523593029, 0.0)
405	3832.47	1716.37	(0.9308065056800843, 0.18101130251037317, 0.0)							3334.69	2034.08	(1.0, 0.0, 0.6437580750192922)
406	2414.75	1100.35	(0.0, 0.8840834379196167, 0.6583829982943609)							3242.84	1993.81	(0.9403710246086121, 0.0, 0.7338507299023289)
407	2517.86	869.792	(0.20603861006250757, 1.0, 0.0)							2895.45	831.547	(0.7358107745647431, 0.5298399749778707, 0.0)
408	3938.69	1731.02	(1.0, 0.23325184160265944, 0.0)							2972.06	1889.23	(0.4832982279935178, 0.0, 0.6744782507419587)
409	3875.28	1706.8	(0.9950905323028565, 0.23210669922101196, 0.0)							3527.13	1772.24	(0.8583257079124451, 0.0, 0.06827450224507478)
410	2467.43	947.608	(0.0, 0.9990059614181519, 0.30343112533892014)							3215.79	1862.19	(0.6396832346916199, 0.0, 0.4744652853583177)
411	3702.82	1870.24	(1.0, 0.0, 0.07954381607784633)							3620.93	1359.54	(0.7660382270812989, 0.5290549948003549, 0.0)
412	3755.35	1777.4	(0.9665176153182984, 0.06442990276577741, 0.0)							2951.27	2037.17	(0.7104982318713383, 0.0, 0.9915525794029236)
413	3828	1828.84	(1.0, 0.06666190221950485, 0.0)							3283.36	1948.39	(0.8465270280838013, 0.0, 0.5784107829741241)
414	3432.53	1746.73	(0.9352010369300843, 0.0, 0.24693841824551205)							2820.71	1970.4	(0.46194649966897017, 0.0, 0.9495011448860169)
415	3843.67	1381.76	(0.9419889926910401, 0.509807376554109, 0.0)							3164.96	1754.12	(0.37838521152734755, 0.0, 0.3026024990907112)
416	2484.12	818.708	(0.32881837181838414, 1.0, 0.0)							3416.31	1994.84	(1.0, 0.0, 0.5010355490809486)
417	2567.53	819.282	(0.5786595241974481, 1.0, 0.0)							3257.06	1798.39	(0.5156701087951661, 0.0, 0.31130378217754445)
418	2434.13	1959.74	(0.05613597781201207, 0.0, 1.0)							3286.75	1836.7	(0.6233433067798615, 0.0, 0.3636818539144579)
419	2913.81	1394.13	(0.07736144956515226, 0.0, 0.3950735807418823)							3611.66	1787.42	(1.0, 0.019127583282352867, 0.0)
420	3740.74	1590.35	(0.7888624548912049, 0.22781262398708924, 0.0)							2854.09	772.025	(0.8680900812149048, 0.6522325684717459, 0.0)
421	2376.47	1362	(0.0, 0.6258811319133215, 0.7344601035118103)							3419.29	1829.58	(0.7894879758358002, 0.0, 0.26066949922012284)
422	3369.75	1820.36	(1.0, 0.0, 0.4378740130897327)							3174.3	2060.88	(1.0, 0.0, 0.8980589504119898)
423	3318.02	1830.19	(1.0, 0.0, 0.5218386031843547)							2826.15	744.326	(0.9469621658325196, 0.7269556089685305, 0.0)
424	2114.61	1916.57	(0.0, 0.34322643995255575, 1.0)							2677.79	857.061	(0.8214061760279809, 0.9641954779624939, 0.0)
425	3628.44	1874.12	(1.0, 0.0, 0.17353933573492952)							2490.66	1306.96	(0.0, 0.7535044133663178, 0.6706059705633773)
426	3813.19	1665.03	(0.9058791875839234, 0.2112979887734711, 0.0)							3519.77	1751.25	(0.810747492313385, 0.0, 0.04487621457155362)
427	3774.45	1638.85	(0.8467370748519898, 0.21345094875919965, 0.0)							2829.1	765.99	(0.9050660014152527, 0.7100099418049374, 0.0)
428	3894.48	1826.18	(1.0, 0.1115295501254473, 0.0)							3636.74	1465.77	(0.7974727630615235, 0.41861304719896575, 0.0)
429	2314.63	1087.57	(0.0, 1.0, 0.7622756701951907)							3713.6	1109.35	(1.0, 0.6906378508238686, 0.0)
430	2906.16	1641.07	(0.4717597597580243, 0.0, 0.7583632647991181)							2347.45	1374.07	(0.0, 0.9960490236271955, 1.0)
431	3548.62	1756.15	(0.9560328602790833, 0.0, 0.12152821894268023)							2707.09	767.412	(1.0, 0.9640683521099866, 0.0)
432	3877.06	1290.15	(1.0, 0.6565692996973342, 0.0)							3213.67	2089.61	(1.0, 0.0, 0.8582169346749327)
433	3677.54	1506.68	(0.700551050901413, 0.2516135874730558, 0.0)							2550.52	1910.26	(0.0, 0.06950507666054406, 1.0)
434	2137.45	1935.32	(0.0, 0.31843631779781134, 1.0)							2770.57	1848.33	(0.20209934498152762, 0.0, 0.7478112161159516)
435	2159.43	1941.78	(0.0, 0.29311783936133917, 1.0)							2711.24	1839	(0.11893192882036913, 0.0, 0.8340757369995118)
436	2706.55	839.537	(0.8081541071059486, 0.9185383200645447, 0.0)							2916.39	717.221	(0.9959328055381775, 0.6878288923818728, 0.0)
437	3073.56	1791.37	(1.0, 0.0, 0.9600198048831778)							3419.66	1867.59	(0.8623791813850403, 0.0, 0.3222088558417654)
438	3311.78	1766.71	(0.9338759064674378, 0.0, 0.4483582148216798)							2835.39	793.902	(0.8564005374908448, 0.6718326562204069, 0.0)
439	2298.76	1213.16	(0.0, 0.9316301226615906, 0.8735701524784198)							3374.39	1928.51	(0.9072615385055542, 0.0, 0.47344409397662707)
440	3673.8	1331.12	(0.8481858849525452, 0.5006009427105319, 0.0)							3171.91	2016.5	(0.94449542760849, 0.0, 0.8482125723870041)
441	3390.13	936.323	(1.0, 0.6906378508238686, 0.0)							3492.64	1704.51	(0.6902320265769959, 0.0, 0.004067333093778063)
442	2439.82	936.742	(0.0, 1.0, 0.3495651359128962)							3501.61	1727.67	(0.7441717565059662, 0.0, 0.022941832103685365)
443	2107.65	1725.43	(0.0, 0.544049746825638, 1.0)							3654.86	1530.31	(0.8686890482902527, 0.3705869899316631, 0.0)
444	2397.43	887.622	(0.0, 1.0, 0.2540050537198151)							3439.74	1832.72	(0.8179776549339295, 0.0, 0.2521377236986542)
445	3785.4	1724.43	(0.891313123703003, 0.13729181753883166, 0.0)							2768.89	793.719	(0.9745911836624146, 0.8745193763491639, 0.0)
446	3204.16	802.517	(1.0, 0.6906378508238686, 0.0)							2546	1865.03	(0.0, 0.158102336292111, 1.0)
447	3266.42	1790.28	(0.9694251894950867, 0.0, 0.565598998677398)							3487.07	1597.9	(0.5680199444293976, 0.1216188472837917, 0.0)
448	3031.96	740.554	(0.973691749572754, 0.6724683772898593, 0.0)							2658.04	1918.92	(0.1425912822356068, 0.0, 1.0)
449	2747.59	1131.08	(0.0, 0.5299718409776688, 0.24793472856680931)							3039.37	1964.91	(0.7047917269407201, 0.0, 0.8278475880622864)
450	3753.65	1597.06	(0.8085108280181885, 0.21881290473960024, 0.0)							3386.95	1980.46	(1.0, 0.0, 0.5425094903462107)
451	3124.68	1855.44	(1.0, 0.0, 0.8780230011012833)							2955.2	814.204	(0.7842502772808075, 0.54163292600924, 0.0)
452	3413.11	1647.07	(0.7861986339092255, 0.0, 0.11828938742396111)							3248.85	1873.46	(0.674664455652237, 0.0, 0.46098137813975476)
453	3963.06	1833.92	(1.0, 0.15403320548949873, 0.0)							3381.32	1957.91	(0.9620177030563355, 0.0, 0.5020179744015394)
454	3520.07	1807.98	(1.0, 0.0, 0.2191900016327537)							3676.94	1316.78	(0.8736185908317566, 0.6033540660118211, 0.0)
455	3016.99	1602.67	(0.6710863824205181, 0.0, 0.719694870710373)							3565.53	1657.46	(0.7881752133369446, 0.1375219549532737, 0.0)
456	2520.18	816.048	(0.4382296226198523, 1.0, 0.0)							2772.15	774.131	(0.9982361674308777, 0.875309366323428, 0.0)
457	2114.56	1815.36	(0.0, 0.4596024169539916, 1.0)							3425.49	1882.66	(0.8975161790847779, 0.0, 0.3546659312190871)
458	3786.38	1460.73	(0.8649898052215577, 0.3832824454251632, 0.0)							3549.48	1780.3	(0.9019839048385621, 0.0, 0.049926300898106214)
459	3476.29	1785.91	(1.0, 0.0, 0.241710065487176)							3718.2	1359.43	(0.9829300522804261, 0.6788486988171463, 0.0)
460	3331.54	1749.57	(0.913816499710083, 0.0, 0.40013649795566664)							2919.58	933.428	(0.5161535769701004, 0.3796208131478976, 0.0)
461	3282.53	1765.98	(0.9320101618766785, 0.0, 0.48635888102735025)							3309.59	1966.97	(0.8914453864097596, 0.0, 0.5738751659399759)
462	3928.94	1620.28	(1.0, 0.3244171451262212, 0.0)							3340.24	1787.52	(0.6126109540462494, 0.0, 0.25520064180695406)
463	3314.33	1768.23	(0.9368098258972168, 0.0, 0.44976680333847996)							2974.74	1780.6	(0.30725457283022334, 0.0, 0.45265992283821105)
464	3846.55	1875.37	(1.0, 0.04324322321100316, 0.0)							3124.64	2073.61	(0.9966541313292119, 0.0, 1.0)
465	3931.97	1857.42	(1.0, 0.1115295501254473, 0.0)							3238.9	2043.24	(1.0, 0.0, 0.7997207339823342)
466	3485.67	1838.25	(1.0, 0.0, 0.2862218544627497)							2354.44	1376.75	(0.0, 0.9960490236271955, 1.0)
467	3262.62	1675.04	(0.8006297826766968, 0.0, 0.3675290193583864)							2775.7	820.33	(0.9206644773483277, 0.8261299076520046, 0.0)
468	3505.54	1795.89	(1.0, 0.0, 0.2191900016327537)							2802.5	799.613	(0.9095616817474366, 0.7622921700596543, 0.0)
469	2300.1	1232.56	(0.0, 0.9158587336540223, 0.8736514594383956)							3553.82	1793.47	(0.931872296333313, 0.0, 0.07412467854757736)
470	3814.22	1615.31	(0.8997576713562012, 0.2598376368316811, 0.0)							3051.57	2073.38	(0.8913773025234937, 0.0, 1.0)
471	2087.39	1837.99	(0.0, 0.4596024169539916, 1.0)							3432.15	1801.33	(0.7491662085056305, 0.0, 0.19781620338943054)
472	3691.04	1631.5	(0.7485134184360505, 0.1455612825982641, 0.0)
473	3350.87	1817.05	(1.0, 0.0, 0.4590498971068113)
474	2070.67	1706.57	(0.0, 0.5835459663771525, 1.0)
475	3913.3	1815.25	(1.0, 0.13301764790686665, 0.0)
476	3861.87	1882.68	(1.0, 0.04324322321100316, 0.0)
477	2398.79	903.265	(0.0, 1.0, 0.3037330477069231)
478	2386.07	1065.26	(0.0, 0.9446080803871155, 0.6678422093327558)
479	3933.8	1859.56	(1.0, 0.1115295501254473, 0.0)
480	2678.94	749.768	(0.9599368775610841, 1.0, 0.0)
481	3136.12	1737.37	(0.9220265626907349, 0.0, 0.7373637594662432)
482	3293.95	1746.58	(0.9032159924507142, 0.0, 0.4525433207162375)
483	3556.6	1749.19	(0.943494188785553, 0.0, 0.09764215950991055)
484	2573.48	783.229	(0.6949315577280628, 1.0, 0.0)
485	3872.88	1860	(1.0, 0.06666190221950485, 0.0)
486	2472.69	866.479	(0.06939223837796593, 1.0, 0.0)
487	3912.07	1815.52	(1.0, 0.13301764790686665, 0.0)
488	3942.81	1769.28	(1.0, 0.1944671652011275, 0.0)
489	2847.05	653.595	(1.0, 0.6906378508238686, 0.0)
490	3406.26	1751.96	(0.9298295259475708, 0.0, 0.28661553122640754)
491	3921.45	1602.08	(1.0, 0.3418763603974543, 0.0)
492	2091.86	1821.29	(0.0, 0.4596024169539916, 1.0)
493	3838.39	1736.58	(0.9340775489807129, 0.16297920619697914, 0.0)
494	3019.27	1550.07	(0.6133546745863394, 0.0, 0.6432815968990326)
495	2371.19	1298.05	(0.0, 0.7390128265716214, 0.7808139204978943)
496	2037.5	1866.88	(0.0, 0.4596024169539916, 1.0)
497	3371.03	1770.34	(0.9472907662391663, 0.0, 0.3743350477381435)
498	2222.76	1270.77	(0.0, 0.9877129302809382, 0.9916308403015137)
499	2911.46	1679.47	(0.5217317285049317, 0.0, 0.8139219164848328)
500	3848.25	1853.13	(1.0, 0.06666190221950485, 0.0)
501	2706.66	1615.3	(0.01815355728186548, 0.0, 0.7184771478176117)
502	3935.97	1737.22	(1.0, 0.23325184160265944, 0.0)
503	2582.47	1924.38	(0.24608888338970392, 0.0, 1.0)

## Sheet: Fig. 5l
	PF correlation S1 early vs late bins	PF correlation S1 early vs late mean	PF correlation S1 early vs late std	PF correlation S1 vs S2 bins	PF correlation S1 vs S2 mean	PF correlation S1 vs S2 std	PF shift (mm) S1 early vs late bins	PF shift (mm) S1 early vs late mean	PF shift (mm) S1 early vs late std	PF shift (mm) S1 vs S2 bins	PF shift (mm) S1 vs S2 mean	PF shift (mm) S1 vs S2 std	PV correlation S1 early vs late bins	PV correlation S1 early vs late mean	PV correlation S1 early vs late std	PV correlation S1 vs S2 bins	PV correlation S1 vs S2 mean	PV correlation S1 vs S2 std
0	0	0	0	0	0	0	0	0.0579731	0.0288081	0	0.0735392	0.0756403	0	0	0	0	0	0
1	1.66667	0	0	1.66667	0	0	1.66667	0.101402	0.0331534	1.66667	0.0924807	0.051696	1.66667	0	0	1.66667	0	0
2	3.33333	0	0	3.33333	0	0	3.33333	0.0978441	0.0396785	3.33333	0.0743792	0.0146618	3.33333	0	0	3.33333	0	0
3	5	0	0	5	0	0	5	0.0871516	0.0268181	5	0.0351383	0.00819135	5	0	0	5	0	0
4	6.66667	0	0	6.66667	0.00622665	0.0107849	6.66667	0.0557956	0.0314238	6.66667	0.0435779	0.0245673	6.66667	0	0	6.66667	0	0
5	8.33333	0	0	8.33333	0.015361	0.026606	8.33333	0.0538092	0.0158981	8.33333	0.0492587	0.0253397	8.33333	0	0	8.33333	0	0
6	10	0	0	10	0.0431753	0.0463573	10	0.0309158	0.00968115	10	0.0635053	0.038424	10	0	0	10	0.0126103	0.0218418
7	11.6667	0	0	11.6667	0.0230415	0.039909	11.6667	0.0157356	0.00435096	11.6667	0.0354244	0.0267933	11.6667	0	0	11.6667	0.037831	0.0655253
8	13.3333	0	0	13.3333	0.0479481	0.0416184	13.3333	0.00767975	0.000326712	13.3333	0.0257666	0.0236653	13.3333	0	0	13.3333	0.0315259	0.0546044
9	15	0	0	15	0.0701032	0.0615135	15	0.0164751	0.00510847	15	0.021117	0.0224463	15	0	0	15	0.0441362	0.0393758
10	16.6667	0	0	16.6667	0.125969	0.132555	16.6667	0.00668411	0.00579319	16.6667	0.0123216	0.017094	16.6667	0	0	16.6667	0.102967	0.0823149
11	18.3333	0.015361	0.026606	18.3333	0.09735	0.0856784	18.3333	0.00827839	0.00858644	18.3333	0.010569	0.00739398	18.3333	0	0	18.3333	0.128135	0.0529331
12	20	0.0502789	0.0589842	20	0.0968749	0.0621998	20	0.00849608	0.00113616	20	0.00497471	0.00489976	20	0	0	20	0.128135	0.0370233
13	21.6667	0.0455255	0.0406297	21.6667	0.142813	0.0476801	21.6667	0.0114237	0.00602802	21.6667	0.00945334	0.0067245	21.6667	0.0230837	0.0254253	21.6667	0.128135	0.0703469
14	23.3333	0.156761	0.0651066	23.3333	0.174421	0.0370224	23.3333	0.00167103	0.0014483	23.3333	0.0129747	0.00982928	23.3333	0.0377781	0.0377517	23.3333	0.197386	0.0736946
15	25	0.173475	0.106041	25	0.295965	0.148151	25	0.00549171	0.00170282	25	0.00841933	0.00607575	25	0.115524	0.104828	25	0.296079	0.193042
16	26.6667	0.28011	0.0839092	26.6667	0.539128	0.120575	26.6667	0.00893633	0.00551987	26.6667	0.00875702	0.00728422	26.6667	0.201607	0.134154	26.6667	0.482885	0.370602
17	28.3333	0.386592	0.0521755	28.3333	0.618209	0.192594	28.3333	0.00511565	0.0044423	28.3333	0.00497471	0.00489976	28.3333	0.581948	0.479389	28.3333	0.827268	0.585433
18	30	0.517942	0.0809077	30	0.85562	0.123445	30	0.00901797	0.0134602	30	0.00334205	0.00289659	30	0.934667	0.562182	30	1.24533	0.872305
19	31.6667	0.811811	0.19703	31.6667	1.10559	0.296919	31.6667	0	0	31.6667	0.00330368	0.00372889	31.6667	1.08589	0.562204	31.6667	1.42146	0.844826
20	33.3333	1.10714	0.236831	33.3333	1.40625	0.348016	33.3333	0.00248735	0.00244988	33.3333	0.00330368	0.00372889	33.3333	1.3211	0.151907	33.3333	1.48654	0.673169
21	35	1.60731	0.217696	35	1.75464	0.357389	35	0.00167103	0.0014483	35	0.0025641	0.00444116	35	1.33959	0.452777	35	1.25784	0.365878
22	36.6667	1.9376	0.269735	36.6667	1.86662	0.258392	36.6667	0.0017094	0.00296077	36.6667	0.000854701	0.00148039	36.6667	1.50572	0.37065	36.6667	1.2518	0.21646
23	38.3333	2.33056	0.475653	38.3333	1.50916	0.0828749	38.3333	0.0025641	0.00444116	38.3333	0	0	38.3333	2.04124	0.283014	38.3333	1.39676	0.442148
24	40	2.25752	0.295171	40	1.44723	0.105553	40	0.00167103	0.0014483	40	0	0	40	2.52001	0.367737	40	0.99371	0.451998
25	41.6667	1.80153	0.470452	41.6667	1.32996	0.4137	41.6667	0	0	41.6667	0	0	41.6667	1.75611	0.373394	41.6667	1.39291	0.600894
26	43.3333	1.00895	0.132437	43.3333	0.804584	0.383005	43.3333	0	0	43.3333	0	0	43.3333	0.926437	0.727237	43.3333	1.41156	1.12339
27	45	0.445179	0.0503466	45	0.568772	0.348823	45	0	0	45	0	0	45	0.584085	0.784223	45	0.724989	1.12747
28	46.6667	0.0663514	0.0579316	46.6667	0.0549797	0.0733376	46.6667	0	0	46.6667	0	0	46.6667	0.0252207	0.0436835	46.6667	0	0
29	48.3333	0	0	48.3333	0	0	48.3333	0	0	48.3333	0	0	48.3333	0	0	48.3333	0	0
30	50			50			50			50			50			50

## Sheet: Fig. 5n
	S1 PC in S1, COM x	S1 PC in S1, COM y	S1 PC in S1, color	S1 PC in S2, COM x	S1 PC in S2, COM y	S1 PC in S2, color	S2 PC in S1, COM x	S2 PC in S1, COM y	S2 PC in S1, color	S2 PC in S2, COM x	S2 PC in S2, COM y	S2 PC in S2, color
0	2035.22	1764.71	(0.0, 0.7140724581867564, 0.9837840676307679)	2624.55	1680.63	(0.0, 0.7140724581867564, 0.9837840676307679)	2035.22	1764.71	(0.0, 0.20972752317249235, 0.6110471069812775)	2624.55	1680.63	(0.0, 0.20972752317249235, 0.6110471069812775)
1	2033.29	1849.07	(0.0, 0.6442864955292416, 0.9798245906829834)	2587.79	1680.55	(0.0, 0.6442864955292416, 0.9798245906829834)	2033.29	1849.07	(0.0, 0.25358233793741736, 0.611729371547699)	2587.79	1680.55	(0.0, 0.25358233793741736, 0.611729371547699)
2	2069.23	1423.86	(0.0, 0.9226391792297364, 0.8651395321778966)	2008.05	1763.07	(0.37934685083369474, 0.0, 0.6290154039859772)	2915.43	1653.13	(0.0, 0.709228217966837, 1.0)	2008.05	1763.07	(0.0, 0.709228217966837, 1.0)
3	2451.5	1167.3	(0.0, 0.7900733828544617, 0.20068263205454356)	2672.44	1994.73	(1.0, 0.6906378508238686, 0.0)	3276.87	988.98	(0.38321034586022407, 0.0, 1.0)	2222.1	1743.66	(0.0, 0.474349689079726, 0.74159334897995)
4	2634.93	1040.41	(0.8519083472199531, 1.0, 0.0)	3984.63	1198.44	(1.0, 0.6906378508238686, 0.0)	3945.18	1447.27	(1.0, 0.6906378508238686, 0.0)	2672.44	1994.73	(0.38321034586022407, 0.0, 1.0)
5	2622.81	1024.36	(0.8519083472199531, 1.0, 0.0)	3912.89	1400.72	(1.0, 0.6906378508238686, 0.0)	3782.49	968.37	(1.0, 0.6906378508238686, 0.0)	3984.63	1198.44	(1.0, 0.6906378508238686, 0.0)
6	3867.19	1471.41	(1.0, 0.6906378508238686, 0.0)	3999.11	1183.55	(1.0, 0.6906378508238686, 0.0)	3937.14	1390.26	(1.0, 0.6906378508238686, 0.0)	3912.89	1400.72	(1.0, 0.6906378508238686, 0.0)
7	2046.17	986.036	(0.0, 1.0, 0.3919959076144961)	3912.87	1963.82	(0.0, 1.0, 0.1407368268521778)	2264.39	1021.48	(1.0, 0.1944671652011275, 0.0)	3999.11	1183.55	(1.0, 0.6906378508238686, 0.0)
8	2915.43	1653.13	(0.37934685083369474, 0.0, 0.6290154039859772)	2086.1	1916.06	(0.09493067156789216, 0.0, 0.5597293853759766)	2865.57	1612.57	(0.0, 0.5236303132677644, 1.0)	3912.87	1963.82	(1.0, 0.1944671652011275, 0.0)
9	2059.05	1377.03	(0.0, 0.9400391459465027, 0.8366186748909651)	3237.63	1820.03	(0.0, 0.31502742881256235, 0.5398502379655838)	2710.78	1597.33	(0.8717785954475403, 0.0, 0.30683723733771356)	2086.1	1916.06	(0.0, 0.5236303132677644, 1.0)
10	3914.74	1483.68	(1.0, 0.6734062317880349, 0.0)	2625.33	1013.79	(0.0, 1.0, 0.3919959076144961)	2089.35	1014.6	(0.8231237206527249, 1.0, 0.0)	3237.63	1820.03	(0.8717785954475403, 0.0, 0.30683723733771356)
11	3899.93	1330.36	(1.0, 0.6906378508238686, 0.0)	3077.33	1620.33	(0.23598478439631687, 0.0, 0.5833889126777649)	2893.19	1627.13	(0.49196487963199614, 0.0, 0.1944067262828547)	2625.33	1013.79	(0.8231237206527249, 1.0, 0.0)
12	3276.87	988.98	(1.0, 0.6906378508238686, 0.0)	3905.9	1351.9	(0.0, 0.9569945216178894, 0.4477071395331979)	2092.17	1042.74	(0.9907749176025391, 0.6842666597432131, 0.0)	3077.33	1620.33	(0.49196487963199614, 0.0, 0.1944067262828547)
13	2841.92	975.004	(1.0, 0.6906378508238686, 0.0)	2176.34	1830.61	(1.0, 0.838087383579253, 0.0)	2759.04	1007.4	(0.0, 0.5168042320497807, 0.9162912845611573)	3905.9	1351.9	(0.9907749176025391, 0.6842666597432131, 0.0)
14	3945.18	1447.27	(1.0, 0.6906378508238686, 0.0)	2586.9	1761.05	(0.0, 0.7742581165656084, 1.0)	1985.37	1725.2	(0.0, 0.16367580332042433, 0.7653101861476899)	2631.83	1046.19	(0.7520054225605808, 0.9480393409729004, 0.0)
15	2922.47	1551.49	(0.154739189814032, 0.0, 0.45587227046489714)	3954.86	1635.94	(0.0, 1.0, 0.43129481562202576)	2023.42	998.262	(1.0, 0.5086317106405014, 0.0)	2176.34	1830.61	(0.0, 0.5168042320497807, 0.9162912845611573)
16	2887.82	1568.5	(0.04151640034731353, 0.0, 0.4831487715244293)	3999.44	1049.45	(0.0, 1.0, 0.4678262303699574)	2013.78	1007.63	(1.0, 0.6906378508238686, 0.0)	2568.66	1139.22	(0.16527298666300838, 0.8021457076072693, 0.0)
17	2860.71	1549.63	(0.0, 0.15537026493687092, 0.45267568826675414)	2100.37	1914.4	(0.1758213572539556, 0.0, 0.45881161391735076)	2924.68	1553.24	(0.0, 0.5027546726199237, 1.0)	2586.9	1761.05	(0.0, 0.16367580332042433, 0.7653101861476899)
18	3782.49	968.37	(1.0, 0.6906378508238686, 0.0)	2578.31	1825.27	(0.0, 0.8212121656702243, 1.0)	2009.1	1679.09	(0.0, 0.061636967967140036, 0.8867980718612671)	3954.86	1635.94	(1.0, 0.5086317106405014, 0.0)
19	2021.59	1075.61	(0.0, 1.0, 0.563431136908191)	3940.95	1172.22	(0.0, 1.0, 0.2540050537198151)	2074.31	941.466	(1.0, 0.6906378508238686, 0.0)	3999.44	1049.45	(1.0, 0.6906378508238686, 0.0)
20	3937.14	1390.26	(1.0, 0.6906378508238686, 0.0)	2033.95	1826.48	(0.4460168488683131, 0.0, 0.5238909006118775)	2960.55	1592.42	(0.0, 0.6396358458880282, 1.0)	2100.37	1914.4	(0.0, 0.5027546726199237, 1.0)
21	2956.4	1476.25	(0.0, 0.17151135345145258, 0.32754282765090464)	2912.92	1635.95	(0.0, 0.4873487135776405, 0.7843505620956421)	2379.46	1736.17	(0.36859044599066426, 0.0, 0.5283302396535874)	2578.31	1825.27	(0.0, 0.061636967967140036, 0.8867980718612671)
22	3869.85	1643.56	(1.0, 0.5086317106405014, 0.0)	2497.25	1075.06	(0.0, 1.0, 0.43129481562202576)	2033.25	1001.18	(0.19178153830970496, 0.9308038830757142, 0.0)	3940.95	1172.22	(1.0, 0.6906378508238686, 0.0)
23	2264.39	1021.48	(0.0, 1.0, 0.1407368268521778)	3054.24	1720.39	(0.07402266730148181, 0.0, 0.4364517956972122)	2916.35	1540.08	(0.6871873915195466, 0.0, 0.48298963302165454)	2225.71	1494.39	(0.0, 0.5906538653664666, 0.6348388671875)
24	2215.78	991.466	(0.0, 1.0, 0.1407368268521778)	2828.92	1762.55	(0.13849917680296292, 0.0, 0.38309002220630645)	2945.72	1509.42	(0.39018134560337897, 0.0, 0.7705455601215363)	2033.95	1826.48	(0.0, 0.6396358458880282, 1.0)
25	2865.57	1612.57	(0.09493067156789216, 0.0, 0.5597293853759766)	2201.25	1337.95	(0.7836018979549408, 0.7031410242501702, 0.0)	2803.99	1159.08	(0.0, 0.6885346353054047, 0.6020024908555587)	2912.92	1635.95	(0.36859044599066426, 0.0, 0.5283302396535874)
26	2710.78	1597.33	(0.0, 0.31502742881256235, 0.5398502379655838)	3924.84	1427.39	(0.0, 1.0, 0.2540050537198151)	2135.22	963.805	(1.0, 0.6906378508238686, 0.0)	2497.25	1075.06	(0.19178153830970496, 0.9308038830757142, 0.0)
27	2034.66	1011.94	(0.0, 1.0, 0.4678262303699574)	3858.32	1573.38	(0.0, 1.0, 0.2540050537198151)	2201.91	1013.08	(0.9034892797470093, 0.48897121200614374, 0.0)	2775.99	1721.95	(0.18982450085878594, 0.0, 0.7023916423320771)
28	2038.63	993.747	(0.0, 1.0, 0.43129481562202576)	2804.65	1075.83	(1.0, 0.6906378508238686, 0.0)	2930.61	1024.58	(0.9052542328834534, 0.7258360504551876, 0.0)	3054.24	1720.39	(0.6871873915195466, 0.0, 0.48298963302165454)
29	1981.5	1085.82	(0.0, 1.0, 0.6173662221023752)	3987.07	1496.33	(0.0, 1.0, 0.43129481562202576)	2035.57	1004.64	(1.0, 0.6397471197389766, 0.0)	2828.92	1762.55	(0.39018134560337897, 0.0, 0.7705455601215363)
30	2870.59	1583.88	(0.012901947909609116, 0.0, 0.5106302082538605)	3939.11	1269.8	(0.06487868150783037, 0.9349558830261231, 0.0)	2415.87	1078.5	(1.0, 0.6906378508238686, 0.0)	2201.25	1337.95	(0.0, 0.6885346353054047, 0.6020024908555587)
31	3825.88	1407.23	(0.9422671079635621, 0.6507653303459767, 0.0)	2005.28	1696.42	(0.6262117513688545, 0.9011128425598145, 0.0)	2633.21	1103.8	(0.0, 0.7583266697951094, 1.0)	3924.84	1427.39	(1.0, 0.6906378508238686, 0.0)
32	2089.35	1014.6	(0.0, 1.0, 0.3919959076144961)	3910.31	1219.34	(0.0, 1.0, 0.4678262303699574)	2020.77	1010.49	(1.0, 0.6906378508238686, 0.0)	3858.32	1573.38	(0.9034892797470093, 0.48897121200614374, 0.0)
33	2893.19	1627.13	(0.23598478439631687, 0.0, 0.5833889126777649)	2018.96	1846.14	(0.0, 0.6977999270370256, 0.7500001966953278)	2167.63	1541.78	(0.0, 0.6213404275194669, 1.0)	2804.65	1075.83	(0.9052542328834534, 0.7258360504551876, 0.0)
34	2672.9	971.754	(1.0, 0.9640683521099866, 0.0)	3936.53	1041.45	(0.0, 1.0, 0.3037330477069231)	2134.64	983.383	(1.0, 0.6906378508238686, 0.0)	3987.07	1496.33	(1.0, 0.6397471197389766, 0.0)
35	2092.17	1042.74	(0.0, 0.9569945216178894, 0.4477071395331979)	2400.87	1039.23	(0.0, 0.9417540907859803, 0.5568239157477436)	2057.25	1100.5	(0.06939223837796593, 1.0, 0.0)	3939.11	1269.8	(1.0, 0.6906378508238686, 0.0)
36	2946.66	1091.6	(0.9172764301300049, 0.6335058223163771, 0.0)	3934.7	1023.25	(0.0, 1.0, 0.3037330477069231)	2097.43	979.203	(1.0, 0.6906378508238686, 0.0)	2005.28	1696.42	(0.0, 0.7583266697951094, 1.0)
37	2759.04	1007.4	(1.0, 0.838087383579253, 0.0)	2590.11	1098.66	(0.0, 0.8880392789840699, 0.2697268766892901)	2325.79	1100.79	(0.4231847986032832, 0.8671042203903199, 0.0)	2009.05	1830.01	(0.0, 0.6396358458880282, 1.0)
38	3891.87	1430.34	(1.0, 0.6906378508238686, 0.0)	3866.85	1201.97	(0.06939223837796593, 1.0, 0.0)	2335.14	1012.26	(0.9235798001289368, 0.637859168225387, 0.0)	3946.9	1902.59	(1.0, 0.2706369502508107, 0.0)
39	2055.47	990.561	(0.0, 1.0, 0.3919959076144961)	2611.03	1775.43	(0.0, 0.6684125361972033, 0.9208779811859131)	2072.16	1763.74	(0.0, 0.10249328664620029, 0.7929112792015076)	3910.31	1219.34	(1.0, 0.6906378508238686, 0.0)
40	1985.37	1725.2	(0.0, 0.7742581165656084, 1.0)	2592.7	1100.06	(1.0, 0.9885121578598228, 0.0)	2696.65	1024.29	(0.4211925631502346, 0.8630221366882325, 0.0)	2018.96	1846.14	(0.0, 0.6213404275194669, 1.0)
41	2023.42	998.262	(0.0, 1.0, 0.43129481562202576)	2399.12	1854.23	(0.0, 1.0, 0.9703596644376837)	1971.6	1457.88	(0.0, 0.3270818055326373, 0.9529621481895447)	3936.53	1041.45	(1.0, 0.6906378508238686, 0.0)
42	2013.78	1007.63	(0.0, 1.0, 0.4678262303699574)	2799.98	1715.69	(0.36372660158826464, 0.0, 0.48207138776779174)	2952.89	1567.99	(0.23382493718073882, 0.0, 0.6888643085956574)	2400.87	1039.23	(0.06939223837796593, 1.0, 0.0)
43	2915.78	1416.8	(0.2513291899555087, 0.36166034936904906, 0.0)	2598.43	1778.38	(0.4886893957853317, 0.0, 0.015065648448683957)	3072.27	1557.78	(0.0, 0.1032377604562861, 0.7986706972122193)	3934.7	1023.25	(1.0, 0.6906378508238686, 0.0)
44	2924.68	1553.24	(0.1758213572539556, 0.0, 0.45881161391735076)	2546.1	1028.37	(1.0, 0.6906378508238686, 0.0)	2983.43	988.615	(0.5786595241974481, 1.0, 0.0)	2590.11	1098.66	(0.4231847986032832, 0.8671042203903199, 0.0)
45	2208.85	1002.14	(0.0, 1.0, 0.19982198466289613)	2359.57	968.024	(0.0, 1.0, 0.3919959076144961)	2081.95	1007.27	(0.20603861006250757, 1.0, 0.0)	3866.85	1201.97	(0.9235798001289368, 0.637859168225387, 0.0)
46	2009.1	1679.09	(0.0, 0.8212121656702243, 1.0)	2572.62	1816.27	(0.0, 0.8521649153176325, 1.0)	1974.79	1654.68	(0.0, 0.08664429076137099, 0.8686861276626587)	2611.03	1775.43	(0.0, 0.10249328664620029, 0.7929112792015076)
47	2074.31	941.466	(0.0, 1.0, 0.2540050537198151)	2119.06	993.533	(0.0, 0.36749965778566995, 1.0)	2275.52	1976.62	(0.0, 1.0, 0.3919959076144961)	2455.59	1740.95	(0.0, 0.34300381773643746, 0.746305513381958)
48	2371.29	1062.17	(0.0, 0.9488742232322693, 0.0041996874809409005)	2807.98	1744.94	(1.0, 0.6565692996973342, 0.0)	3907.72	1500.65	(0.31616811115292726, 0.0, 0.743130224943161)	2592.7	1100.06	(0.4211925631502346, 0.8630221366882325, 0.0)
49	1987.02	1040.3	(0.0, 1.0, 0.5337123812913451)	3979.12	1333.76	(0.0, 0.9602214574813843, 0.0042499099829886216)	2362.64	1056.49	(1.0, 0.6906378508238686, 0.0)	2399.12	1854.23	(0.0, 0.3270818055326373, 0.9529621481895447)
50	2111.94	1022.15	(0.0, 0.9973640322685242, 0.3909626190511537)	2046.1	1785.89	(0.32153204987911277, 0.0, 0.5894329726696015)	2914.28	1629.91	(0.0, 0.6674501900016474, 0.9886521577835083)	2799.98	1715.69	(0.23382493718073882, 0.0, 0.6888643085956574)
51	3129.35	1587.79	(0.5352356612682343, 0.035679827315855055, 0.0)	2543.89	1753.71	(0.0, 0.867643124519903, 1.0)	2007.04	1621.71	(0.0, 0.24086931377532114, 0.756412822008133)	2598.43	1778.38	(0.0, 0.1032377604562861, 0.7986706972122193)
52	3773.25	1011.06	(1.0, 0.6906378508238686, 0.0)	3910.21	1069.91	(0.0, 1.0, 0.2540050537198151)	2163.1	983.09	(0.9984911561012269, 0.6895957861163913, 0.0)	2546.1	1028.37	(0.5786595241974481, 1.0, 0.0)
53	2960.55	1592.42	(0.4460168488683131, 0.0, 0.5238909006118775)	2549.36	1805.76	(0.0, 0.49076444943633923, 0.7898479282855988)	2352.36	1741.09	(0.0, 0.15904558348994668, 0.8537292957305909)	2359.57	968.024	(0.20603861006250757, 1.0, 0.0)
54	2379.46	1736.17	(0.0, 0.4873487135776405, 0.7843505620956421)	2687.3	1969.66	(1.0, 0.8196589255066162, 0.0)	2760.08	996.232	(0.38321034586022407, 0.0, 1.0)	2732.17	1693.97	(0.01631192256569898, 0.0, 0.6455893695354462)
55	2248.95	1046.63	(0.0, 0.9933207511901856, 0.2523084907670702)	2147.07	1803.97	(0.0, 0.984695839881897, 0.4606665428329271)	2040.8	1028.09	(0.0, 0.5253186144685954, 0.8716825127601624)	2572.62	1816.27	(0.0, 0.08664429076137099, 0.8686861276626587)
56	2033.25	1001.18	(0.0, 1.0, 0.43129481562202576)	3956.31	1250.84	(0.0, 1.0, 0.2540050537198151)	2095.39	950.875	(1.0, 0.6906378508238686, 0.0)	2119.06	993.533	(0.0, 1.0, 0.3919959076144961)
57	2916.35	1540.08	(0.07402266730148181, 0.0, 0.4364517956972122)	3939.4	1207	(0.0, 1.0, 0.3037330477069231)	2133.87	992.12	(1.0, 0.6906378508238686, 0.0)	2808.36	1750.64	(0.3207377006172484, 0.0, 0.753870713710785)
58	2945.72	1509.42	(0.13849917680296292, 0.0, 0.38309002220630645)	2610.01	1708.18	(0.0, 0.876579802818806, 0.9105032563209534)	2071.64	1523.65	(0.0, 0.19480110262020225, 0.664582896232605)	2807.98	1744.94	(0.31616811115292726, 0.0, 0.743130224943161)
59	2803.99	1159.08	(0.7836018979549408, 0.7031410242501702, 0.0)	2558.28	1765.12	(0.0, 0.8697841840007147, 0.8882048606872559)	2085.51	1499.33	(0.0, 0.20698079004827857, 0.774461704492569)	2201.59	1381.13	(0.0, 0.6891343176364899, 0.6351260932870185)
60	2068.29	1348.27	(0.0, 0.9214597225189209, 0.7912768516038405)	3951.29	1154.31	(1.0, 0.6906378508238686, 0.0)	3946.16	1330.95	(1.0, 0.6906378508238686, 0.0)	3979.12	1333.76	(1.0, 0.6906378508238686, 0.0)
61	2928.36	1081.91	(0.9316856741905213, 0.6434573916663288, 0.0)	3932.45	1461.68	(0.9682168245315552, 0.668687186825984, 0.0)	3842.33	1310.95	(1.0, 0.6565692996973342, 0.0)	2046.1	1785.89	(0.0, 0.6674501900016474, 0.9886521577835083)
62	2135.22	963.805	(0.0, 1.0, 0.2540050537198151)	3980.68	1491.44	(0.0, 0.9521776914596558, 0.3732497583740034)	2221.71	1071.05	(1.0, 0.6397471197389766, 0.0)	2543.89	1753.71	(0.0, 0.24086931377532114, 0.756412822008133)
63	2201.91	1013.08	(0.0, 1.0, 0.2540050537198151)	2129.01	1902.93	(0.30093242031212464, 0.0, 0.5516697049140931)	2920.39	1607.72	(0.0, 0.5027546726199237, 1.0)	3910.21	1069.91	(0.9984911561012269, 0.6895957861163913, 0.0)
64	2930.61	1024.58	(1.0, 0.6906378508238686, 0.0)	3959.3	1543.61	(0.0, 1.0, 0.3919959076144961)	2057.55	990.758	(1.0, 0.590201925770717, 0.0)	2549.36	1805.76	(0.0, 0.15904558348994668, 0.8537292957305909)
65	2057.67	981.121	(0.0, 1.0, 0.3919959076144961)	2579.64	1756.03	(0.0, 0.8987849745564453, 1.0)	2017.91	1593.55	(0.0, 0.1818650212550961, 0.7551045894622803)	2687.3	1969.66	(0.38321034586022407, 0.0, 1.0)
66	2035.57	1004.64	(0.0, 1.0, 0.43129481562202576)	2416.45	969.595	(0.0, 1.0, 0.43129481562202576)	2021.57	995.341	(0.3851544519277157, 1.0, 0.0)	2147.07	1803.97	(0.0, 0.5253186144685954, 0.8716825127601624)
67	2415.87	1078.5	(0.06487868150783037, 0.9349558830261231, 0.0)	3551.82	1326.94	(0.9617940664291382, 0.5518955127979837, 0.0)	3835.44	1583.62	(0.41834167689085006, 0.28892259663794995, 0.0)	3956.31	1250.84	(1.0, 0.6906378508238686, 0.0)
68	2633.21	1103.8	(0.6262117513688545, 0.9011128425598145, 0.0)	3897.5	1366.27	(0.0, 0.9995357275009156, 0.5334645933102907)	2022.86	1045.48	(0.9717790961265564, 0.6711474264244066, 0.0)	3939.4	1207	(1.0, 0.6906378508238686, 0.0)
69	2813.44	1665.08	(0.0560928805445562, 0.0, 0.6527831435203553)	3911.81	1315.86	(1.0, 0.6906378508238686, 0.0)	3883.62	1225.81	(1.0, 0.6906378508238686, 0.0)	2610.01	1708.18	(0.0, 0.19480110262020225, 0.664582896232605)
70	3752.08	967.399	(1.0, 0.6906378508238686, 0.0)	2422.24	989.935	(0.0, 1.0, 0.3495651359128962)	2115.41	994.4	(0.32881837181838414, 1.0, 0.0)	2558.28	1765.12	(0.0, 0.20698079004827857, 0.774461704492569)
71	3892.02	1135.75	(1.0, 0.6906378508238686, 0.0)	3973.14	1365.21	(1.0, 0.6906378508238686, 0.0)	3656.79	1013.6	(1.0, 0.6906378508238686, 0.0)	3951.29	1154.31	(1.0, 0.6906378508238686, 0.0)
72	2020.77	1010.49	(0.0, 1.0, 0.4678262303699574)	2684.66	1702.18	(0.0, 0.8212121656702243, 1.0)	2022.67	1674.06	(0.0, 0.06585551302283325, 0.6602601289749146)	3932.45	1461.68	(1.0, 0.6565692996973342, 0.0)
73	2847.23	983.018	(1.0, 0.6906378508238686, 0.0)	2070.74	1185.41	(0.0, 1.0, 0.3037330477069231)	2199.39	1035.96	(0.0, 0.9406658291816712, 0.6832367642495365)	3980.68	1491.44	(1.0, 0.6397471197389766, 0.0)
74	2056.32	1542.44	(0.0, 0.8883984300720938, 0.9386492848396302)	3009.87	1672.19	(0.4856897473335266, 0.0, 0.32229495145022086)	3002.22	1562.03	(0.5997669875621796, 0.0, 0.4912753029609348)	2129.01	1902.93	(0.0, 0.5027546726199237, 1.0)
75	2021.57	1414.17	(0.0, 1.0, 0.9376791617500535)	2808.17	1755.87	(0.4920402646064758, 0.0, 0.3744732073502241)	2993.19	1567.35	(0.3407345662053114, 0.0, 0.7638328850269318)	2133.99	1928.61	(0.0, 0.4814145627193538, 1.0)
76	2167.63	1541.78	(0.0, 0.6977999270370256, 0.7500001966953278)	3958.56	1264.61	(0.0, 1.0, 0.1407368268521778)	2246.14	1001.44	(1.0, 0.6906378508238686, 0.0)	3959.3	1543.61	(1.0, 0.590201925770717, 0.0)
77	2684.96	1323.86	(0.0, 0.5174806296825409, 0.2028502891053286)	2766.47	1791.17	(0.44635821229043426, 0.0, 0.5495902627706528)	2955.69	1607.57	(0.3017122970858809, 0.0, 0.8345390439033509)	2213.52	1691.1	(0.0, 0.47720976600614534, 0.6728578388690949)
78	2867.52	1033.61	(1.0, 0.6906378508238686, 0.0)	2977.68	959.21	(1.0, 0.6906378508238686, 0.0)	3713.9	1041.57	(1.0, 0.6906378508238686, 0.0)	2579.64	1756.03	(0.0, 0.1818650212550961, 0.7551045894622803)
79	2134.64	983.383	(0.0, 1.0, 0.3037330477069231)	3653.01	1137.03	(0.0, 0.8305205583572388, 0.8197533818265248)	2120.19	1478.94	(0.7914694428443909, 0.5466187549988148, 0.0)	2416.45	969.595	(0.3851544519277157, 1.0, 0.0)
80	3179.14	959.705	(1.0, 0.6906378508238686, 0.0)	2591.68	1757.62	(0.0, 0.8987849745564453, 1.0)	1963.8	1594.81	(0.0, 0.16232022770683321, 0.7589718282222748)	3551.82	1326.94	(0.41834167689085006, 0.28892259663794995, 0.0)
81	2057.25	1100.5	(0.0, 0.9417540907859803, 0.5568239157477436)	2598.24	1779.07	(0.0, 0.8367008130217259, 1.0)	1970.91	1665.42	(0.0, 0.10340682667019752, 0.7999786317348481)	3897.5	1366.27	(0.9717790961265564, 0.6711474264244066, 0.0)
82	2097.43	979.203	(0.0, 1.0, 0.3037330477069231)	2493.69	1728.49	(0.0, 0.8914067029953003, 0.821546166420792)	2088.83	1403.52	(0.0, 0.31421294908701947, 0.718511301279068)	3911.81	1315.86	(1.0, 0.6906378508238686, 0.0)
83	2325.79	1100.79	(0.0, 0.8880392789840699, 0.2697268766892901)	3983.37	1957.39	(0.0, 1.0, 0.43129481562202576)	2032.55	1005.51	(1.0, 0.23325184160265944, 0.0)	2422.24	989.935	(0.32881837181838414, 1.0, 0.0)
84	2004.67	1087.76	(0.0, 1.0, 0.5912625399726408)	3939	1551.08	(1.0, 0.5086317106405014, 0.0)	3894.73	1647.9	(1.0, 0.573818795583769, 0.0)	3973.14	1365.21	(1.0, 0.6906378508238686, 0.0)
85	2335.14	1012.26	(0.06939223837796593, 1.0, 0.0)	2367.41	989.568	(0.0, 1.0, 0.3919959076144961)	2045.36	985.936	(0.13944647523905385, 1.0, 0.0)	2684.66	1702.18	(0.0, 0.06585551302283325, 0.6602601289749146)
86	2090.36	1309.13	(0.0, 0.8854396224021912, 0.7186735670106864)	2500.79	1008.79	(0.0, 1.0, 0.3919959076144961)	2045.54	972.735	(0.5348328231073154, 1.0, 0.0)	2070.74	1185.41	(0.0, 0.9406658291816712, 0.6832367642495365)
87	3778.92	1207.96	(0.8756314396858216, 0.6047442156184257, 0.0)	3909.88	1002.94	(0.0, 1.0, 0.43129481562202576)	1991.45	979.821	(1.0, 0.6906378508238686, 0.0)	3009.87	1672.19	(0.5997669875621796, 0.0, 0.4912753029609348)
88	2072.16	1763.74	(0.0, 0.6684125361972033, 0.9208779811859131)	2947.36	1595.05	(0.0, 1.0, 0.5912625399726408)	1992.71	1075.29	(0.4048084371865795, 0.0, 0.4541381478309631)	2808.17	1755.87	(0.3407345662053114, 0.0, 0.7638328850269318)
89	2696.65	1024.29	(1.0, 0.9885121578598228, 0.0)	3952.3	1394.6	(1.0, 0.6906378508238686, 0.0)	3884.47	1395.65	(1.0, 0.6906378508238686, 0.0)	3958.56	1264.61	(1.0, 0.6906378508238686, 0.0)
90	2073.21	1067.1	(0.0, 0.9154361963272095, 0.48857963226208634)	2513.61	1922.28	(0.0, 0.9612446400270054, 0.9984446048736573)	2020.02	1514.76	(0.0, 0.03851059487096897, 1.0)	2766.47	1791.17	(0.3017122970858809, 0.0, 0.8345390439033509)
91	2934.69	1664.63	(0.4643826420311187, 0.0, 0.6480801582336426)	2554.48	1798.7	(0.0, 0.867643124519903, 1.0)	1976.2	1635.13	(0.0, 0.15628009683564115, 0.8388846397399903)	2977.68	959.21	(1.0, 0.6906378508238686, 0.0)
92	2060.74	982.649	(0.0, 1.0, 0.3919959076144961)	3885.67	1316.39	(0.0, 0.9128469109535218, 0.4270537292562463)	2177.51	1088.46	(0.9538370847702027, 0.658755994261797, 0.0)	3653.01	1137.03	(0.7914694428443909, 0.5466187549988148, 0.0)
93	1971.6	1457.88	(0.0, 1.0, 0.9703596644376837)	2066.89	1890.72	(0.4592747656267281, 0.0, 0.6409517407417298)	2933.44	1660.39	(0.0, 0.5640174044624855, 1.0)	2591.68	1757.62	(0.0, 0.16232022770683321, 0.7589718282222748)
94	1964.95	1427.93	(0.0, 1.0, 0.9376791617500535)	2629.84	1691.45	(0.0, 1.0, 0.3037330477069231)	2166.93	1009.21	(0.0, 0.18497122882753558, 0.6310473263263703)	2598.24	1779.07	(0.0, 0.10340682667019752, 0.7999786317348481)
95	2940.13	969.991	(1.0, 0.6906378508238686, 0.0)	4021.05	1121.5	(1.0, 0.6565692996973342, 0.0)	3904.46	1502.42	(1.0, 0.6906378508238686, 0.0)	2493.69	1728.49	(0.0, 0.31421294908701947, 0.718511301279068)
96	2952.89	1567.99	(0.36372660158826464, 0.0, 0.48207138776779174)	3471.05	1210.22	(1.0, 0.6906378508238686, 0.0)	2922.31	949.643	(0.646014142036438, 0.44616181865787097, 0.0)	3983.37	1957.39	(1.0, 0.23325184160265944, 0.0)
97	3072.27	1557.78	(0.4886893957853317, 0.0, 0.015065648448683957)	2193.96	1474.9	(0.0, 0.7825561870319575, 0.8268202424049378)	2120.77	1527.18	(0.0, 0.6706430736479557, 0.6965968191623688)	3939	1551.08	(1.0, 0.573818795583769, 0.0)
98	2983.43	988.615	(1.0, 0.6906378508238686, 0.0)	3953.75	1426.85	(1.0, 0.6906378508238686, 0.0)	3772.2	971.501	(1.0, 0.6906378508238686, 0.0)	2367.41	989.568	(0.13944647523905385, 1.0, 0.0)
99	2081.95	1007.27	(0.0, 1.0, 0.3919959076144961)	2698.92	1685.68	(0.0, 0.7583266697951094, 1.0)	1978.74	1758.09	(0.0, 0.08135075281264378, 0.629347848892212)	2500.79	1008.79	(0.5348328231073154, 1.0, 0.0)
100	2034.96	1015.27	(0.0, 1.0, 0.4678262303699574)	3894.77	1966.79	(0.0, 1.0, 0.43129481562202576)	2061.41	1001.71	(1.0, 0.1944671652011275, 0.0)	3909.88	1002.94	(1.0, 0.6906378508238686, 0.0)
101	3174.34	1078.66	(0.9412767767906189, 0.6500813701530914, 0.0)	2417.66	1772.06	(0.0, 0.8367008130217259, 1.0)	1994.82	1660.63	(0.0, 0.3498584256091984, 0.8000218749046326)	2947.36	1595.05	(0.4048084371865795, 0.0, 0.4541381478309631)
102	2000.81	1016.32	(0.0, 1.0, 0.5018919665706445)	3917.79	1547.01	(1.0, 0.6906378508238686, 0.0)	3892.79	1270.07	(1.0, 0.573818795583769, 0.0)	3952.3	1394.6	(1.0, 0.6906378508238686, 0.0)
103	2053.25	1777.5	(0.0, 0.676434953782594, 0.9537620425224305)	3926.43	1049.36	(0.0, 1.0, 0.4678262303699574)	2021.17	1005.77	(1.0, 0.6906378508238686, 0.0)	2513.61	1922.28	(0.0, 0.03851059487096897, 1.0)
104	1974.79	1654.68	(0.0, 0.8521649153176325, 1.0)	3944.94	1560.14	(1.0, 0.6906378508238686, 0.0)	3863.57	1365.21	(1.0, 0.573818795583769, 0.0)	2554.48	1798.7	(0.0, 0.15628009683564115, 0.8388846397399903)
105	2275.52	1976.62	(0.0, 0.36749965778566995, 1.0)	2677.19	1798.08	(0.1982117485897382, 0.0, 0.5839454114437104)	2883.14	1627.6	(0.09659927019434592, 0.0, 0.8420212745666504)	3885.67	1316.39	(0.9538370847702027, 0.658755994261797, 0.0)
106	3907.72	1500.65	(1.0, 0.6565692996973342, 0.0)	3815.68	1096.69	(0.0, 0.9585859656333924, 0.4134331573057155)	2126.02	1046.22	(0.861478078365326, 0.594969368574105, 0.0)	2066.89	1890.72	(0.0, 0.5640174044624855, 1.0)
107	2113.47	1554.83	(0.0, 0.7715149836385286, 0.8436312556266785)	2493.7	1002.28	(0.0, 1.0, 0.43129481562202576)	2037.71	1004.63	(0.48804375374022513, 1.0, 0.0)	2629.84	1691.45	(0.0, 0.18497122882753558, 0.6310473263263703)
108	2362.64	1056.49	(0.0, 0.9602214574813843, 0.0042499099829886216)	3393.6	1026.28	(0.0, 1.0, 0.1407368268521778)	2145.32	937.149	(0.9837098598480225, 0.6793872634396873, 0.0)	4021.05	1121.5	(1.0, 0.6906378508238686, 0.0)
109	2914.28	1629.91	(0.32153204987911277, 0.0, 0.5894329726696015)	2995.23	1563.34	(0.4206306580521672, 0.0, 0.4613338142633438)	2966.7	1554.43	(0.3918627083301544, 0.0, 0.2754206902323082)	3471.05	1210.22	(0.646014142036438, 0.44616181865787097, 0.0)
110	2007.04	1621.71	(0.0, 0.867643124519903, 1.0)	2560.68	1800.69	(0.0, 0.5337516812268691, 0.6499558866024018)	2229.17	1634.09	(0.0, 0.156588245415631, 0.8405387282371521)	2193.96	1474.9	(0.0, 0.6706430736479557, 0.6965968191623688)
111	2051.08	1193.15	(0.0, 0.9489415168762207, 0.6709059686409561)	3935	1132.5	(0.9176208853721619, 0.6337437161445254, 0.0)	3806.03	1250.38	(1.0, 0.6906378508238686, 0.0)	3953.75	1426.85	(1.0, 0.6906378508238686, 0.0)
112	3011.81	1589.47	(0.5343956530094147, 0.0, 0.354615311497619)	2458.69	1870.24	(0.0, 0.6923272049403497, 1.0)	1997.25	1823.47	(0.0, 0.2123964261115288, 0.9931165456771851)	2698.92	1685.68	(0.0, 0.08135075281264378, 0.629347848892212)
113	2512.49	951.873	(0.729318431644026, 1.0, 0.0)	2425.42	1865.02	(0.0, 0.6031288153265827, 0.8933769345283509)	2109.95	1798.47	(0.0, 0.2612353552567243, 0.9774664521217347)	3894.77	1966.79	(1.0, 0.1944671652011275, 0.0)
114	2163.1	983.09	(0.0, 1.0, 0.2540050537198151)	2611.11	1777.84	(0.11923257663991427, 0.0, 0.53879973590374)	2879.84	1600.85	(0.0, 0.07954428366408137, 0.7975022375583649)	2417.66	1772.06	(0.0, 0.3498584256091984, 0.8000218749046326)
115	2352.36	1741.09	(0.0, 0.49076444943633923, 0.7898479282855988)	3959.43	1263.69	(0.0, 1.0, 0.4678262303699574)	2024.45	1014.08	(1.0, 0.6906378508238686, 0.0)	3917.79	1547.01	(1.0, 0.573818795583769, 0.0)
116	2760.08	996.232	(1.0, 0.8196589255066162, 0.0)	3959.61	1462.37	(0.0, 0.912042784690857, 0.1822461993344015)	2338.86	1086.6	(1.0, 0.6565692996973342, 0.0)	3926.43	1049.36	(1.0, 0.6906378508238686, 0.0)
117	3782.73	989.227	(1.0, 0.6906378508238686, 0.0)	3713.15	1174.7	(0.0, 0.8521649153176325, 1.0)	2011.85	1647.17	(0.7334618449211121, 0.5065565122376265, 0.0)	3944.94	1560.14	(1.0, 0.573818795583769, 0.0)
118	2040.8	1028.09	(0.0, 0.984695839881897, 0.4606665428329271)	3959.08	1538.92	(1.0, 0.6906378508238686, 0.0)	3886.4	1461.46	(1.0, 0.590201925770717, 0.0)	3062.06	1615.09	(0.48579232692718505, 0.0, 0.22300291769120276)
119	2095.39	950.875	(0.0, 1.0, 0.2540050537198151)	3960.59	1279.43	(0.0, 1.0, 0.43129481562202576)	2047.47	998.611	(1.0, 0.6906378508238686, 0.0)	2677.19	1798.08	(0.09659927019434592, 0.0, 0.8420212745666504)
120	2166.25	1018.04	(0.0, 1.0, 0.3037330477069231)	2711.42	1841.05	(0.3786556525822293, 0.0, 0.5284418344497681)	2944.3	1594.78	(0.2718877040883074, 0.0, 0.9252983808517456)	3815.68	1096.69	(0.861478078365326, 0.594969368574105, 0.0)
121	3878.56	1251.61	(1.0, 0.6906378508238686, 0.0)	2031.28	1834.01	(0.06220908288834881, 0.0, 0.5422543168067933)	2866.44	1602.33	(0.0, 0.6213404275194669, 1.0)	2493.7	1002.28	(0.48804375374022513, 1.0, 0.0)
122	2044.49	1722.73	(0.0, 0.7482328567241038, 0.9663868427276612)	2639.02	1989.39	(1.0, 0.6906378508238686, 0.0)	3279.98	1001.17	(0.3168840677124001, 0.0, 1.0)	3393.6	1026.28	(0.9837098598480225, 0.6793872634396873, 0.0)
123	2120.05	963.496	(0.0, 1.0, 0.2540050537198151)	2360.17	1704.7	(0.0, 0.48816054260837216, 0.49849902391433715)	2314.42	1497.41	(0.0, 0.3992734300297852, 0.6625306189060212)	2995.23	1563.34	(0.3918627083301544, 0.0, 0.2754206902323082)
124	2133.87	992.12	(0.0, 1.0, 0.3037330477069231)	2659.84	1083.44	(1.0, 0.6906378508238686, 0.0)	3098.44	967.899	(0.6945356700797979, 0.8755882859230042, 0.0)	2560.68	1800.69	(0.0, 0.156588245415631, 0.8405387282371521)
125	3186.92	1005.24	(1.0, 0.6906378508238686, 0.0)	2781.29	1002.47	(1.0, 0.6906378508238686, 0.0)	3078.89	959.7	(1.0, 0.7844841599338546, 0.0)	3935	1132.5	(1.0, 0.6906378508238686, 0.0)
126	2071.64	1523.65	(0.0, 0.876579802818806, 0.9105032563209534)	2716.49	1092.17	(1.0, 0.6906378508238686, 0.0)	3883.17	1264.22	(0.798380735775087, 0.855073082447052, 0.0)	2458.69	1870.24	(0.0, 0.2123964261115288, 0.9931165456771851)
127	2085.51	1499.33	(0.0, 0.8697841840007147, 0.8882048606872559)	2090.98	1936.55	(0.32091715908038076, 0.0, 0.6337599039077759)	2896.48	1656.55	(0.0, 0.5027546726199237, 1.0)	2425.42	1865.02	(0.0, 0.2612353552567243, 0.9774664521217347)
128	1959.1	1380.33	(0.0, 1.0, 0.9057394990485568)	3910.26	1406.87	(1.0, 0.5249245699525797, 0.0)	3919.76	1635.94	(0.996469247341156, 0.688199379395774, 0.0)	2611.11	1777.84	(0.0, 0.07954428366408137, 0.7975022375583649)
129	3946.16	1330.95	(1.0, 0.6906378508238686, 0.0)	3923.88	1228.25	(1.0, 0.573818795583769, 0.0)	3916.26	1592.03	(1.0, 0.6906378508238686, 0.0)	3959.43	1263.69	(1.0, 0.6906378508238686, 0.0)
130	3842.33	1310.95	(0.9682168245315552, 0.668687186825984, 0.0)	2963.85	1536.86	(0.0, 0.6191710110074136, 0.8164964199066163)	2132.83	1708.79	(0.34332321882247924, 0.0, 0.31529837807915695)	3959.61	1462.37	(1.0, 0.6565692996973342, 0.0)
131	3874.79	1533.95	(1.0, 0.623167078110521, 0.0)	2346.08	1841.44	(0.0, 0.7226235942144004, 0.9955650448799134)	2028.53	1768.92	(0.0, 0.3815307884894193, 0.9203858256340027)	3713.15	1174.7	(0.7334618449211121, 0.5065565122376265, 0.0)
132	2221.71	1071.05	(0.0, 0.9521776914596558, 0.3732497583740034)	3927.5	1492.23	(0.0, 0.903311836719513, 0.4533649541576973)	2122.51	1078.53	(1.0, 0.6397471197389766, 0.0)	3959.08	1538.92	(1.0, 0.590201925770717, 0.0)
133	2002.29	1001.9	(0.0, 1.0, 0.4678262303699574)	3938.39	994.669	(0.0, 1.0, 0.2540050537198151)	2147.82	974.159	(1.0, 0.6906378508238686, 0.0)	3960.59	1279.43	(1.0, 0.6906378508238686, 0.0)
134	3919.7	1628.88	(1.0, 0.5412031143779183, 0.0)	2540.23	1805.34	(0.0, 0.5777505151761262, 0.7959720969200135)	2180.64	1731.27	(0.0, 0.1828887038492121, 0.855145263671875)	2711.42	1841.05	(0.2718877040883074, 0.0, 0.9252983808517456)
135	2920.39	1607.72	(0.30093242031212464, 0.0, 0.5516697049140931)	3948.28	1931.75	(0.0, 1.0, 0.3919959076144961)	2035.59	976.147	(1.0, 0.2520864564676243, 0.0)	2025.64	1830.94	(0.0, 0.6396358458880282, 1.0)
136	1983.34	1237.91	(0.0, 1.0, 0.779192974806457)	3940.83	1916.52	(0.0, 1.0, 0.3919959076144961)	2044.26	986.561	(1.0, 0.2520864564676243, 0.0)	2031.28	1834.01	(0.0, 0.6213404275194669, 1.0)
137	1982.91	1249.3	(0.0, 1.0, 0.779192974806457)	3959.32	1644.02	(0.0, 1.0, 0.07578308509560472)	2204.21	964.73	(1.0, 0.49233467269731623, 0.0)	2639.02	1989.39	(0.3168840677124001, 0.0, 1.0)
138	2057.55	990.758	(0.0, 1.0, 0.3919959076144961)	2562.31	1023.89	(0.0, 1.0, 0.43129481562202576)	2060.8	1008.59	(0.6584522451733261, 1.0, 0.0)	2360.17	1704.7	(0.0, 0.3992734300297852, 0.6625306189060212)
139	3785.66	1457.8	(0.8741690993309021, 0.6037342680185313, 0.0)	3956.65	1293.53	(0.0, 1.0, 0.3919959076144961)	2054.83	982.985	(1.0, 0.6906378508238686, 0.0)	2659.84	1083.44	(0.6945356700797979, 0.8755882859230042, 0.0)
140	2017.91	1593.55	(0.0, 0.8987849745564453, 1.0)	3839.13	1296.67	(0.9249737143516541, 0.6388218581483973, 0.0)	3815.09	1290.21	(0.864562201499939, 0.5970993807474704, 0.0)	2781.29	1002.47	(1.0, 0.7844841599338546, 0.0)
141	3826.74	1098.36	(0.9532710790634156, 0.6583650892969075, 0.0)	3981.71	1339.87	(1.0, 0.8196589255066162, 0.0)	2742.23	955.27	(1.0, 0.6906378508238686, 0.0)	2359.29	1895.62	(0.0, 0.31843631779781134, 1.0)
142	2021.57	995.341	(0.0, 1.0, 0.43129481562202576)	2430.01	1742.21	(0.0, 0.9960490236271955, 1.0)	1971.64	1496.3	(0.0, 0.35927937249451414, 0.7462993443012238)	2716.49	1092.17	(0.798380735775087, 0.855073082447052, 0.0)
143	2013.5	1009.27	(0.0, 1.0, 0.4678262303699574)	3977.56	1315.25	(0.0, 1.0, 0.43129481562202576)	2026.28	996.895	(1.0, 0.6906378508238686, 0.0)	2090.98	1936.55	(0.0, 0.5027546726199237, 1.0)
144	2055.93	984.262	(0.0, 1.0, 0.3919959076144961)	3958.08	1354.69	(0.0, 1.0, 0.563431136908191)	2008.73	1060.21	(1.0, 0.6906378508238686, 0.0)	3910.26	1406.87	(0.996469247341156, 0.688199379395774, 0.0)
145	3835.44	1583.62	(0.9617940664291382, 0.5518955127979837, 0.0)	3853.35	1336.65	(0.0, 0.997340726852417, 0.4301478849001504)	2060.92	1020.04	(0.8921306610107422, 0.6161392023745363, 0.0)	3923.88	1228.25	(1.0, 0.6906378508238686, 0.0)
146	3798.21	1559.71	(0.902165699005127, 0.5324599329171109, 0.0)	3865.95	1388.3	(1.0, 0.6906378508238686, 0.0)	2978.27	970.023	(0.910484004020691, 0.6288147157463606, 0.0)	2963.85	1536.86	(0.34332321882247924, 0.0, 0.31529837807915695)
147	2022.86	1045.48	(0.0, 0.9995357275009156, 0.5334645933102907)	3958.44	1454.62	(1.0, 0.6906378508238686, 0.0)	3701.94	960.015	(1.0, 0.6734062317880349, 0.0)	2346.08	1841.44	(0.0, 0.3815307884894193, 0.9203858256340027)
148	2039.64	1478.13	(0.0, 0.9675598621368409, 0.9550160572486547)	3933.63	1489.7	(1.0, 0.6734062317880349, 0.0)	3888.35	1493.83	(1.0, 0.6397471197389766, 0.0)	3927.5	1492.23	(1.0, 0.6397471197389766, 0.0)
149	3848.71	1590.24	(0.9828902959823609, 0.547964015571086, 0.0)	3224.92	1182.83	(1.0, 0.6906378508238686, 0.0)	3151.87	1012.48	(0.690386313199997, 0.47680691958666016, 0.0)	3938.39	994.669	(1.0, 0.6906378508238686, 0.0)
150	2007.97	996.834	(0.0, 1.0, 0.4678262303699574)	2364.35	1722.47	(0.0, 1.0, 0.8587210403953307)	1970.01	1331.42	(0.0, 0.4068333890333292, 0.6971745371818543)	2540.23	1805.34	(0.0, 0.1828887038492121, 0.855145263671875)
151	3896.31	1509.92	(1.0, 0.6565692996973342, 0.0)	3985.16	1194.26	(0.0, 1.0, 0.07578308509560472)	2156.84	935.823	(1.0, 0.6906378508238686, 0.0)	2537.37	1807.61	(0.0, 0.18393262709679722, 0.8600264072418213)
152	3883.62	1225.81	(1.0, 0.6906378508238686, 0.0)	2991.79	1700.86	(0.0, 0.1619494645004064, 0.4406792253255844)	2866.46	1542.69	(0.6541450500488282, 0.0, 0.6007483968497621)	3948.28	1931.75	(1.0, 0.2520864564676243, 0.0)
153	3930.74	1249.32	(1.0, 0.6906378508238686, 0.0)	3001.32	1623.49	(0.0, 0.2987663499418035, 0.48084163963794707)	2752.51	1567.35	(0.5067942619323731, 0.0, 0.39549425630609547)	3940.83	1916.52	(1.0, 0.2520864564676243, 0.0)
154	2259.6	962.42	(0.06939223837796593, 1.0, 0.0)	3942.9	1296.16	(0.0, 1.0, 0.07578308509560472)	2234.82	973.841	(1.0, 0.6906378508238686, 0.0)	3959.32	1644.02	(1.0, 0.49233467269731623, 0.0)
155	1979.84	1718.67	(0.0, 0.7900264006670277, 1.0)	2133.16	1828.1	(0.0, 0.9747878789901734, 0.48923820557560554)	2036.86	1039.04	(0.0, 0.5387322096415309, 0.9232044100761414)	2562.31	1023.89	(0.6584522451733261, 1.0, 0.0)
156	2115.41	994.4	(0.0, 1.0, 0.3495651359128962)	2045.85	1837.89	(0.0, 1.0, 0.84312220692577)	2007.94	1316.2	(0.0, 0.6082931427850785, 0.9790013909339905)	3956.65	1293.53	(1.0, 0.6906378508238686, 0.0)
157	3656.79	1013.6	(1.0, 0.6906378508238686, 0.0)	3898.18	1159.42	(1.0, 0.6906378508238686, 0.0)	3936.87	1295.76	(0.9814824938774109, 0.6778489601927459, 0.0)	3839.13	1296.67	(0.864562201499939, 0.5970993807474704, 0.0)
158	2022.67	1674.06	(0.0, 0.8212121656702243, 1.0)	3799.14	1082.59	(1.0, 0.6906378508238686, 0.0)	3909.33	1350.69	(0.8902419686317444, 0.6148347999290379, 0.0)	3981.71	1339.87	(1.0, 0.6906378508238686, 0.0)
159	2199.39	1035.96	(0.0, 1.0, 0.3037330477069231)	2706.83	1988.7	(1.0, 0.6906378508238686, 0.0)	3130.56	1011.33	(0.44608522739014767, 0.0, 1.0)	2430.01	1742.21	(0.0, 0.35927937249451414, 0.7462993443012238)
160	3002.22	1562.03	(0.4856897473335266, 0.0, 0.32229495145022086)	2736.28	1992.34	(1.0, 0.6906378508238686, 0.0)	3143.91	996.598	(0.4865149475142809, 0.0, 1.0)	3977.56	1315.25	(1.0, 0.6906378508238686, 0.0)
161	2993.19	1567.35	(0.4920402646064758, 0.0, 0.3744732073502241)	2495.45	1861.93	(0.0, 0.946464717355938, 1.0)	1977.79	1543.01	(0.0, 0.18059917255271132, 0.9694252490997315)	3958.08	1354.69	(1.0, 0.6906378508238686, 0.0)
162	2246.14	1001.44	(0.0, 1.0, 0.1407368268521778)	3963.98	1765.12	(0.0, 1.0, 0.3037330477069231)	2116.74	988.642	(1.0, 0.3931987615510083, 0.0)	3853.35	1336.65	(0.8921306610107422, 0.6161392023745363, 0.0)
163	2955.69	1607.57	(0.44635821229043426, 0.0, 0.5495902627706528)	2557.3	1053.97	(1.0, 0.7513420353322513, 0.0)	2799.01	986.379	(0.5166250172426127, 0.9659560799598694, 0.0)	3865.95	1388.3	(0.910484004020691, 0.6288147157463606, 0.0)
164	2943	1613.99	(0.4021486808087595, 0.0, 0.561228084564209)	2478.8	971.269	(0.0, 1.0, 0.43129481562202576)	2024.67	991.421	(0.5786595241974481, 1.0, 0.0)	3958.44	1454.62	(1.0, 0.6734062317880349, 0.0)
165	3754.09	1365.81	(0.8202363729476929, 0.5664862857801598, 0.0)	2635.42	1721.76	(0.0, 0.7583266697951094, 1.0)	2004.05	1753.15	(0.0, 0.1281386784420686, 0.6878263533115387)	3933.63	1489.7	(1.0, 0.6397471197389766, 0.0)
166	3713.9	1041.57	(1.0, 0.6906378508238686, 0.0)	2601.78	1723.46	(0.0, 0.6851166032139911, 0.9034584045410157)	2081.67	1718.19	(0.0, 0.18543154432378997, 0.6938307166099549)	3224.92	1182.83	(0.690386313199997, 0.47680691958666016, 0.0)
167	2120.19	1478.94	(0.0, 0.8305205583572388, 0.8197533818265248)	3597.02	1174.34	(0.0, 0.9454153212537778, 0.9491654515266419)	2049.94	1491.05	(0.7092299640178681, 0.4898210580891901, 0.0)	2364.35	1722.47	(0.0, 0.4068333890333292, 0.6971745371818543)
168	2018.73	1486.04	(0.0, 0.9960490236271955, 1.0)	2763.61	1777.38	(0.14304565958205637, 0.0, 0.6464086055755616)	2841.88	1662.65	(0.2743220421083147, 0.0, 0.808171558380127)	3985.16	1194.26	(1.0, 0.6906378508238686, 0.0)
169	1963.8	1594.81	(0.0, 0.8987849745564453, 1.0)	3980.8	1188.47	(1.0, 0.6906378508238686, 0.0)	3763.34	964.295	(1.0, 0.6906378508238686, 0.0)	2991.79	1700.86	(0.6541450500488282, 0.0, 0.6007483968497621)
170	1970.91	1665.42	(0.0, 0.8367008130217259, 1.0)	2424.14	909.461	(0.0, 0.9859089732170105, 0.4948197934275303)	2031.61	1027.09	(0.5786595241974481, 1.0, 0.0)	2739.82	1798.75	(0.24859440408486097, 0.0, 0.8460257530212403)
171	3940.77	1249.35	(1.0, 0.6906378508238686, 0.0)	3963.95	1434.11	(0.9828422546386719, 0.6787880624425379, 0.0)	3848.23	1276.36	(1.0, 0.6906378508242794, 0.0)	3001.32	1623.49	(0.5067942619323731, 0.0, 0.39549425630609547)
172	2088.83	1403.52	(0.0, 0.8914067029953003, 0.821546166420792)	2176.69	1762.86	(0.16598394568092784, 0.0, 0.6141764402389527)	2858.97	1644.43	(0.0, 0.5041162203380798, 0.7881300330162049)	3942.9	1296.16	(1.0, 0.6906378508238686, 0.0)
173	2032.55	1005.51	(0.0, 1.0, 0.43129481562202576)	3980.55	1004.16	(0.0, 0.9222639679908753, 0.633207832890252)	2068.78	1177.66	(1.0, 0.6906378508238686, 0.0)	2133.16	1828.1	(0.0, 0.5387322096415309, 0.9232044100761414)
174	3068.36	1669.54	(0.6789196312427521, 0.0, 0.3683203431315427)	2170.31	1037.1	(0.0, 0.9005994081497193, 0.7165239144580541)	2081.2	1286.03	(0.0, 0.982332992553711, 0.42367512690288556)	2045.85	1837.89	(0.0, 0.6082931427850785, 0.9790013909339905)
175	3894.73	1647.9	(1.0, 0.5086317106405014, 0.0)	2469.16	1761.76	(0.2604768335863138, 0.0, 0.6797228634357453)	2861.39	1682.94	(0.0, 0.3256513029075956, 0.7855849444866181)	3898.18	1159.42	(0.9814824938774109, 0.6778489601927459, 0.0)
176	3011.74	1684.95	(0.6947713971138001, 0.0, 0.5962645787308258)	2566.78	1813.75	(0.0, 0.7224635967233481, 0.9331043243408204)	2064.38	1711.72	(0.0, 0.11150331739485314, 0.862614917755127)	3799.14	1082.59	(0.8902419686317444, 0.6148347999290379, 0.0)
177	2071.52	1149.82	(0.0, 0.9191934943199158, 0.5900052364738281)	2400.22	1827.44	(0.0, 0.8877919824360853, 0.9707770824432373)	2039.25	1567.95	(0.0, 0.3314274536757499, 0.9018442511558533)	2706.83	1988.7	(0.44608522739014767, 0.0, 1.0)
178	2045.36	985.936	(0.0, 1.0, 0.3919959076144961)	2590.22	1773.63	(0.0, 0.7900264006670277, 1.0)	1991.04	1722.87	(0.0, 0.12481748100396993, 0.7894727170467377)	2736.28	1992.34	(0.4865149475142809, 0.0, 1.0)
179	2045.54	972.735	(0.0, 1.0, 0.3919959076144961)	2604.98	1766.82	(0.0, 0.8521649153176325, 1.0)	1998.2	1648.84	(0.0, 0.12278298918852543, 0.7766045212745667)	2784.1	1775.68	(0.30839789580520655, 0.0, 0.8047744512557984)
180	1991.45	979.821	(0.0, 1.0, 0.43129481562202576)	3992.44	1726.34	(0.0, 1.0, 0.3495651359128962)	2141.44	1013.67	(1.0, 0.42660488314092326, 0.0)	2495.45	1861.93	(0.0, 0.18059917255271132, 0.9694252490997315)
181	2011.94	1033.54	(0.0, 1.0, 0.5018919665706445)	2563.53	1885.7	(0.15992146974200883, 0.0, 0.8166954994201661)	2763.93	1764.73	(0.025254869837981017, 0.0, 0.9995311975479126)	3963.98	1765.12	(1.0, 0.3931987615510083, 0.0)
182	2051.98	988.639	(0.0, 1.0, 0.3919959076144961)	3870.31	1385.7	(1.0, 0.5575027221358586, 0.0)	3886.35	1601.42	(0.9187909841537476, 0.6345518306522914, 0.0)	2557.3	1053.97	(0.5166250172426127, 0.9659560799598694, 0.0)
183	3098.35	959.25	(1.0, 0.6906378508238686, 0.0)	3998.68	1600.6	(0.0, 1.0, 0.43129481562202576)	2031.95	1000.49	(1.0, 0.5412031143779183, 0.0)	2478.8	971.269	(0.5786595241974481, 1.0, 0.0)
184	1992.71	1075.29	(0.0, 1.0, 0.5912625399726408)	2402.61	1019.22	(0.0, 1.0, 0.3495651359128962)	2099.66	985.787	(0.13944647523905385, 1.0, 0.0)	2635.42	1721.76	(0.0, 0.1281386784420686, 0.6878263533115387)
185	3884.47	1395.65	(1.0, 0.6906378508238686, 0.0)	2470.38	1038.7	(0.0, 0.9574291586875916, 0.5109917962009237)	2048.1	1070.67	(0.32517659991258263, 0.9889246702194214, 0.0)	2601.78	1723.46	(0.0, 0.18543154432378997, 0.6938307166099549)
186	3906.97	1226.46	(1.0, 0.6906378508238686, 0.0)	2459.13	1150.38	(0.8519083472199531, 1.0, 0.0)	2621.15	1013.87	(0.0, 0.7908349514007569, 0.2402027100221083)	3597.02	1174.34	(0.7092299640178681, 0.4898210580891901, 0.0)
187	3400.98	1021.45	(1.0, 0.6906378508238686, 0.0)	2525.32	1099.56	(1.0, 0.9408153859766207, 0.0)	2701.64	1002.85	(0.1826470728507955, 0.8864701271057129, 0.0)	2763.61	1777.38	(0.2743220421083147, 0.0, 0.808171558380127)
188	2020.02	1514.76	(0.0, 0.9612446400270054, 0.9984446048736573)	3983.93	1473.34	(0.0, 1.0, 0.3495651359128962)	2106.04	989.74	(1.0, 0.6565692996973342, 0.0)	3980.8	1188.47	(1.0, 0.6906378508238686, 0.0)
189	1976.2	1635.13	(0.0, 0.867643124519903, 1.0)	3937.1	1578.15	(1.0, 0.6066153856262592, 0.0)	3919.08	1547.91	(1.0, 0.5575027221358586, 0.0)	2813.82	1826.6	(0.4713202050096011, 0.0, 0.8960095524787903)
190	2177.51	1088.46	(0.0, 0.9128469109535218, 0.4270537292562463)	3970	1891.22	(0.0, 1.0, 0.43129481562202576)	2037.31	993.045	(1.0, 0.2887862422334547, 0.0)	2424.14	909.461	(0.5786595241974481, 1.0, 0.0)
191	2061.87	1030.51	(0.0, 0.979427444934845, 0.45820184948474757)	2726.98	1844.81	(0.8767824649810791, 0.0, 0.7524695594727933)	3032.17	1789.83	(0.3160233007438445, 0.0, 0.9310263276100159)	3963.95	1434.11	(1.0, 0.6906378508242794, 0.0)
192	2067.36	1131.87	(0.0, 0.924584972858429, 0.5708075317062354)	2127.26	1882.22	(0.41278159653909746, 0.0, 0.6844553530216217)	2907.63	1685.84	(0.0, 0.5236303132677644, 1.0)	2657.65	1968.27	(0.3168840677124001, 0.0, 1.0)
193	2933.44	1660.39	(0.4592747656267281, 0.0, 0.6409517407417298)	2692.53	1046.67	(0.0, 0.9938519477844239, 0.4286431925752743)	2097.89	1021.84	(0.8967002864418891, 0.9341242194175721, 0.0)	2011.52	1881.38	(0.0, 0.5835459663771525, 1.0)
194	2163.79	1129.22	(0.0, 0.8400164127349854, 0.47329140244881307)	3985.02	1561.34	(1.0, 0.1944671652011275, 0.0)	3916.23	2004.73	(1.0, 0.573818795583769, 0.0)	2176.69	1762.86	(0.0, 0.5041162203380798, 0.7881300330162049)
195	2166.93	1009.21	(0.0, 1.0, 0.3037330477069231)	3927.3	1313.8	(0.0, 0.981505560874939, 0.4591740466312735)	2049.06	1029.94	(1.0, 0.6906378508238686, 0.0)	3980.55	1004.16	(1.0, 0.6906378508238686, 0.0)
196	3904.46	1502.42	(1.0, 0.6565692996973342, 0.0)	2588.68	1741.37	(0.0, 0.6448886127420607, 0.6931307494640351)	2200.77	1537.55	(0.0, 0.1753017792299212, 0.7278539717197419)	2170.31	1037.1	(0.0, 0.982332992553711, 0.42367512690288556)
197	2922.31	949.643	(1.0, 0.6906378508238686, 0.0)	3962.71	1181.97	(0.993311631679535, 0.6860186105015043, 0.0)	3851.27	1087.4	(1.0, 0.6906378508238686, 0.0)	2469.16	1761.76	(0.0, 0.3256513029075956, 0.7855849444866181)
198	2120.77	1527.18	(0.0, 0.7825561870319575, 0.8268202424049378)	3964.79	1392.05	(1.0, 0.6906378508238686, 0.0)	3751.07	996.176	(1.0, 0.6906378508238686, 0.0)	2718.73	1863.39	(0.3281253312847492, 0.0, 0.9666797399520874)
199	3835.32	1563.1	(0.9645314693450928, 0.569268330673933, 0.0)	3933.56	1511.68	(0.0, 1.0, 0.4678262303699574)	2024.29	1004.68	(1.0, 0.6066153856262592, 0.0)	2566.78	1813.75	(0.0, 0.11150331739485314, 0.862614917755127)
200	2204.89	1051.49	(0.0, 0.9830438375473023, 0.34363785268055774)	3935.64	1496.22	(0.0, 1.0, 0.4678262303699574)	2013.47	1011.42	(1.0, 0.623167078110521, 0.0)	2400.22	1827.44	(0.0, 0.3314274536757499, 0.9018442511558533)
201	3772.2	971.501	(1.0, 0.6906378508238686, 0.0)	3934.55	1945.01	(0.0, 1.0, 0.3495651359128962)	2061.82	970.31	(1.0, 0.23325184160265944, 0.0)	2590.22	1773.63	(0.0, 0.12481748100396993, 0.7894727170467377)
202	1978.74	1758.09	(0.0, 0.7583266697951094, 1.0)	2713.48	1710.79	(0.0, 0.418734245600527, 0.6546447455883027)	2514.08	1663.2	(0.017099139201109528, 0.0, 0.6767456412315369)	2604.98	1766.82	(0.0, 0.12278298918852543, 0.7766045212745667)
203	2061.41	1001.71	(0.0, 1.0, 0.43129481562202576)	3952.01	1506.16	(1.0, 0.6906378508238686, 0.0)	3937.85	1384.38	(1.0, 0.623167078110521, 0.0)	3992.44	1726.34	(1.0, 0.42660488314092326, 0.0)
204	2827.91	1716.14	(0.23416087812275438, 0.0, 0.7389480948448182)	3957.25	1537.44	(1.0, 0.6906378508238686, 0.0)	3918.46	1434.58	(1.0, 0.590201925770717, 0.0)	2563.53	1885.7	(0.025254869837981017, 0.0, 0.9995311975479126)
205	1994.82	1660.63	(0.0, 0.8367008130217259, 1.0)	2578.74	1781.54	(0.0, 0.03627310978108837, 0.5218771278858185)	2855.39	1590.22	(0.0, 0.1497084516623532, 0.8036091804504395)	3870.31	1385.7	(0.9187909841537476, 0.6345518306522914, 0.0)
206	3518.66	1538.71	(0.4868337094783783, 0.2793543328224615, 0.0)	3816.69	1346.88	(0.9231498122215271, 0.6375622023011334, 0.0)	3814.08	1399.5	(0.8216265916824341, 0.5674464234592965, 0.0)	3998.68	1600.6	(1.0, 0.5412031143779183, 0.0)
207	2195.27	1024.05	(0.0, 1.0, 0.3037330477069231)	3969.89	1488.2	(1.0, 0.5575027221358586, 0.0)	3901.55	1603.78	(1.0, 0.6397471197389766, 0.0)	2402.61	1019.22	(0.13944647523905385, 1.0, 0.0)
208	3892.79	1270.07	(1.0, 0.6906378508238686, 0.0)	3044.14	1671.83	(0.06522667394354359, 0.0, 0.5685575783252717)	2853.53	1617.63	(0.5968835532665253, 0.0, 0.39608115443574826)	2470.38	1038.7	(0.32517659991258263, 0.9889246702194214, 0.0)
209	2021.17	1005.77	(0.0, 1.0, 0.4678262303699574)	3762.4	1057.12	(0.0, 0.37980289642740345, 0.4539291590452194)	2605.4	1539.85	(0.9498906612396241, 0.6560304447961974, 0.0)	2459.13	1150.38	(0.0, 0.7908349514007569, 0.2402027100221083)
210	2032.45	1022.85	(0.0, 0.9931843161582947, 0.464637674690899)	2634.66	1863.69	(0.09947701099766458, 0.0, 0.5865354716777802)	2853.37	1628.18	(0.1365607931913674, 0.0, 0.9577078700065613)	2525.32	1099.56	(0.1826470728507955, 0.8864701271057129, 0.0)
211	3863.57	1365.21	(1.0, 0.6906378508238686, 0.0)	2428.25	1802.24	(0.0, 0.7258426738973789, 1.0)	2001.07	1787.17	(0.0, 0.33643867934792554, 0.8598723888397217)	3983.93	1473.34	(1.0, 0.6565692996973342, 0.0)
212	2883.14	1627.6	(0.1982117485897382, 0.0, 0.5839454114437104)	2782.44	1623.17	(0.0, 0.09949263079939052, 0.5340593039989472)	2832.75	1595.95	(0.0, 0.0034510915824727526, 0.5137710601091385)	3937.1	1578.15	(1.0, 0.5575027221358586, 0.0)
213	2126.02	1046.22	(0.0, 0.9585859656333924, 0.4134331573057155)	2642.64	1775.74	(0.0, 0.4407588512839362, 0.5692660391330719)	2453.06	1608.9	(0.0, 0.03041542819559843, 0.7897937774658204)	3970	1891.22	(1.0, 0.2887862422334547, 0.0)
214	2037.71	1004.63	(0.0, 1.0, 0.43129481562202576)	2676.48	1734.46	(0.0, 0.5402572127047477, 0.6456993997097016)	2230.4	1616.05	(0.0, 0.027761083407628853, 0.7208687245845795)	2726.98	1844.81	(0.3160233007438445, 0.0, 0.9310263276100159)
215	2120.7	1055.11	(0.0, 0.9429439783096314, 0.44113392682264574)	2494.74	1811.06	(0.0, 0.7859331433447012, 0.9755074262619019)	2038.48	1684	(0.0, 0.23367188697842278, 0.8743319988250733)	2127.26	1882.22	(0.0, 0.5236303132677644, 1.0)
216	2145.32	937.149	(0.0, 1.0, 0.1407368268521778)	2346.09	1740.33	(0.0, 0.867643124519903, 1.0)	1997.55	1620.25	(0.0, 0.4114490569355052, 0.7294970929622651)	2156.56	1768.64	(0.0, 0.5132485943851586, 0.8024074912071228)
217	2966.7	1554.43	(0.4206306580521672, 0.0, 0.4613338142633438)	2987.62	1708.9	(0.17018742209695814, 0.0, 0.5791881859302521)	2874.83	1624.33	(0.6697154521942139, 0.0, 0.6288690783437099)	2692.53	1046.67	(0.8967002864418891, 0.9341242194175721, 0.0)
218	2229.17	1634.09	(0.0, 0.5337516812268691, 0.6499558866024018)	2300.72	1744.7	(0.0, 0.9145168324345931, 1.0)	1984.17	1579.73	(0.0, 0.4329993165895531, 0.7420140683650971)	3985.02	1561.34	(1.0, 0.573818795583769, 0.0)
219	3919.95	1222.84	(1.0, 0.6906378508238686, 0.0)	3969.45	1401.94	(0.0, 1.0, 0.3495651359128962)	2178.97	1032.12	(1.0, 0.6906378508238686, 0.0)	3927.3	1313.8	(1.0, 0.6906378508238686, 0.0)
220	3806.03	1250.38	(0.9176208853721619, 0.6337437161445254, 0.0)	4015.57	1005.37	(0.0, 1.0, 0.4678262303699574)	2008.35	997.763	(1.0, 0.6906378508238686, 0.0)	2588.68	1741.37	(0.0, 0.1753017792299212, 0.7278539717197419)
221	3860.19	1638.95	(1.0, 0.5086317106405014, 0.0)	3990.61	1353.11	(0.0, 1.0, 0.3919959076144961)	2029.59	966.787	(1.0, 0.6906378508238686, 0.0)	3962.71	1181.97	(1.0, 0.6906378508238686, 0.0)
222	3881.68	1523.22	(1.0, 0.6397471197389766, 0.0)	3955.95	1323.78	(1.0, 0.4431063153709536, 0.0)	3888.2	1712.96	(1.0, 0.6906378508238686, 0.0)	2013.12	1599.58	(0.0, 0.8521649153176325, 1.0)
223	2865.16	1610.12	(0.07921997332367135, 0.0, 0.5555737495422364)	3977.24	1347.54	(1.0, 0.5086317106405014, 0.0)	3915.13	1649.35	(1.0, 0.6906378508238686, 0.0)	3964.79	1392.05	(1.0, 0.6906378508238686, 0.0)
224	2095.19	1043.73	(0.0, 0.9564035415649415, 0.4474306635628034)	3924.94	1290.81	(0.0, 0.9341714262962342, 0.46885313425792086)	2067.78	1056.64	(1.0, 0.6906378508238686, 0.0)	3933.56	1511.68	(1.0, 0.6066153856262592, 0.0)
225	1997.25	1823.47	(0.0, 0.6923272049403497, 1.0)	2082.45	1663.58	(0.4450667232275009, 0.3073799252030628, 0.0)	3075.41	1368.19	(0.0, 0.7124754402600583, 0.9202040314674378)	3935.64	1496.22	(1.0, 0.623167078110521, 0.0)
226	2109.95	1798.47	(0.0, 0.6031288153265827, 0.8933769345283509)	3808.48	1040.2	(0.0, 1.0, 0.43129481562202576)	2071.72	1006.76	(0.9701179146766663, 0.670000151638026, 0.0)	3934.55	1945.01	(1.0, 0.23325184160265944, 0.0)
227	2879.84	1600.85	(0.11923257663991427, 0.0, 0.53879973590374)	2814.81	1032.52	(0.0, 0.9899589896202088, 0.4631287823348741)	2053.3	1024.85	(0.9897160410881043, 0.727916699732856, 0.0)	2007.8	1623.62	(0.0, 0.8367008130217259, 1.0)
228	3825.78	1400.42	(0.9429674625396729, 0.6512490217252366, 0.0)	3988.14	1080.69	(0.0, 1.0, 0.3919959076144961)	2035.63	977.384	(1.0, 0.6906378508238686, 0.0)	2713.48	1710.79	(0.017099139201109528, 0.0, 0.6767456412315369)
229	2020.41	999.102	(0.0, 1.0, 0.43129481562202576)	2480.18	1905.04	(0.8770824551582337, 0.6057463418258047, 0.0)	2943.12	1115.1	(0.0, 0.12926198596823468, 1.0)	3952.01	1506.16	(1.0, 0.623167078110521, 0.0)
230	2024.45	1014.08	(0.0, 1.0, 0.4678262303699574)	2610.21	992.162	(1.0, 0.6906378508238686, 0.0)	2847.27	987.826	(0.8519083472199531, 1.0, 0.0)	3957.25	1537.44	(1.0, 0.590201925770717, 0.0)
231	2338.86	1086.6	(0.0, 0.912042784690857, 0.1822461993344015)	2565.64	1789.97	(0.0, 0.7742581165656084, 1.0)	1998.2	1724.01	(0.0, 0.15250522953853943, 0.8186218023300171)	2578.74	1781.54	(0.0, 0.1497084516623532, 0.8036091804504395)
232	2011.85	1647.17	(0.0, 0.8521649153176325, 1.0)	2929.84	1742.78	(0.29845141875218173, 0.0, 0.49487833976745604)	2937.1	1574.72	(0.6101921821158401, 0.0, 0.7336961507797242)	3816.69	1346.88	(0.8216265916824341, 0.5674464234592965, 0.0)
233	3878.51	1488.61	(1.0, 0.6734062317880349, 0.0)	2257.14	1922.43	(0.0, 0.2790686846327965, 0.4782291382551193)	2777.66	1563.56	(0.0, 0.39126582469045523, 1.0)	3969.89	1488.2	(1.0, 0.6397471197389766, 0.0)
234	3838.09	1135.78	(0.9719732284545899, 0.6712815015582151, 0.0)	2784.07	1511.2	(0.0, 0.5660231515947894, 0.6297648131847382)	2239.41	1564.62	(0.0, 0.18079470682686508, 0.3)	3044.14	1671.83	(0.5968835532665253, 0.0, 0.39608115443574826)
235	3886.4	1461.46	(1.0, 0.6906378508238686, 0.0)	2872.09	1079.61	(1.0, 0.6906378508238686, 0.0)	2948.65	979.996	(0.8955204367637635, 0.6184803098153777, 0.0)	3762.4	1057.12	(0.9498906612396241, 0.6560304447961974, 0.0)
236	3859.22	1657.38	(1.0, 0.49233467269731623, 0.0)	2686.74	1054.46	(1.0, 0.7051272767557525, 0.0)	2828.36	985.457	(0.8364767128293406, 0.9222047209739686, 0.0)	2559.92	1859.75	(0.0, 0.03662142580425231, 0.9509441733360291)
237	3888.76	1627.2	(1.0, 0.5249245699525797, 0.0)	3947.16	1359.63	(1.0, 0.6906378508238686, 0.0)	3833.52	988.488	(1.0, 0.6906378508238686, 0.0)	2634.66	1863.69	(0.1365607931913674, 0.0, 0.9577078700065613)
238	2167.38	1715.8	(0.0, 0.5703581732732756, 0.7684709012508393)	2662.42	1044.85	(1.0, 0.6906378508238686, 0.0)	2903.59	1004.32	(0.8343743427520318, 0.9483399271965027, 0.0)	2428.25	1802.24	(0.0, 0.33643867934792554, 0.8598723888397217)
239	2047.47	998.611	(0.0, 1.0, 0.43129481562202576)	2797.75	1765.21	(0.43432705077700223, 0.0, 0.5101600766181946)	2960.22	1584.36	(0.3333251672166383, 0.0, 0.7834566414356232)	2782.44	1623.17	(0.0, 0.0034510915824727526, 0.5137710601091385)
240	2049.37	1853.16	(0.0, 0.6246840996535838, 0.976624596118927)	2875.74	1292.84	(1.0, 0.6906378508238686, 0.0)	2978.98	1000.47	(0.49097864627838134, 0.44056456362615215, 0.0)	2642.64	1775.74	(0.0, 0.03041542819559843, 0.7897937774658204)
241	2944.3	1594.78	(0.3786556525822293, 0.0, 0.5284418344497681)	2983.85	1364.82	(1.0, 0.6906378508238686, 0.0)	2964.73	1004.41	(0.3323059484362602, 0.22950306604400605, 0.0)	2676.48	1734.46	(0.0, 0.027761083407628853, 0.7208687245845795)
242	2866.44	1602.33	(0.06220908288834881, 0.0, 0.5422543168067933)	3989.62	1112.68	(0.0, 1.0, 0.1407368268521778)	2190.33	965.266	(1.0, 0.6906378508238686, 0.0)	2494.74	1811.06	(0.0, 0.23367188697842278, 0.8743319988250733)
243	3279.98	1001.17	(1.0, 0.6906378508238686, 0.0)	2646.41	1089.58	(1.0, 0.6906378508238686, 0.0)	3222.2	961.867	(0.6311359593484532, 0.8653777718544007, 0.0)	2346.09	1740.33	(0.0, 0.4114490569355052, 0.7294970929622651)
244	2314.42	1497.41	(0.0, 0.48816054260837216, 0.49849902391433715)	2715.77	1965.92	(1.0, 0.6906378508238686, 0.0)	3131.73	967.845	(0.4254545173116995, 0.0, 1.0)	2987.62	1708.9	(0.6697154521942139, 0.0, 0.6288690783437099)
245	2748.06	1058.78	(0.952539074420929, 0.8750080260209769, 0.0)	3930.21	1371.66	(1.0, 0.573818795583769, 0.0)	3895.4	1587.66	(1.0, 0.6906378508238686, 0.0)	2300.72	1744.7	(0.0, 0.4329993165895531, 0.7420140683650971)
246	3098.44	967.899	(1.0, 0.6906378508238686, 0.0)	3925.04	1247.94	(0.0, 1.0, 0.3037330477069231)	2213.01	1029.2	(1.0, 0.6906378508238686, 0.0)	3969.45	1401.94	(1.0, 0.6906378508238686, 0.0)
247	3078.89	959.7	(1.0, 0.6906378508238686, 0.0)	3981.63	1392.24	(0.0, 1.0, 0.2540050537198151)	2236.14	1040.81	(1.0, 0.6906378508238686, 0.0)	4015.57	1005.37	(1.0, 0.6906378508238686, 0.0)
248	3836.33	1246.63	(0.9696034669876099, 0.6696448545916948, 0.0)	2483.36	1876.65	(0.0, 0.867643124519903, 1.0)	2012.11	1624.5	(0.0, 0.158102336292111, 1.0)	3990.61	1353.11	(1.0, 0.6906378508238686, 0.0)
249	3883.17	1264.22	(1.0, 0.6906378508238686, 0.0)	3938.3	1155.75	(1.0, 0.6906378508238686, 0.0)	3930.83	1353.17	(1.0, 0.6906378508238686, 0.0)	3955.95	1323.78	(1.0, 0.6906378508238686, 0.0)
250	2896.48	1656.55	(0.32091715908038076, 0.0, 0.6337599039077759)	3944.86	1298.17	(0.0, 1.0, 0.2540050537198151)	2123.11	965.07	(1.0, 0.6906378508238686, 0.0)	3977.24	1347.54	(1.0, 0.6906378508238686, 0.0)
251	3819.64	1646.54	(0.9381123065948487, 0.4618652154206992, 0.0)	2493.87	1730.18	(0.0, 0.7900264006670277, 1.0)	2002.74	1719.25	(0.0, 0.3155969763755584, 0.7216761589050293)	3924.94	1290.81	(1.0, 0.6906378508238686, 0.0)
252	3919.76	1635.94	(1.0, 0.5249245699525797, 0.0)	3944.81	1604.39	(0.0, 1.0, 0.3919959076144961)	2077.89	1003.85	(1.0, 0.5249245699525797, 0.0)	2082.45	1663.58	(0.0, 0.7124754402600583, 0.9202040314674378)
253	3916.26	1592.03	(1.0, 0.573818795583769, 0.0)	2380.12	1142.88	(1.0, 0.9186059128891011, 0.0)	2724.65	1010.78	(0.0, 0.8135562419891358, 0.3508825893868525)	3808.48	1040.2	(0.9701179146766663, 0.670000151638026, 0.0)
254	2132.83	1708.79	(0.0, 0.6191710110074136, 0.8164964199066163)	2520.02	1847.66	(0.5970483149325705, 0.0, 0.6548228740692139)	2968.57	1669.29	(0.0, 0.1483676172460001, 0.938427734375)	2814.81	1032.52	(0.9897160410881043, 0.727916699732856, 0.0)
255	2028.53	1768.92	(0.0, 0.7226235942144004, 0.9955650448799134)	2394.51	1869.95	(0.35600194806657803, 0.0, 0.6303016126155854)	2910.14	1653.97	(0.0, 0.3129262617498211, 0.9826965212821961)	3988.14	1080.69	(1.0, 0.6906378508238686, 0.0)
256	2122.51	1078.53	(0.0, 0.903311836719513, 0.4533649541576973)	2588.11	1767.94	(0.0, 0.7421987902793772, 1.0)	2012.99	1770.83	(0.0, 0.14503375631119728, 0.7785162210464478)	2480.18	1905.04	(0.0, 0.12926198596823468, 1.0)
257	2933.86	987.084	(1.0, 0.6906378508238686, 0.0)	3944.02	1557.73	(1.0, 0.5412031143779183, 0.0)	3918.33	1617.82	(1.0, 0.573818795583769, 0.0)	2619.55	1777.14	(0.0, 0.0793482419196341, 0.795536744594574)
258	2216.68	1098.41	(0.0, 0.9052244901657105, 0.3904186295825624)	2404.5	1015.45	(0.0, 1.0, 0.3919959076144961)	2048.28	986.074	(0.20603861006250757, 1.0, 0.0)	2610.21	992.162	(0.8519083472199531, 1.0, 0.0)
259	1993.09	1696.1	(0.0, 0.805665976686984, 1.0)	3942.92	1163.35	(1.0, 0.6906378508238686, 0.0)	3883.43	1267.6	(1.0, 0.6906378508238686, 0.0)	2565.64	1789.97	(0.0, 0.15250522953853943, 0.8186218023300171)
260	2147.82	974.159	(0.0, 1.0, 0.2540050537198151)	2635.42	1745.24	(0.0, 0.8968629717826844, 0.8555311156864434)	2083.64	1443.9	(0.0, 0.09467457810197905, 0.7324239790439606)	2929.84	1742.78	(0.6101921821158401, 0.0, 0.7336961507797242)
261	2180.64	1731.27	(0.0, 0.5777505151761262, 0.7959720969200135)	2638.35	1779.06	(0.0, 0.8987849745564453, 1.0)	1983.31	1593.87	(0.0, 0.03065970002411166, 0.7961367547512055)	2257.14	1922.43	(0.0, 0.39126582469045523, 1.0)
262	3097.35	1114.66	(0.8780581235885621, 0.6064201753736433, 0.0)	3999.4	1332.21	(0.0, 1.0, 0.1407368268521778)	2198.84	970.513	(1.0, 0.6906378508238686, 0.0)	2784.07	1511.2	(0.0, 0.18079470682686508, 0.3)
263	2035.59	976.147	(0.0, 1.0, 0.3919959076144961)	3893.43	1409.72	(1.0, 0.623167078110521, 0.0)	3870.24	1541.03	(0.9646341681480408, 0.6662128687210332, 0.0)	2872.09	1079.61	(0.8955204367637635, 0.6184803098153777, 0.0)
264	2044.26	986.561	(0.0, 1.0, 0.3919959076144961)	2460.58	1881.58	(0.48729877726922827, 0.0, 0.6984844088554383)	2925.46	1693.96	(0.0, 0.1862950987922245, 1.0)	2686.74	1054.46	(0.8364767128293406, 0.9222047209739686, 0.0)
265	2204.21	964.73	(0.0, 1.0, 0.07578308509560472)	2545.39	1879.89	(0.33582055156534896, 0.0, 0.6902574181556702)	2879.27	1689.89	(0.0, 0.03829943732046153, 0.9945168972015381)	3947.16	1359.63	(1.0, 0.6906378508238686, 0.0)
266	2060.8	1008.59	(0.0, 1.0, 0.43129481562202576)	2580.47	1766.59	(0.0, 0.7868352945204965, 0.9959607601165772)	2027.46	1713.8	(0.0, 0.16581722781356267, 0.7753229916095734)	2662.42	1044.85	(0.8343743427520318, 0.9483399271965027, 0.0)
267	2002.65	1022.13	(0.0, 1.0, 0.5018919665706445)	3956.78	1177.9	(1.0, 0.6906378508238686, 0.0)	3922.88	1329.55	(1.0, 0.6906378508238686, 0.0)	2797.75	1765.21	(0.3333251672166383, 0.0, 0.7834566414356232)
268	2054.83	982.985	(0.0, 1.0, 0.3919959076144961)	3979.16	1160.42	(1.0, 0.6906378508238686, 0.0)	3921.16	1333.4	(1.0, 0.6906378508238686, 0.0)	2875.74	1292.84	(0.49097864627838134, 0.44056456362615215, 0.0)
269	2069.75	968.364	(0.0, 1.0, 0.3495651359128962)	3845.68	1089.1	(0.0, 1.0, 0.4678262303699574)	2017.94	1015.95	(0.8787951946258545, 0.6069292245307435, 0.0)	2983.85	1364.82	(0.3323059484362602, 0.22950306604400605, 0.0)
270	2236.07	1395.42	(0.0, 0.6405811786651612, 0.5701062335178952)	3981.82	1612.19	(0.0, 1.0, 0.43129481562202576)	2012.85	996.177	(1.0, 0.5249245699525797, 0.0)	3989.62	1112.68	(1.0, 0.6906378508238686, 0.0)
271	2411.64	1024.73	(0.2691219075947142, 1.0, 0.0)	2048.17	1574.71	(0.0, 1.0, 0.563431136908191)	1989.53	1049.11	(0.0, 0.8411183067665503, 0.9694288849830628)	2646.41	1089.58	(0.6311359593484532, 0.8653777718544007, 0.0)
272	3815.09	1290.21	(0.9249737143516541, 0.6388218581483973, 0.0)	2424.26	1876.05	(0.0, 0.9145168324345931, 1.0)	1993	1579.29	(0.0, 0.26663767454629933, 0.9976803541183472)	2715.77	1965.92	(0.4254545173116995, 0.0, 1.0)
273	2742.23	955.27	(1.0, 0.8196589255066162, 0.0)	2423.86	1037.53	(0.0, 1.0, 0.3495651359128962)	2080.54	973.138	(0.13944647523905385, 1.0, 0.0)	3930.21	1371.66	(1.0, 0.6906378508238686, 0.0)
274	2341.63	981.54	(0.20603861006250757, 1.0, 0.0)	2085.14	1915.53	(0.0, 0.3, 0.25293666207773097)	2816.84	1447.39	(0.0, 0.5236303132677644, 1.0)	3925.04	1247.94	(1.0, 0.6906378508238686, 0.0)
275	3723.6	1383.31	(0.7695038795471192, 0.5314485055710515, 0.0)	3054.51	1673.43	(0.0, 0.003496046588244259, 0.5204636037349701)	2861.02	1589.43	(0.5980783581733704, 0.0, 0.3730782649850087)	3981.63	1392.24	(1.0, 0.6906378508238686, 0.0)
276	3872.54	1583.5	(1.0, 0.573818795583769, 0.0)	2799.26	1749.32	(0.2944529312642369, 0.0, 0.5814972996711731)	2909.79	1625.32	(0.3045888891601012, 0.0, 0.7529882967472077)	2483.36	1876.65	(0.0, 0.158102336292111, 1.0)
277	1971.64	1496.3	(0.0, 0.9960490236271955, 1.0)	2657.01	1049.83	(1.0, 0.7513420353322513, 0.0)	2797.93	993.981	(0.8007746402316196, 0.9399774551391602, 0.0)	3938.3	1155.75	(1.0, 0.6906378508238686, 0.0)
278	2026.28	996.895	(0.0, 1.0, 0.43129481562202576)	2770.07	1047.41	(1.0, 0.8018035421311696, 0.0)	2776.17	999.947	(0.9506941318511963, 0.8148727782944715, 0.0)	3944.86	1298.17	(1.0, 0.6906378508238686, 0.0)
279	2008.73	1060.21	(0.0, 1.0, 0.563431136908191)	2156.49	1902.27	(0.24047818149656852, 0.0, 0.6651649057865143)	2860.31	1674.38	(0.0, 0.4814145627193538, 1.0)	2493.87	1730.18	(0.0, 0.3155969763755584, 0.7216761589050293)
280	2092.77	1058.94	(0.0, 0.9301912069320679, 0.4668554941338569)	2996.95	1713.37	(0.0, 0.0035908385723419254, 0.5345754802227021)	2856.91	1597.68	(0.6782693445682526, 0.0, 0.6091258556795932)	3944.81	1604.39	(1.0, 0.5249245699525797, 0.0)
281	2060.92	1020.04	(0.0, 0.997340726852417, 0.4301478849001504)	3429.15	1138.7	(0.9758982539176941, 0.3505087321772896, 0.0)	3840.97	1791.71	(0.7756119847297669, 0.5356669942070015, 0.0)	2380.12	1142.88	(0.0, 0.8135562419891358, 0.3508825893868525)
282	2978.27	970.023	(1.0, 0.6906378508238686, 0.0)	2032.43	1906.63	(0.0, 0.034107898701341254, 0.8856757164001465)	2670.14	1796.29	(0.0, 0.5640174044624855, 1.0)	2520.02	1847.66	(0.0, 0.1483676172460001, 0.938427734375)
283	1975.8	1363.9	(0.0, 1.0, 0.8899828039061011)	2561.07	1843.17	(0.0, 0.036775132185066416, 0.5290999442338944)	2851.66	1594.39	(0.0, 0.06392246531495878, 0.9196805238723755)	2394.51	1869.95	(0.0, 0.3129262617498211, 0.9826965212821961)
284	2063.25	1021.68	(0.0, 0.9941938400268555, 0.4287906489269364)	2699.93	1775.63	(0.0, 0.07167547095513985, 0.5544976770877839)	2827.73	1607.73	(0.11422242301619817, 0.0, 0.8010477304458619)	2588.11	1767.94	(0.0, 0.14503375631119728, 0.7785162210464478)
285	2928.78	982.075	(1.0, 0.6906378508238686, 0.0)	2517.27	1064.37	(1.0, 0.6906378508238686, 0.0)	2923.37	973.252	(0.36733534315276023, 0.9537351608276368, 0.0)	3944.02	1557.73	(1.0, 0.573818795583769, 0.0)
286	3701.94	960.015	(1.0, 0.6906378508238686, 0.0)	3943.03	1469.99	(1.0, 0.6906378508238686, 0.0)	3879.97	1440.23	(1.0, 0.6565692996973342, 0.0)	2404.5	1015.45	(0.20603861006250757, 1.0, 0.0)
287	3890.41	1526.58	(1.0, 0.6397471197389766, 0.0)	2623.39	1763.97	(0.08868497500225557, 0.0, 0.5229035645723343)	2880.31	1591.53	(0.0, 0.09953226065986662, 0.7700041115283967)	3942.92	1163.35	(1.0, 0.6906378508238686, 0.0)
288	3888.35	1493.83	(1.0, 0.6734062317880349, 0.0)	2650.28	1745.58	(0.0, 0.541493833326529, 0.6993712067604065)	2203.01	1674.56	(0.0, 0.07340676005480662, 0.7359681010246277)	2635.42	1745.24	(0.0, 0.09467457810197905, 0.7324239790439606)
289	3886.82	1561.82	(1.0, 0.590201925770717, 0.0)	3888.09	1430.28	(0.0, 1.0, 0.3919959076144961)	2110.1	1014.85	(0.9559553146362305, 0.6602189239840214, 0.0)	2522.23	1780.39	(0.0, 0.23740771383483233, 0.8099394917488099)
290	2944.05	1616.45	(0.41578661071675005, 0.0, 0.565314519405365)	2620.52	1791.09	(0.0, 0.5700009823274989, 0.8036919116973877)	2176.67	1735.96	(0.0, 0.03165583350535594, 0.8220032334327698)	2638.35	1779.06	(0.0, 0.03065970002411166, 0.7961367547512055)
291	2058.75	1027.2	(0.0, 0.9854683160781861, 0.46102792745988747)	3960.4	1338.87	(0.0, 1.0, 0.3495651359128962)	2065.74	970.012	(1.0, 0.6906378508238686, 0.0)	3999.4	1332.21	(1.0, 0.6906378508238686, 0.0)
292	2039.24	974.807	(0.0, 1.0, 0.3919959076144961)	3976.22	1452.73	(0.0, 1.0, 0.5018919665706445)	2009.46	1020.83	(1.0, 0.6734062317880349, 0.0)	3893.43	1409.72	(0.9646341681480408, 0.6662128687210332, 0.0)
293	3151.87	1012.48	(1.0, 0.6906378508238686, 0.0)	3360.17	1079.55	(0.9699694395065308, 0.6698976090656229, 0.0)	3841.28	1442.3	(0.8882183909416199, 0.6134372405821551, 0.0)	2517.72	1841.23	(0.0, 0.17255528538358414, 0.9262470483779908)
294	1970.01	1331.42	(0.0, 1.0, 0.8587210403953307)	3958.94	1314.87	(0.0, 1.0, 0.43129481562202576)	2060.9	1001.82	(1.0, 0.6906378508238686, 0.0)	2460.58	1881.58	(0.0, 0.1862950987922245, 1.0)
295	2156.84	935.823	(0.0, 1.0, 0.07578308509560472)	3927.56	1456.46	(0.0, 0.989578115940094, 0.46295059963685886)	2059.12	1024.75	(1.0, 0.6734062317880349, 0.0)	2545.39	1879.89	(0.0, 0.03829943732046153, 0.9945168972015381)
296	2866.46	1542.69	(0.0, 0.1619494645004064, 0.4406792253255844)	3956.14	1423.65	(0.0, 0.9816573739051819, 0.38480567325042453)	2129.38	1032.79	(1.0, 0.6906378508238686, 0.0)	2580.47	1766.59	(0.0, 0.16581722781356267, 0.7753229916095734)
297	2752.51	1567.35	(0.0, 0.2987663499418035, 0.48084163963794707)	2339.33	974.398	(0.0, 0.9737694740295411, 0.519712824813127)	2038.5	1067.59	(0.13944647523905385, 1.0, 0.0)	2600.01	1802.57	(0.0, 0.05872118530511549, 0.8448474287986756)
298	2648.34	1000.41	(0.933698828982287, 1.0, 0.0)	3966.39	1544.48	(0.0, 1.0, 0.3037330477069231)	2125.33	987.533	(1.0, 0.590201925770717, 0.0)	3956.78	1177.9	(1.0, 0.6906378508238686, 0.0)
299	2021.13	1461.15	(0.0, 1.0, 0.9703596644376837)	2542.59	1063.75	(0.0, 1.0, 0.43129481562202576)	2031.34	988.519	(0.41731248703355817, 0.9522690057754517, 0.0)	3979.16	1160.42	(1.0, 0.6906378508238686, 0.0)
300	2030.06	979.812	(0.0, 1.0, 0.3919959076144961)	2358.81	1832.67	(0.0, 0.8441076755523682, 0.7116859262946945)	2114.39	1339.13	(0.0, 0.37440602797364886, 0.9031984090805054)	3845.68	1089.1	(0.8787951946258545, 0.6069292245307435, 0.0)
301	1994.94	1599.48	(0.0, 0.8831716101752862, 1.0)	3875.23	1240.33	(0.13944647523905385, 1.0, 0.0)	2274.73	954.968	(0.9377369165420533, 0.6476366086788051, 0.0)	3981.82	1612.19	(1.0, 0.5249245699525797, 0.0)
302	2009.38	1735.31	(0.0, 0.7742581165656084, 1.0)	3954.11	1497.57	(1.0, 0.6906378508238686, 0.0)	3897.18	1410.06	(1.0, 0.623167078110521, 0.0)	2048.17	1574.71	(0.0, 0.8411183067665503, 0.9694288849830628)
303	2234.82	973.841	(0.0, 1.0, 0.07578308509560472)	2702.25	996.852	(1.0, 0.9640683521099866, 0.0)	2687	994.335	(1.0, 0.9408153859766207, 0.0)	2424.26	1876.05	(0.0, 0.26663767454629933, 0.9976803541183472)
304	2036.86	1039.04	(0.0, 0.9747878789901734, 0.48923820557560554)	2359.7	1006.26	(0.32881837181838414, 1.0, 0.0)	2373.99	975.818	(0.06939223837796593, 1.0, 0.0)	2423.86	1037.53	(0.13944647523905385, 1.0, 0.0)
305	3838.5	1412.46	(0.9626825332641602, 0.6648649957992371, 0.0)	2560.07	1731.22	(0.9957527399063111, 0.6877045322408734, 0.0)	3659.03	1047.26	(0.0, 0.24368115593052667, 0.7099719822406769)	2085.14	1915.53	(0.0, 0.5236303132677644, 1.0)
306	2007.94	1316.2	(0.0, 1.0, 0.84312220692577)	2537.89	1852.43	(0.0, 0.8212121656702243, 1.0)	1989.14	1672.07	(0.0, 0.09425177818097977, 0.9449579596519471)	2106.84	1765.08	(0.0, 0.5727352598219119, 0.871010172367096)
307	2002.62	996.394	(0.0, 1.0, 0.4678262303699574)	2414.03	1754.53	(0.0, 0.8416902899742127, 0.5950788633947974)	2113.88	1207.72	(0.0, 0.36871079564753106, 0.7658904075622559)	3054.51	1673.43	(0.5980783581733704, 0.0, 0.3730782649850087)
308	2200.15	989.635	(0.0, 1.0, 0.19982198466289613)	3974.97	1523.55	(0.0, 1.0, 0.3495651359128962)	2083.86	984.7	(1.0, 0.6066153856262592, 0.0)	2799.26	1749.32	(0.3045888891601012, 0.0, 0.7529882967472077)
309	3820.6	1110.26	(0.9432913541793824, 0.6514727135511853, 0.0)	3986.73	1412.1	(0.0, 1.0, 0.3919959076144961)	2033.74	967.221	(1.0, 0.6906378508238686, 0.0)	2657.01	1049.83	(0.8007746402316196, 0.9399774551391602, 0.0)
310	3878.54	1343.92	(1.0, 0.6906378508238686, 0.0)	2477.76	986.334	(1.0, 0.6906378508238686, 0.0)	3020.89	957.342	(0.5348328231073154, 1.0, 0.0)	2770.07	1047.41	(0.9506941318511963, 0.8148727782944715, 0.0)
311	3936.87	1295.76	(1.0, 0.6906378508238686, 0.0)	3907.32	1183.64	(1.0, 0.6906378508238686, 0.0)	3872.99	1302.66	(1.0, 0.6906378508238686, 0.0)	2156.49	1902.27	(0.0, 0.4814145627193538, 1.0)
312	3909.33	1350.69	(1.0, 0.6906378508238686, 0.0)	3960.81	1440.38	(1.0, 0.5575027221358586, 0.0)	3916.77	1604.64	(1.0, 0.6906378508242794, 0.0)	2996.95	1713.37	(0.6782693445682526, 0.0, 0.6091258556795932)
313	3130.56	1011.33	(1.0, 0.6906378508238686, 0.0)	2657.94	1845.83	(0.4405652330086409, 0.0, 0.6148412108421326)	2937.92	1645.24	(0.15717719294566226, 0.0, 0.9267467737197876)	3429.15	1138.7	(0.7756119847297669, 0.5356669942070015, 0.0)
314	3143.91	996.598	(1.0, 0.6906378508238686, 0.0)	2561.02	1834.54	(0.15429726286036638, 0.0, 0.5251102030277253)	2895.99	1592.7	(0.0, 0.09013127208071073, 0.9036462187767029)	2032.43	1906.63	(0.0, 0.5640174044624855, 1.0)
315	3144.29	961.104	(1.0, 0.6906378508238686, 0.0)	3090.77	1641.67	(0.4923116106775529, 0.0, 0.5523044049739838)	2965.02	1609.09	(0.5278442531824112, 0.0, 0.21988864432889976)	2561.07	1843.17	(0.0, 0.06392246531495878, 0.9196805238723755)
316	2679.79	1065.26	(0.8591457749055326, 0.9471970677375794, 0.0)	3921.46	1149.62	(1.0, 0.6906378508238686, 0.0)	3902.78	1430.43	(1.0, 0.6906378508238686, 0.0)	2699.93	1775.63	(0.11422242301619817, 0.0, 0.8010477304458619)
317	1977.79	1543.01	(0.0, 0.946464717355938, 1.0)	3229.43	1565.92	(0.6871619422005849, 0.0, 0.7536565244197846)	2969.73	1727.34	(0.39489038586616515, 0.10687192971418477, 0.0)	2692.22	1757.51	(0.06584850756468943, 0.0, 0.7663146436214447)
318	2116.74	988.642	(0.0, 1.0, 0.3037330477069231)	2719.91	1093.31	(1.0, 0.6906378508238686, 0.0)	2872.01	976.961	(0.7968514528403257, 0.8534352064132691, 0.0)	2517.27	1064.37	(0.36733534315276023, 0.9537351608276368, 0.0)
319	3869.83	1577.12	(1.0, 0.573818795583769, 0.0)	2933.92	1969.64	(0.7199653565883637, 0.4972353265418277, 0.0)	2923.93	1206.33	(0.8513544486979798, 0.0, 1.0)	3943.03	1469.99	(1.0, 0.6565692996973342, 0.0)
320	3865.25	1609.68	(1.0, 0.5412031143779183, 0.0)	2443.37	1794.45	(0.0, 0.671684177939945, 0.9949236989021302)	2024.9	1824.6	(0.0, 0.31152704593835884, 0.8476934313774109)	2623.39	1763.97	(0.0, 0.09953226065986662, 0.7700041115283967)
321	2799.01	986.379	(1.0, 0.7513420353322513, 0.0)	3902.23	1279.7	(0.0, 1.0, 0.43129481562202576)	2049.29	1011.07	(0.9851213574409485, 0.6803620971037088, 0.0)	2650.28	1745.58	(0.0, 0.07340676005480662, 0.7359681010246277)
322	3835.93	1671.39	(0.9690776348114014, 0.46125712088053045, 0.0)	3959.73	1466.67	(1.0, 0.6906378508238686, 0.0)	3699.37	1033.18	(1.0, 0.6565692996973342, 0.0)	3888.09	1430.28	(0.9559553146362305, 0.6602189239840214, 0.0)
323	3897.67	1599.64	(1.0, 0.5575027221358586, 0.0)	2663.22	2012.4	(1.0, 0.6906378508238686, 0.0)	3372.2	982.977	(0.38321034586022407, 0.0, 1.0)	2620.52	1791.09	(0.0, 0.03165583350535594, 0.8220032334327698)
324	2024.67	991.421	(0.0, 1.0, 0.43129481562202576)	2897.98	1725.54	(0.5343010245653649, 0.0, 0.6578721582889557)	2950.3	1671.31	(0.48660772558361576, 0.0, 0.6974938690662384)	2343.8	1859.29	(0.0, 0.3735340359990189, 0.9546809673309327)
325	2034.56	978.893	(0.0, 1.0, 0.3919959076144961)	2274.09	1106.64	(1.0, 0.6906378508238686, 0.0)	3268.37	989.612	(0.0, 0.8535812377929688, 0.39932769279120683)	3960.4	1338.87	(1.0, 0.6906378508238686, 0.0)
326	2996.9	1622.1	(0.5848491668701172, 0.0, 0.5019274592384602)	2983.88	1661.48	(0.4456114978958161, 0.0, 0.605865228176117)	2942.35	1640.2	(0.5799050807952881, 0.0, 0.532568499275194)	2424.37	1823.72	(0.0, 0.30870933143782253, 0.8994334220886231)
327	2004.05	1753.15	(0.0, 0.7583266697951094, 1.0)	3935.16	1427.05	(0.0, 0.8774075984954834, 0.0038833784466520515)	2448.86	1115.97	(1.0, 0.6906378508238686, 0.0)	2262.17	1130.7	(0.0, 0.8124114751815796, 0.4335940630075754)
328	2081.67	1718.19	(0.0, 0.6851166032139911, 0.9034584045410157)	2324.36	1078.69	(1.0, 0.6906378508238686, 0.0)	2950.26	971.632	(0.0, 0.9128002405166626, 0.2772475989997384)	3976.22	1452.73	(1.0, 0.6734062317880349, 0.0)
329	2802.42	992.973	(1.0, 0.7513420353322513, 0.0)	3046.84	1641.5	(0.0, 0.318436629160942, 0.3805860161781311)	2798.64	1505.36	(0.5387511879205704, 0.0, 0.325237549339782)	3360.17	1079.55	(0.8882183909416199, 0.6134372405821551, 0.0)
330	3859.95	1564.33	(1.0, 0.590201925770717, 0.0)	3983.57	1424.55	(0.0, 1.0, 0.19982198466289613)	2248.7	1024.05	(1.0, 0.6906378508238686, 0.0)	3958.94	1314.87	(1.0, 0.6906378508238686, 0.0)
331	2688.85	1686.19	(0.0, 0.22145403053957688, 0.6954421281814576)	3977.65	1349.51	(1.0, 0.6906378508238686, 0.0)	3866.42	1175.58	(1.0, 0.6906378508238686, 0.0)	3927.56	1456.46	(1.0, 0.6734062317880349, 0.0)
332	2002.95	1023.59	(0.0, 1.0, 0.5018919665706445)	2660.36	1556.56	(0.0, 0.824506755505737, 0.917357075214386)	2070.62	1587.8	(0.0, 0.24299060721753948, 0.3798889771103859)	3956.14	1423.65	(1.0, 0.6906378508238686, 0.0)
333	2032.63	1011.54	(0.0, 1.0, 0.4678262303699574)	2635.97	1785.99	(0.09778046163883321, 0.0, 0.5765322923660279)	2860.25	1622.34	(0.0, 0.031178597039602126, 0.8096108913421631)	2339.33	974.398	(0.13944647523905385, 1.0, 0.0)
334	2049.94	1491.05	(0.0, 0.9454153212537778, 0.9491654515266419)	3945.08	1892.14	(0.0, 1.0, 0.43129481562202576)	2047.29	1001.93	(1.0, 0.2706369502508107, 0.0)	3966.39	1544.48	(1.0, 0.590201925770717, 0.0)
335	2841.88	1662.65	(0.14304565958205637, 0.0, 0.6464086055755616)	3263.55	1571.33	(0.8526313781738282, 0.0, 0.6158760961959117)	3066.48	1771.64	(0.41324646323919295, 0.11933989323511202, 0.0)	2542.59	1063.75	(0.41731248703355817, 0.9522690057754517, 0.0)
336	2151.87	1206.3	(0.0, 0.7769563972949982, 0.5334425865656837)	3868.77	1342.3	(0.0, 1.0, 0.3037330477069231)	2149	997.744	(0.9213200688362122, 0.6362985122619403, 0.0)	2358.81	1832.67	(0.0, 0.37440602797364886, 0.9031984090805054)
337	3763.34	964.295	(1.0, 0.6906378508238686, 0.0)	3585.31	1205.5	(1.0, 0.6906378508238686, 0.0)	3872.59	1388.05	(0.6500003814697266, 0.44891486649294676, 0.0)	3875.23	1240.33	(0.9377369165420533, 0.6476366086788051, 0.0)
338	2808.7	1637.96	(0.0, 0.04216186680984574, 0.6066012561321259)	2468.18	1896.34	(0.0, 0.8367008130217259, 1.0)	2021.66	1657.31	(0.0, 0.158102336292111, 1.0)	3954.11	1497.57	(1.0, 0.623167078110521, 0.0)
339	2931.37	1434.8	(0.23079508784967936, 0.332111968845129, 0.0)	3833.15	1091.68	(0.0, 0.9159643530845643, 0.8008497958090733)	2071.53	1363.93	(0.8669823288917542, 0.5987708123280735, 0.0)	2530.34	1775.3	(0.0, 0.23436619896968325, 0.799563068151474)
340	3869.88	1379.32	(1.0, 0.6906378508238686, 0.0)	3965.01	1263.82	(0.0, 1.0, 0.43129481562202576)	2065.57	1016.13	(1.0, 0.6906378508238686, 0.0)	2702.25	996.852	(1.0, 0.9408153859766207, 0.0)
341	2031.61	1027.09	(0.0, 0.9859089732170105, 0.4948197934275303)	3978.17	1066.09	(0.0, 1.0, 0.19982198466289613)	2122.82	953.176	(1.0, 0.6906378508238686, 0.0)	2359.7	1006.26	(0.06939223837796593, 1.0, 0.0)
342	2690.82	1552.98	(0.0, 0.3491742129469761, 0.47045915126800536)	3899.22	1321.21	(0.0, 1.0, 0.3037330477069231)	2079.4	969.313	(0.9797140240669251, 0.676627588003585, 0.0)	2560.07	1731.22	(0.0, 0.24368115593052667, 0.7099719822406769)
343	3848.23	1276.36	(0.9828422546386719, 0.6787880624425379, 0.0)	3668.59	1021.04	(0.0, 1.0, 0.3037330477069231)	2180.24	1013.49	(1.0, 0.6906378508238686, 0.0)	2537.89	1852.43	(0.0, 0.09425177818097977, 0.9449579596519471)
344	3199.57	1488.75	(0.35264725536108016, 0.21975815972705906, 0.0)	2781.02	1698.01	(0.43472743332386016, 0.0, 0.3904108624861241)	2976.27	1536.36	(0.1615925845198957, 0.0, 0.656643170118332)	2414.03	1754.53	(0.0, 0.36871079564753106, 0.7658904075622559)
345	3850.27	1626.08	(0.9897531747817994, 0.5195457596315365, 0.0)	3975.13	1359.96	(1.0, 0.6906378508238686, 0.0)	3649.14	955.695	(1.0, 0.6906378508238686, 0.0)	3974.97	1523.55	(1.0, 0.6066153856262592, 0.0)
346	2007.88	1008.51	(0.0, 1.0, 0.4678262303699574)	3963.78	1309.44	(0.0, 1.0, 0.2540050537198151)	2134.37	974.14	(1.0, 0.6906378508238686, 0.0)	3986.73	1412.1	(1.0, 0.6906378508238686, 0.0)
347	2229.22	1213.91	(0.0, 0.7090286791324616, 0.47143606690535766)	3876.71	1958.73	(0.0, 0.9950066685676575, 0.390038542127655)	2102.14	1022	(1.0, 0.1744814511116618, 0.0)	2477.76	986.334	(0.5348328231073154, 1.0, 0.0)
348	2983.9	967.152	(1.0, 0.6906378508238686, 0.0)	3886.61	1944.15	(0.0, 0.9986004710197449, 0.43069120602852895)	2077.09	1017.44	(1.0, 0.1944671652011275, 0.0)	3907.32	1183.64	(1.0, 0.6906378508238686, 0.0)
349	2808.9	985.606	(1.0, 0.7354803494268686, 0.0)	3949.08	1407.18	(1.0, 0.6066153856262592, 0.0)	3875.99	1546.66	(1.0, 0.6906378508238686, 0.0)	3960.81	1440.38	(1.0, 0.6906378508242794, 0.0)
350	3864.95	1633.07	(1.0, 0.5249245699525797, 0.0)	2499.9	1739.69	(0.0, 1.0, 0.9703596644376837)	1980.24	1450.81	(0.0, 0.3059980533842883, 0.7381744265556336)	2657.94	1845.83	(0.15717719294566226, 0.0, 0.9267467737197876)
351	3847.98	1665.91	(0.9889914870262146, 0.4869148000654835, 0.0)	3862.8	1138.09	(0.0, 1.0, 0.43129481562202576)	2065.22	1014	(0.9173319816589356, 0.6335441883049278, 0.0)	2561.02	1834.54	(0.0, 0.09013127208071073, 0.9036462187767029)
352	3873.15	1584.45	(1.0, 0.573818795583769, 0.0)	2698.45	1815.21	(0.2725918502645638, 0.0, 0.6110757172107697)	2891.67	1643.51	(0.1939881101076922, 0.0, 0.8766122937202454)	3090.77	1641.67	(0.5278442531824112, 0.0, 0.21988864432889976)
353	3859.55	1586.55	(1.0, 0.573818795583769, 0.0)	3884.41	1157.74	(0.0, 0.9417002677917481, 0.3691426511738403)	2237.24	1077.33	(0.9552404761314393, 0.6597252294553861, 0.0)	3921.46	1149.62	(1.0, 0.6906378508238686, 0.0)
354	2021.48	974.195	(0.0, 1.0, 0.3919959076144961)	3914.76	1088.25	(1.0, 0.5086317106405014, 0.0)	3884.39	1655.92	(1.0, 0.6906378508238686, 0.0)	3229.43	1565.92	(0.39489038586616515, 0.10687192971418477, 0.0)
355	2000.7	1037.3	(0.0, 1.0, 0.5337123812913451)	3907.28	1209.64	(1.0, 0.573818795583769, 0.0)	3884.18	1589.82	(1.0, 0.6906378508238686, 0.0)	2719.91	1093.31	(0.7968514528403257, 0.8534352064132691, 0.0)
356	2897.84	980.194	(1.0, 0.6906378508238686, 0.0)	2628.52	1629	(0.0, 0.6453249456955893, 0.9321097612380982)	2064.34	1803.38	(0.0, 0.24659429848338058, 0.5122285813093186)	3102.73	1826.22	(0.8740780234336853, 0.0, 0.5972356902285506)
357	3762.85	1475.04	(0.8381398797035218, 0.5788511252085604, 0.0)	2644.07	1048.36	(1.0, 0.6906378508238686, 0.0)	2881.38	982.974	(0.7771585561757254, 0.9441576480865479, 0.0)	2933.92	1969.64	(0.8513544486979798, 0.0, 1.0)
358	2858.97	1644.43	(0.16598394568092784, 0.0, 0.6141764402389527)	2389.45	1124.21	(1.0, 0.6906378508238686, 0.0)	2858.11	998.055	(0.0, 0.8503446459770203, 0.2972508417437607)	2443.37	1794.45	(0.0, 0.31152704593835884, 0.8476934313774109)
359	3877.53	1570.96	(1.0, 0.590201925770717, 0.0)							3902.23	1279.7	(0.9851213574409485, 0.6803620971037088, 0.0)
360	2001.92	1121.11	(0.0, 1.0, 0.641872728777694)							3959.73	1466.67	(1.0, 0.6565692996973342, 0.0)
361	2061.76	1104.93	(0.0, 0.9341548562049866, 0.5523307730075374)							3100.47	1670.18	(0.5772860229015351, 0.0, 0.25277854754850654)
362	2068.78	1177.66	(0.0, 0.9222639679908753, 0.633207832890252)							2663.22	2012.4	(0.38321034586022407, 0.0, 1.0)
363	2081.2	1286.03	(0.0, 0.9005994081497193, 0.7165239144580541)							2897.98	1725.54	(0.48660772558361576, 0.0, 0.6974938690662384)
364	2186.94	975.921	(0.0, 1.0, 0.1407368268521778)							2274.09	1106.64	(0.0, 0.8535812377929688, 0.39932769279120683)
365	3841.92	1449.7	(0.9706741452217102, 0.6703843055062177, 0.0)							2983.88	1661.48	(0.5799050807952881, 0.0, 0.532568499275194)
366	2861.39	1682.94	(0.2604768335863138, 0.0, 0.6797228634357453)							3935.16	1427.05	(1.0, 0.6906378508238686, 0.0)
367	2064.38	1711.72	(0.0, 0.7224635967233481, 0.9331043243408204)							2324.36	1078.69	(0.0, 0.9128002405166626, 0.2772475989997384)
368	2209.63	1116.86	(0.0, 0.8730915665626526, 0.43819764333837447)							3046.84	1641.5	(0.5387511879205704, 0.0, 0.325237549339782)
369	2039.25	1567.95	(0.0, 0.8877919824360853, 0.9707770824432373)							3983.57	1424.55	(1.0, 0.6906378508238686, 0.0)
370	1991.04	1722.87	(0.0, 0.7900264006670277, 1.0)							3977.65	1349.51	(1.0, 0.6906378508238686, 0.0)
371	1998.2	1648.84	(0.0, 0.8521649153176325, 1.0)							2660.36	1556.56	(0.0, 0.24299060721753948, 0.3798889771103859)
372	2141.44	1013.67	(0.0, 1.0, 0.3495651359128962)							2635.97	1785.99	(0.0, 0.031178597039602126, 0.8096108913421631)
373	2763.93	1764.73	(0.15992146974200883, 0.0, 0.8166954994201661)							3945.08	1892.14	(1.0, 0.2706369502508107, 0.0)
374	2972.55	1463.72	(0.3120519436895847, 0.21551488373518568, 0.0)							3263.55	1571.33	(0.41324646323919295, 0.11933989323511202, 0.0)
375	3886.35	1601.42	(1.0, 0.5575027221358586, 0.0)							3868.77	1342.3	(0.9213200688362122, 0.6362985122619403, 0.0)
376	2099.46	1233.93	(0.0, 0.8679508447647095, 0.6463689455522523)							2846.2	1707.38	(0.3348272818564678, 0.0, 0.6612301647663117)
377	2094.77	1044.42	(0.0, 0.9551104784011841, 0.4468257346972726)							3069.01	1717.32	(0.6773301243782044, 0.0, 0.4360367370222906)
378	2878.77	991.776	(1.0, 0.6906378508238686, 0.0)							3585.31	1205.5	(0.6500003814697266, 0.44891486649294676, 0.0)
379	2031.95	1000.49	(0.0, 1.0, 0.43129481562202576)							2468.18	1896.34	(0.0, 0.158102336292111, 1.0)
380	3872.35	1527.21	(1.0, 0.623167078110521, 0.0)							3833.15	1091.68	(0.8669823288917542, 0.5987708123280735, 0.0)
381	2099.66	985.787	(0.0, 1.0, 0.3495651359128962)							3965.01	1263.82	(1.0, 0.6906378508238686, 0.0)
382	2048.1	1070.67	(0.0, 0.9574291586875916, 0.5109917962009237)							3978.17	1066.09	(1.0, 0.6906378508238686, 0.0)
383	1994.7	1618	(0.0, 0.867643124519903, 1.0)							3899.22	1321.21	(0.9797140240669251, 0.676627588003585, 0.0)
384	2621.15	1013.87	(0.8519083472199531, 1.0, 0.0)							3668.59	1021.04	(1.0, 0.6906378508238686, 0.0)
385	2701.64	1002.85	(1.0, 0.9408153859766207, 0.0)							2781.02	1698.01	(0.1615925845198957, 0.0, 0.656643170118332)
386	2818.04	1028.6	(1.0, 0.7354803494268686, 0.0)							3975.13	1359.96	(1.0, 0.6906378508238686, 0.0)
387	2167.73	1617.81	(0.0, 0.6410247308530981, 0.752230840921402)							3963.78	1309.44	(1.0, 0.6906378508238686, 0.0)
388	2060.99	1802.85	(0.0, 0.6493281110493677, 0.9378919482231141)							3876.71	1958.73	(1.0, 0.1744814511116618, 0.0)
389	2106.04	989.74	(0.0, 1.0, 0.3495651359128962)							3886.61	1944.15	(1.0, 0.1944671652011275, 0.0)
390	3919.08	1547.91	(1.0, 0.6066153856262592, 0.0)							3949.08	1407.18	(1.0, 0.6906378508238686, 0.0)
391	2070.58	1650.89	(0.0, 0.7704625505660585, 0.9208339929580689)							2499.9	1739.69	(0.0, 0.3059980533842883, 0.7381744265556336)
392	1997.67	1080.91	(0.0, 1.0, 0.5912625399726408)							3862.8	1138.09	(0.9173319816589356, 0.6335441883049278, 0.0)
393	3527.76	1460.18	(0.43691209256649016, 0.3017480286090799, 0.0)							2698.45	1815.21	(0.1939881101076922, 0.0, 0.8766122937202454)
394	2037.31	993.045	(0.0, 1.0, 0.43129481562202576)							3884.41	1157.74	(0.9552404761314393, 0.6597252294553861, 0.0)
395	3032.17	1789.83	(0.8767824649810791, 0.0, 0.7524695594727933)							3914.76	1088.25	(1.0, 0.6906378508238686, 0.0)
396	2907.63	1685.84	(0.41278159653909746, 0.0, 0.6844553530216217)							3907.28	1209.64	(1.0, 0.6906378508238686, 0.0)
397	3123.73	1578.37	(0.5202548682689667, 0.04653692251322793, 0.0)							2628.52	1629	(0.0, 0.24659429848338058, 0.5122285813093186)
398	2048.13	1765.11	(0.0, 0.6981691501325111, 0.9618739366531373)							2644.07	1048.36	(0.7771585561757254, 0.9441576480865479, 0.0)
399	2097.89	1021.84	(0.0, 0.9938519477844239, 0.4286431925752743)							2389.45	1124.21	(0.0, 0.8503446459770203, 0.2972508417437607)
400	2003.74	1575.5	(0.0, 0.9145168324345931, 1.0)							2545.4	1753.33	(0.0, 0.24053955032795185, 0.7553772509098053)
401	1991.43	1012.23	(0.0, 1.0, 0.5018919665706445)							2339.66	1784.05	(0.0, 0.4091486574382007, 0.8138137340545655)
402	3916.23	2004.73	(1.0, 0.1944671652011275, 0.0)							2029.4	1796.24	(0.0, 0.6575528943197311, 1.0)
403	2793.77	1572.83	(0.0, 0.23843600203221763, 0.49528207182884215)							2221.96	1241.14	(0.0, 0.6522038757801056, 0.4857006983930752)
404	2049.06	1029.94	(0.0, 0.981505560874939, 0.4591740466312735)							2453.01	1404.78	(0.0, 0.3113059338182211, 0.2919050870704872)
405	2155.27	1050.32	(0.0, 0.9650318503379822, 0.41621323396090243)							2292.61	938.457	(0.13944647523905385, 1.0, 0.0)
406	2200.77	1537.55	(0.0, 0.6448886127420607, 0.6931307494640351)							2371.36	962	(0.2691219075947142, 1.0, 0.0)
407	3851.27	1087.4	(0.993311631679535, 0.6860186105015043, 0.0)							2778.41	1837.6	(0.41180625913016994, 0.0, 0.9231560111045838)
408	3080.49	1649.07	(0.6442682623863221, 0.0, 0.28210832955744775)							2849.34	1675.98	(0.28045463218694167, 0.0, 0.601280289888382)
409	3913.24	1345.24	(1.0, 0.6906378508238686, 0.0)							2518.46	1794.75	(0.0, 0.22383045940546634, 0.837508249282837)
410	3865.93	1265.85	(1.0, 0.6906378508238686, 0.0)							2731.57	1666.65	(0.0, 0.0412573803105964, 0.593588012456894)
411	1972.61	997.937	(0.0, 1.0, 0.4678262303699574)							3257.95	1125.64	(0.8075700283050538, 0.5577384287383731, 0.0)
412	3751.07	996.176	(1.0, 0.6906378508238686, 0.0)							2128.42	1899.74	(0.0, 0.5027546726199237, 1.0)
413	2024.29	1004.68	(0.0, 1.0, 0.4678262303699574)							2468.74	1944.88	(0.0, 0.06950507666054406, 1.0)
414	2013.47	1011.42	(0.0, 1.0, 0.4678262303699574)							2055.6	1896.04	(0.0, 0.5640174044624855, 1.0)
415	2061.82	970.31	(0.0, 1.0, 0.3495651359128962)							2145.74	1080.11	(0.0, 0.8923027396202088, 0.4762330199954927)
416	2177.28	978.439	(0.0, 1.0, 0.19982198466289613)							2158.65	1011.2	(0.0, 1.0, 0.3919959076144961)
417	3938.36	1415.19	(1.0, 0.6906378508238686, 0.0)							3961.84	1434.97	(1.0, 0.6906378508242794, 0.0)
418	2939.43	988.799	(1.0, 0.6906378508238686, 0.0)							2205.48	1176.23	(0.0, 0.7294788539409638, 0.48503347172548933)
419	2514.08	1663.2	(0.0, 0.418734245600527, 0.6546447455883027)							2113.95	1701.75	(0.0, 0.6261327556011288, 0.8626287460327149)
420	3937.85	1384.38	(1.0, 0.6906378508238686, 0.0)							2107.95	1594.94	(0.0, 0.7173085703503858, 0.857305932044983)
421	3918.46	1434.58	(1.0, 0.6906378508238686, 0.0)							3954.87	1151.66	(1.0, 0.6906378508238686, 0.0)
422	2855.39	1590.22	(0.0, 0.03627310978108837, 0.5218771278858185)							2673.6	1682.52	(0.0, 0.13293650096824608, 0.621580320596695)
423	2606.05	983.578	(0.8798262298399924, 1.0, 0.0)							2602	1814.5	(0.0, 0.033412612026948965, 0.8676212906837464)
424	2166.03	1045.6	(0.0, 0.978504228591919, 0.38356965319151165)							2877.77	1794.75	(0.5619662685193658, 0.0, 0.8279115438461304)
425	3814.08	1399.5	(0.9231498122215271, 0.6375622023011334, 0.0)							3982.16	1439.58	(1.0, 0.6906378508242794, 0.0)
426	3901.55	1603.78	(1.0, 0.5575027221358586, 0.0)							2707.29	1922.71	(0.38321034586022407, 0.0, 1.0)
427	3852.29	1639.56	(0.993860411643982, 0.5055089213123515, 0.0)							2274.02	1913.28	(0.0, 0.39126582469045523, 1.0)
428	3906.79	1539.91	(1.0, 0.623167078110521, 0.0)							2558.96	1726.54	(0.0, 0.24074859922615813, 0.7014278948307038)
429	3155.29	969.05	(1.0, 0.6906378508238686, 0.0)							2472.99	1865.2	(0.0, 0.2100642088761616, 0.9822116374969483)
430	3147.47	982.705	(1.0, 0.6906378508238686, 0.0)							2553.76	1954.28	(0.11472307542830329, 0.0, 1.0)
431	2023.96	989.012	(0.0, 1.0, 0.43129481562202576)							2596.41	1896.79	(0.11472307542830329, 0.0, 1.0)
432	2853.53	1617.63	(0.06522667394354359, 0.0, 0.5685575783252717)							2806.28	1629.01	(0.07456959365238755, 0.0, 0.5229603976011277)
433	3816.93	1616.39	(0.9317855119705201, 0.4891171091591696, 0.0)							2910.7	1720.37	(0.5200221057227218, 0.0, 0.6892203569412232)
434	3702.82	1158.45	(0.8069148540496827, 0.5572859405987285, 0.0)							2338.15	933.243	(0.2691219075947142, 1.0, 0.0)
435	3698.08	1383.22	(0.7260303676128388, 0.5014240527209942, 0.0)							3941.15	1174.69	(1.0, 0.6906378508238686, 0.0)
436	2036.27	986.015	(0.0, 1.0, 0.3919959076144961)							2132.38	1204.9	(0.0, 0.823936927318573, 0.5984526945733518)
437	2111.32	1633.24	(0.0, 0.7114423642686791, 0.8502948164939881)							2376.45	1895.85	(0.0, 0.29311783936133917, 1.0)
438	2818.03	1517.53	(0.0, 0.2978759672039117, 0.4013425663113594)							3020.03	1701.97	(0.6565549850463868, 0.0, 0.5250606345410569)
439	2605.4	1539.85	(0.0, 0.37980289642740345, 0.4539291590452194)							2802.09	1775.08	(0.35754600895457006, 0.0, 0.8015195012092591)
440	2853.37	1628.18	(0.09947701099766458, 0.0, 0.5865354716777802)							3580.5	1302.82	(0.46421788930892943, 0.32060644538631156, 0.0)
441	2001.07	1787.17	(0.0, 0.7258426738973789, 1.0)							2207.92	1909.91	(0.0, 0.43731107433894056, 1.0)
442	2832.75	1595.95	(0.0, 0.09949263079939052, 0.5340593039989472)							3381.79	1168.74	(0.7131182730197907, 0.492506471461617, 0.0)
443	2961.31	1627.86	(0.509052727311945, 0.0, 0.5842797935009003)							3978.97	1115.98	(1.0, 0.6906378508238686, 0.0)
444	2453.06	1608.9	(0.0, 0.4407588512839362, 0.5692660391330719)							3979.3	1319.09	(1.0, 0.6906378508238686, 0.0)
445	2230.4	1616.05	(0.0, 0.5402572127047477, 0.6456993997097016)							2655.17	1690.92	(0.0, 0.1527133074861531, 0.6340665102005005)
446	2052.74	1863.82	(0.0, 0.6358006269909076, 0.9940040588378907)							2619.87	1713.84	(0.0, 0.18034845016831705, 0.6748112618923188)
447	2038.48	1684	(0.0, 0.7859331433447012, 0.9755074262619019)							2159.18	949.404	(0.0, 1.0, 0.19982198466289613)
448	1996.52	1046.01	(0.0, 1.0, 0.5337123812913451)							3924.08	1420.37	(1.0, 0.6906378508238686, 0.0)
449	1997.55	1620.25	(0.0, 0.867643124519903, 1.0)							2410.82	980.183	(0.32881837181838414, 1.0, 0.0)
450	3849.69	1471.86	(0.9845725774765015, 0.6799830888888924, 0.0)							4000.33	1382.52	(1.0, 0.6906378508238686, 0.0)
451	2874.83	1624.33	(0.17018742209695814, 0.0, 0.5791881859302521)							2982.38	1937.26	(0.9748622155874589, 0.0, 1.0)
452	2943.73	1119.31	(0.8699598789215088, 0.6008272210813438, 0.0)							3425.62	1010.87	(1.0, 0.6906378508238686, 0.0)
453	2252.94	1026.78	(0.0, 1.0, 0.19982198466289613)							3897.6	1729.59	(0.9785040497779847, 0.4010824140706955, 0.0)
454	2907.49	1757.78	(0.547719808153563, 0.0, 0.8069230794906617)							3988.09	1101.98	(1.0, 0.6906378508238686, 0.0)
455	2095.49	983.673	(0.0, 1.0, 0.3495651359128962)							3994.11	1524.46	(1.0, 0.6066153856262592, 0.0)
456	3097.91	989.936	(1.0, 0.6906378508238686, 0.0)							2712.3	1739.35	(0.06284066907038767, 0.0, 0.7313108026981354)
457	1984.17	1579.73	(0.0, 0.9145168324345931, 1.0)							3982.8	1086.77	(1.0, 0.6906378508238686, 0.0)
458	2178.97	1032.12	(0.0, 1.0, 0.3495651359128962)							3927.58	1086	(1.0, 0.6906378508238686, 0.0)
459	2837.44	1070.03	(0.9374416947364808, 0.6894699452121027, 0.0)							2245.34	1880.67	(0.0, 0.4596024169539916, 1.0)
460	2036.93	1053.43	(0.0, 0.9763128638267518, 0.5210702634383484)							2582.52	1657.92	(0.0, 0.2611705063824105, 0.568253117799759)
461	2959.2	1603.62	(0.46223662449792763, 0.0, 0.5429426312446595)							2728.45	1729.14	(0.081626416027349, 0.0, 0.7115082621574402)
462	2008.35	997.763	(0.0, 1.0, 0.4678262303699574)							3960.51	1374.06	(1.0, 0.6906378508238686, 0.0)
463	2110.58	1012.68	(0.0, 1.0, 0.3919959076144961)							3878	1080.87	(0.9390542387962342, 0.6485464012892751, 0.0)
464	2029.59	966.787	(0.0, 1.0, 0.3919959076144961)							3930.76	1312.05	(1.0, 0.6906378508238686, 0.0)
465	2113.34	1516.6	(0.0, 0.8081916219117454, 0.8394684672355652)							3935.56	1094.46	(1.0, 0.6906378508238686, 0.0)
466	3888.2	1712.96	(1.0, 0.4431063153709536, 0.0)							3972.12	1273.79	(1.0, 0.6906378508238686, 0.0)
467	3915.13	1649.35	(1.0, 0.5086317106405014, 0.0)							2535.81	1682.73	(0.0, 0.29970568277494325, 0.6225521743297577)
468	2067.78	1056.64	(0.0, 0.9341714262962342, 0.46885313425792086)							2700.66	1790.55	(0.14068850083899845, 0.0, 0.8295262932777405)
469	3075.41	1368.19	(0.4450667232275009, 0.3073799252030628, 0.0)							2368.08	1882.13	(0.0, 0.31818516688908105, 0.9992112994194031)
470	2071.72	1006.76	(0.0, 1.0, 0.43129481562202576)							3793.26	1033.64	(0.9837913393974305, 0.6794435363005765, 0.0)
471	2053.3	1024.85	(0.0, 0.9899589896202088, 0.4631287823348741)							3938.09	1565.01	(1.0, 0.5575027221358586, 0.0)
472	2035.63	977.384	(0.0, 1.0, 0.3919959076144961)							3741.6	1113.53	(0.8489913821220398, 0.5863455835167514, 0.0)
473	2943.12	1115.1	(0.8770824551582337, 0.6057463418258047, 0.0)							2490.15	1799.66	(0.0, 0.2503649733654116, 0.8541444420814515)
474	2847.27	987.826	(1.0, 0.6906378508238686, 0.0)							3958.82	1349.66	(1.0, 0.6906378508238686, 0.0)
475	1998.2	1724.01	(0.0, 0.7742581165656084, 1.0)							2645.27	1901.11	(0.2212929381636073, 0.0, 1.0)
476	1968.49	1449.57	(0.0, 1.0, 0.9703596644376837)							3976.95	1103.24	(1.0, 0.6906378508238686, 0.0)
477	2937.1	1574.72	(0.29845141875218173, 0.0, 0.49487833976745604)							2518.13	1842.85	(0.0, 0.1469275729494094, 0.929319429397583)
478	2777.66	1563.56	(0.0, 0.2790686846327965, 0.4782291382551193)							3804.91	1427.35	(0.7970881938934327, 0.5504992771476395, 0.0)
479	2016.94	1012.9	(0.0, 1.0, 0.4678262303699574)							3890.2	1506.81	(0.968212115764618, 0.6033579151722425, 0.0)
480	2817.64	1596.87	(0.0, 0.14338206972370904, 0.536493855714798)							2623.54	1724.98	(0.0, 0.148785995827303, 0.6956888914108277)
481	2775.03	1026.34	(1.0, 0.8196589255066162, 0.0)							2704.26	1733.43	(0.04044227027876981, 0.0, 0.720434057712555)
482	2239.41	1564.62	(0.0, 0.5660231515947894, 0.6297648131847382)							2322.96	1920.63	(0.0, 0.31843631779781134, 1.0)
483	2016.86	1711.91	(0.0, 0.7900264006670277, 1.0)							2124.09	1908.95	(0.0, 0.5027546726199237, 1.0)
484	2012.71	1767.11	(0.0, 0.7421987902793772, 1.0)							2394.89	1789.5	(0.0, 0.36263584060641096, 0.8292400121688843)
485	2948.65	979.996	(1.0, 0.6906378508238686, 0.0)							2847.71	1565.56	(0.045171877596021696, 0.0, 0.3937470942735672)
486	2828.36	985.457	(1.0, 0.7051272767557525, 0.0)							3985.75	1586.1	(1.0, 0.5575027221358586, 0.0)
487	2382.48	1096.9	(0.0, 0.8904420614242554, 0.12531799022056173)							2790.6	1773.48	(0.3236460450362286, 0.0, 0.8001003742218018)
488	3833.52	988.488	(1.0, 0.6906378508238686, 0.0)							2495.76	1939.55	(0.0, 0.03851059487096897, 1.0)
489	2903.59	1004.32	(1.0, 0.6906378508238686, 0.0)							2756.07	1762.44	(0.2289794507658789, 0.0, 0.779271411895752)
490	2960.22	1584.36	(0.43432705077700223, 0.0, 0.5101600766181946)							3873.56	1214.3	(0.9351249217987061, 0.6458326662428966, 0.0)
491	2978.98	1000.47	(1.0, 0.6906378508238686, 0.0)							3568.06	938.728	(1.0, 0.6906378508238686, 0.0)
492	2964.73	1004.41	(1.0, 0.6906378508238686, 0.0)							3879.15	1479.94	(0.9438974142074585, 0.6038556520682894, 0.0)
493	2916.02	1356.42	(0.4645098179578781, 0.38073961827462827, 0.0)							4006.91	1478.82	(1.0, 0.6565692996973342, 0.0)
494	3166.11	990.215	(1.0, 0.6906378508238686, 0.0)							2256.35	999.609	(0.0, 1.0, 0.19982198466289613)
495	2190.33	965.266	(0.0, 1.0, 0.1407368268521778)							3970.28	1186.92	(1.0, 0.6906378508238686, 0.0)
496	3222.2	961.867	(1.0, 0.6906378508238686, 0.0)							3768.37	1344.79	(0.7296131432056427, 0.5038984531563926, 0.0)
497	3131.73	967.845	(1.0, 0.6906378508238686, 0.0)							3968.78	1692.61	(1.0, 0.4596045454077812, 0.0)
498	2000.86	1012.71	(0.0, 1.0, 0.5018919665706445)							2504.17	1826.04	(0.0, 0.21650677189262343, 0.8989373326301575)
499	3454.34	1451.06	(0.3334488674998283, 0.23029240920973437, 0.0)							2289.61	1969.79	(0.0, 0.29311783936133917, 1.0)
500	2248.91	973.518	(0.0, 1.0, 0.004425968561602378)							2200.16	1920.94	(0.0, 0.43731107433894056, 1.0)
501	3895.4	1587.66	(1.0, 0.573818795583769, 0.0)							2668.79	1773.83	(0.044589501902812745, 0.0, 0.7943123757839203)
502	2020.18	1458.74	(0.0, 1.0, 0.9703596644376837)							2506.39	1806.2	(0.0, 0.23011900100026356, 0.8610381364822388)
503	3889.48	1099.76	(1.0, 0.6906378508238686, 0.0)							2707.41	1811.13	(0.1922118538557169, 0.0, 0.8685855746269227)
504	2213.01	1029.2	(0.0, 1.0, 0.3037330477069231)							2011.14	1874.58	(0.0, 0.6026490227562169, 1.0)
505	2236.14	1040.81	(0.0, 1.0, 0.2540050537198151)							3980.56	1798.3	(1.0, 0.3761992600127899, 0.0)
506	2012.11	1624.5	(0.0, 0.867643124519903, 1.0)							2648.51	1929.59	(0.2702544982291242, 0.0, 1.0)
507	3930.83	1353.17	(1.0, 0.6906378508238686, 0.0)							3800.72	1271.75	(0.7942340254783631, 0.5485280804075664, 0.0)
508	2123.11	965.07	(0.0, 1.0, 0.2540050537198151)							3963.41	1629.63	(1.0, 0.5086317106405014, 0.0)
509	2137.93	1040.38	(0.0, 0.9712424159049988, 0.38072305233637593)							3599.94	1131.49	(0.790776002407074, 0.546139838785512, 0.0)
510	2002.74	1719.25	(0.0, 0.7900264006670277, 1.0)							2233.74	1796.95	(0.0, 0.47582970367785116, 0.8436436533927918)
511	2891.24	1606.75	(0.17382145190930423, 0.0, 0.5485332638025284)							2583.09	1913.71	(0.11472307542830329, 0.0, 1.0)
512	2080.13	1010.1	(0.0, 1.0, 0.3919959076144961)							3924.18	1324.61	(1.0, 0.6906378508238686, 0.0)
513	2077.89	1003.85	(0.0, 1.0, 0.3919959076144961)							2428.62	1862.66	(0.0, 0.2603380617437274, 0.9741090416908265)
514	2724.65	1010.78	(1.0, 0.9186059128891011, 0.0)							2732.72	1781.18	(0.19959309898731575, 0.0, 0.8110610127449036)
515	2968.57	1669.29	(0.5970483149325705, 0.0, 0.6548228740692139)							3900.82	1365.74	(0.9781672835350037, 0.6755593504468367, 0.0)
516	2910.14	1653.97	(0.35600194806657803, 0.0, 0.6303016126155854)							3970.04	1490.13	(1.0, 0.6397471197389766, 0.0)
517	2012.99	1770.83	(0.0, 0.7421987902793772, 1.0)							3954.22	1046.03	(1.0, 0.6906378508238686, 0.0)
518	2057.12	1470.15	(0.0, 0.9388674974441529, 0.9266956710128768)							2401.17	1778.05	(0.0, 0.37116593089539623, 0.8075804591178894)
519	3918.33	1617.82	(1.0, 0.5412031143779183, 0.0)							3645.7	1273.89	(0.5312540411949158, 0.36690414925235165, 0.0)
520	2048.28	986.074	(0.0, 1.0, 0.3919959076144961)							2452.02	1356.96	(0.0, 0.40236667841672896, 0.3392442819001041)
521	3883.43	1267.6	(1.0, 0.6906378508238686, 0.0)							2704.61	1818.3	(0.21715347169455074, 0.0, 0.8824188590049744)
522	2083.64	1443.9	(0.0, 0.8968629717826844, 0.8555311156864434)							2647.3	1650.53	(0.0, 0.20420690700111505, 0.5556655704975129)
523	1983.31	1593.87	(0.0, 0.8987849745564453, 1.0)							3983.92	1450.75	(1.0, 0.6734062317880349, 0.0)
524	2156.84	1013.45	(0.0, 1.0, 0.3037330477069231)							2040.77	1228.79	(0.0, 0.9987267136573792, 0.7782008390333699)
525	2029.55	1735.03	(0.0, 0.7506007959461107, 0.9898119449615479)							3964.24	1222.25	(1.0, 0.6906378508238686, 0.0)
526	2198.84	970.513	(0.0, 1.0, 0.1407368268521778)							2101.33	1725.46	(0.0, 0.6258258288217244, 0.8824040174484253)
527	3873.05	1303.76	(1.0, 0.6906378508238686, 0.0)							3901.74	1255.49	(0.98830144405365, 0.6825583852873387, 0.0)
528	1985.02	1557.12	(0.0, 0.9303996587090131, 1.0)							2699.38	1082.46	(0.788489894682564, 0.8692998766899109, 0.0)
529	2000.92	1727.74	(0.0, 0.7742581165656084, 1.0)							2903.16	1685.41	(0.4338069440255138, 0.0, 0.6218102753162384)
530	3870.24	1541.03	(1.0, 0.623167078110521, 0.0)							3086.57	1006.6	(1.0, 0.6906378508238686, 0.0)
531	2081.15	1015.38	(0.0, 1.0, 0.43129481562202576)							3859.71	1212.56	(0.9090282201766968, 0.6278092963210804, 0.0)
532	3499.49	1765.59	(0.8732305049896241, 0.1698146608724812, 0.0)							2692.89	1772.02	(0.09109317709370189, 0.0, 0.7940266311168671)
533	2925.46	1693.96	(0.48729877726922827, 0.0, 0.6984844088554383)							2725.89	1092.91	(0.8206266259349393, 0.8548756122589112, 0.0)
534	2879.27	1689.89	(0.33582055156534896, 0.0, 0.6902574181556702)							2116.8	1914.28	(0.0, 0.5027546726199237, 1.0)
535	2946.31	1701.9	(0.5631230208116264, 0.0, 0.7102787077426911)							2735.06	1774.51	(0.19662818929341336, 0.0, 0.7990128874778748)
536	2770.57	982.519	(1.0, 0.8018035421311696, 0.0)							2502.65	1931.09	(0.0, 0.03851059487096897, 1.0)
537	2055.9	1022.83	(0.0, 0.9931896805763245, 0.464640184306364)							2527.02	1747.61	(0.0, 0.25641792116646583, 0.7470809102058411)
538	2059.32	994.913	(0.0, 1.0, 0.3919959076144961)							2434.39	1871.55	(0.0, 0.26527065915754366, 0.9925653815269471)
539	3907.34	1568.53	(1.0, 0.590201925770717, 0.0)							2135.31	1845.76	(0.0, 0.5383853773847455, 0.9545545458793641)
540	2028.99	1144.88	(0.0, 0.9913735270500184, 0.6591683103684983)							3935	1314.16	(1.0, 0.6906378508238686, 0.0)
541	3118.09	1318.5	(0.5353685349225998, 0.3697457743576676, 0.0)							2602.16	1168.98	(0.10207260222499404, 0.7319840967655182, 0.0)
542	2027.46	1713.8	(0.0, 0.7868352945204965, 0.9959607601165772)							4003.81	1543.37	(1.0, 0.590201925770717, 0.0)
543	3889.97	1628.88	(1.0, 0.5249245699525797, 0.0)							2737.82	1756.89	(0.16954981374562458, 0.0, 0.7661781489849091)
544	3922.88	1329.55	(1.0, 0.6906378508238686, 0.0)							4009.62	1122.42	(1.0, 0.6906378508238686, 0.0)
545	3921.16	1333.4	(1.0, 0.6906378508238686, 0.0)							2413.47	1924.61	(0.0, 0.1862950987922245, 1.0)
546	2017.94	1015.95	(0.0, 1.0, 0.4678262303699574)							2424.62	1820.43	(0.0, 0.3282905273232388, 0.8933083891868592)
547	2301.24	1061.61	(0.0, 0.956510591506958, 0.1911318447460011)							2625.22	1848.68	(0.07998648859087423, 0.0, 0.9308459639549256)
548	2689.68	1769.34	(0.0, 0.05797680657927147, 0.8341377258300782)							2473.89	1842.12	(0.0, 0.22595306170769042, 0.93815838098526)
549	2012.85	996.177	(0.0, 1.0, 0.43129481562202576)							3916.76	1929.94	(1.0, 0.23325184160265944, 0.0)
550	1989.53	1049.11	(0.0, 1.0, 0.563431136908191)							2964.34	1594.94	(0.4541958898305893, 0.0, 0.4457716021155071)
551	1993	1579.29	(0.0, 0.9145168324345931, 1.0)							2737.71	1629.41	(0.0, 0.0975694559796443, 0.5237360328435898)
552	2345.07	1025.56	(0.06939223837796593, 1.0, 0.0)							2567.11	1712.95	(0.0, 0.24749432429226717, 0.6734545707702637)
553	2809.03	999.793	(1.0, 0.7354803494268686, 0.0)							2351.43	1934.25	(0.0, 0.26725761757825506, 1.0)
554	2317.45	1026.34	(0.0, 1.0, 0.004425968561602378)							3952.3	1408.73	(1.0, 0.6906378508238686, 0.0)
555	2080.54	973.138	(0.0, 1.0, 0.3495651359128962)							3976.04	1743.51	(1.0, 0.40989346355970435, 0.0)
556	2021.81	1006.43	(0.0, 1.0, 0.4678262303699574)							2350.3	1880.29	(0.0, 0.34021728481633357, 0.9912327408790589)
557	2816.84	1447.39	(0.0, 0.3, 0.25293666207773097)							3979.18	1393.86	(1.0, 0.6906378508238686, 0.0)
558	2813.91	1664.63	(0.0560255115222294, 0.0, 0.6519991338253022)							2580.36	1020.28	(0.6949315577280628, 1.0, 0.0)
559	2861.02	1589.43	(0.0, 0.003496046588244259, 0.5204636037349701)							2539.76	1762.59	(0.0, 0.22688363125400302, 0.7740355610847474)
560	3911.23	1447.72	(1.0, 0.6906378508238686, 0.0)							2411.97	1754.13	(0.0, 0.3680465313011895, 0.764510589838028)
561	2909.79	1625.32	(0.2944529312642369, 0.0, 0.5814972996711731)							3961.48	1438.96	(1.0, 0.6906378508242794, 0.0)
562	2797.93	993.981	(1.0, 0.7513420353322513, 0.0)							2458.11	1845.83	(0.0, 0.2529623912646369, 0.9465114355087281)
563	2776.17	999.947	(1.0, 0.8018035421311696, 0.0)							3911.52	1364.1	(0.9987546682357789, 0.6897777775706643, 0.0)
564	3045.62	1101.36	(0.8939502716064454, 0.6173958943256891, 0.0)							2533.21	1086.61	(0.299388159972159, 0.9104970574378968, 0.0)
565	2860.31	1674.38	(0.24047818149656852, 0.0, 0.6651649057865143)							2644.11	1686.66	(0.0, 0.1665138291085735, 0.6230461478233338)
566	2856.91	1597.68	(0.0, 0.0035908385723419254, 0.5345754802227021)							2883.5	1630.96	(0.28112783849809975, 0.0, 0.5153639197349549)
567	3850.95	1385.25	(0.9864632368087769, 0.6812888497863706, 0.0)							2454.01	1854.4	(0.0, 0.2573253869857917, 0.962836492061615)
568	3840.97	1791.71	(0.9758982539176941, 0.3505087321772896, 0.0)							3913.52	1045.28	(1.0, 0.6906378508238686, 0.0)
569	2670.14	1796.29	(0.0, 0.034107898701341254, 0.8856757164001465)							2805.43	1135.06	(0.793180274963379, 0.6955048780142626, 0.0)
570	1991.36	1022.11	(0.0, 1.0, 0.5018919665706445)							3863.64	1737.64	(0.9151116490364075, 0.3598207670820164, 0.0)
571	2151.33	1753.52	(0.0, 0.5883007962513536, 0.8294943451881409)							2810.85	1102.51	(0.8560439825057984, 0.7016640908871072, 0.0)
572	3846.78	1414.11	(0.9765799522399903, 0.6744630793727031, 0.0)							2142.36	1866.32	(0.0, 0.5383108465990051, 0.9894515156745911)
573	3823.97	1422.62	(0.9394308805465699, 0.6488065243382575, 0.0)							3673.17	1150.66	(0.7718817472457886, 0.5330907510080041, 0.0)
574	2579.11	1095.71	(0.48963124249341816, 0.9154846549034119, 0.0)							2601.01	1778.37	(0.0, 0.1032360038041216, 0.7986571073532105)
575	2956.56	1707.04	(0.6121464805379225, 0.0, 0.7190265834331513)							2516.49	1882.84	(0.0, 0.09974176863454876, 1.0)
576	2851.66	1594.39	(0.0, 0.036775132185066416, 0.5290999442338944)							2050.4	1169.81	(0.0, 0.9804382801055909, 0.7121248133659505)
577	2920.09	1000.94	(1.0, 0.6906378508238686, 0.0)							3942.72	1388.83	(1.0, 0.6906378508238686, 0.0)
578	2827.73	1607.73	(0.0, 0.07167547095513985, 0.5544976770877839)							2199.58	1365.8	(0.0, 0.6937427401542664, 0.6283502019358983)
579	2862.29	1659.05	(0.20248940611918448, 0.0, 0.6390015363693238)							2462.06	1869.27	(0.0, 0.21197903272883353, 0.9911649107933045)
580	2923.37	973.252	(1.0, 0.6906378508238686, 0.0)							2473.75	1837.6	(0.0, 0.24843899843400954, 0.9295862197875977)
581	2246.66	1202.54	(0.0, 0.7281648993492127, 0.44954441297877973)							2739.12	1783.55	(0.22081368437480917, 0.0, 0.8170583128929139)
582	2055.98	1662.63	(0.0, 0.7766183200343753, 0.9456975340843201)							2824.78	1641.04	(0.1465936122739905, 0.0, 0.5424280196428299)
583	2099.33	1019.95	(0.0, 0.9975101828575135, 0.39101990948393295)							2786.34	1570.48	(0.0, 0.11039749097098181, 0.41307518929243087)
584	3821.31	1148.76	(0.9411312222480774, 0.6499808446766528, 0.0)							2108.92	1943.95	(0.0, 0.4814145627193538, 1.0)
585	3887.62	1475.81	(1.0, 0.6906378508242794, 0.0)							2566.8	1002.74	(0.6949315577280628, 1.0, 0.0)
586	3879.97	1440.23	(1.0, 0.6906378508238686, 0.0)							3703.3	1195.98	(0.6921575844287873, 0.47803022654133803, 0.0)
587	2892.45	1397.74	(0.24428724610378175, 0.39411896765232085, 0.0)							2768.06	1700.71	(0.12959951104259568, 0.0, 0.6618457019329071)
588	2880.31	1591.53	(0.08868497500225557, 0.0, 0.5229035645723343)							2360.57	1814.91	(0.0, 0.3807267891371411, 0.8706086158752442)
589	1996.79	1060.46	(0.0, 1.0, 0.563431136908191)							2276.53	1856.74	(0.0, 0.4401347453026331, 0.9576423645019532)
590	2878.14	1577.06	(0.02798316718715086, 0.0, 0.4984889954328537)							3024.12	1671.63	(0.5984850406646729, 0.0, 0.4439077971748638)
591	3896.55	1312.67	(1.0, 0.6906378508238686, 0.0)							2725.53	1949.55	(0.44608522739014767, 0.0, 1.0)
592	2868.78	969.125	(1.0, 0.6906378508238686, 0.0)							3889.87	1416.93	(0.9580473184585572, 0.6616637410077884, 0.0)
593	3872.74	1634.32	(1.0, 0.5249245699525797, 0.0)							2676	1838.66	(0.1799216489332769, 0.0, 0.9188334822654725)
594	2203.01	1674.56	(0.0, 0.541493833326529, 0.6993712067604065)							2536.93	1957.29	(0.08592881280919151, 0.0, 1.0)
595	2110.1	1014.85	(0.0, 1.0, 0.3919959076144961)							3056.12	1908.02	(1.0, 0.0, 0.8385944411134894)
596	2176.67	1735.96	(0.0, 0.5700009823274989, 0.8036919116973877)							2581.77	1758.15	(0.0, 0.16240314421594176, 0.7593595266342164)
597	2065.74	970.012	(0.0, 1.0, 0.3495651359128962)							3923.5	1441.82	(1.0, 0.6906378508242794, 0.0)
598	2978.47	1052.57	(0.9811383366584778, 0.6776112721907164, 0.0)							3525.9	1188.51	(0.6861713111400605, 0.4738958796227674, 0.0)
599	3882.13	1421.6	(1.0, 0.6906378508238686, 0.0)							2608.07	1798.8	(0.0, 0.05821794801758759, 0.8376071333885193)
600	2009.46	1020.83	(0.0, 1.0, 0.5018919665706445)							2423.82	1890.71	(0.0, 0.24084745847539413, 1.0)
601	3841.28	1442.3	(0.9699694395065308, 0.6698976090656229, 0.0)							3883.19	1876.5	(0.9471943855285645, 0.2563457997941413, 0.0)
602	2060.9	1001.82	(0.0, 1.0, 0.43129481562202576)							2509.71	1793.8	(0.0, 0.24521214445050948, 0.8365650653839112)
603	2059.12	1024.75	(0.0, 0.989578115940094, 0.46295059963685886)							3998.27	1467.64	(1.0, 0.6565692996973342, 0.0)
604	2129.38	1032.79	(0.0, 0.9816573739051819, 0.38480567325042453)							2707.66	1915.95	(0.38321034586022407, 0.0, 1.0)
605	1994.73	1039.79	(0.0, 1.0, 0.5337123812913451)							3368.73	1090.85	(0.86370347738266, 0.5965063133686621, 0.0)
606	1972.76	1230.22	(0.0, 1.0, 0.7622756701951907)							2455.49	1832.08	(0.0, 0.2697454265922512, 0.9202627420425415)
607	3014.98	1586.31	(0.5298325449228287, 0.0, 0.33050687069853896)							2690.28	1717.84	(0.0, 0.026592222594660077, 0.6905170559883118)
608	2038.5	1067.59	(0.0, 0.9737694740295411, 0.519712824813127)							2704.54	1545.3	(0.0, 0.21774740463077666, 0.3613171122968197)
609	2125.33	987.533	(0.0, 1.0, 0.3037330477069231)							2513.21	1890.78	(0.0, 0.09974176863454876, 1.0)
610	2935.6	1582.06	(0.3060376531606775, 0.0, 0.5074574828147889)							2497.49	969.513	(0.619831234104125, 1.0, 0.0)
611	2031.34	988.519	(0.0, 1.0, 0.43129481562202576)							2744.31	1770.69	(0.21446813342933924, 0.0, 0.7935784041881562)
612	2169.75	1603.17	(0.0, 0.6493662923811511, 0.7484255611896515)							2410.46	1852.76	(0.0, 0.3025079461179633, 0.9499794125556946)
613	3815.83	1501.71	(0.9300517320632935, 0.6106434144030893, 0.0)							3657.56	1086.01	(0.8887523293495179, 0.6138059986566581, 0.0)
614	2384.65	1264.33	(0.0, 0.6139847218990326, 0.39410004887314565)							2455.64	961.008	(0.5348328231073154, 1.0, 0.0)
615	2114.39	1339.13	(0.0, 0.8441076755523682, 0.7116859262946945)							2574.95	1793.65	(0.0, 0.1306107398560604, 0.8261151790618897)
616	3717.36	1696.2	(0.7674215614795685, 0.31456108184525694, 0.0)							3915.67	1041.99	(1.0, 0.6906378508238686, 0.0)
617	2274.73	954.968	(0.13944647523905385, 1.0, 0.0)							2603.69	1781.05	(0.0, 0.10389559587343396, 0.8037598609924317)
618	3897.18	1410.06	(1.0, 0.6906378508238686, 0.0)							3902.27	1213.15	(0.9899195909500123, 0.6836759387821596, 0.0)
619	2127.88	1208.29	(0.0, 0.8178811550140381, 0.5782456966833838)							3055.01	968.851	(1.0, 0.6906378508238686, 0.0)
620	2819.37	1544.9	(0.0, 0.25263343056979876, 0.44791779220104216)							3917	1144.48	(1.0, 0.6906378508238686, 0.0)
621	2687	994.335	(1.0, 0.9640683521099866, 0.0)							2621.05	1072.68	(0.6242922953408032, 0.8983507633209229, 0.0)
622	2373.99	975.818	(0.32881837181838414, 1.0, 0.0)							2144.37	1928.7	(0.0, 0.4596024169539916, 1.0)
623	3659.03	1047.26	(0.9957527399063111, 0.6877045322408734, 0.0)							2715.79	1923.13	(0.4045068037257389, 0.0, 1.0)
624	1989.14	1672.07	(0.0, 0.8212121656702243, 1.0)							2875.71	1741.35	(0.46540333279279505, 0.0, 0.7260474145412446)
625	2071.58	1540.12	(0.0, 0.8635268738104083, 0.9123709082603455)							2431.21	1178.58	(0.0, 0.7451088011264801, 0.3485814416464795)
626	2113.88	1207.72	(0.0, 0.8416902899742127, 0.5950788633947974)							3798.64	1063.41	(0.9268615126609803, 0.6401256431155393, 0.0)
627	2851.71	1619.69	(0.06562925601334385, 0.0, 0.572066742181778)							2630.43	1821.55	(0.049302897575385245, 0.0, 0.87827627658844)
628	2083.86	984.7	(0.0, 1.0, 0.3495651359128962)							2905.19	1648.08	(0.37393231452073633, 0.0, 0.5508922815322876)
629	2033.74	967.221	(0.0, 1.0, 0.3919959076144961)							3868.39	970.832	(1.0, 0.6906378508238686, 0.0)
630	3020.89	957.342	(1.0, 0.6906378508238686, 0.0)							3842.84	1408.03	(0.8679957270622254, 0.5994707034625566, 0.0)
631	3872.99	1302.66	(1.0, 0.6906378508238686, 0.0)							2652.53	1781.03	(0.020298800568386552, 0.0, 0.8033810734748841)
632	3880.6	1166.54	(1.0, 0.6906378508238686, 0.0)							2680.82	1763.19	(0.043569942864708236, 0.0, 0.7761500656604767)
633	3916.77	1604.64	(1.0, 0.5575027221358586, 0.0)							3723.83	1248.66	(0.6487172424793244, 0.44802868213830704, 0.0)
634	2937.92	1645.24	(0.4405652330086409, 0.0, 0.6148412108421326)
635	3189.06	993.4	(1.0, 0.6906378508238686, 0.0)
636	2895.99	1592.7	(0.15429726286036638, 0.0, 0.5251102030277253)
637	2965.02	1609.09	(0.4923116106775529, 0.0, 0.5523044049739838)
638	3902.78	1430.43	(1.0, 0.6906378508238686, 0.0)
639	3689.7	956.559	(1.0, 0.6906378508238686, 0.0)
640	2011.13	1566.79	(0.0, 0.9145168324345931, 1.0)
641	2689.93	1034.11	(0.9766158963375713, 0.9906080842018128, 0.0)
642	3842.28	1545.85	(0.9784151196479798, 0.5935216651078218, 0.0)
643	2969.73	1727.34	(0.6871619422005849, 0.0, 0.7536565244197846)
644	2872.01	976.961	(1.0, 0.6906378508238686, 0.0)
645	3063.14	949.173	(1.0, 0.6906378508238686, 0.0)
646	2923.93	1206.33	(0.7199653565883637, 0.4972353265418277, 0.0)
647	2024.9	1824.6	(0.0, 0.671684177939945, 0.9949236989021302)
648	2977	1403.39	(0.3854220613837242, 0.26618706413416043, 0.0)
649	2049.29	1011.07	(0.0, 1.0, 0.43129481562202576)
650	3699.37	1033.18	(1.0, 0.6906378508238686, 0.0)
651	2847.11	1591.21	(0.0, 0.06778333264470285, 0.524387213587761)
652	3372.2	982.977	(1.0, 0.6906378508238686, 0.0)
653	3847.04	1139.34	(0.986587393283844, 0.6813745969474769, 0.0)
654	3840.96	1151.93	(0.9734074950218201, 0.6722720603377155, 0.0)
655	2950.3	1671.31	(0.5343010245653649, 0.0, 0.6578721582889557)
656	2171.89	1148.61	(0.0, 0.8105041265487671, 0.47922072852153075)
657	3268.37	989.612	(1.0, 0.6906378508238686, 0.0)
658	2164.65	1213.12	(0.0, 0.7554328322410584, 0.5186649410575677)
659	2942.35	1640.2	(0.4456114978958161, 0.0, 0.605865228176117)
660	2080.18	1081.39	(0.0, 0.902740228176117, 0.48180363686736766)
661	2448.86	1115.97	(0.0, 0.8774075984954834, 0.0038833784466520515)
662	2950.26	971.632	(1.0, 0.6906378508238686, 0.0)
663	3091.41	1625.03	(0.6030485212802887, 0.0, 0.17260566609186323)
664	3905.96	1508.3	(1.0, 0.6565692996973342, 0.0)
665	2798.64	1505.36	(0.0, 0.318436629160942, 0.3805860161781311)
666	2112.87	1159.56	(0.0, 0.8487781167030335, 0.5448075258949681)
667	2248.7	1024.05	(0.0, 1.0, 0.19982198466289613)
668	3866.42	1175.58	(1.0, 0.6906378508238686, 0.0)
669	2070.62	1587.8	(0.0, 0.824506755505737, 0.917357075214386)
670	1975.63	1252.09	(0.0, 1.0, 0.779192974806457)
671	3822.9	1132.13	(0.946593451499939, 0.6537532669478658, 0.0)
672	2092.69	1009.87	(0.0, 1.0, 0.3919959076144961)
673	2860.25	1622.34	(0.09778046163883321, 0.0, 0.5765322923660279)
674	2047.29	1001.93	(0.0, 1.0, 0.43129481562202576)
675	3066.48	1771.64	(0.8526313781738282, 0.0, 0.6158760961959117)
676	2149	997.744	(0.0, 1.0, 0.3037330477069231)
677	2026.8	1062.8	(0.0, 0.9937134861946106, 0.5303571910382499)
678	3843.23	1618.31	(0.9766777634620667, 0.5285810473293303, 0.0)
679	3872.59	1388.05	(1.0, 0.6906378508238686, 0.0)
680	2021.66	1657.31	(0.0, 0.8367008130217259, 1.0)
681	2003.03	1015.58	(0.0, 1.0, 0.5018919665706445)
682	3778.03	962.35	(1.0, 0.6906378508238686, 0.0)
683	2088.78	1040.67	(0.0, 0.9591631174087525, 0.4487216655272335)
684	2071.53	1363.93	(0.0, 0.9159643530845643, 0.8008497958090733)
685	2026.78	1089.32	(0.0, 0.9931296586990357, 0.5872003645245537)
686	2065.57	1016.13	(0.0, 1.0, 0.43129481562202576)
687	3500.56	1059.25	(0.9755883097648621, 0.673778213544895, 0.0)
688	3727.71	1171.19	(0.7922431707382203, 0.5471531207685316, 0.0)
689	2024.41	1035.51	(0.0, 0.9951450109481812, 0.49945528656774824)
690	2194.16	1044.55	(0.0, 0.9917760372161866, 0.34669032524462984)
691	2122.82	953.176	(0.0, 1.0, 0.19982198466289613)
692	2079.4	969.313	(0.0, 1.0, 0.3037330477069231)
693	3890.83	1221.62	(1.0, 0.6906378508238686, 0.0)
694	1996.25	1146.71	(0.0, 1.0, 0.6649040874935941)
695	2021.85	1689.44	(0.0, 0.805665976686984, 1.0)
696	2104.55	1036.72	(0.0, 0.9709927320480347, 0.4187841313389842)
697	2111.53	1042.79	(0.0, 0.9623872518539429, 0.41507263234533437)
698	3908.28	1176.82	(1.0, 0.6906378508238686, 0.0)
699	3893.44	1210.42	(1.0, 0.6906378508238686, 0.0)
700	2022.89	987.455	(0.0, 1.0, 0.43129481562202576)
701	2180.24	1013.49	(0.0, 1.0, 0.3037330477069231)
702	2115.03	961.629	(0.0, 1.0, 0.2540050537198151)
703	2976.27	1536.36	(0.43472743332386016, 0.0, 0.3904108624861241)
704	3649.14	955.695	(1.0, 0.6906378508238686, 0.0)
705	2134.37	974.14	(0.0, 1.0, 0.2540050537198151)
706	2054.49	1227.22	(0.0, 0.943823266029358, 0.7028716579179758)
707	2292.84	1093.87	(0.0, 0.9019830703735352, 0.3153018345862562)
708	2121.73	994.37	(0.0, 1.0, 0.3037330477069231)
709	2073.97	1038.42	(0.0, 0.9637000441551209, 0.4508441588644517)
710	2102.14	1022	(0.0, 0.9950066685676575, 0.390038542127655)
711	2077.09	1017.44	(0.0, 0.9986004710197449, 0.43069120602852895)
712	3751.92	964.45	(1.0, 0.6906378508238686, 0.0)
713	3875.99	1546.66	(1.0, 0.6066153856262592, 0.0)
714	1980.24	1450.81	(0.0, 1.0, 0.9703596644376837)
715	3179.68	982.306	(1.0, 0.6906378508238686, 0.0)
716	2065.22	1014	(0.0, 1.0, 0.43129481562202576)
717	2891.67	1643.51	(0.2725918502645638, 0.0, 0.6110757172107697)
718	2237.24	1077.33	(0.0, 0.9417002677917481, 0.3691426511738403)
719	2025.23	1011.86	(0.0, 1.0, 0.4678262303699574)
720	3884.39	1655.92	(1.0, 0.5086317106405014, 0.0)
721	3884.18	1589.82	(1.0, 0.573818795583769, 0.0)
722	3906.66	1421.68	(1.0, 0.6906378508238686, 0.0)
723	2024.65	993.643	(0.0, 1.0, 0.43129481562202576)
724	2064.34	1803.38	(0.0, 0.6453249456955893, 0.9321097612380982)
725	2841.6	988.893	(1.0, 0.6906378508238686, 0.0)
726	2881.38	982.974	(1.0, 0.6906378508238686, 0.0)
727	2170.71	1061.94	(0.0, 0.9540889739990235, 0.41149362812791657)
728	2806.61	1482.88	(0.0, 0.3240894884910447, 0.3424210987985134)
729	3907.88	1383.05	(1.0, 0.6906378508238686, 0.0)
730	2858.11	998.055	(1.0, 0.6906378508238686, 0.0)
731	2841.08	975.222	(1.0, 0.6906378508238686, 0.0)
732	2054.85	984.055	(0.0, 1.0, 0.3919959076144961)

## Sheet: Fig. 5p
	PF correlation S1 early vs late bins	PF correlation S1 early vs late mean	PF correlation S1 early vs late std	PF correlation S1 vs S2 bins	PF correlation S1 vs S2 mean	PF correlation S1 vs S2 std	PF shift (mm) S1 early vs late bins	PF shift (mm) S1 early vs late mean	PF shift (mm) S1 early vs late std	PF shift (mm) S1 vs S2 bins	PF shift (mm) S1 vs S2 mean	PF shift (mm) S1 vs S2 std	PV correlation S1 early vs late bins	PV correlation S1 early vs late mean	PV correlation S1 early vs late std	PV correlation S1 vs S2 bins	PV correlation S1 vs S2 mean	PV correlation S1 vs S2 std
0	0	0	0	0	0	0	0	0.0918258	0.0253928	0	0.0407235	0.0449487	0	0	0	0	0	0
1	1.66667	0	0	1.66667	0	0	1.66667	0.135429	0.00742842	1.66667	0.0836116	0.070118	1.66667	0	0	1.66667	0	0
2	3.33333	0	0	3.33333	0	0	3.33333	0.115088	0.0217855	3.33333	0.0692611	0.0114672	3.33333	0	0	3.33333	0	0
3	5	0	0	5	0	0	5	0.0561273	0.00481508	5	0.0649102	0.0270176	5	0	0	5	0	0
4	6.66667	0	0	6.66667	0	0	6.66667	0.036929	0.00851901	6.66667	0.0682554	0.043337	6.66667	0	0	6.66667	0	0
5	8.33333	0	0	8.33333	0	0	8.33333	0.0280025	0.0135021	8.33333	0.0353138	0.0239108	8.33333	0	0	8.33333	0	0
6	10	0	0	10	0.036272	0.0635988	10	0.00918646	0.00645504	10	0.021849	0.0213539	10	0	0	10	0	0
7	11.6667	0	0	11.6667	0.073611	0.113031	11.6667	0.0083508	0.00652578	11.6667	0.0277259	0.0272338	11.6667	0	0	11.6667	0	0
8	13.3333	0	0	13.3333	0.0959804	0.128999	13.3333	0.00989011	0.00990643	13.3333	0.00634421	0.00881423	13.3333	0	0	13.3333	0	0
9	15	0	0	15	0.164844	0.136864	15	0.00721694	0.00601439	15	0.0159744	0.0119451	15	0	0	15	0	0
10	16.6667	0.00347222	0.00694444	16.6667	0.153241	0.185216	16.6667	0.00778315	0.0072185	16.6667	0.0162481	0.0168143	16.6667	0	0	16.6667	0.0103022	0.0206044
11	18.3333	0.00347222	0.00694444	18.3333	0.19798	0.234131	18.3333	0.00942342	0.00572864	18.3333	0.0165257	0.0267865	18.3333	0	0	18.3333	0.0460042	0.079735
12	20	0.0284081	0.0223944	20	0.34641	0.197215	20	0.00464269	0.00395393	20	0.0222065	0.0202246	20	0	0	20	0.201843	0.22974
13	21.6667	0.0731674	0.0181892	21.6667	0.341212	0.168216	21.6667	0.0018197	0.00264524	21.6667	0.00947432	0.00522471	21.6667	0	0	21.6667	0.351431	0.27307
14	23.3333	0.0783649	0.0381678	23.3333	0.500276	0.320357	23.3333	0.000885117	0.00102523	23.3333	0.00547835	0.00394078	23.3333	0.0206044	0.0412088	23.3333	0.517248	0.331928
15	25	0.112729	0.0796627	25	0.512472	0.230831	25	0.0018197	0.00264524	25	0.0018197	0.00264524	25	0.0668608	0.106962	25	0.614635	0.476271
16	26.6667	0.278619	0.031678	26.6667	0.672243	0.407472	26.6667	0.00120258	0.00145596	26.6667	0.0039074	0.00391988	26.6667	0.123773	0.0982576	26.6667	0.74434	0.529111
17	28.3333	0.261403	0.113435	28.3333	0.857888	0.410876	28.3333	0	0	28.3333	0.003091	0.00391257	28.3333	0.260283	0.17986	28.3333	0.994028	1.05088
18	30	0.632586	0.0804959	30	0.909187	0.333387	30	0.00223752	0.00274414	30	0.00515944	0.00583409	30	0.359911	0.306938	30	1.3248	1.06829
19	31.6667	0.923572	0.163413	31.6667	1.04617	0.163707	31.6667	0.00130294	0.00162031	31.6667	0.00469215	0.00500351	31.6667	0.538189	0.515625	31.6667	1.34289	0.471042
20	33.3333	1.12101	0.316713	33.3333	1.20555	0.314688	33.3333	0.0143747	0.0113943	33.3333	0.00476087	0.00522755	33.3333	0.996128	0.632106	33.3333	1.34808	0.399467
21	35	1.61251	0.601339	35	1.53504	0.297358	35	0.00584671	0.00425535	35	0.0237532	0.0263474	35	1.80275	0.855106	35	1.36796	0.526763
22	36.6667	2.0574	0.54168	36.6667	1.71054	0.470404	36.6667	0.0200523	0.00896654	36.6667	0.00842096	0.00689991	36.6667	2.23719	0.261174	36.6667	1.76472	0.792939
23	38.3333	2.10433	0.425659	38.3333	1.70261	0.790506	38.3333	0.0104399	0.00712494	38.3333	0.0139036	0.0181482	38.3333	2.48696	0.969742	38.3333	1.4166	1.38559
24	40	2.10827	0.106129	40	1.36037	0.790067	40	0.0111781	0.0121273	40	0.0179157	0.0326471	40	2.21174	0.930922	40	1.27863	1.17148
25	41.6667	1.75918	0.284087	41.6667	0.969269	0.845016	41.6667	0.00468181	0.00730712	41.6667	0.00658488	0.0112944	41.6667	1.85881	0.725334	41.6667	1.01051	1.28737
26	43.3333	1.12725	0.673384	43.3333	0.513331	0.232925	43.3333	0.00384615	0.00769231	43.3333	0.00208914	0.00417827	43.3333	1.65791	1.82353	43.3333	0.60687	1.20004
27	45	0.489728	0.465842	45	0.0890339	0.0947582	45	0.000417827	0.000835655	45	0	0	45	0.378885	0.456231	45	0.0590974	0.118195
28	46.6667	0.197849	0.247916	46.6667	0.00646282	0.00750732	46.6667	0	0	46.6667	0	0	46.6667	0	0	46.6667	0	0
29	48.3333	0.0266699	0.0393461	48.3333	0	0	48.3333	0	0	48.3333	0	0	48.3333	0	0	48.3333	0	0
30	50			50			50			50			50			50

## Sheet: Fig. 5q
	PF correlation S1 early vs late bins	PF correlation S1 early vs late mean	PF correlation S1 early vs late std	PF correlation S1 vs S2 bins	PF correlation S1 vs S2 mean	PF correlation S1 vs S2 std	PF shift (mm) S1 early vs late bins	PF shift (mm) S1 early vs late mean	PF shift (mm) S1 early vs late std	PF shift (mm) S1 vs S2 bins	PF shift (mm) S1 vs S2 mean	PF shift (mm) S1 vs S2 std	PV correlation S1 early vs late bins	PV correlation S1 early vs late mean	PV correlation S1 early vs late std	PV correlation S1 vs S2 bins	PV correlation S1 vs S2 mean	PV correlation S1 vs S2 std
0	0	0	0	0	0	0	0	0.0918258	0.0253928	0	0.0114749	0.00891674	0	0	0	0	0	0
1	1.66667	0	0	1.66667	0	0	1.66667	0.135429	0.00742842	1.66667	0.0129639	0.00638594	1.66667	0	0	1.66667	0	0
2	3.33333	0	0	3.33333	0.0268283	0.0536566	3.33333	0.115088	0.0217855	3.33333	0.0133116	0.01233	3.33333	0	0	3.33333	0	0
3	5	0	0	5	0.0571385	0.105197	5	0.0561273	0.00481508	5	0.0136986	0.0108391	5	0	0	5	0	0
4	6.66667	0	0	6.66667	0.106837	0.17044	6.66667	0.036929	0.00851901	6.66667	0.0154001	0.0107237	6.66667	0	0	6.66667	0	0
5	8.33333	0	0	8.33333	0.198795	0.270278	8.33333	0.0280025	0.0135021	8.33333	0.0301095	0.0178081	8.33333	0	0	8.33333	0	0
6	10	0	0	10	0.265993	0.304643	10	0.00918646	0.00645504	10	0.0281908	0.0196561	10	0	0	10	0.0374065	0.074813
7	11.6667	0	0	11.6667	0.340483	0.434048	11.6667	0.0083508	0.00652578	11.6667	0.0279605	0.0171172	11.6667	0	0	11.6667	0.0561097	0.112219
8	13.3333	0	0	13.3333	0.452027	0.457452	13.3333	0.00989011	0.00990643	13.3333	0.0379199	0.0197588	13.3333	0	0	13.3333	0.21925	0.232798
9	15	0	0	15	0.647337	0.308347	15	0.00721694	0.00601439	15	0.033491	0.0192613	15	0	0	15	0.455595	0.273507
10	16.6667	0.00347222	0.00694444	16.6667	0.557712	0.302812	16.6667	0.00778315	0.0072185	16.6667	0.0230133	0.0160928	16.6667	0	0	16.6667	0.628709	0.220626
11	18.3333	0.00347222	0.00694444	18.3333	0.717408	0.375127	18.3333	0.00942342	0.00572864	18.3333	0.0313176	0.0144066	18.3333	0	0	18.3333	0.619233	0.201056
12	20	0.0284081	0.0223944	20	0.817937	0.271909	20	0.00464269	0.00395393	20	0.027132	0.0200096	20	0	0	20	0.797349	0.254624
13	21.6667	0.0807164	0.0379763	21.6667	0.963935	0.264392	21.6667	0.0018197	0.00264524	21.6667	0.0167361	0.0147035	21.6667	0	0	21.6667	1.00927	0.565158
14	23.3333	0.0557557	0.0468981	23.3333	0.88228	0.0741887	23.3333	0.000885117	0.00102523	23.3333	0.0152538	0.0109119	23.3333	0.0194301	0.0388601	23.3333	1.07243	0.423314
15	25	0.113334	0.0604611	25	1.11808	0.259379	25	0.0018197	0.00264524	25	0.0143658	0.00877728	25	0.0681486	0.0984319	25	1.21972	0.290565
16	26.6667	0.251379	0.131633	26.6667	1.29587	0.570552	26.6667	0.00120258	0.00145596	26.6667	0.0108399	0.0109555	26.6667	0.136871	0.105633	26.6667	1.09681	0.337024
17	28.3333	0.256762	0.0985549	28.3333	1.35998	0.803913	28.3333	0	0	28.3333	0.013028	0.0135144	28.3333	0.256798	0.177509	28.3333	0.992896	0.310357
18	30	0.562435	0.0652929	30	1.27658	0.661805	30	0.00223752	0.00274414	30	0.0156325	0.0149062	30	0.341059	0.279797	30	0.995044	0.21919
19	31.6667	0.761399	0.0431174	31.6667	0.834607	0.328726	31.6667	0.00130294	0.00162031	31.6667	0.0149452	0.0157099	31.6667	0.556918	0.554323	31.6667	0.842382	0.367753
20	33.3333	0.995929	0.252032	33.3333	0.812428	0.299879	33.3333	0.0143747	0.0113943	33.3333	0.0158289	0.0177519	33.3333	0.991276	0.641255	33.3333	0.877479	0.451304
21	35	1.55352	0.560861	35	0.732133	0.455386	35	0.00584671	0.00425535	35	0.0199726	0.0181197	35	1.85727	0.994649	35	0.876448	0.309419
22	36.6667	1.73412	0.452704	36.6667	0.587165	0.480975	36.6667	0.0200523	0.00896654	36.6667	0.0309391	0.0216948	36.6667	2.15794	0.277461	36.6667	0.86106	0.269902
23	38.3333	2.11894	0.365754	38.3333	0.443412	0.235927	38.3333	0.0104399	0.00712494	38.3333	0.0449048	0.0156228	38.3333	2.51993	0.945219	38.3333	0.760979	0.423027
24	40	2.1582	0.206803	40	0.290517	0.17295	40	0.0111781	0.0121273	40	0.061275	0.0826414	40	2.23852	0.946988	40	0.536267	0.460621
25	41.6667	1.92177	0.345758	41.6667	0.141208	0.17486	41.6667	0.00468181	0.00730712	41.6667	0.0188241	0.0198733	41.6667	1.85268	0.766838	41.6667	0.531066	0.634911
26	43.3333	1.38549	0.656202	43.3333	0.0573832	0.0763574	43.3333	0.00384615	0.00769231	43.3333	0.00147059	0.00294118	43.3333	1.64096	1.8039	43.3333	0.449235	0.800316
27	45	0.793861	0.525074	45	0.015939	0.0186773	45	0.000417827	0.000835655	45	0	0	45	0.362189	0.442308	45	0.065261	0.130522
28	46.6667	0.204772	0.208614	46.6667	0	0	46.6667	0	0	46.6667	0	0	46.6667	0	0	46.6667	0	0
29	48.3333	0.0162532	0.020203	48.3333	0	0	48.3333	0	0	48.3333	0	0	48.3333	0	0	48.3333	0	0
30	50			50			50			50			50			50
