# Supplementary material for: A population code for spatial representation in the zebrafish telencephalon
Source: Nature. 2024 Aug 28;634(8033):397–406. doi: 10.1038/s41586-024-07867-2 (PMC11464381; doi:10.1038/s41586-024-07867-2)
Supplement: Supplementary file 10 — Source Data Fig. 6 [file 41586_2024_7867_MOESM10_ESM.xlsx]

## Sheet: Fig. 6b
	S1 PC in S1, COM x	S1 PC in S1, COM y	S1 PC in S1, color	S1 PC in S2, COM x	S1 PC in S2, COM y	S1 PC in S2, color	S2 PC in S1, COM x	S2 PC in S1, COM y	S2 PC in S1, color	S2 PC in S2, COM x	S2 PC in S2, COM y	S2 PC in S2, color
0	1464.62	1373.38	(0.0, 0.5116968780755997, 0.22069221068398198)	1024.8	1495.86	(0.9845269799232483, 0.6135248013997462, 0.0)	2677.01	1541.43	(0.0, 0.805665976686984, 1.0)	1024.8	1495.86	(0.0, 0.805665976686984, 1.0)
1	1558.3	1351.82	(0.42193850518237375, 0.5319300770759583, 0.0)	1143.94	1595.64	(0.9740893125534058, 0.38301071133607223, 0.0)	2666.32	1806.08	(0.0, 0.6213404275194669, 1.0)	1143.94	1595.64	(0.0, 0.6213404275194669, 1.0)
2	686.708	1459.62	(0.0, 0.9564996242523194, 0.9281486544242512)	2306.07	973.574	(0.0, 0.6213404275194669, 1.0)	665.481	1920.01	(1.0, 0.6906378508238686, 0.0)	2306.07	973.574	(1.0, 0.6906378508238686, 0.0)
3	1007.38	1923.99	(0.0, 0.39126582469045523, 1.0)	1545.06	1411.84	(0.0, 0.8831716101752862, 1.0)	640.937	1616.19	(0.0, 0.34978390992071845, 0.5319479435682297)	1545.06	1411.84	(0.0, 0.34978390992071845, 0.5319479435682297)
4	2677.01	1541.43	(0.9845269799232483, 0.6135248013997462, 0.0)	2325.12	1196.44	(0.0, 0.35549337714910506, 0.25133543458692953)	1583.99	1450.25	(1.0, 0.6906378508238686, 0.0)	2325.12	1196.44	(1.0, 0.6906378508238686, 0.0)
5	2662.49	1008.51	(1.0, 0.6906378508238686, 0.0)	2126.01	1553.11	(0.35870328050593175, 0.0, 0.4636756360530853)	1645.6	1585.35	(0.8501126646995545, 0.18201776778449585, 0.0)	2126.01	1553.11	(0.8501126646995545, 0.18201776778449585, 0.0)
6	2666.32	1806.08	(0.9740893125534058, 0.38301071133607223, 0.0)	1745.43	1444.96	(0.0, 0.38948971331119536, 0.3222878522945697)	1485.81	1442.67	(0.40809937119483947, 0.0, 0.3747869726789122)	1745.43	1444.96	(0.40809937119483947, 0.0, 0.3747869726789122)
7	2573.9	976.181	(1.0, 0.6906378508238686, 0.0)	1637.18	1487.94	(0.6568119704723359, 0.4536192076824043, 0.0)	1712.04	1280.13	(0.1353042814927745, 0.0, 0.5006550580263138)	1637.18	1487.94	(0.1353042814927745, 0.0, 0.5006550580263138)
8	665.481	1920.01	(0.0, 0.6213404275194669, 1.0)	1051.37	1357.37	(1.0, 0.3244171451262212, 0.0)	2744.34	1907.13	(0.0, 0.9792607792392758, 1.0)	1051.37	1357.37	(0.0, 0.9792607792392758, 1.0)
9	1791.4	1508.69	(0.34520417004823684, 0.1529621478407623, 0.0)	2150.88	1604.13	(0.44060454070568084, 0.2528271668764735, 0.0)	2180.82	1539.79	(0.9098122596740723, 0.12102108681867649, 0.0)	2150.88	1604.13	(0.9098122596740723, 0.12102108681867649, 0.0)
10	1609.95	1721.2	(0.47278805019101633, 0.0, 0.696530568599701)	2367.17	1637.13	(1.0, 0.6906378508238686, 0.0)	2704.42	1288.68	(1.0, 0.2706369502508107, 0.0)	2367.17	1637.13	(1.0, 0.2706369502508107, 0.0)
11	693.318	1337.82	(0.0, 0.9414762139320374, 0.8084654339351761)	2310.67	1830.41	(0.7165512415883928, 0.0, 1.0)	1576.96	1987.71	(1.0, 0.0, 0.05535165387129837)	2310.67	1830.41	(1.0, 0.0, 0.05535165387129837)
12	760.646	1908.12	(0.0, 0.5835459663771525, 1.0)	2292.32	1801.19	(1.0, 0.0, 0.6036878556038241)	1891.6	1979.36	(1.0, 0.0, 0.03082867886763374)	2292.32	1801.19	(1.0, 0.0, 0.03082867886763374)
13	884.745	1936.19	(0.0, 0.4814145627193538, 1.0)	2203.14	1827.79	(1.0, 0.0, 0.241710065487176)	2095.37	1959.08	(1.0, 0.0, 0.19646922881772255)	2203.14	1827.79	(1.0, 0.0, 0.19646922881772255)
14	1329.92	1953.47	(0.19581529450762147, 0.0, 1.0)	1736.99	2073.4	(0.9835381984710694, 0.6792687075952389, 0.0)	2664.78	1160.88	(0.911770707126311, 0.0, 1.0)	1736.99	2073.4	(0.911770707126311, 0.0, 1.0)
15	632.957	1731.87	(0.0, 0.7900264006670277, 1.0)	1642.49	1497.16	(0.0, 0.9172809600830079, 0.8308175972723627)	708.777	1396.92	(0.17152721786682912, 0.0, 0.5053309530019761)	1642.49	1497.16	(0.17152721786682912, 0.0, 0.5053309530019761)
16	2043.58	1197.87	(0.7827307462692261, 0.5405834803771412, 0.0)	1577	1418.51	(0.0, 0.9025655269622803, 0.8032677983948779)	716.594	1380.68	(0.0, 0.2660555811212118, 0.4890280395746231)	1577	1418.51	(0.0, 0.2660555811212118, 0.4890280395746231)
17	1085.72	1933.93	(0.0, 0.29311783936133917, 1.0)	2188.28	1435.03	(0.5194202840328217, 0.3587313086387514, 0.0)	1646.15	1358.87	(0.883250105381012, 0.43485465154263064, 0.0)	2188.28	1435.03	(0.883250105381012, 0.43485465154263064, 0.0)
18	925.651	1918.26	(0.0, 0.4814145627193538, 1.0)	1738.03	1502.02	(0.0, 0.3817764848470688, 0.30374434948016454)	1518.5	1444.34	(0.470120745239583, 0.0, 0.48224327266216277)	2202.55	1463.94	(0.907642412185669, 0.40218208493799606, 0.0)
19	705.036	1898.79	(0.0, 0.6165520458532961, 0.9922934651374817)	2148.6	868.058	(0.0, 0.36749965778566995, 1.0)	1024.39	1936.01	(1.0, 0.6906378508238686, 0.0)	1738.03	1502.02	(0.470120745239583, 0.0, 0.48224327266216277)
20	2652.59	1561.4	(0.9429757475852967, 0.5720235967576648, 0.0)	2038.43	1891.55	(0.0, 0.8831716101752862, 1.0)	598.525	1617.62	(1.0, 0.0, 0.5218386031843547)	2125.23	1717.3	(0.9747856140136719, 0.0, 0.14666369054602094)
21	652.569	1417.52	(0.0, 1.0, 0.9376791617500535)	1219.92	1693.05	(0.8068357586860657, 0.4103822521464204, 0.0)	2573.82	1653.6	(0.0, 0.39126582469045523, 1.0)	2148.6	868.058	(1.0, 0.6906378508238686, 0.0)
22	2578.97	1099.05	(0.9244316101074219, 0.6384474604382383, 0.0)	1477.27	1801.28	(0.7145426452159882, 0.3284070476289677, 0.0)	2518.1	1680.38	(0.3225807717238673, 0.0, 0.9503450870513916)	2038.43	1891.55	(1.0, 0.0, 0.5218386031843547)
23	1290.77	1922.22	(0.05613597781201207, 0.0, 1.0)	1619.34	670.2	(0.0, 0.9145168324345931, 1.0)	560.133	1593.92	(1.0, 0.6906378508238686, 0.0)	1219.92	1693.05	(0.0, 0.39126582469045523, 1.0)
24	2535.52	1042.15	(1.0, 0.6906378508238686, 0.0)	2230.27	892.182	(0.0, 0.41453353350656386, 1.0)	973.577	1928.19	(1.0, 0.6906378508238686, 0.0)	1477.27	1801.28	(0.3225807717238673, 0.0, 0.9503450870513916)
25	1075.9	1933.64	(0.0, 0.31843631779781134, 1.0)	1927.95	1828.18	(1.0, 0.6906378508238686, 0.0)	2679.91	1204.79	(0.9641653776168824, 0.0, 0.6398027450137335)	1619.34	670.2	(1.0, 0.6906378508238686, 0.0)
26	640.937	1616.19	(0.0, 0.8831716101752862, 1.0)	1657.6	1363.25	(0.0, 0.5534347198930528, 0.6266445994377137)	873.181	1589.04	(0.0, 0.28071832887185255, 0.3958081781864166)	2096.33	1589.78	(0.8405306220054627, 0.07518566535746676, 0.0)
27	1491.71	1630.47	(0.0, 0.08437266623621917, 0.533658567070961)	1617.87	1370.84	(0.0, 0.4069655089752905, 0.42998487055301665)	988.276	1522.69	(0.0, 0.3385403180967537, 0.44643071591854094)	1712.3	1920.68	(0.8513544486979798, 0.0, 1.0)
28	1583.99	1450.25	(0.0, 0.35549337714910506, 0.25133543458692953)	2204.01	1740.56	(1.0, 0.6906378508238686, 0.0)	2633.58	1011.98	(1.0, 0.0, 0.05535165387129837)	2230.27	892.182	(1.0, 0.6906378508238686, 0.0)
29	1452.13	1985.82	(0.4664291128501876, 0.0, 1.0)	2167.38	1564.77	(0.5010113777955558, 0.0, 0.7381103217601777)	1603.76	1745.23	(0.904820728302002, 0.21105110119670153, 0.0)	1927.95	1828.18	(0.9641653776168824, 0.0, 0.6398027450137335)
30	1645.6	1585.35	(0.35870328050593175, 0.0, 0.4636756360530853)	2415.51	1426.71	(1.0, 0.6906378508238686, 0.0)	2685.24	1236.56	(1.0, 0.573818795583769, 0.0)	1657.6	1363.25	(0.0, 0.28071832887185255, 0.3958081781864166)
31	584.623	1903.66	(0.0, 0.6575528943197311, 1.0)	2160.81	1844.9	(0.9649861931800843, 0.6664559905326, 0.0)	2659.21	1379.15	(1.0, 0.0, 0.264048486361947)	1617.87	1370.84	(0.0, 0.3385403180967537, 0.44643071591854094)
32	697.419	1250.28	(0.0, 0.9144556999206543, 0.7125374571498955)	2207.41	863.197	(0.0, 0.158102336292111, 1.0)	1148.8	1960.06	(1.0, 0.6906378508238686, 0.0)	2204.01	1740.56	(1.0, 0.0, 0.05535165387129837)
33	760.221	1877.65	(0.0, 0.5933276122275621, 0.9549155116081238)	2283.13	933.55	(0.0, 0.2138685807179863, 1.0)	1124.16	1951.46	(1.0, 0.6906378508238686, 0.0)	2167.38	1564.77	(0.904820728302002, 0.21105110119670153, 0.0)
34	1485.81	1442.67	(0.0, 0.38948971331119536, 0.3222878522945697)	1683.4	2041.38	(0.0, 0.8067282319068909, 0.6801704872746622)	770.735	1337.54	(0.812165430370265, 0.0, 1.0)	2415.51	1426.71	(1.0, 0.573818795583769, 0.0)
35	1442.85	1431.06	(0.0, 0.4126946210861206, 0.3349666176192026)	2144.81	873.708	(0.0, 0.618307123862672, 0.9951181292533875)	699.079	1900.41	(1.0, 0.6906378508238686, 0.0)	1705.24	1564.74	(0.4340427680651171, 0.0, 0.5610627710819245)
36	1931.55	1806.1	(0.8809832215309144, 0.0, 0.27155889009150747)	1208.23	1707.69	(1.0, 0.3931987615510083, 0.0)	2701.85	1806.15	(0.0, 0.39126582469045523, 1.0)	2160.81	1844.9	(1.0, 0.0, 0.264048486361947)
37	1712.04	1280.13	(0.6568119704723359, 0.4536192076824043, 0.0)	1164.59	1710.99	(0.9985651254653931, 0.3926345706610198, 0.0)	2679.83	1810.7	(0.0, 0.43731107433894056, 1.0)	2207.41	863.197	(1.0, 0.6906378508238686, 0.0)
38	679.473	1866.64	(0.0, 0.6245889696785438, 0.9498687863349915)	2227.82	1230.55	(0.9911152005195618, 0.6845016720056978, 0.0)	2675.84	1416.68	(0.9384513378143311, 0.648130015050874, 0.0)	2283.13	933.55	(1.0, 0.6906378508238686, 0.0)
39	676.427	1788.75	(0.0, 0.6971263677084816, 0.960437285900116)	2157.79	910.788	(0.0, 0.4814145627193538, 1.0)	890.488	1942.5	(1.0, 0.6906378508238686, 0.0)	1683.4	2041.38	(0.812165430370265, 0.0, 1.0)
40	1454.6	1980.11	(0.4664291128501876, 0.0, 1.0)	2158.81	1877.19	(0.0, 0.9728041172027588, 0.667907679644672)	657.371	1144.51	(1.0, 0.0, 0.3082452462824552)	2144.81	873.708	(1.0, 0.6906378508238686, 0.0)
41	1024.55	1925.84	(0.0, 0.36749965778566995, 1.0)	2153.57	1653.76	(0.6850927948951722, 0.47315101548131916, 0.0)	1724.5	1263.28	(0.9502291560173035, 0.0410909714952594, 0.0)	1208.23	1707.69	(0.0, 0.39126582469045523, 1.0)
42	983.112	1908.76	(0.0, 0.43731107433894056, 1.0)	2094.29	1872.28	(0.6702476918697358, 0.4628984254325728, 0.0)	1708.47	1272.53	(1.0, 0.0, 0.3951638304512235)	1164.59	1710.99	(0.0, 0.43731107433894056, 1.0)
43	2744.34	1907.13	(1.0, 0.3244171451262212, 0.0)	1898.68	1954.08	(0.9634910702705384, 0.6654234020596336, 0.0)	2356.06	1069.58	(1.0, 0.0, 0.7803842427065018)	2227.82	1230.55	(0.9384513378143311, 0.648130015050874, 0.0)
44	1820.21	1369.09	(0.49924086332321166, 0.34479463688899564, 0.0)	1659.21	1794.29	(0.8884249806404114, 0.6135799192477308, 0.0)	2608.67	1120.47	(0.6214981355523718, 0.0, 0.8673463940620423)	2157.79	910.788	(1.0, 0.6906378508238686, 0.0)
45	770.785	1551.29	(0.0, 0.7525601213500777, 0.8088568329811097)	2241.88	862.53	(0.0, 0.6026490227562169, 1.0)	697.768	1912.68	(1.0, 0.6906378508238686, 0.0)	2158.81	1877.19	(1.0, 0.0, 0.3082452462824552)
46	751.163	1560.15	(0.0, 0.7832450024625074, 0.8418371558189393)	2183.37	893.692	(0.0, 0.6852670462194179, 0.8344579815864563)	751.597	1660.76	(1.0, 0.6906378508238686, 0.0)	2153.57	1653.76	(0.9502291560173035, 0.0410909714952594, 0.0)
47	602.689	1716.95	(0.0, 0.805665976686984, 1.0)	2227.72	1666.94	(0.7331379532814026, 0.5063328204116777, 0.0)	1706.94	1236.54	(1.0, 0.1115295501254473, 0.0)	2094.29	1872.28	(1.0, 0.0, 0.3951638304512235)
48	653.646	1752.25	(0.0, 0.7583266697951094, 1.0)	2299.82	1750.93	(1.0, 0.6906378508238686, 0.0)	2734.49	1360.74	(1.0, 0.04324322321100316, 0.0)	1898.68	1954.08	(1.0, 0.0, 0.7803842427065018)
49	719.059	1429.33	(0.0, 0.8997440218925477, 0.8436712202378258)	2135.6	1889.19	(0.9829739809036255, 0.3530500873699188, 0.0)	2631.78	1828.44	(1.0, 0.0, 0.35196693167282245)	1659.21	1794.29	(0.6214981355523718, 0.0, 0.8673463940620423)
50	714.651	1465.09	(0.0, 0.9077060103416443, 0.8959381729859137)	1754.09	2072.43	(0.0, 0.5835459663771525, 1.0)	703.102	1936.5	(0.9324595877112811, 0.0, 1.0)	2241.88	862.53	(1.0, 0.6906378508238686, 0.0)
51	1985.72	1404.5	(0.4176755130290985, 0.2884625186601733, 0.0)	2093.86	1837.67	(0.681067600620487, 0.0, 0.7142983853816987)	1672.9	1727.32	(1.0, 0.0, 0.3736278226525318)	2183.37	893.692	(1.0, 0.6906378508238686, 0.0)
52	1356.33	1958.03	(0.24608888338970392, 0.0, 1.0)	2314.06	1549.95	(1.0, 0.6906378508238686, 0.0)	2674.73	1213.57	(1.0, 0.35916524163271124, 0.0)	2227.72	1666.94	(1.0, 0.1115295501254473, 0.0)
53	1643.79	1294.78	(0.6306502103805542, 0.4355509059188466, 0.0)	1610.64	1185.41	(0.0, 0.7656369686126709, 0.7303526520511785)	795.827	1435.48	(0.4663135825028877, 0.5473752945661545, 0.0)	2299.82	1750.93	(1.0, 0.04324322321100316, 0.0)
54	2720.28	1610.46	(1.0, 0.573818795583769, 0.0)	1765.58	1454.88	(0.0, 0.3817628428339958, 0.303733495788146)	1519.16	1444.27	(0.4318717002868652, 0.0, 0.32032749711436787)	2135.6	1889.19	(1.0, 0.0, 0.35196693167282245)
55	1616.28	1518.48	(0.0, 0.013260069395607465, 0.34432263225317)	1777.98	1446.63	(0.0, 0.403293240070343, 0.34002548660635196)	1428.79	1437.16	(0.42951067090034484, 0.0, 0.259290375874789)	1754.09	2072.43	(0.9324595877112811, 0.0, 1.0)
56	823.344	1747.94	(0.0, 0.5303162666390769, 0.7306215047836304)	1129.4	1037.75	(0.0, 0.9299315094947815, 0.6754400721387251)	684.126	1192.63	(0.0, 1.0, 0.43129481562202576)	2093.86	1837.67	(1.0, 0.0, 0.3736278226525318)
57	1149.55	1761.06	(0.0, 0.38494181257782456, 0.7656653106212616)	2033.44	1920.11	(0.9239260435104371, 0.6380982970102483, 0.0)	2636.26	1367.63	(1.0, 0.0, 0.5425094903462107)	2314.06	1549.95	(1.0, 0.35916524163271124, 0.0)
58	2134.33	1067.57	(1.0, 0.6906378508238686, 0.0)	2291.56	1769.71	(1.0, 0.6906378508238686, 0.0)	2715.01	1291.84	(1.0, 0.019127583282352867, 0.0)	1610.64	1185.41	(0.4663135825028877, 0.5473752945661545, 0.0)
59	895.842	1913.36	(0.0, 0.5027546726199237, 1.0)	1808.4	2050.47	(1.0, 0.40989346355970435, 0.0)	2723.47	1797	(1.0, 0.0, 0.9814523030619577)	1765.58	1454.88	(0.4318717002868652, 0.0, 0.32032749711436787)
60	1215.74	1480.12	(0.0, 0.35851170288858564, 0.3599337927997112)	1610.84	1487.93	(0.0, 0.9010940670967102, 0.7878483449808925)	717.437	1365.52	(0.044897532932409924, 0.0, 0.5224968373775483)	1777.98	1446.63	(0.42951067090034484, 0.0, 0.259290375874789)
61	2537.48	1405.61	(0.7520078599452973, 0.5193650921952769, 0.0)	1612.97	1136.67	(0.0, 0.86619793176651, 0.7573378095440004)	737.42	1367.52	(0.6039182126522065, 0.5822184360808211, 0.0)	1129.4	1037.75	(0.0, 1.0, 0.43129481562202576)
62	811.078	1880.1	(0.0, 0.560709769687542, 0.9608664989471436)	2346.69	1723.09	(0.0, 0.12311628910396578, 0.38662766218185424)	1566.86	1545.06	(1.0, 0.13301764790686665, 0.0)	1958.51	793.078	(1.0, 0.6906378508238686, 0.0)
63	857.583	1763.77	(0.0, 0.5249379874527014, 0.7582223892211915)	1803.33	1494.33	(0.0, 0.4267065703868866, 0.3463395190909421)	1408.86	1424.1	(0.5005221098661423, 0.0, 0.2920233631474288)	2033.44	1920.11	(1.0, 0.0, 0.5425094903462107)
64	1049.45	1970.63	(0.0, 0.29311783936133917, 1.0)	2041.1	1275.64	(0.0, 0.5336295694112778, 0.10663091963456822)	1479.39	1360.35	(0.6857957720756531, 0.47363651813042473, 0.0)	2291.56	1769.71	(1.0, 0.019127583282352867, 0.0)
65	1896.91	1928.5	(1.0, 0.0, 0.5425094903462107)	1202.62	1718.92	(0.910198199748993, 0.6286173284987727, 0.0)	2631.42	1477.97	(0.0, 0.36749965778566995, 1.0)	1808.4	2050.47	(1.0, 0.0, 0.9814523030619577)
66	1762.22	1938.64	(1.0, 0.0, 0.8385944411134894)	2156.57	1606.7	(0.6962021470069886, 0.4808235545478696, 0.0)	1854.43	1256.51	(0.9178371906280518, 0.12208854425878984, 0.0)	1610.84	1487.93	(0.044897532932409924, 0.0, 0.5224968373775483)
67	1551.91	1695.66	(0.2620687962719763, 0.0, 0.647872406244278)	2158.95	1639.75	(0.6588812649250031, 0.45504834075591616, 0.0)	1687.14	1280.07	(0.9454750299453736, 0.06302716399720192, 0.0)	1612.97	1136.67	(0.6039182126522065, 0.5822184360808211, 0.0)
68	2003.42	1375.66	(0.4700139045715332, 0.3246093929106186, 0.0)	2172.31	916.593	(0.0, 0.006717177845205313, 1.0)	1236.67	1954.63	(1.0, 0.6906378508238686, 0.0)	2346.69	1723.09	(1.0, 0.13301764790686665, 0.0)
69	2082.09	1369.08	(0.48953390419483184, 0.3380906434985363, 0.0)	2236.3	927.66	(0.11472307542830329, 0.0, 1.0)	1282.43	1968.1	(1.0, 0.6906378508238686, 0.0)	1803.33	1494.33	(0.5005221098661423, 0.0, 0.2920233631474288)
70	635.072	1521.75	(0.0, 0.9627420843729642, 1.0)	1317.9	1848.46	(1.0, 0.6906378508238686, 0.0)	2687.86	1072.3	(0.05613597781201207, 0.0, 1.0)	2041.1	1275.64	(0.6857957720756531, 0.47363651813042473, 0.0)
71	2673.83	1620.25	(0.9782728433609009, 0.5453897731652887, 0.0)	1059.92	1500.73	(1.0, 0.3418763603974543, 0.0)	2651.54	1859.55	(0.0, 0.7900264006670277, 1.0)	1202.62	1718.92	(0.0, 0.36749965778566995, 1.0)
72	2180.82	1539.79	(0.44060454070568084, 0.2528271668764735, 0.0)	1120.67	1631.05	(0.9490612030029297, 0.22137027339406878, 0.0)	2340.55	1827.03	(0.0, 0.5835459663771525, 1.0)	2156.57	1606.7	(0.9178371906280518, 0.12208854425878984, 0.0)
73	773.719	1089.6	(0.0, 1.0, 0.563431136908191)	1628.12	2042.79	(1.0, 0.6906378508238686, 0.0)	2736.24	1332.35	(0.735496075979265, 0.0, 1.0)	2158.95	1639.75	(0.9454750299453736, 0.06302716399720192, 0.0)
74	1639.8	1797.32	(0.6925273226624964, 0.0, 0.8326960682868958)	1839.36	1419.51	(0.0, 0.32068403735756873, 0.31117885488081204)	1572.18	1472.05	(0.4353387087583542, 0.018825448955227406, 0.0)	2172.31	916.593	(1.0, 0.6906378508238686, 0.0)
75	2087.68	1061.32	(1.0, 0.6906378508238686, 0.0)	1698.83	2058.01	(0.0, 0.8521649153176325, 1.0)	555.04	1670.36	(0.8513544486979798, 0.0, 1.0)	2236.3	927.66	(1.0, 0.6906378508238686, 0.0)
76	1381.66	1986.17	(0.3394354073263317, 0.0, 1.0)	1972.1	1904.32	(1.0, 0.6906378508238686, 0.0)	2707.69	1353.94	(1.0, 0.0, 0.6437580750192922)	1317.9	1848.46	(0.05613597781201207, 0.0, 1.0)
77	927.649	1947.48	(0.0, 0.43731107433894056, 1.0)	1608.21	897.385	(0.0, 0.8694859623908997, 0.6627879947068335)	722.276	1232.63	(0.8775476098060608, 0.6060675952320808, 0.0)	1059.92	1500.73	(0.0, 0.7900264006670277, 1.0)
78	1098.22	1881.64	(0.0, 0.35878220148611406, 0.9762790083885193)	1396.43	1889.97	(1.0, 0.6906378508238686, 0.0)	2724.61	1392.31	(0.2702544982291242, 0.0, 1.0)	1120.67	1631.05	(0.0, 0.5835459663771525, 1.0)
79	724.876	1742.53	(0.0, 0.6655222674797711, 0.87761949300766)	1996.24	1862.42	(0.5762493491172791, 0.3979796120130108, 0.0)	1703.99	1326.77	(1.0, 0.0, 0.563043770805705)	1628.12	2042.79	(0.735496075979265, 0.0, 1.0)
80	2296.02	1226.64	(0.6873980045318604, 0.47474308051049996, 0.0)	1688.04	977.087	(0.0, 0.8006716847419739, 0.7379221526505771)	775.945	1411.84	(0.7616743624210358, 0.5260411446901045, 0.0)	1839.36	1419.51	(0.4353387087583542, 0.018825448955227406, 0.0)
81	623.349	1427.26	(0.0, 1.0, 0.9376791617500535)	1753.22	990.395	(0.0, 0.6265719451824798, 0.6290573358535767)	875.193	1483.34	(0.7366183876991272, 0.5087365401578685, 0.0)	1698.83	2058.01	(0.8513544486979798, 0.0, 1.0)
82	698.968	1314.16	(0.0, 0.9254405975341797, 0.780259518971721)	2131.85	1736.61	(0.6715199530124665, 0.4637770971338751, 0.0)	1848.39	1270.83	(0.9967335343360901, 0.0, 0.17297247545341365)	1972.1	1904.32	(1.0, 0.0, 0.6437580750192922)
83	1355.17	1485.59	(0.0, 0.32309608651595767, 0.3299387592822313)	1287.45	1665.62	(0.0, 1.0, 0.8899828039061011)	577.864	1368.7	(0.0, 0.3364374850542256, 0.9802201867103577)	2294.3	1322.64	(1.0, 0.6906378508238686, 0.0)
84	1469.92	1969.93	(0.4865149475142809, 0.0, 1.0)	1998.79	1832.23	(1.0, 0.23325184160265944, 0.0)	2504.02	1906.9	(1.0, 0.0, 0.5218386031843547)	1608.21	897.385	(0.8775476098060608, 0.6060675952320808, 0.0)
85	2716.82	1296.91	(1.0, 0.6906378508238686, 0.0)	2200.8	1370.68	(0.0, 0.1862950987922245, 1.0)	1143.69	1953.06	(0.882347571849823, 0.5498499582275672, 0.0)	1396.43	1889.97	(0.2702544982291242, 0.0, 1.0)
86	2704.42	1288.68	(1.0, 0.6906378508238686, 0.0)	1740.29	2056.08	(0.0, 0.5106184001560392, 0.9751505732536316)	916.092	1887.97	(0.911770707126311, 0.0, 1.0)	1996.24	1862.42	(1.0, 0.0, 0.563043770805705)
87	596.393	1755.59	(0.0, 0.7742581165656084, 1.0)	1668.2	1305.98	(0.6292418718338013, 0.43457825401168476, 0.0)	1897.1	1291	(0.0, 0.39142811596393584, 0.13682962255706213)	1688.04	977.087	(0.7616743624210358, 0.5260411446901045, 0.0)
88	1260.91	1928.96	(0.0, 0.006717177845205313, 1.0)	2158.32	1815.33	(0.9986125111579895, 0.3414020107620557, 0.0)	2583.43	1836.76	(1.0, 0.0, 0.241710065487176)	1753.22	990.395	(0.7366183876991272, 0.5087365401578685, 0.0)
89	2589.97	1036.93	(1.0, 0.6906378508238686, 0.0)	1072.08	1365.07	(0.8031870603561402, 0.48722562834796146, 0.0)	2572.59	1549.76	(0.0, 0.9792607792392758, 1.0)	2131.85	1736.61	(0.9967335343360901, 0.0, 0.17297247545341365)
90	1293	1591.13	(0.0, 0.3403891073601979, 0.4689571440219879)	1646.47	1086.21	(0.9230994462966919, 0.6375274176870505, 0.0)	2533.54	1099.77	(0.6416230976581574, 0.4719011800659714, 0.0)	1287.45	1665.62	(0.0, 0.3364374850542256, 0.9802201867103577)
91	1278.21	1603.51	(0.0, 0.34787509247913784, 0.49049809873104094)	1679.76	1396.15	(0.8635013580322266, 0.5963667220948689, 0.0)	2448.94	1123.97	(0.009387979251587632, 0.0, 0.3715551972389221)	1998.79	1832.23	(1.0, 0.0, 0.5218386031843547)
92	1576.96	1987.71	(0.7165512415883928, 0.0, 1.0)	2150.91	1913.6	(0.9218844056129456, 0.6366882646005644, 0.0)	2630.13	1246.27	(1.0, 0.0, 0.3736278226525318)	2200.8	1370.68	(0.882347571849823, 0.5498499582275672, 0.0)
93	1891.6	1979.36	(1.0, 0.0, 0.6036878556038241)	1141.48	1307.15	(0.0, 1.0, 0.9057394990485568)	622.329	1374.84	(0.0, 1.0, 0.9376791617500535)	1740.29	2056.08	(0.911770707126311, 0.0, 1.0)
94	2095.37	1959.08	(1.0, 0.0, 0.241710065487176)	2105.52	1910.04	(0.9193928122520447, 0.6349674759166647, 0.0)	2555.86	1102.96	(1.0, 0.0, 0.4378740130897327)	1668.2	1305.98	(0.0, 0.39142811596393584, 0.13682962255706213)
95	2170.25	1290.83	(0.6121877610683442, 0.4228000396049172, 0.0)	2043.62	1821.78	(0.3616643652319908, 0.2497790999234008, 0.0)	1717.87	1449.05	(1.0, 0.0, 0.4378740130897327)	2158.32	1815.33	(1.0, 0.0, 0.241710065487176)
96	2639.68	1168.36	(0.9393524408340455, 0.6487523509037804, 0.0)	2217.6	945.379	(0.0, 0.5835459663771525, 1.0)	753.778	1905.38	(1.0, 0.6906378508238686, 0.0)	1707.65	1541.22	(0.4105190662994806, 0.0, 0.530654999613762)
97	2664.78	1160.88	(0.9835381984710694, 0.6792687075952389, 0.0)	1646.83	1389.18	(0.0, 0.6525674045085907, 0.4188652206433064)	1217.04	1312.5	(0.0, 0.1951800458230966, 0.40543029010295867)	1072.08	1365.07	(0.0, 0.9792607792392758, 1.0)
98	2656.76	1115.37	(0.9709448099136353, 0.6705712367873428, 0.0)	1117.58	962.057	(0.0, 0.9792607792392758, 1.0)	619.237	1518.22	(0.0, 1.0, 0.19982198466289613)	1646.47	1086.21	(0.6416230976581574, 0.4719011800659714, 0.0)
99	708.777	1396.92	(0.0, 0.9172809600830079, 0.8308175972723627)	1963.74	789.613	(0.0, 0.8521649153176325, 1.0)	626.813	1647.39	(1.0, 0.6906378508238686, 0.0)	1679.76	1396.15	(0.009387979251587632, 0.0, 0.3715551972389221)
100	716.594	1380.68	(0.0, 0.9025655269622803, 0.8032677983948779)	1635.56	1540	(1.0, 0.6906378508238686, 0.0)	2601.37	1039.82	(0.22378539769300784, 0.0, 0.55323024392128)	2150.91	1913.6	(1.0, 0.0, 0.3736278226525318)
101	2719.32	1378.15	(1.0, 0.6906378508238686, 0.0)	1629.33	1503.6	(1.0, 0.6906378508238686, 0.0)	2377	993.952	(0.14135450463135987, 0.0, 0.5230421900749207)	1141.48	1307.15	(0.0, 1.0, 0.9376791617500535)
102	1646.15	1358.87	(0.5194202840328217, 0.3587313086387514, 0.0)	1748.3	1351.7	(0.0, 0.2845886574336065, 0.353234051913023)	1422.53	1526.74	(0.3, 0.046209961646849616, 0.0)	2105.52	1910.04	(1.0, 0.0, 0.4378740130897327)
103	628.447	1724.63	(0.0, 0.7900264006670277, 1.0)	2177.64	1791.82	(0.6030803831350235, 0.0, 1.0)	1521.39	1984.04	(1.0, 0.0, 0.17353933573492952)	2043.62	1821.78	(1.0, 0.0, 0.4378740130897327)
104	819.004	1378.53	(0.0, 0.7237335920333863, 0.6441104515189073)	2164.15	1879.94	(0.7245958924293519, 0.3330275657443378, 0.0)	2524.78	1681.22	(1.0, 0.0, 0.3082452462824552)	2217.6	945.379	(1.0, 0.6906378508238686, 0.0)
105	2664.94	1405.63	(0.9742185950279236, 0.6728322367027341, 0.0)	2050.26	1006.74	(0.6885712921619416, 0.4755533973577375, 0.0)	2305.47	1226.14	(0.8650876164436341, 0.5974622521949746, 0.0)	1646.83	1389.18	(0.0, 0.1951800458230966, 0.40543029010295867)
106	738.19	1234.89	(0.0, 0.8418774485588074, 0.6269519086149317)	2339.23	1270.29	(0.0, 0.13391695967142228, 0.5010781764984131)	1491.42	1611.78	(1.0, 0.6906378508238686, 0.0)	1117.58	962.057	(0.0, 1.0, 0.19982198466289613)
107	702.945	1249.87	(0.0, 0.9047803163528443, 0.7049984662452999)	2217.79	886.723	(0.0, 0.5835459663771525, 1.0)	712.403	1924.87	(1.0, 0.6906378508238686, 0.0)	1963.74	789.613	(1.0, 0.6906378508238686, 0.0)
108	1268.96	1948.05	(0.05613597781201207, 0.0, 1.0)	2182.72	883.601	(0.0, 0.5027546726199237, 1.0)	862.141	1934.07	(1.0, 0.6906378508238686, 0.0)	1635.56	1540	(0.22378539769300784, 0.0, 0.55323024392128)
109	772.451	1692.16	(0.0, 0.6289473937430545, 0.7961093366146088)	1419.57	1002.39	(0.0, 1.0, 0.9539150824633933)	645.495	1437.46	(0.5989293390257334, 0.8618537068367005, 0.0)	1629.33	1503.6	(0.14135450463135987, 0.0, 0.5230421900749207)
110	995.025	1931.92	(0.0, 0.39126582469045523, 1.0)	1120.66	1614.33	(1.0, 0.3244171451262212, 0.0)	2665.77	1873.71	(0.0, 0.6213404275194669, 1.0)	1748.3	1351.7	(0.3, 0.046209961646849616, 0.0)
111	948.527	1917.34	(0.0, 0.4596024169539916, 1.0)	1189.33	1673.26	(1.0, 0.3418763603974543, 0.0)	2680.97	1857.94	(0.0, 0.4596024169539916, 1.0)	2177.64	1791.82	(1.0, 0.0, 0.17353933573492952)
112	1364.99	1974.95	(0.29383786864301253, 0.0, 1.0)	2269.26	1539.11	(1.0, 0.6906378508238686, 0.0)	2715.71	1320.5	(1.0, 0.35916524163271124, 0.0)	2164.15	1879.94	(1.0, 0.0, 0.3082452462824552)
113	925.839	1927.91	(0.0, 0.4596024169539916, 1.0)	2242.4	1862.52	(0.9664745211601258, 0.3961515889205307, 0.0)	2664.37	1776.15	(1.0, 0.0, 0.17353933573492952)	2050.26	1006.74	(0.8650876164436341, 0.5974622521949746, 0.0)
114	2626.47	1036.32	(1.0, 0.6906378508238686, 0.0)	2153.91	1569.34	(0.0, 0.29898961543512614, 0.31590149104595183)	1436.79	1486.92	(0.8925580859184266, 0.19110576416867184, 0.0)	2257.98	958.982	(1.0, 0.6906378508238686, 0.0)
115	623.627	1397.39	(0.0, 1.0, 0.9216288857378307)	2245.65	990.555	(0.0, 0.4596024169539916, 1.0)	916.734	1937.61	(1.0, 0.6906378508238686, 0.0)	2339.23	1270.29	(1.0, 0.6906378508238686, 0.0)
116	875.42	1790.28	(0.0, 0.5282692734597378, 0.8033867359161377)	1924.39	833.878	(0.0, 0.6993971082714892, 0.9423312425613404)	687.165	1776.4	(0.9939914226531983, 0.6864880998785645, 0.0)	2217.79	886.723	(1.0, 0.6906378508238686, 0.0)
117	1485.14	1998.1	(0.5454938301514787, 0.0, 1.0)	1200.13	1060.7	(0.0, 0.976607370376587, 0.9000695625635268)	675.194	1411.96	(0.0, 1.0, 0.3919959076144961)	2182.72	883.601	(1.0, 0.6906378508238686, 0.0)
118	1099.72	1920.64	(0.0, 0.29311783936133917, 1.0)	1540.46	1560.43	(0.0, 0.9142943501472474, 0.8573147598388808)	710.878	1420.14	(0.016537625054160468, 0.0, 0.6545221686363221)	1419.57	1002.39	(0.5989293390257334, 0.8618537068367005, 0.0)
119	1653.12	1336.22	(0.5596763372421265, 0.386533662709877, 0.0)							1120.66	1614.33	(0.0, 0.6213404275194669, 1.0)
120	1528.97	1416.62	(0.0, 0.42743809819221495, 0.22812900524081084)							1189.33	1673.26	(0.0, 0.4596024169539916, 1.0)
121	2322.19	1120.13	(0.8750848054885865, 0.6043666893512605, 0.0)							2269.26	1539.11	(1.0, 0.35916524163271124, 0.0)
122	1196.13	1436.3	(0.0, 0.43469600677490233, 0.3937213434147081)							2090.94	1761.48	(0.9878429651260376, 0.0, 0.26083843970482784)
123	627.388	1449.47	(0.0, 1.0, 0.9703596644376837)							2242.4	1862.52	(1.0, 0.0, 0.17353933573492952)
124	1518.5	1444.34	(0.0, 0.3817764848470688, 0.30374434948016454)							2153.91	1569.34	(0.8925580859184266, 0.19110576416867184, 0.0)
125	564.33	1518.17	(0.0, 0.9792607792392758, 1.0)							2245.65	990.555	(1.0, 0.6906378508238686, 0.0)
126	584.917	1513.87	(0.0, 0.9792607792392758, 1.0)							1924.39	833.878	(0.9939914226531983, 0.6864880998785645, 0.0)
127	691.442	1426.08	(0.0, 0.9481218934059144, 0.8890341422457313)							1200.13	1060.7	(0.0, 1.0, 0.3919959076144961)
128	653.772	1487.68	(0.0, 0.9960490236271955, 1.0)							1540.46	1560.43	(0.016537625054160468, 0.0, 0.6545221686363221)
129	1251.12	1960.41	(0.02526671493589916, 0.0, 1.0)							1931	1889.23	(1.0, 0.0, 0.7028499634628647)
130	1292.92	1970.7	(0.1425912822356068, 0.0, 1.0)							2326.51	1202.71	(1.0, 0.6906378508238686, 0.0)
131	2627.42	1244.23	(0.9167533397674561, 0.6331445563125997, 0.0)							2380.97	1603.51	(1.0, 0.3244171451262212, 0.0)
132	637.201	1772.73	(0.0, 0.7583266697951094, 1.0)							1319.63	878.936	(0.6949315577280628, 1.0, 0.0)
133	1794.18	1247.76	(0.7062823057174683, 0.48778529369563883, 0.0)							1830.45	1925.85	(1.0, 0.0, 0.8980589504119898)
134	1200.46	1911.86	(0.0, 0.158102336292111, 1.0)							2072.55	1915.74	(1.0, 0.0, 0.48010470311594133)
135	1226.69	1921.54	(0.0, 0.09974176863454876, 1.0)							2309.81	1120.84	(1.0, 0.6906378508238686, 0.0)
136	1223.15	1969.46	(0.0, 0.006717177845205313, 1.0)							2161.35	1183.55	(0.8625367760658265, 0.5957005452786508, 0.0)
137	838.994	1901.99	(0.0, 0.5438471308714704, 0.9996275782585144)							1848.26	1943.18	(1.0, 0.0, 0.8780230011012833)
138	2671.23	1422.24	(0.9816638708114624, 0.6779742259686683, 0.0)							2225.54	1650.58	(1.0, 0.13301764790686665, 0.0)
139	597.328	1512.88	(0.0, 0.9792607792392758, 1.0)							1623.47	1798.87	(0.5677604134490698, 0.0, 0.8857284665107727)
140	650.595	1571.62	(0.0, 0.9145168324345931, 1.0)							1082.23	1557.6	(0.0, 0.709228217966837, 1.0)
141	666.39	1522.03	(0.0, 0.9550214134613962, 0.9919805407524109)							2301.34	1764.6	(1.0, 0.019127583282352867, 0.0)
142	2342.47	1059.49	(0.9812925934791565, 0.6777178077898249, 0.0)							2116.76	1934.1	(1.0, 0.0, 0.4378740130897327)
143	2498.58	1907.27	(1.0, 0.23325184160265944, 0.0)							1176.26	1493.12	(0.0, 0.7583266697951094, 1.0)
144	751.289	1926.55	(0.0, 0.5640174044624855, 1.0)							2132.84	1504.05	(0.8307453870773316, 0.2695080468024055, 0.0)
145	769.607	1913.64	(0.0, 0.5835459663771525, 1.0)							1588.1	1150.06	(0.5295831397142655, 0.6019178807735444, 0.0)
146	2647.03	985.585	(1.0, 0.6906378508238686, 0.0)							1647.77	1809.88	(0.6201108981465087, 0.0, 0.8888546705245972)
147	2669.57	1807.97	(0.980188536643982, 0.38540891869490884, 0.0)							2088.75	1698.12	(0.9221580505371094, 0.0, 0.16003069553282753)
148	1024.39	1936.01	(0.0, 0.36749965778566995, 1.0)							2017.94	1758.18	(0.9276586651802063, 0.0, 0.36657715148387937)
149	1324.4	1854.29	(0.0, 0.006231391567910985, 0.9276800036430359)							2180.23	876.117	(1.0, 0.6906378508238686, 0.0)
150	1467.85	1975.26	(0.4865149475142809, 0.0, 1.0)							2287.04	1443.3	(1.0, 0.5086317106405014, 0.0)
151	598.525	1617.62	(0.0, 0.8831716101752862, 1.0)							1599.42	1502.44	(0.046984625602617416, 0.0, 0.5467854619026185)
152	2573.82	1653.6	(0.8068357586860657, 0.4103822521464204, 0.0)							1588.21	1613.2	(0.2406580076259324, 0.0, 0.665662306547165)
153	2518.1	1680.38	(0.7145426452159882, 0.3284070476289677, 0.0)							1507.26	720.288	(1.0, 0.7676712282685858, 0.0)
154	1324.41	1463.14	(0.0, 0.3760710462927818, 0.35873984313647356)							1987.54	1976.34	(1.0, 0.0, 0.6635819537464904)
155	560.133	1593.92	(0.0, 0.9145168324345931, 1.0)							2212.92	1876.44	(1.0, 0.0, 0.241710065487176)
156	585.089	1636.4	(0.0, 0.867643124519903, 1.0)							2230.39	1514.51	(0.9570751667022706, 0.36005096949001175, 0.0)
157	1032.78	1943.76	(0.0, 0.34322643995255575, 1.0)							1790.34	1157.51	(0.5403990626335144, 0.3732200472044436, 0.0)
158	940.209	1952.89	(0.0, 0.41453353350656386, 1.0)							1625.02	1871.24	(0.6613807722061401, 0.0, 0.9743730306625367)
159	1520.03	1352.77	(0.2079864552550777, 0.5400079220533371, 0.0)							1365.33	1723.13	(0.0, 0.06667769277843434, 0.9593211889266968)
160	671.71	1940.26	(0.0, 0.6026490227562169, 1.0)							2119.18	850.757	(1.0, 0.6906378508238686, 0.0)
161	1126.16	1902.01	(0.0, 0.29311783936133917, 1.0)							1097.46	1337.13	(0.0, 1.0, 0.9870356291335987)
162	2615.33	1074.19	(0.9698430180549622, 0.6698102976260135, 0.0)							2349.32	1474.89	(1.0, 0.49233467269731623, 0.0)
163	1206.97	1941.01	(0.0, 0.09974176863454876, 1.0)							1630.49	677.031	(1.0, 0.6906378508238686, 0.0)
164	567.039	1640.47	(0.0, 0.867643124519903, 1.0)							2316.89	1750.5	(1.0, 0.06666190221950485, 0.0)
165	986.384	1861.08	(0.0, 0.46702418395092865, 0.9289305686950684)							1671.78	1861.34	(0.7372276911342951, 0.0, 0.9529729366302491)
166	1244.15	1956.29	(0.0, 0.006717177845205313, 1.0)							2178.61	1706.59	(1.0, 0.0, 0.03082867886763374)
167	2100.85	1079.25	(0.9952344179153443, 0.6873465594549972, 0.0)							2167.74	1482.51	(0.8665857195854187, 0.340740431718776, 0.0)
168	973.577	1928.19	(0.0, 0.41453353350656386, 1.0)							2364.26	1236.52	(1.0, 0.6906378508238686, 0.0)
169	985.504	1935.31	(0.0, 0.39126582469045523, 1.0)							2031.56	1946.5	(1.0, 0.0, 0.563043770805705)
170	1453.08	1396.8	(0.0, 0.47095114290714263, 0.3022906952187814)							2284.56	1542.12	(1.0, 0.35916524163271124, 0.0)
171	1219.52	1916.25	(0.0, 0.12926198596823468, 1.0)							1089.74	1030.04	(0.0, 1.0, 0.4678262303699574)
172	1515.2	1227.23	(0.7577150046825409, 0.730489055933308, 0.0)							2198.32	1776.46	(1.0, 0.0, 0.1271171985732833)
173	723.686	1821.42	(0.0, 0.607315033235206, 0.8772081017494202)							1128.05	1417.83	(0.0, 0.8987849745564453, 1.0)
174	1247.63	1862.06	(0.0, 0.14839231658964694, 0.9385839581489563)							1828.24	1974.95	(1.0, 0.0, 0.9183718455179317)
175	692.646	1487.7	(0.0, 0.94413170089985, 0.9478767395019532)							2154.92	805.761	(1.0, 0.6906378508238686, 0.0)
176	2679.91	1204.79	(1.0, 0.6906378508238686, 0.0)							1693.35	1873.19	(0.7840443429229427, 0.0, 0.9653751730918885)
177	975.19	1103.9	(0.0, 1.0, 0.3919959076144961)							1817.32	1914.25	(1.0, 0.0, 0.9183718455179317)
178	971.635	1113.62	(0.0, 1.0, 0.3919959076144961)							1039.07	1293.81	(0.0, 1.0, 0.9216288857378307)
179	873.181	1589.04	(0.0, 0.5534347198930528, 0.6266445994377137)							2183.35	1500.13	(0.8924266576766968, 0.3357302482336607, 0.0)
180	988.276	1522.69	(0.0, 0.4069655089752905, 0.42998487055301665)							2390.1	1260.68	(1.0, 0.6906378508238686, 0.0)
181	969.168	1938.38	(0.0, 0.41453353350656386, 1.0)							1627.05	1412.4	(0.0, 0.1580348505848766, 0.4300272047519684)
182	1247.96	1977.27	(0.05613597781201207, 0.0, 1.0)							1952.77	1879.64	(1.0, 0.0, 0.6437580750192922)
183	845.567	1930.47	(0.0, 0.5236303132677644, 1.0)							1611.32	690.952	(1.0, 0.6906378508238686, 0.0)
184	643.381	1628.87	(0.0, 0.867643124519903, 1.0)							2100.38	1580	(0.8375587344169617, 0.09341254885316273, 0.0)
185	2633.58	1011.98	(1.0, 0.6906378508238686, 0.0)							2131.4	1800.51	(1.0, 0.0, 0.264048486361947)
186	2712.67	1813.58	(1.0, 0.3931987615510083, 0.0)							2248.13	1313.51	(0.9491755247116089, 0.6555365444414434, 0.0)
187	604.827	1093.31	(0.0, 1.0, 0.641872728777694)							1810.35	1813.67	(0.9000854969024659, 0.0, 0.8083298366292828)
188	839.689	1820.58	(0.0, 0.5484665051250751, 0.8574668049812317)							1724.66	2057.93	(0.8913773025234937, 0.0, 1.0)
189	897.268	1805.79	(0.0, 0.5167204755135721, 0.8316221714019776)							1350.75	1798.33	(0.05613597781201207, 0.0, 1.0)
190	610.73	1463.67	(0.0, 1.0, 0.9703596644376837)							1776.4	1812.6	(0.8915648937225342, 0.0, 0.8750284182731708)
191	1016.04	1948.18	(0.0, 0.34322643995255575, 1.0)
192	2392.95	1054.55	(0.9898396611213685, 0.6836207362170883, 0.0)
193	625.577	1461.51	(0.0, 1.0, 0.9703596644376837)
194	1529.03	1434.56	(0.0, 0.3963875874876976, 0.28024782730143144)
195	997.125	1417.29	(0.0, 0.48437838554382323, 0.43872063627241115)
196	1037.59	1820	(0.0, 0.45075015797526896, 0.8608175396919251)
197	1284.47	1148.21	(0.3577535528756612, 0.9288573741912842, 0.0)
198	739.498	1929.24	(0.0, 0.5835459663771525, 1.0)
199	623.141	1930.86	(0.0, 0.6213404275194669, 1.0)
200	700.039	1845.95	(0.0, 0.618173337118913, 0.9156614422798157)
201	579.533	1572.62	(0.0, 0.9303996587090131, 1.0)
202	2716.33	1475.87	(1.0, 0.6906378508242794, 0.0)
203	2457.94	1268.18	(0.6240548074245453, 0.43099587099599124, 0.0)
204	713.252	1946.83	(0.0, 0.5640174044624855, 1.0)
205	1540.85	1332.12	(0.4344127178005617, 0.5700950801372529, 0.0)
206	2714.2	1369.46	(1.0, 0.6906378508238686, 0.0)
207	1531.83	1662.46	(0.11520588912015961, 0.0, 0.5883395850658417)
208	1490.27	1987.67	(0.5454938301514787, 0.0, 1.0)
209	1144.69	1952.01	(0.0, 0.1862950987922245, 1.0)
210	2055.95	1207.7	(0.7684526920318604, 0.5307225156847003, 0.0)
211	1927.4	1147.52	(0.8677653551101685, 0.599311599872698, 0.0)
212	1244.73	1389.02	(0.0, 0.5191277146339417, 0.4130220593386601)
213	1389.78	1386.82	(0.0, 0.49335316121578215, 0.3387263266324325)
214	635.07	1275.76	(0.0, 1.0, 0.811657338149077)
215	682.292	1332.31	(0.0, 0.9594967246055603, 0.8239400256091989)
216	751.329	1314.57	(0.0, 0.8356753468513489, 0.6914894117808255)
217	1235.84	1966.37	(0.0, 0.006717177845205313, 1.0)
218	971.247	1922.87	(0.0, 0.43731107433894056, 1.0)
219	2289.88	1875	(1.0, 0.13301764790686665, 0.0)
220	1908.23	1818.37	(0.8995611548423768, 0.0, 0.3361010756265542)
221	710.024	1922.26	(0.0, 0.6026490227562169, 1.0)
222	916.596	1354.53	(0.0, 0.594357031583786, 0.5011156121707713)
223	2374.67	1917.56	(1.0, 0.13301764790686665, 0.0)
224	594.54	1418.83	(0.0, 1.0, 0.9376791617500535)
225	2252.27	1053.32	(0.9950611472129822, 0.6872268921495072, 0.0)
226	600.614	1498.64	(0.0, 0.9960490236271955, 1.0)
227	1720.48	1243.17	(0.7205879271030426, 0.4976652973040719, 0.0)
228	1292	1513.2	(0.0, 0.3044290380705074, 0.3328851118683815)
229	1258.83	1523.61	(0.0, 0.3144298368524047, 0.3498387776315212)
230	1232.31	1431.13	(0.0, 0.4458558291196823, 0.3968040209378143)
231	1214.05	1498.96	(0.0, 0.3147756955393969, 0.3269574485719204)
232	2568.8	1103.88	(0.9173174977302552, 0.6335341851555524, 0.0)
233	700.639	1376.7	(0.0, 0.9304274201393128, 0.8280644042067056)
234	2503.11	1079.6	(0.9483012437820435, 0.654932732939232, 0.0)
235	890.788	1928.66	(0.0, 0.4814145627193538, 1.0)
236	1054.62	1942.62	(0.0, 0.31843631779781134, 1.0)
237	755.329	1469.59	(0.0, 0.8373007655143738, 0.8264456878635237)
238	815.994	1832.84	(0.0, 0.5620803518515755, 0.8787505507469178)
239	2694.36	1327.76	(1.0, 0.6906378508238686, 0.0)
240	2577.16	1115.71	(0.8957384109497071, 0.618630851038693, 0.0)
241	2553.64	1059.68	(0.994956660270691, 0.687154729512244, 0.0)
242	2718.41	1744.07	(1.0, 0.4596045454077812, 0.0)
243	2524.37	1260.12	(0.7396446347236634, 0.5108265808989563, 0.0)
244	596.74	1615.01	(0.0, 0.8831716101752862, 1.0)
245	778.798	1819.26	(0.0, 0.561171813700612, 0.8534245967864991)
246	1363.51	1872.79	(0.13694097505449435, 0.0, 0.9603741049766541)
247	1203.6	1879.35	(0.0, 0.20794233914126334, 0.9722902655601502)
248	862.043	1843.49	(0.0, 0.5407122426758655, 0.8972257852554322)
249	744.626	1191.41	(0.0, 0.8714376568794251, 0.6161103871010816)
250	798.458	1511.61	(0.0, 0.7336236540513374, 0.7620147347450257)
251	984.71	1919.63	(0.0, 0.41453353350656386, 1.0)
252	1128.89	1819.37	(0.0, 0.3794008494198156, 0.8675765872001648)
253	1114.86	1644.43	(0.0, 0.4079846885776472, 0.562084186077118)
254	1603.76	1745.23	(0.5010113777955558, 0.0, 0.7381103217601777)
255	1641.61	1783.13	(0.6721868211821757, 0.0, 0.8082386136054993)
256	2656.9	1384.7	(0.9610536575317383, 0.663740032564138, 0.0)
257	817.604	1675.63	(0.0, 0.567902147015283, 0.718839454650879)
258	2685.24	1236.56	(1.0, 0.6906378508238686, 0.0)
259	1342.69	1944.45	(0.19581529450762147, 0.0, 1.0)
260	1393.04	1369.29	(0.0, 0.5224164605140686, 0.32252227659166527)
261	780.478	1916.52	(0.0, 0.5640174044624855, 1.0)
262	922.57	1579.17	(0.0, 0.4777983649311714, 0.5410028576850892)
263	1207.98	1952.38	(0.0, 0.06950507666054406, 1.0)
264	2474.02	1611.5	(0.629472839832306, 0.3304257597458023, 0.0)
265	1413.78	1406.69	(0.0, 0.4570739597082138, 0.3403861119071558)
266	1322.96	1960.08	(0.19581529450762147, 0.0, 1.0)
267	749.68	1936.51	(0.0, 0.5640174044624855, 1.0)
268	594.565	1817.02	(0.0, 0.7258426738973789, 1.0)
269	667.271	1721.36	(0.0, 0.7739944346751745, 0.9797070503234864)
270	1336.81	1961.4	(0.2212929381636073, 0.0, 1.0)
271	2710.45	1302.73	(1.0, 0.6906378508238686, 0.0)
272	2676.32	1008.32	(1.0, 0.6906378508238686, 0.0)
273	1255.67	1879.1	(0.0, 0.12517554921578916, 0.9683863997459412)
274	699.53	1481.02	(0.0, 0.9356524825096131, 0.9235223367242894)
275	2659.21	1379.15	(0.9649861931800843, 0.6664559905326, 0.0)
276	2599.79	1494.22	(0.8543423891067505, 0.5753194889051639, 0.0)
277	784.168	1743.5	(0.0, 0.5745273860193647, 0.7740882813930512)
278	564.905	1554.03	(0.0, 0.946464717355938, 1.0)
279	1627.9	1424.06	(0.40328972339630126, 0.3986567947171688, 0.0)
280	1739.73	1383.29	(0.4740890145301819, 0.32742381809433063, 0.0)
281	952.765	1922.33	(0.0, 0.43731107433894056, 1.0)
282	679.002	1439.07	(0.0, 0.9697362661361695, 0.9250460502790272)
283	1148.8	1960.06	(0.0, 0.158102336292111, 1.0)
284	1124.16	1951.46	(0.0, 0.2138685807179863, 1.0)
285	2687.32	1601.55	(1.0, 0.573818795583769, 0.0)
286	1841.23	1225.25	(0.7512495398521424, 0.5188413676359038, 0.0)
287	1042.89	1860.13	(0.0, 0.4281171063397009, 0.9314944624900818)
288	1524.33	1986.87	(0.6030803831350235, 0.0, 1.0)
289	1198.53	1929.83	(0.0, 0.12926198596823468, 1.0)
290	1525.24	1298.11	(0.5390980630976573, 0.6328122794628144, 0.0)
291	1379.28	1291.54	(0.0, 0.6602713942527771, 0.09292450088839913)
292	2631.08	1403.99	(0.9153979301452637, 0.6322084591241428, 0.0)
293	2457.24	1003.82	(1.0, 0.6906378508238686, 0.0)
294	700.152	1896.48	(0.0, 0.6140493838663458, 0.9882656216621399)
295	704.749	1880.56	(0.0, 0.6143432308811013, 0.9604577898979187)
296	2743.02	1874.49	(1.0, 0.35916524163271124, 0.0)
297	931.075	1907.91	(0.0, 0.4814145627193538, 1.0)
298	770.735	1337.54	(0.0, 0.8067282319068909, 0.6801704872746622)
299	1267.78	1529.93	(0.0, 0.31930410789517655, 0.3615425407886505)
300	1391.21	1337.61	(0.0, 0.577644544839859, 0.249135097461776)
301	2589.93	1078.96	(0.9567370295524598, 0.6607588058937229, 0.0)
302	1290.64	1939.61	(0.08592881280919151, 0.0, 1.0)
303	1924.59	1331.06	(0.5520862519741059, 0.3812916625328013, 0.0)
304	2049.67	1329.83	(0.5551229894161225, 0.38338894835327203, 0.0)
305	775.946	1333.26	(0.0, 0.7970639348030091, 0.6720223037720511)
306	791.532	1310.18	(0.0, 0.7651494026184082, 0.6210391274156136)
307	751.97	1936.95	(0.0, 0.5640174044624855, 1.0)
308	689.059	1821.32	(0.0, 0.6490998692617836, 0.9375622749328614)
309	805.578	1928.37	(0.0, 0.544049746825638, 1.0)
310	1531.97	1743.48	(0.2952188436842289, 0.0, 0.72982417345047)
311	1436.67	1656.28	(0.0, 0.1548209690348837, 0.5792948782444001)
312	1015.47	1223.33	(0.0, 0.817861008644104, 0.5049197611114485)
313	2122.64	1878.23	(1.0, 0.0, 0.07954381607784633)
314	646.841	1608.33	(0.0, 0.8831716101752862, 1.0)
315	712.407	1562.76	(0.0, 0.8453717964702941, 0.9086114645004273)
316	835.262	1820.21	(0.0, 0.5480576497576946, 0.8568276047706604)
317	699.079	1900.41	(0.0, 0.618307123862672, 0.9951181292533875)
318	2017.81	1332.35	(0.5465564757585526, 0.37747258977175463, 0.0)
319	2701.85	1806.15	(1.0, 0.3931987615510083, 0.0)
320	2679.83	1810.7	(0.9985651254653931, 0.3926345706610198, 0.0)
321	1591.24	1054.94	(1.0, 0.6906378508238686, 0.0)
322	1677.24	1173.72	(0.8447137355804444, 0.5833912789026797, 0.0)
323	2263.92	1203.64	(0.732199776172638, 0.5056848797895883, 0.0)
324	654.377	1460.19	(0.0, 1.0, 0.9703596644376837)
325	1295.39	1919.62	(0.05613597781201207, 0.0, 1.0)
326	1353.51	1385.96	(0.0, 0.503472062945366, 0.3656884437655019)
327	1380.77	1374.06	(0.0, 0.5179532945156098, 0.33246009453013103)
328	2653.65	1864.56	(1.0, 0.3418763603974543, 0.0)
329	917.363	1912.8	(0.0, 0.4814145627193538, 1.0)
330	628.534	1669.04	(0.0, 0.8367008130217259, 1.0)
331	2654.9	1791.31	(0.9528467535972596, 0.3746581634623412, 0.0)
332	1451.07	1999.42	(0.4865149475142809, 0.0, 1.0)
333	1490.61	1961.91	(0.5260214064746345, 0.0, 1.0)
334	1941.58	1246.1	(0.6956176638603211, 0.48041988836361244, 0.0)
335	766.307	1675.12	(0.0, 0.651290741762519, 0.8083880424499512)
336	1127.8	1537.51	(0.0, 0.3373869260545923, 0.37538113743066787)
337	579.779	1644.24	(0.0, 0.867643124519903, 1.0)
338	619.91	1418.77	(0.0, 1.0, 0.9376791617500535)
339	1640.63	1259.04	(0.6922213613986969, 0.4780742733307685, 0.0)
340	2467.16	1204.99	(0.721802967786789, 0.498504450390558, 0.0)
341	2650.58	1405.92	(0.949170458316803, 0.6555330453974232, 0.0)
342	2223.64	1060.86	(0.990775752067566, 0.6842672360563459, 0.0)
343	828.397	1900.66	(0.0, 0.5625028034150454, 0.9973146200180054)
344	1188.34	1967.27	(0.0, 0.09974176863454876, 1.0)
345	725.873	1940.42	(0.0, 0.5640174044624855, 1.0)
346	1355.89	1943.32	(0.2212929381636073, 0.0, 1.0)
347	2666.56	1187.05	(0.9887360811233521, 0.6828585620990462, 0.0)
348	696.303	1777.99	(0.0, 0.6722751099356328, 0.92619948387146)
349	1250.63	1944.4	(0.0, 0.006717177845205313, 1.0)
350	2675.84	1416.68	(0.9911152005195618, 0.6845016720056978, 0.0)
351	2708.18	1328.8	(1.0, 0.6906378508238686, 0.0)
352	2662.47	1854.09	(1.0, 0.3418763603974543, 0.0)
353	946.11	1926.37	(0.0, 0.43731107433894056, 1.0)
354	964.585	1933.65	(0.0, 0.41453353350656386, 1.0)
355	889.653	1922.3	(0.0, 0.5027546726199237, 1.0)
356	1444.64	1984.66	(0.44608522739014767, 0.0, 1.0)
357	1515.62	1506.71	(0.0, 0.2548803231304531, 0.3163597948849201)
358	2580.15	1017.53	(1.0, 0.6906378508238686, 0.0)
359	1858.4	1442.2	(0.3719045400619507, 0.256851352260025, 0.0)
360	2573.02	1118.31	(0.8917469263076783, 0.6158741806639256, 0.0)
361	1149.55	1946.74	(0.0, 0.1862950987922245, 1.0)
362	1219.73	1964.26	(0.0, 0.03851059487096897, 1.0)
363	780.66	1580.92	(0.0, 0.7088290952840021, 0.7886525869369507)
364	2348.31	1690.61	(0.7127491414546967, 0.2921512142400713, 0.0)
365	2619.8	1315.37	(0.899843978881836, 0.6214663116517498, 0.0)
366	722.494	1853.63	(0.0, 0.6004809146997429, 0.9132054924964905)
367	708.068	1551.64	(0.0, 0.8541949794405749, 0.9180946826934815)
368	845.88	1926.62	(0.0, 0.5236303132677644, 1.0)
369	890.488	1942.5	(0.0, 0.4814145627193538, 1.0)
370	2717.81	1291.25	(1.0, 0.6906378508238686, 0.0)
371	762.59	1682.95	(0.0, 0.6559201040765393, 0.8141340494155884)
372	1098.4	1395.56	(0.0, 0.49923147559165953, 0.42870057211816603)
373	2661.18	1133.84	(0.978546965122223, 0.6758215729222312, 0.0)
374	657.371	1144.51	(0.0, 0.9728041172027588, 0.667907679644672)
375	1573.82	1403.34	(0.14428653382294307, 0.4388031393289566, 0.0)
376	688.51	1374.03	(0.0, 0.951608169078827, 0.8469149065367255)
377	713.193	1378.43	(0.0, 0.9085041165351868, 0.8085530409942208)
378	898.066	1901.21	(0.0, 0.5226999755344988, 0.9982232928276062)
379	1820.82	1274.75	(0.6638278841972352, 0.4584646632589344, 0.0)
380	583.635	1645.11	(0.0, 0.867643124519903, 1.0)
381	1437.5	1321.7	(0.0, 0.6038589656352997, 0.0026726607975435675)
382	1095.66	1960.83	(0.0, 0.24084745847539413, 1.0)
383	560.797	1650.01	(0.0, 0.867643124519903, 1.0)
384	712.361	1452.39	(0.0, 0.9117037534713746, 0.8846805482850597)
385	724.546	1383.77	(0.0, 0.888680922985077, 0.8049134139985127)
386	1137.88	1829.61	(0.0, 0.3670515066126895, 0.8854567289352417)
387	1397.88	1652.98	(0.0, 0.2253372321533415, 0.5759185135364533)
388	560.173	1731.43	(0.0, 0.805665976686984, 1.0)
389	2502.08	1165.81	(0.8010032057762146, 0.5532031325403138, 0.0)
390	2464.8	1154.77	(0.8094702243804932, 0.5590507760720586, 0.0)
391	1020.36	1845.92	(0.0, 0.4549519341865865, 0.9049183607101441)
392	637.334	1453.64	(0.0, 1.0, 0.9703596644376837)
393	960.953	1852.45	(0.0, 0.47904440127426634, 0.9148523092269898)
394	1213.46	1589.64	(0.0, 0.3610463886125766, 0.46631269454956054)
395	1199.18	1595.4	(0.0, 0.3688421034054046, 0.47638131976127623)
396	2622.81	1023.78	(1.0, 0.6906378508238686, 0.0)
397	2587.54	1096.34	(0.9273648738861084, 0.6404732834302499, 0.0)
398	1724.5	1263.28	(0.6850927948951722, 0.47315101548131916, 0.0)
399	1708.47	1272.53	(0.6702476918697358, 0.4628984254325728, 0.0)
400	642.587	1497.53	(0.0, 0.9960490236271955, 1.0)
401	816.929	1421.47	(0.0, 0.7291031956672669, 0.6719625658107148)
402	954.293	1289.35	(0.0, 0.7091624021530152, 0.5281181035421515)
403	2728.31	1796.07	(1.0, 0.40989346355970435, 0.0)
404	719.016	1465.61	(0.0, 0.9000836491584778, 0.8884146309200035)
405	781.612	1216.89	(0.0, 0.8287010073661805, 0.6019130037877141)
406	1359.77	1437.65	(0.0, 0.412576425075531, 0.3607255507975778)
407	2722.34	1293.01	(1.0, 0.6906378508238686, 0.0)
408	814.799	1119.55	(0.0, 0.9994360089302063, 0.5631133667785311)
409	803.5	1082.67	(0.0, 1.0, 0.5018919665706445)
410	813.807	1123.04	(0.0, 0.9931614875793457, 0.559578106080261)
411	1323.92	1948.03	(0.16960101443329823, 0.0, 1.0)
412	1351.11	1969.36	(0.24608888338970392, 0.0, 1.0)
413	686.758	1650.23	(0.0, 0.807580802037628, 0.9476813554763794)
414	631.572	1454.44	(0.0, 1.0, 0.9703596644376837)
415	713.099	1855.66	(0.0, 0.6029578861691518, 0.9169724464416504)
416	729.339	1823.49	(0.0, 0.5854079064581148, 0.86712806224823)
417	581.972	1645.09	(0.0, 0.867643124519903, 1.0)
418	1112.75	1936.92	(0.0, 0.26725761757825506, 1.0)
419	2626.61	1320.75	(0.9096298098564148, 0.6282247769245586, 0.0)
420	2573.69	1859.36	(1.0, 0.30676463379931374, 0.0)
421	2585.93	1849.83	(1.0, 0.3244171451262212, 0.0)
422	1996.3	1188.91	(0.7942092299461365, 0.5485109556744794, 0.0)
423	2356.06	1069.58	(0.9634910702705384, 0.6654234020596336, 0.0)
424	652.5	1642.03	(0.0, 0.8521649153176325, 1.0)
425	907.252	1920.38	(0.0, 0.4814145627193538, 1.0)
426	1090.27	1921.74	(0.0, 0.31843631779781134, 1.0)
427	749.528	1474.73	(0.0, 0.8479536652565003, 0.8369604794625907)
428	797.984	1425.64	(0.0, 0.7621247351169587, 0.7146284827734514)
429	1461.24	1295.8	(0.2836389969317327, 0.647238302230835, 0.0)
430	1182.27	1516.14	(0.0, 0.31370575085855795, 0.3371731147170067)
431	1672.32	1941.56	(0.9324595877112811, 0.0, 1.0)
432	2608.67	1120.47	(0.8884249806404114, 0.6135799192477308, 0.0)
433	979.184	1934.42	(0.0, 0.41453353350656386, 1.0)
434	897.974	1880.51	(0.0, 0.5234189209461297, 0.9620791554450989)
435	2292.41	1181.01	(0.7667760133743287, 0.5295645379401402, 0.0)
436	1050.9	1942.82	(0.0, 0.31843631779781134, 1.0)
437	930.5	1523.23	(0.0, 0.5023671146642098, 0.5307827174663544)
438	1499.05	1848.06	(0.40702682468977835, 0.0, 0.9124418377876282)
439	725.91	1747.76	(0.0, 0.6641579117649871, 0.8758203268051148)
440	831.062	1367.13	(0.0, 0.7026774764060975, 0.6143679190182465)
441	2194.47	1110.24	(0.9100833415985108, 0.6285380031122002, 0.0)
442	1136.5	1785.32	(0.0, 0.389038182784811, 0.8081146955490113)
443	780.297	1230.97	(0.0, 0.8041054487228394, 0.5988228413380942)
444	741.068	1087.82	(0.0, 1.0, 0.563431136908191)
445	1317.63	1484.77	(0.0, 0.33367392904542936, 0.34074062407016753)
446	854.202	1843.15	(0.0, 0.5405082850495698, 0.8968873500823975)
447	1655.49	1235.99	(0.7346233308315278, 0.5073586783705581, 0.0)
448	1483.75	1252.84	(0.5930761772909946, 0.7205188751220704, 0.0)
449	848.62	1834.39	(0.0, 0.5477610985015927, 0.8815796852111817)
450	628.492	1374.52	(0.0, 1.0, 0.9057394990485568)
451	763.647	1078.86	(0.0, 1.0, 0.5337123812913451)
452	1013.15	1851.11	(0.0, 0.45916106066328366, 0.9132904887199402)
453	2542.52	1373.27	(0.7609923958778382, 0.5255701527823768, 0.0)
454	677.965	1487.82	(0.0, 0.969667677675769, 0.9735140085220337)
455	712.472	1505.42	(0.0, 0.8936220507852668, 0.9125475764274598)
456	1661.47	1312.84	(0.6011954724788666, 0.4152083490378447, 0.0)
457	1203.95	1779.73	(0.0, 0.3309407069095578, 0.7983448386192322)
458	1320.88	1907.53	(0.08592881280919151, 0.0, 1.0)
459	972.502	1916.74	(0.0, 0.43731107433894056, 1.0)
460	2062.3	1270.97	(0.6593530356884003, 0.45537416350203036, 0.0)
461	2019.91	1280.68	(0.636830884218216, 0.4398195132147326, 0.0)
462	697.768	1912.68	(0.0, 0.6026490227562169, 1.0)
463	1206.9	1911.18	(0.0, 0.158102336292111, 1.0)
464	2636	1217.92	(0.936074721813202, 0.6464886340836205, 0.0)
465	2245.83	1699.55	(0.7229561686515809, 0.2471616236654906, 0.0)
466	1045.77	1933.23	(0.0, 0.34322643995255575, 1.0)
467	946.918	1885.67	(0.0, 0.48909601959506677, 0.9728323698043824)
468	856.368	1900.61	(0.0, 0.5425197924002326, 0.9971878409385682)
469	640.395	1489.01	(0.0, 0.9960490236271955, 1.0)
470	692.07	1487.66	(0.0, 0.9451341489677503, 0.9488831639289856)
471	2596.11	1240.5	(0.8627032518386841, 0.5958155197486315, 0.0)
472	1730.81	1262.31	(0.6859118223190308, 0.4737166668210987, 0.0)
473	963.472	1193.51	(0.0, 0.8765103697776795, 0.5182477475471093)
474	586.012	1669.2	(0.0, 0.8521649153176325, 1.0)
475	589.897	1672.92	(0.0, 0.8367008130217259, 1.0)
476	751.597	1660.76	(0.0, 0.6852670462194179, 0.8344579815864563)
477	2702.64	1825.66	(1.0, 0.3761992600127899, 0.0)
478	1771.81	1328.48	(0.5620015144348145, 0.3881395180890197, 0.0)
479	1769.14	1356.09	(0.5151749134063721, 0.35579929499334945, 0.0)
480	1809.86	1299.94	(0.6186475932598114, 0.427261444226315, 0.0)
481	2689.51	1753.41	(1.0, 0.4431063153709536, 0.0)
482	1373.86	1444.59	(0.0, 0.3977634564042091, 0.35400263622200023)
483	776.584	1921.02	(0.0, 0.5640174044624855, 1.0)
484	1991.33	1264.43	(0.6621512353420258, 0.45730670609698637, 0.0)
485	1975.16	1254.13	(0.6783901631832123, 0.4685219243209073, 0.0)
486	552.495	1569.54	(0.0, 0.9303996587090131, 1.0)
487	2573.36	1030.57	(1.0, 0.6906378508238686, 0.0)
488	1706.94	1236.54	(0.7331379532814026, 0.5063328204116777, 0.0)
489	631.102	1223.6	(0.0, 1.0, 0.7622756701951907)
490	946.78	1374.35	(0.0, 0.5607299089431763, 0.48151057078846343)
491	2714.94	1396.31	(1.0, 0.6906378508238686, 0.0)
492	2734.49	1360.74	(1.0, 0.6906378508238686, 0.0)
493	611.375	1820.09	(0.0, 0.7258426738973789, 1.0)
494	2631.78	1828.44	(0.9829739809036255, 0.3530500873699188, 0.0)
495	1139.57	1953.51	(0.0, 0.1862950987922245, 1.0)
496	679.019	1892.51	(0.0, 0.6278180728827351, 0.9815242171287537)
497	986.624	1869.79	(0.0, 0.45451979216866273, 0.9441338658332825)
498	703.102	1936.5	(0.0, 0.5835459663771525, 1.0)
499	1672.9	1727.32	(0.681067600620487, 0.0, 0.7142983853816987)
500	729.417	1401.8	(0.0, 0.8816755890846253, 0.8125776907503087)
501	716.165	1436.63	(0.0, 0.904723334312439, 0.8630292340572064)
502	937.866	1596.04	(0.0, 0.4373406241960158, 0.5132112532854081)
503	2643.68	1429.07	(0.9322194337844849, 0.6438260262451604, 0.0)
504	2674.73	1213.57	(1.0, 0.6906378508238686, 0.0)
505	683.386	1683.13	(0.0, 0.7817638379367248, 0.9519632935523987)
506	677.611	1620	(0.0, 0.8361089307405459, 0.9636553406715394)
507	1624.04	1326.8	(0.5712895572185517, 0.39455419199554004, 0.0)
508	674.936	1464.58	(0.0, 0.9770560741424561, 0.9643891568400031)
509	710.281	1474.95	(0.0, 0.9164054274559021, 0.9045248076303808)
510	1308.26	1457.11	(0.0, 0.39094295650720595, 0.3665790637497645)
511	795.827	1435.48	(0.0, 0.7656369686126709, 0.7303526520511785)
512	2711.87	1610.22	(1.0, 0.573818795583769, 0.0)
513	1629.42	1691.03	(0.48770279055962074, 0.0, 0.6463853895664216)
514	632.902	1717.86	(0.0, 0.805665976686984, 1.0)
515	1302.44	1550.9	(0.0, 0.3271462971478472, 0.3983700081706047)
516	2644.92	1169.24	(0.9484598517417908, 0.6550422735996755, 0.0)
517	1597.98	1672.25	(0.3448989236277718, 0.0, 0.6106437027454377)
518	888.894	1936.27	(0.0, 0.4814145627193538, 1.0)
519	889.716	1942.16	(0.0, 0.4814145627193538, 1.0)
520	2572.62	1611.96	(0.8016565322875977, 0.4338590119354501, 0.0)
521	2068	1159.92	(0.853473174571991, 0.5894408790222243, 0.0)
522	1218.59	1574.45	(0.0, 0.354175020278876, 0.4396052837371826)
523	1569.03	1266.09	(0.6781399726867676, 0.555843481355522, 0.0)
524	1078.56	1934.32	(0.0, 0.29311783936133917, 1.0)
525	1748.1	1650.14	(0.585497784614563, 0.0, 0.32966088044777003)
526	1201.63	1908.72	(0.0, 0.158102336292111, 1.0)
527	1249.49	1858.74	(0.0, 0.17378015128252547, 0.9328219175338746)
528	833.178	1938.07	(0.0, 0.5236303132677644, 1.0)
529	836.024	1924.58	(0.0, 0.5236303132677644, 1.0)
530	908.601	1931.63	(0.0, 0.4814145627193538, 1.0)
531	1381.42	1929.23	(0.2702544982291242, 0.0, 1.0)
532	1519.16	1444.27	(0.0, 0.3817628428339958, 0.303733495788146)
533	826.431	1895.12	(0.0, 0.55704390331287, 0.9876360177993775)
534	1428.79	1437.16	(0.0, 0.403293240070343, 0.34002548660635196)
535	652.838	1424.66	(0.0, 1.0, 0.9376791617500535)
536	1088.4	1978.8	(0.0, 0.2138685807179863, 1.0)
537	659.302	1243.49	(0.0, 0.97991042137146, 0.7635393162722767)
538	655.041	1448.15	(0.0, 1.0, 0.9703596644376837)
539	1687.13	1374.63	(0.4937926113605499, 0.341031867862756, 0.0)
540	1725.17	1325.71	(0.5762214839458466, 0.39796036727089984, 0.0)
541	1316.58	1958.18	(0.16960101443329823, 0.0, 1.0)
542	2134.33	1899.8	(1.0, 0.0, 0.10348994267319611)
543	1422.65	1450.37	(0.0, 0.38057274669408797, 0.3387032001930508)
544	1103.46	1518.1	(0.0, 0.3177170252567425, 0.341484460234642)
545	795.816	1827.29	(0.0, 0.570390839777518, 0.8674448013305665)
546	1087.31	1788.53	(0.0, 0.42578145650091004, 0.813133704662323)
547	1728.8	1237.34	(0.7296495914459229, 0.503923625690726, 0.0)
548	1772.04	1232.92	(0.7275801777839661, 0.5024944102867666, 0.0)
549	2650.84	999.775	(1.0, 0.6906378508238686, 0.0)
550	625.597	1447.07	(0.0, 1.0, 0.9703596644376837)
551	673.235	1550.8	(0.0, 0.9107131611563583, 0.9788408160209656)
552	1548.23	1787.22	(0.4247271976018217, 0.0, 0.807433295249939)
553	947.075	1667.38	(0.0, 0.4581072800650419, 0.591672557592392)
554	810.126	1723.29	(0.0, 0.553786890614288, 0.7302748441696167)
555	636.497	1227.35	(0.0, 1.0, 0.7622756701951907)
556	643.374	1362.21	(0.0, 1.0, 0.8899828039061011)
557	2662.64	1368.44	(0.9699624657630921, 0.6698927927344421, 0.0)
558	1091.58	1950.6	(0.0, 0.26725761757825506, 1.0)
559	972.412	1921.16	(0.0, 0.43731107433894056, 1.0)
560	2654.95	1498.44	(0.9505760550498963, 0.6401238392590863, 0.0)
561	741.047	1129.51	(0.0, 0.9793720126152039, 0.6046311994610483)
562	684.126	1192.63	(0.0, 0.9299315094947815, 0.6754400721387251)
563	2707.44	1316.05	(1.0, 0.6906378508238686, 0.0)
564	1098.57	1305.57	(0.0, 0.6563776016235352, 0.4640619498460691)
565	586.378	1742.31	(0.0, 0.7900264006670277, 1.0)
566	673.272	1456.66	(0.0, 0.9799623966217041, 0.9509159823473852)
567	2030.15	1924.03	(1.0, 0.0, 0.2862218544627497)
568	853.855	1923.58	(0.0, 0.5236303132677644, 1.0)
569	1758.03	1406.04	(0.4313500851392746, 0.2979066957532814, 0.0)
570	1146.02	1827.4	(0.0, 0.3449323990259333, 0.8815806984901429)
571	2693.6	1345.89	(1.0, 0.6906378508238686, 0.0)
572	2636.26	1367.63	(0.9239260435104371, 0.6380982970102483, 0.0)
573	1437.93	1993.55	(0.44608522739014767, 0.0, 1.0)
574	2715.01	1291.84	(1.0, 0.6906378508238686, 0.0)
575	920.387	1918.46	(0.0, 0.4814145627193538, 1.0)
576	2716.24	1823.75	(1.0, 0.3931987615510083, 0.0)
577	2723.47	1797	(1.0, 0.40989346355970435, 0.0)
578	673.195	1595.71	(0.0, 0.8751815681964916, 0.9737385392189026)
579	680.898	1563.92	(0.0, 0.8961188239443445, 0.9631547212600708)
580	678.619	1525.24	(0.0, 0.934461967171436, 0.9706254482269288)
581	961.611	1659.17	(0.0, 0.44701550732837564, 0.5773468792438508)
582	1529.93	1919.88	(0.5839998581653703, 0.0, 1.0)
583	1012.2	1834.82	(0.0, 0.4632989278012046, 0.8847824811935425)
584	1388.87	1448.68	(0.0, 0.3870417356491089, 0.35055898775770783)
585	1417.06	1332.27	(0.0, 0.5869547009468079, 0.17827754018447958)
586	1831.79	1247.61	(0.7119764864444733, 0.4917179104351403, 0.0)
587	1529.61	1211.96	(0.7807629585266114, 0.684616679673706, 0.0)
588	1498.33	1215.06	(0.7723647273580433, 0.783430564403534, 0.0)
589	1479.9	1193.87	(0.8120756456792141, 0.8237104296684266, 0.0)
590	725.53	1255.4	(0.0, 0.8658047795295716, 0.6746290017632955)
591	2205.08	1004.42	(1.0, 0.6906378508238686, 0.0)
592	717.437	1365.52	(0.0, 0.9010940670967102, 0.7878483449808925)
593	737.42	1367.52	(0.0, 0.86619793176651, 0.7573378095440004)
594	813.653	1514.82	(0.0, 0.7077717480529467, 0.735162365436554)
595	951.221	1722.65	(0.0, 0.4880897921533254, 0.6881984949111939)
596	2706.95	1768.87	(1.0, 0.42660488314092326, 0.0)
597	2251.83	1110.76	(0.8949360728263855, 0.6180767259615682, 0.0)
598	849.055	1943.15	(0.0, 0.5027546726199237, 1.0)
599	1332.63	1924.88	(0.1425912822356068, 0.0, 1.0)
600	1266.08	1945.55	(0.02526671493589916, 0.0, 1.0)
601	632.648	1880.92	(0.0, 0.6575528943197311, 1.0)
602	1894.3	1114.2	(0.9335771679878235, 0.6447637288773442, 0.0)
603	2295.1	1137.16	(0.8434843301773072, 0.5825422049972658, 0.0)
604	1372.02	1397.67	(0.0, 0.47942461371421813, 0.3570307972017252)
605	1566.86	1545.06	(0.0, 0.12311628910396578, 0.38662766218185424)
606	1188.49	1967.43	(0.0, 0.06950507666054406, 1.0)
607	802.567	1809.75	(0.0, 0.5652799352673185, 0.8373137593269349)
608	1408.86	1424.1	(0.0, 0.4267065703868866, 0.3463395190909421)
609	1479.39	1360.35	(0.0, 0.5336295694112778, 0.10663091963456822)
610	637.803	1798.07	(0.0, 0.7258426738973789, 1.0)
611	678.879	1843.98	(0.0, 0.6431592540595358, 0.9526715159416199)
612	2468.07	1517.17	(0.623112040758133, 0.39863413334969133, 0.0)
613	2420.28	1562.65	(0.537327054142952, 0.30832836304288336, 0.0)
614	2246.18	1093.13	(0.9269170045852662, 0.6401639679388662, 0.0)
615	991.379	1939.91	(0.0, 0.39126582469045523, 1.0)
616	608.638	1592.33	(0.0, 0.9145168324345931, 1.0)
617	621.732	1592.73	(0.0, 0.8987849745564453, 1.0)
618	757.851	1907.37	(0.0, 0.5835459663771525, 1.0)
619	1616.36	1766.09	(0.5704857869626739, 0.0, 0.7756476283073426)
620	1639.29	1754.32	(0.6154316612891666, 0.0, 0.7577663838863373)
621	1400.18	1857.35	(0.18246025877366281, 0.0, 0.9317977905273438)
622	2001.16	1298.34	(0.6045658767223359, 0.41753607778096197, 0.0)
623	1423.46	1426.96	(0.0, 0.4213940009474754, 0.3420275331210175)
624	1446.55	1439.72	(0.0, 0.39717703610658645, 0.3348687792224214)
625	1448.49	1404.29	(0.0, 0.4586119830608368, 0.3148737346467888)
626	1200.39	1971.51	(0.0, 0.06950507666054406, 1.0)
627	1514.99	1388.87	(0.0, 0.4786903142929077, 0.12158975899712518)
628	2627.96	1094.59	(0.9389154195785523, 0.6484505274831223, 0.0)
629	2631.42	1477.97	(0.910198199748993, 0.6286173284987727, 0.0)
630	1854.43	1256.51	(0.6962021470069886, 0.4808235545478696, 0.0)
631	1687.14	1280.07	(0.6588812649250031, 0.45504834075591616, 0.0)
632	1394.65	1860.46	(0.18361576072266575, 0.0, 0.937698769569397)
633	2481.97	1098.44	(0.9079367399215699, 0.6270554787434628, 0.0)
634	2513.16	1177.33	(0.784316885471344, 0.5416789281467994, 0.0)
635	735.02	1765.26	(0.0, 0.6240922714187891, 0.8598175525665284)
636	786.007	1887.26	(0.0, 0.5858695674947002, 0.9721571683883667)
637	834.14	1081.3	(0.0, 1.0, 0.5018919665706445)
638	1108.9	1961.5	(0.0, 0.2138685807179863, 1.0)
639	687.602	1275.23	(0.0, 0.9344752907752991, 0.7434758309316287)
640	624.179	1577.86	(0.0, 0.9145168324345931, 1.0)
641	2712.3	1267.09	(1.0, 0.6906378508238686, 0.0)
642	2605.95	1802.81	(0.9416781544685364, 0.3542586248812731, 0.0)
643	806.821	1930.16	(0.0, 0.544049746825638, 1.0)
644	2585.22	1495.26	(0.8288976430892945, 0.5581848383707453, 0.0)
645	640.609	1652.5	(0.0, 0.8521649153176325, 1.0)
646	1236.67	1954.63	(0.0, 0.006717177845205313, 1.0)
647	1282.43	1968.1	(0.11472307542830329, 0.0, 1.0)
648	2732.59	1917.09	(1.0, 0.3244171451262212, 0.0)
649	2687.86	1072.3	(1.0, 0.6906378508238686, 0.0)
650	2651.54	1859.55	(1.0, 0.3418763603974543, 0.0)
651	2340.55	1827.03	(0.9490612030029297, 0.22137027339406878, 0.0)
652	1366.89	1857.43	(0.10713161828369959, 0.0, 0.9338279843330384)
653	2736.24	1332.35	(1.0, 0.6906378508238686, 0.0)
654	1167.63	1542.53	(0.0, 0.3384476339085482, 0.38321842551231383)
655	1626.58	1768.98	(0.6050271411094627, 0.0, 0.7820846915245057)
656	1620.24	1482.74	(0.0, 0.2322774349696825, 0.3)
657	1572.18	1472.05	(0.0, 0.32068403735756873, 0.31117885488081204)
658	676.84	1546.46	(0.0, 0.9210242177148814, 0.9731204986572266)
659	2662.52	1250.61	(0.9789538860321045, 0.6761026079048871, 0.0)
660	2647.14	1052.2	(1.0, 0.6906378508238686, 0.0)
661	2620.94	1066.03	(0.9858699321746827, 0.680879091148996, 0.0)
662	1005.31	1869.36	(0.0, 0.45464119878432924, 0.9443860530853272)
663	1910.47	1155.77	(0.8577350854873658, 0.5923843160172215, 0.0)
664	2347.54	1057.96	(0.9837215423583985, 0.6793953318235456, 0.0)
665	2330.95	1655.84	(0.6499763906002045, 0.2880086435169683, 0.0)
666	2288.09	1709.25	(0.7415938556194306, 0.25353340825228615, 0.0)
667	1586.05	1983.93	(0.735496075979265, 0.0, 1.0)
668	892.926	1907.48	(0.0, 0.5027546726199237, 1.0)
669	2637.58	1258.41	(0.9369028091430665, 0.6470605425374126, 0.0)
670	555.04	1670.36	(0.0, 0.8521649153176325, 1.0)
671	588.425	1591.55	(0.0, 0.9145168324345931, 1.0)
672	1516.91	1509.42	(0.0, 0.2486092679020788, 0.32109352499246596)
673	2441.08	1125.61	(0.8606202483177186, 0.5943769186736533, 0.0)
674	2696.65	1785.67	(1.0, 0.40989346355970435, 0.0)
675	2622.75	1368.7	(0.9005348563194275, 0.6219434577604308, 0.0)
676	2707.69	1353.94	(1.0, 0.6906378508238686, 0.0)
677	2716.26	1360.44	(1.0, 0.6906378508238686, 0.0)
678	1461.41	1872.45	(0.36641746104787565, 0.0, 0.9561784148216248)
679	611.064	1618.82	(0.0, 0.8831716101752862, 1.0)
680	2023.06	1117.24	(0.9223024725914002, 0.6369769974800646, 0.0)
681	2524.53	1417.41	(0.7281796514987946, 0.5029084295248012, 0.0)
682	2679.99	1737.28	(0.9961302161216736, 0.45782597514755663, 0.0)
683	591.086	1612.9	(0.0, 0.8987849745564453, 1.0)
684	655.178	1780.79	(0.0, 0.7400855527522087, 0.9971527338027955)
685	720.77	1911.24	(0.0, 0.6026490227562169, 1.0)
686	632.008	1653.9	(0.0, 0.8521649153176325, 1.0)
687	1434.22	1428.07	(0.0, 0.4187545508146286, 0.33988520405201383)
688	1300.64	1463.94	(0.0, 0.3809544175863266, 0.3696628008151211)
689	1315.91	1486.08	(0.0, 0.3319168368279822, 0.33894631937146186)
690	722.276	1232.63	(0.0, 0.8694859623908997, 0.6627879947068335)
691	801.455	1291.38	(0.0, 0.742113220691681, 0.59043106740825)
692	2440.52	957.864	(1.0, 0.6906378508238686, 0.0)
693	2673.98	1465.35	(0.9855452656745911, 0.6806548641751382, 0.0)
694	1551.52	1425.17	(0.0, 0.40655683279037474, 0.21698441535881813)
695	1620.35	1294.33	(0.6265392780303956, 0.4327117404356507, 0.0)
696	2502.53	1204.82	(0.734049278497696, 0.5069622161004601, 0.0)
697	1292.59	1342.62	(0.0, 0.5927273809909821, 0.38045554145793753)
698	1889.86	1963.18	(1.0, 0.0, 0.6036878556038241)
699	899.73	1649.6	(0.0, 0.46388834277656327, 0.5757824659347535)
700	1535.39	1648.97	(0.0958529871507547, 0.0, 0.5651675343513489)
701	1208.36	1955.51	(0.0, 0.06950507666054406, 1.0)
702	1200.66	1936.58	(0.0, 0.12926198596823468, 1.0)
703	839.998	1926.67	(0.0, 0.5236303132677644, 1.0)
704	2724.61	1392.31	(1.0, 0.6906378508238686, 0.0)
705	802.898	1845.97	(0.0, 0.5594637172013744, 0.9004141569137574)
706	1703.99	1326.77	(0.5762493491172791, 0.3979796120130108, 0.0)
707	782.1	1916.84	(0.0, 0.5640174044624855, 1.0)
708	724.435	1906.77	(0.0, 0.6026490227562169, 1.0)
709	1067.14	1336.65	(0.0, 0.605524617433548, 0.4718205279765881)
710	745.521	1382.75	(0.0, 0.8520538091659546, 0.7583132381603903)
711	628.082	1530.83	(0.0, 0.9627420843729642, 1.0)
712	620.293	1638.84	(0.0, 0.867643124519903, 1.0)
713	1248.56	1993.58	(0.08592881280919151, 0.0, 1.0)
714	775.945	1411.84	(0.0, 0.8006716847419739, 0.7379221526505771)
715	875.193	1483.34	(0.0, 0.6265719451824798, 0.6290573358535767)
716	1166.69	1965.88	(0.0, 0.12926198596823468, 1.0)
717	1848.39	1270.83	(0.6715199530124665, 0.4637770971338751, 0.0)
718	2356.33	1227.8	(0.687300729751587, 0.4746758988653126, 0.0)
719	1031.76	1897.82	(0.0, 0.4128099639582238, 0.9958421468734742)
720	2687.86	1501.84	(1.0, 0.6565692996973342, 0.0)
721	1328.4	1963.48	(0.19581529450762147, 0.0, 1.0)
722	931.24	1882.5	(0.0, 0.50568469071161, 0.9657284498214722)
723	707.085	1908.21	(0.0, 0.6026490227562169, 1.0)
724	577.864	1368.7	(0.0, 1.0, 0.8899828039061011)
725	1132.84	1914.92	(0.0, 0.26725761757825506, 1.0)
726	829.986	1950.28	(0.0, 0.5027546726199237, 1.0)
727	676.809	1670.44	(0.0, 0.8073051394927941, 0.9648671627044678)
728	652.189	1896.06	(0.0, 0.6366403741302142, 0.9953169107437134)
729	708.514	1790.3	(0.0, 0.6564819942571916, 0.9044411659240723)
730	2504.02	1906.9	(1.0, 0.23325184160265944, 0.0)
731	1727.64	1211.33	(0.7750693738460541, 0.5352922465924403, 0.0)
732	1720.2	1233.6	(0.7372949302196503, 0.5092037860302335, 0.0)
733	786.559	1504.82	(0.0, 0.7671507223076813, 0.7833977818489075)
734	1143.69	1953.06	(0.0, 0.1862950987922245, 1.0)
735	1358.59	1518.37	(0.0, 0.29662796998271007, 0.3418778546154499)
736	916.092	1887.97	(0.0, 0.5106184001560392, 0.9751505732536316)
737	1897.1	1291	(0.6292418718338013, 0.43457825401168476, 0.0)
738	943.974	1942.18	(0.0, 0.43731107433894056, 1.0)
739	987.001	1937.33	(0.0, 0.39126582469045523, 1.0)
740	617.346	1843.12	(0.0, 0.6923272049403497, 1.0)
741	1642.67	1262.87	(0.6859396278858185, 0.4737358703979859, 0.0)
742	1180.22	1763.52	(0.0, 0.3698521641769704, 0.7682612717151642)
743	1266.29	1791.98	(0.0, 0.23988493564119193, 0.8183907747268677)
744	1391.81	1401.55	(0.0, 0.4673990339040756, 0.34807526545886086)
745	2654.74	1055.83	(1.0, 0.6906378508238686, 0.0)
746	1675.65	1358.66	(0.5217585295438767, 0.36034618949320496, 0.0)
747	1690.87	1661.79	(0.6010947108268738, 0.0, 0.5398184851033808)
748	1174.32	1619.13	(0.0, 0.3830704668810258, 0.5161291986703873)
749	570.475	1504.99	(0.0, 0.9792607792392758, 1.0)
750	2583.43	1836.76	(0.9986125111579895, 0.3414020107620557, 0.0)
751	1738.2	1987.03	(1.0, 0.0, 0.9183718455179317)
752	631.179	1551.77	(0.0, 0.946464717355938, 1.0)
753	1022.36	1880.98	(0.0, 0.42254248986337317, 0.9662286520004273)
754	1525.01	1309.67	(0.48624376763920957, 0.6129985332489014, 0.0)
755	712.221	1855.81	(0.0, 0.6031351962362036, 0.9172420978546143)
756	2572.59	1549.76	(0.8031870603561402, 0.48722562834796146, 0.0)
757	2690.99	1737.13	(1.0, 0.4596045454077812, 0.0)
758	2727.53	1805.76	(1.0, 0.40989346355970435, 0.0)
759	975.594	1924.24	(0.0, 0.43731107433894056, 1.0)
760	870.035	1635.58	(0.0, 0.515252006909376, 0.6274286091327668)
761	813.529	1564.3	(0.0, 0.6700931457032282, 0.7327291548252106)
762	2533.54	1099.77	(0.9230994462966919, 0.6375274176870505, 0.0)
763	2448.94	1123.97	(0.8635013580322266, 0.5963667220948689, 0.0)
764	621.914	1740.2	(0.0, 0.7900264006670277, 1.0)
765	1032.13	1910.35	(0.0, 0.39126582469045523, 1.0)
766	677.523	1196.47	(0.0, 0.9419535279273987, 0.6841720625213197)
767	2630.13	1246.27	(0.9218844056129456, 0.6366882646005644, 0.0)
768	656.525	1626.39	(0.0, 0.867643124519903, 1.0)
769	677.059	1713.45	(0.0, 0.760694360532361, 0.9628720760345459)
770	2638.75	1427.76	(0.9241390109062195, 0.6382453803547672, 0.0)
771	1876.83	1463.13	(0.333814612776041, 0.2305450067412469, 0.0)
772	1400.39	1987.76	(0.3615316734309948, 0.0, 1.0)
773	1629.22	1751.77	(0.5820078782480487, 0.0, 0.7523289799690247)
774	1544.94	1523.19	(0.0, 0.2152734601029489, 0.34646620526909827)
775	1316.82	1503.02	(0.0, 0.2925125635005174, 0.31439453009516)
776	742.258	1866.55	(0.0, 0.5986993280424309, 0.9360002756118775)
777	2491.38	1041.72	(1.0, 0.6906378508238686, 0.0)
778	2646.89	994.994	(1.0, 0.6906378508238686, 0.0)
779	2077.09	1364.84	(0.4967836171388626, 0.34309756966529165, 0.0)
780	647.126	1714.86	(0.0, 0.805665976686984, 1.0)
781	1038.09	1946.44	(0.0, 0.34322643995255575, 1.0)
782	1136.9	1961.05	(0.0, 0.1862950987922245, 1.0)
783	1342.15	1518.27	(0.0, 0.30185642904826565, 0.3417868345975876)
784	622.329	1374.84	(0.0, 1.0, 0.9057394990485568)
785	729.515	1402.24	(0.0, 0.8815306305885315, 0.8124440928130756)
786	2555.86	1102.96	(0.9193928122520447, 0.6349674759166647, 0.0)
787	542.353	1982.15	(0.0, 0.6026490227562169, 1.0)
788	1897.65	1479.1	(0.3072958534583449, 0.20693494272147225, 0.0)
789	1478.89	1480.61	(0.0, 0.31713636810570267, 0.32385282330214976)
790	1717.87	1449.05	(0.3616643652319908, 0.2497790999234008, 0.0)
791	2267.72	1013.73	(1.0, 0.6906378508238686, 0.0)
792	646.239	1534.85	(0.0, 0.946464717355938, 1.0)
793	748.097	1902.77	(0.0, 0.6021906317627889, 0.9992393732070923)
794	901.718	1929.33	(0.0, 0.4814145627193538, 1.0)
795	1263.75	1410.6	(0.0, 0.47994771897792815, 0.40465458003366006)
796	1417	1341.97	(0.0, 0.570022988319397, 0.19926016338534525)
797	1030.93	1779.51	(0.0, 0.46056153476242306, 0.7892463684082032)
798	1621.64	1360.57	(0.5122697085142136, 0.37676430421883395, 0.0)
799	1582.64	1326.6	(0.5707991302013398, 0.5121890160020454, 0.0)
800	2365.49	1065.14	(0.9714397668838501, 0.6709130728055022, 0.0)
801	777.609	1949.67	(0.0, 0.544049746825638, 1.0)
802	883.121	1946.41	(0.0, 0.4814145627193538, 1.0)
803	1302.28	1852.21	(0.0, 0.064221564880683, 0.9239838004112244)
804	753.778	1905.38	(0.0, 0.5835459663771525, 1.0)
805	1217.04	1312.5	(0.0, 0.6525674045085907, 0.4188652206433064)
806	842.476	1844.62	(0.0, 0.5420561071906549, 0.8994557142257691)
807	1025.34	1804.81	(0.0, 0.45339562286098084, 0.8333716273307801)
808	2743.76	1767.74	(1.0, 0.4431063153709536, 0.0)
809	1172.78	1950.01	(0.0, 0.12926198596823468, 1.0)
810	1015.28	1955.87	(0.0, 0.34322643995255575, 1.0)
811	2710.74	1475.16	(1.0, 0.6906378508242794, 0.0)
812	872.844	1522.78	(0.0, 0.5976582482382823, 0.6314638435840607)
813	1361.7	1378.74	(0.0, 0.5144698798656464, 0.35322463960801437)
814	1298.35	1954.07	(0.11472307542830329, 0.0, 1.0)
815	889.878	1467.45	(0.0, 0.6025395274162293, 0.5947279815211391)
816	619.237	1518.22	(0.0, 0.9792607792392758, 1.0)
817	626.813	1647.39	(0.0, 0.8521649153176325, 1.0)
818	726.236	1362.85	(0.0, 0.8857296586036683, 0.7744148708910511)
819	2544.57	1140.65	(0.8532109141349793, 0.5892597520376505, 0.0)
820	2601.37	1039.82	(1.0, 0.6906378508238686, 0.0)
821	2377	993.952	(1.0, 0.6906378508238686, 0.0)
822	1041.42	1928.66	(0.0, 0.36749965778566995, 1.0)
823	595.936	1718.07	(0.0, 0.805665976686984, 1.0)
824	662.371	1411.71	(0.0, 0.9989980936050415, 0.9207054998634315)
825	2528.81	1279.23	(0.7477459192276001, 0.5164216346176679, 0.0)
826	647.754	1324.33	(0.0, 1.0, 0.8587210403953307)
827	2495.96	1895.77	(1.0, 0.23325184160265944, 0.0)
828	1749.57	1022.66	(1.0, 0.6906378508238686, 0.0)
829	710.492	1901.41	(0.0, 0.6193977239306209, 0.9968733668327332)
830	731.576	1905.15	(0.0, 0.6026490227562169, 1.0)
831	813.611	1926.9	(0.0, 0.544049746825638, 1.0)
832	1422.53	1526.74	(0.0, 0.2845886574336065, 0.353234051913023)
833	654.037	1558.37	(0.0, 0.9303996587090131, 1.0)
834	2673.44	1313.45	(0.9921936869621277, 0.6852465155645342, 0.0)
835	1762.84	1369.52	(0.493556472659111, 0.3408687815374979, 0.0)
836	1550.6	1512.49	(0.0, 0.2272940894904748, 0.32830443158745765)
837	2539.17	1395.9	(0.7554324448108674, 0.5217302401267981, 0.0)
838	734.646	1911.72	(0.0, 0.6026490227562169, 1.0)
839	1645.72	1544.09	(0.28064433142621426, 0.0, 0.3916598215699196)
840	825.069	1932.88	(0.0, 0.5236303132677644, 1.0)
841	1459.75	1985.98	(0.4865149475142809, 0.0, 1.0)
842	1374.02	1990.57	(0.3168840677124001, 0.0, 1.0)
843	621.367	1539.02	(0.0, 0.946464717355938, 1.0)
844	1319.77	1948.56	(0.16960101443329823, 0.0, 1.0)
845	970.756	1915.36	(0.0, 0.43731107433894056, 1.0)
846	1260.86	1981.99	(0.08592881280919151, 0.0, 1.0)
847	1521.39	1984.04	(0.6030803831350235, 0.0, 1.0)
848	2363.53	1177.14	(0.775878655910492, 0.5358511674181341, 0.0)
849	2716.65	1533.77	(1.0, 0.6397471197389766, 0.0)
850	605.822	1816.78	(0.0, 0.7258426738973789, 1.0)
851	1253.72	1569.76	(0.0, 0.34624729374130153, 0.4297653168439865)
852	896.647	1944.39	(0.0, 0.4596024169539916, 1.0)
853	654.451	1844.33	(0.0, 0.6890808895192639, 0.9953110098838807)
854	595.336	1641.08	(0.0, 0.867643124519903, 1.0)
855	2524.78	1681.22	(0.7245958924293519, 0.3330275657443378, 0.0)
856	2638.64	1631.45	(0.915872859954834, 0.4956732441817672, 0.0)
857	1489.85	1979.48	(0.5454938301514787, 0.0, 1.0)
858	1414.76	1982.98	(0.4045068037257389, 0.0, 1.0)
859	855.874	1758.95	(0.0, 0.5191345551986978, 0.7498398900032044)
860	868.653	1572.32	(0.0, 0.5712480588352675, 0.6355781137943268)
861	859.97	1408.82	(0.0, 0.6539410829544068, 0.5923002688823951)
862	2727.41	1302.38	(1.0, 0.6906378508238686, 0.0)
863	640.077	1573.62	(0.0, 0.9145168324345931, 1.0)
864	665.451	1889.03	(0.0, 0.6248598190109371, 0.9768993139266968)
865	1152.61	1453.54	(0.0, 0.3992012396454811, 0.38080408343590794)
866	2305.47	1226.14	(0.6885712921619416, 0.4755533973577375, 0.0)
867	775.635	1548.51	(0.0, 0.7449299108883555, 0.8006558299064637)
868	2165.83	1405.33	(0.41658933758735656, 0.28771236478747103, 0.0)
869	2668.42	1091.43	(0.9864417791366578, 0.6812740303058146, 0.0)
870	1491.42	1611.78	(0.0, 0.13391695967142228, 0.5010781764984131)
871	1095.07	1949.63	(0.0, 0.26725761757825506, 1.0)
872	679.894	1372.29	(0.0, 0.9666536927223206, 0.8603051638551975)
873	1772.37	1981.14	(1.0, 0.0, 0.8385944411134894)
874	1354.6	1388.03	(0.0, 0.4996927708387375, 0.36294341866734037)
875	1329.24	1443.86	(0.0, 0.40767237842082976, 0.36924497580681603)
876	1397.11	1423.38	(0.0, 0.4282500922679901, 0.34759232995233347)
877	631.447	1699.37	(0.0, 0.8212121656702243, 1.0)
878	1174.93	1959.7	(0.0, 0.12926198596823468, 1.0)
879	694.114	1420.23	(0.0, 0.9435673832893372, 0.8847634730174372)
880	2708.18	1432.41	(1.0, 0.6906378508238686, 0.0)
881	2714.66	1439.45	(1.0, 0.6906378508238686, 0.0)
882	1301.48	1991.88	(0.19581529450762147, 0.0, 1.0)
883	1576.82	1803.79	(0.5216132605492015, 0.0, 0.8385037660598755)
884	712.403	1924.87	(0.0, 0.5835459663771525, 1.0)
885	862.141	1934.07	(0.0, 0.5027546726199237, 1.0)
886	794.056	1490.91	(0.0, 0.7677468520392855, 0.7707922339439393)
887	675.763	1713.77	(0.0, 0.7624821507311474, 0.9651350259780884)
888	696.881	1893.48	(0.0, 0.6107889533385674, 0.9830182075500489)
889	763.268	1778.38	(0.0, 0.5741444417079012, 0.8095341205596924)
890	836.166	1761.23	(0.0, 0.5346396027294738, 0.7538329541683197)
891	2653.25	973.847	(1.0, 0.6906378508238686, 0.0)
892	745.298	1089.7	(0.0, 1.0, 0.563431136908191)
893	2453.12	1248.51	(0.646018522977829, 0.44616484430181785, 0.0)
894	2536.6	1223.68	(0.7622142016887665, 0.5264139781217605, 0.0)
895	1231.75	1724.62	(0.0, 0.3372012451441264, 0.7004383981227875)
896	802.298	1528.43	(0.0, 0.7142528001815315, 0.7546533823013306)
897	1492.59	1431.13	(0.0, 0.40888122767210006, 0.3116802118539824)
898	1436.89	1449.02	(0.0, 0.3819796249270439, 0.3399552976275714)
899	1167.6	1901.89	(0.0, 0.24084745847539413, 1.0)
900	1011.92	1902.78	(0.0, 0.41453353350656386, 1.0)
901	645.495	1437.46	(0.0, 1.0, 0.9539150824633933)
902	1349.26	1966.59	(0.24608888338970392, 0.0, 1.0)
903	2652.57	1134.59	(0.9634690761566163, 0.6654082120920637, 0.0)
904	1197.21	1908.74	(0.0, 0.1862950987922245, 1.0)
905	945.598	1912.53	(0.0, 0.4596024169539916, 1.0)
906	1466.76	1921.89	(0.44608522739014767, 0.0, 1.0)
907	796.249	1870.8	(0.0, 0.5685452745290399, 0.9434102654457093)
908	1644.91	1273.02	(0.668663489818573, 0.4618043155326871, 0.0)
909	629.897	1449.11	(0.0, 1.0, 0.9703596644376837)
910	605.127	1543.36	(0.0, 0.946464717355938, 1.0)
911	2665.77	1873.71	(1.0, 0.3244171451262212, 0.0)
912	2680.97	1857.94	(1.0, 0.3418763603974543, 0.0)
913	836.798	1900.87	(0.0, 0.5427853119791072, 0.9976758837699891)
914	890.086	1374.39	(0.0, 0.599608200788498, 0.5242519575678088)
915	888.541	1318.42	(0.0, 0.6526107072830201, 0.5296962695209225)
916	1065.01	1927.86	(0.0, 0.31843631779781134, 1.0)
917	812.125	1915.25	(0.0, 0.544049746825638, 1.0)
918	1001.73	1917.52	(0.0, 0.41453353350656386, 1.0)
919	2715.71	1320.5	(1.0, 0.6906378508238686, 0.0)
920	2721.58	1386.28	(1.0, 0.6906378508238686, 0.0)
921	1739.11	1281.41	(0.6513182997703553, 0.44982507075565437, 0.0)
922	1019.39	1488.5	(0.0, 0.37581687824475135, 0.37730761170387267)
923	1000.61	1937.57	(0.0, 0.39126582469045523, 1.0)
924	2664.37	1776.15	(0.9664745211601258, 0.3961515889205307, 0.0)
925	2698.11	1208.18	(1.0, 0.6906378508238686, 0.0)
926	646.236	1711.37	(0.0, 0.805665976686984, 1.0)
927	1422.35	1935.73	(0.3615316734309948, 0.0, 1.0)
928	1436.79	1486.92	(0.0, 0.29898961543512614, 0.31590149104595183)
929	563.848	1637.25	(0.0, 0.867643124519903, 1.0)
930	1377.97	1281.41	(0.0, 0.678067433834076, 0.051386042038806104)
931	1276.95	1947.06	(0.05613597781201207, 0.0, 1.0)
932	848.457	1915.34	(0.0, 0.5236303132677644, 1.0)
933	2678.68	1216.03	(1.0, 0.6906378508238686, 0.0)
934	916.734	1937.61	(0.0, 0.4596024169539916, 1.0)
935	572.566	1593.41	(0.0, 0.9145168324345931, 1.0)
936	1148.24	1890.99	(0.0, 0.2909350209939954, 0.9925531029701233)
937	2685.05	1368.8	(1.0, 0.6906378508238686, 0.0)
938	1772.4	1418.68	(0.406231652200222, 0.2805589552121906, 0.0)
939	1754.14	1507.25	(0.3384090393781662, 0.12154476439895275, 0.0)
940	687.165	1776.4	(0.0, 0.6993971082714892, 0.9423312425613404)
941	1731.18	1252.33	(0.7032065570354462, 0.4856610652362128, 0.0)
942	2532.21	1493.81	(0.736326414346695, 0.49584679605120313, 0.0)
943	784.667	1268.67	(0.0, 0.7648036658763886, 0.5959296435571068)
944	730.423	1321.93	(0.0, 0.8737389922142029, 0.7366687473927369)
945	1453.13	1296.73	(0.24865972361276895, 0.6456104099750519, 0.0)
946	1397.33	1246.54	(0.2837682567291075, 0.7367648363113404, 0.0)
947	675.194	1411.96	(0.0, 0.976607370376587, 0.9000695625635268)
948	710.878	1420.14	(0.0, 0.9142943501472474, 0.8573147598388808)

## Sheet: Fig. 6d
	PF correlation S1 early vs late bins	PF correlation S1 early vs late mean	PF correlation S1 early vs late std	PF correlation S1 vs S2 bins	PF correlation S1 vs S2 mean	PF correlation S1 vs S2 std	PF shift (mm) S1 early vs late bins	PF shift (mm) S1 early vs late mean	PF shift (mm) S1 early vs late std	PF shift (mm) S1 vs S2 bins	PF shift (mm) S1 vs S2 mean	PF shift (mm) S1 vs S2 std	PV correlation S1 early vs late bins	PV correlation S1 early vs late mean	PV correlation S1 early vs late std	PV correlation S1 vs S2 bins	PV correlation S1 vs S2 mean	PV correlation S1 vs S2 std
0	0	0	0	0	0	0	0	0.0852383	0.0307696	0	0.00713797	0.00544625	0	0	0	0	0	0
1	1.66667	0	0	1.66667	0	0	1.66667	0.0899583	0.0237261	1.66667	0.0188829	0.0163884	1.66667	0	0	1.66667	0	0
2	3.33333	0	0	3.33333	0	0	3.33333	0.0803972	0.0359885	3.33333	0.0312407	0.0245091	3.33333	0	0	3.33333	0	0
3	5	0	0	5	0.00565611	0.0113122	5	0.0559923	0.0315923	5	0.0495921	0.0333928	5	0	0	5	0	0
4	6.66667	0	0	6.66667	0.0217923	0.0154622	6.66667	0.0476951	0.0408156	6.66667	0.0361382	0.0290595	6.66667	0	0	6.66667	0	0
5	8.33333	0.00756048	0.015121	8.33333	0.097861	0.0620649	8.33333	0.0384681	0.0204073	8.33333	0.0256653	0.0087206	8.33333	0	0	8.33333	0	0
6	10	0	0	10	0.195659	0.0450103	10	0.0226677	0.00852153	10	0.0479146	0.0311652	10	0	0	10	0	0
7	11.6667	0	0	11.6667	0.239915	0.0566876	11.6667	0.0303868	0.00673406	11.6667	0.0198212	0.0157586	11.6667	0	0	11.6667	0	0
8	13.3333	0.00756048	0.015121	13.3333	0.297599	0.046349	13.3333	0.0142377	0.0066464	13.3333	0.0371261	0.0260982	13.3333	0	0	13.3333	0	0
9	15	0.00756048	0.015121	15	0.442888	0.0929147	15	0.011534	0.00321945	15	0.0195022	0.0108729	15	0	0	15	0	0
10	16.6667	0.0211592	0.00699556	16.6667	0.506391	0.0924468	16.6667	0.0150664	0.00721708	16.6667	0.0397967	0.0163856	16.6667	0	0	16.6667	0.0588326	0.0957134
11	18.3333	0.038193	0.0557109	18.3333	0.625691	0.14849	18.3333	0.00248619	0.00497238	18.3333	0.0192531	0.009531	18.3333	0	0	18.3333	0.402461	0.4355
12	20	0.0303147	0.0113045	20	0.770612	0.168186	20	0.00742856	0.00638604	20	0.0225298	0.00570273	20	0	0	20	0.862859	0.370928
13	21.6667	0.0562348	0.0451827	21.6667	0.917717	0.154751	21.6667	0.00583923	0.00645559	21.6667	0.0219536	0.00817994	21.6667	0	0	21.6667	1.71493	0.586104
14	23.3333	0.170771	0.194213	23.3333	0.933775	0.288409	23.3333	0.00479296	0.00335344	23.3333	0.0277512	0.00599852	23.3333	0	0	23.3333	1.81278	0.702425
15	25	0.179488	0.164908	25	0.920569	0.23333	25	0.0127564	0.0142639	25	0.01265	0.008702	25	0.0224282	0.0448565	25	2.06171	1.17423
16	26.6667	0.330628	0.188819	26.6667	0.971231	0.163848	26.6667	0.00248619	0.00497238	26.6667	0.0218854	0.0179477	26.6667	0.0808723	0.13854	26.6667	1.98268	0.775819
17	28.3333	0.455735	0.218046	28.3333	1.12777	0.232514	28.3333	0.00353246	0.00409437	28.3333	0.0111753	0.00576534	28.3333	0.148054	0.203785	28.3333	1.35229	0.673194
18	30	0.632955	0.373326	30	1.08834	0.12305	30	0.00353246	0.00409437	30	0.0110341	0.00985786	30	0.294908	0.246187	30	1.42477	1.0204
19	31.6667	0.572947	0.163175	31.6667	1.15073	0.284632	31.6667	0.00270373	0.00355894	31.6667	0.0108514	0.00959244	31.6667	0.491769	0.404692	31.6667	1.01869	0.638231
20	33.3333	0.814828	0.26406	33.3333	1.0238	0.147364	33.3333	0.00208923	0.00251337	33.3333	0.00962567	0.0116139	33.3333	0.708456	0.405941	33.3333	0.902381	0.693574
21	35	1.22102	0.25325	35	0.860665	0.295676	35	0.00331492	0.00662983	35	0.0139819	0.0101134	35	0.941293	0.534989	35	0.842779	0.878448
22	36.6667	1.45523	0.217633	36.6667	0.907278	0.195816	36.6667	0.00252101	0.00504202	36.6667	0.0217359	0.0126865	36.6667	1.66388	0.659824	36.6667	0.509786	0.597202
23	38.3333	1.70774	0.368291	38.3333	0.822875	0.300834	38.3333	0.00165746	0.00331492	38.3333	0.0107783	0.00341676	38.3333	2.56497	0.869749	38.3333	0.0530621	0.0834093
24	40	1.99074	0.235452	40	0.556658	0.334618	40	0.00479296	0.00335344	40	0.0258446	0.0228985	40	3.302	0.770116	40	0	0
25	41.6667	2.05745	0.276276	41.6667	0.39291	0.107987	41.6667	0.0121485	0.00769995	41.6667	0.0204339	0.015459	41.6667	3.38479	1.38055	41.6667	0	0
26	43.3333	1.80369	0.63012	43.3333	0.103743	0.074036	43.3333	0.0176687	0.0146044	43.3333	0.00569805	0.00720757	43.3333	1.32347	0.930182	43.3333	0	0
27	45	1.13486	0.563741	45	0.0178685	0.0131125	45	0.010961	0.00737376	45	0	0	45	0.0731171	0.0893465	45	0	0
28	46.6667	0.303324	0.282394	46.6667	0	0	46.6667	0.00382305	0.00441609	46.6667	0	0	46.6667	0	0	46.6667	0	0
29	48.3333	0	0	48.3333	0	0	48.3333	0.00382305	0.00441609	48.3333	0	0	48.3333	0	0	48.3333	0	0
30	50			50			50			50			50			50

## Sheet: Fig. 6e
	(Fish 1) Neighbor retention % S1 early vs late	(Fish 1) Neighbor retention % S1 early vs late (center cells)	(Fish 1) Neighbor retention % S1 early vs late (edge cells)	(Fish 1) Neighbor retention % S1 vs S2	(Fish 1) Neighbor retention % S1 vs S2 (center cells)	(Fish 1) Neighbor retention % S1 vs S2 (edge cells)	(Fish 2) Neighbor retention % S1 early vs late	(Fish 2) Neighbor retention % S1 early vs late (center cells)	(Fish 2) Neighbor retention % S1 early vs late (edge cells)	(Fish 2) Neighbor retention % S1 vs S2	(Fish 2) Neighbor retention % S1 vs S2 (center cells)	(Fish 2) Neighbor retention % S1 vs S2 (edge cells)	(Fish 3) Neighbor retention % S1 early vs late	(Fish 3) Neighbor retention % S1 early vs late (center cells)	(Fish 3) Neighbor retention % S1 early vs late (edge cells)	(Fish 3) Neighbor retention % S1 vs S2	(Fish 3) Neighbor retention % S1 vs S2 (center cells)	(Fish 3) Neighbor retention % S1 vs S2 (edge cells)	(Fish 4) Neighbor retention % S1 early vs late	(Fish 4) Neighbor retention % S1 early vs late (center cells)	(Fish 4) Neighbor retention % S1 early vs late (edge cells)	(Fish 4) Neighbor retention % S1 vs S2	(Fish 4) Neighbor retention % S1 vs S2 (center cells)	(Fish 4) Neighbor retention % S1 vs S2 (edge cells)	Neighbor %
0	26.9437	26.864	21.686	10.3267	11.4827	7.83019	28.5309	26.355	25.8238	9.90061	9.8855	10.364	29.1092	28.629	23.7705	9.63307	11.2903	7.78688	27.0576	27.0724	21.5512	13.9037	13.75	10.9021	2
1	35.0724	36.1727	29.3061	14.4029	16.1084	12.0114	36.6684	33.8253	32.5883	13.7639	13.2146	13.5121	35.2861	31.8548	30.3279	12.6555	13.1048	12.9098	33.8986	33.7171	30.4916	19.3692	20.8807	15.9741	4
2	41.1304	42.4177	34.9974	17.7608	19.3126	14.5772	41.2195	39.9455	36.4532	16.6684	15.4308	15.7909	40.0695	38.9593	33.2592	15.3952	15.649	15.5425	38.4625	39.5941	36.3398	23.5672	25.8331	20.9335	6
3	45.9726	46.945	39.3006	20.7945	21.7356	17.3112	45.578	44.6254	40.4204	19.5258	18.1509	17.8147	44.0312	43.9964	36.8169	17.8301	18.8396	17.6018	42.2427	43.5524	39.142	27.2851	29.6629	24.2417	8
4	49.7302	51.847	43.5228	23.6124	24.2662	19.9364	49.3735	48.8065	43.4089	22.1817	20.3654	19.8638	47.1045	47.3082	42.9181	19.7219	20.435	18.9083	45.283	46.8971	41.7863	30.423	33.2327	27.7935	10
5	52.9588	55.5774	46.8979	26.1497	26.6343	22.2511	52.9531	51.6499	46.1746	24.6275	23.0767	21.3732	49.7034	50.9379	46.5144	21.5762	23.5555	20.0985	47.7166	50.0136	43.5543	33.3001	35.9269	30.7782	12
6	55.6672	58.6237	49.5453	28.479	28.8385	24.6834	55.8969	54.5683	48.1882	27.095	25.2154	23.0916	51.9928	54.8709	50.3433	23.2098	25.3046	21.1337	50.1109	53.5076	45.408	36.1954	37.8858	33.4188	14
7	57.9385	61.322	51.8503	30.7313	31.0444	26.9197	58.4991	57.9226	50.1017	29.3936	27.5289	24.7416	54.1849	58.9459	53.7581	25.0501	27.7217	22.8404	52.4542	56.315	46.9989	38.6585	40.2677	35.6833	16
8	59.8864	63.5621	54.2581	32.8418	33.2384	29.1552	61.007	61.3177	52.0981	31.8519	29.8057	26.3755	56.1377	61.9121	56.1488	26.7371	29.3595	24.4733	54.5744	58.735	48.5784	41.1396	42.218	37.8215	18
9	61.7418	65.5297	56.2533	34.8096	35.262	31.3672	63.3026	64.3755	53.8995	34.2631	31.9559	28.3887	57.6474	63.5847	58.17	28.3463	30.3295	26.6155	56.6471	61.0719	50.1504	43.4675	43.9469	39.8538	20
10	63.4151	67.528	58.0729	36.7262	37.3357	33.4333	65.1482	67.0091	56.1257	36.5045	34.2881	29.9999	59.1973	66.3276	60.9918	30.096	31.6783	27.9249	58.502	63.2962	51.6528	45.5873	45.7322	41.67	22
11	64.9192	69.057	59.805	38.5529	39.3935	35.4062	66.905	69.5607	58.3718	38.527	36.4811	31.7919	60.6247	68.1236	63.2389	31.8246	33.065	29.7517	60.2957	65.2879	52.6598	47.5353	47.6333	43.372	24
12	66.1076	70.689	61.2606	40.2651	41.2881	37.4246	68.4011	71.7928	60.4948	40.3423	38.6758	33.7563	61.9662	70.4538	65.5112	33.603	34.2299	31.4474	61.8489	67.0708	53.9547	49.3982	49.4374	44.8871	26
13	67.1707	72.0244	62.654	42.0214	43.1785	39.4198	69.6309	73.446	62.3506	42.0147	40.687	35.5238	63.3012	72.8373	67.6652	35.289	35.6274	33.47	63.2857	69.181	55.2859	51.203	51.1086	46.5743	28
14	68.2014	73.2764	63.8261	43.6435	45.0576	41.463	70.7933	74.876	64.1048	43.6668	42.6646	37.3511	64.5846	74.596	69.487	37.0662	37.2351	35.2882	64.5634	70.9714	56.5766	52.8363	52.7292	47.9873	30
15	69.0739	74.4675	64.922	45.3046	46.7579	43.1132	71.9032	76.3664	65.7997	45.3096	44.7922	38.9878	65.7196	76.9931	71.5859	38.8975	38.8029	36.9382	65.7129	72.7587	57.6624	54.2982	54.3528	49.3226	32
16	69.9794	75.6049	66.0338	46.951	48.3518	44.8596	72.8447	77.8949	67.5706	46.9462	46.9342	41.0211	67.0128	79.0903	73.541	40.5961	39.995	38.8317	66.9409	74.512	58.9828	55.6888	55.9358	50.7421	34
17	70.8776	76.694	67.0851	48.5726	49.9349	46.5782	73.8151	79.0061	69.2087	48.5324	48.7429	42.8673	68.2293	81.2142	75.2441	42.3815	41.326	40.6603	68.1333	76.2344	60.2501	57.0226	57.482	52.088	36
18	71.8054	77.6616	68.074	50.1356	51.5173	48.2808	74.6484	80.0898	70.6198	50.1008	50.6285	44.9983	69.3493	83.3213	76.7204	44.1936	42.874	42.723	69.3487	77.6217	61.4608	58.3622	59.0378	53.4813	38
19	72.7419	78.565	69.1449	51.6892	53.1045	49.901	75.4326	81.3252	72.1703	51.789	52.7049	46.8927	70.4855	85.1863	77.9025	46.0551	44.7687	44.6925	70.5986	78.9175	62.7113	59.7117	60.5794	54.8929	40
20	73.6795	79.3583	69.953	53.1984	54.6638	51.486	76.1924	82.3416	73.3441	53.3867	54.826	48.6765	71.5831	86.8093	79.0138	47.8106	46.0312	46.7533	71.8238	80.0114	63.9589	61.0396	62.1008	56.3246	42
21	74.6096	80.1887	70.7965	54.7453	56.1646	53.0794	76.9091	83.2896	74.5322	55.0783	56.8326	50.5429	72.5753	88.3225	79.7577	49.5984	47.6608	48.5713	73.0616	80.8776	65.2588	62.3725	63.5728	57.7757	44
22	75.4881	80.9441	71.7694	56.2884	57.6084	54.7059	77.7308	84.0509	75.6317	56.729	58.6559	52.416	73.6343	89.5517	80.3672	51.4018	49.1841	50.8788	74.2568	81.2621	66.7339	63.7707	64.9681	59.2515	46
23	76.4087	81.5946	72.6471	57.8573	59.1086	56.2324	78.5317	84.7794	76.6128	58.3368	60.3705	54.1704	74.6654	90.233	80.8801	53.257	50.9167	53.1687	75.5524	81.6063	68.2373	65.158	66.3056	60.7158	48
24	77.3649	82.2749	73.6993	59.4155	60.6443	57.8123	79.3018	85.553	77.6363	59.995	62.1051	56.0964	75.7233	90.9509	81.4508	55.1454	52.5217	55.6827	76.7611	81.7842	69.8196	66.5876	67.708	62.2117	50
25	78.2862	82.9153	74.8417	60.9394	62.1414	59.2421	80.0906	86.2676	78.5865	61.5736	63.4507	57.9081	76.6747	91.2729	81.8175	56.8766	54.0095	57.6424	77.9324	82.1195	71.2043	68.0115	68.9417	63.5644	52
26	79.2199	83.5379	76.0149	62.4828	63.6249	60.7329	80.8459	86.8809	79.6296	63.199	64.863	59.5883	77.6165	91.1913	82.4309	58.7342	55.6865	59.8612	79.0723	82.3941	72.6185	69.4921	70.0796	64.9791	54
27	80.1563	84.1904	77.1661	64.0128	65.05	62.274	81.6368	87.3438	80.5269	64.7937	66.1806	61.3548	78.557	90.8596	82.7597	60.6112	57.1318	61.7996	80.16	82.759	74.1083	70.9456	71.1824	66.5045	56
28	81.0578	84.8953	78.2093	65.5183	66.4455	63.8426	82.4152	87.8299	81.3259	66.3718	67.5228	63.1284	79.4111	90.4918	83.1008	62.3673	58.7153	63.6352	81.2129	82.9193	75.5663	72.3993	72.3448	68.0575	58
29	81.9843	85.5608	79.229	67.0716	67.8927	65.3719	83.1974	88.3255	82.1211	67.9683	68.9441	64.9361	80.2936	89.9614	83.526	64.2256	60.6954	65.4468	82.1775	83.1487	77.0384	73.8655	73.4534	69.7708	60
30	82.9013	86.2395	80.2186	68.6245	69.272	66.9556	83.9451	88.7067	82.8627	69.5318	70.355	66.7202	81.1508	89.5696	84.162	66.0167	62.4395	67.4518	83.1096	83.3226	78.4605	75.2654	74.5808	71.3405	62
31	83.7997	86.8829	81.2749	70.1421	70.7098	68.5421	84.7039	89.0563	83.545	71.1592	71.866	68.4489	81.981	89.5425	84.8567	67.8292	64.4794	69.156	84.0133	83.5078	79.8298	76.6069	75.7425	72.9373	64
32	84.7192	87.4923	82.2798	71.6933	72.2169	70.105	85.4325	89.3817	84.2047	72.7752	73.2912	70.2152	82.8454	89.5045	85.392	69.5881	66.6055	70.9713	84.9319	83.8642	81.2676	77.8589	76.9129	74.7541	66
33	85.621	88.0686	83.3341	73.2928	73.6868	71.6999	86.1108	89.5582	84.9899	74.405	74.7106	71.9645	83.7648	89.5888	86.0454	71.4381	68.4229	72.685	85.7957	84.2049	82.6507	79.022	78.0107	76.3953	68
34	86.4759	88.6585	84.414	74.8708	75.1587	73.3375	86.8258	89.8246	85.7422	75.9668	76.0871	73.7067	84.6589	89.813	86.9845	73.2792	70.7983	74.3835	86.6024	84.5732	84.0447	80.1729	79.2005	77.9927	70
35	87.3389	89.2321	85.4148	76.4444	76.6455	75.0265	87.5563	89.9336	86.5804	77.568	77.4868	75.4401	85.5365	89.9134	87.902	75.0955	72.5864	75.9472	87.3761	85.095	85.5353	81.2801	80.3767	79.7419	72
36	88.1855	89.7805	86.4097	78.0322	78.2361	76.7308	88.2805	90.0319	87.3758	79.1337	78.9027	77.1721	86.5235	90.0872	88.6992	76.8656	74.7691	77.501	88.0263	85.5951	86.9024	82.3085	81.6009	81.3694	74
37	88.9875	90.3739	87.4077	79.6011	79.7656	78.4589	88.9692	90.2617	88.063	80.6757	80.4527	78.9519	87.4611	90.1468	89.5866	78.6447	76.6388	79.0439	88.6326	86.2322	88.0915	83.3414	82.851	82.9706	76
38	89.7954	91.05	88.3436	81.2054	81.3099	80.1861	89.6418	90.5401	88.8432	82.1906	81.8135	80.6178	88.4366	90.4944	90.3716	80.402	78.4793	80.8822	89.1551	86.9395	89.2027	84.379	84.1076	84.4694	78
39	90.5671	91.6884	89.3338	82.8006	82.9165	81.9441	90.3087	90.9545	89.6902	83.6925	83.2285	82.3443	89.393	90.9786	90.9859	82.118	80.3786	82.7185	89.6831	87.7809	90.1241	85.4438	85.3871	85.9234	80
40	91.3103	92.3526	90.2533	84.4246	84.5055	83.7001	90.9941	91.306	90.4418	85.1394	84.7743	84.0055	90.387	91.5489	91.6325	83.7485	82.1736	84.42	90.2219	88.6524	91.0317	86.5413	86.5806	87.3233	82
41	92.0933	92.976	91.1427	86.0583	86.1693	85.5021	91.6983	91.8725	91.2451	86.596	86.2616	85.6546	91.3629	92.2223	92.2902	85.4396	83.9542	86.2204	90.8242	89.6045	91.8977	87.709	87.8803	88.8216	84
42	92.8626	93.5917	92.0537	87.7063	87.8075	87.277	92.4444	92.46	91.9951	88.0908	87.9198	87.4191	92.3812	92.7376	92.8412	87.1788	85.8804	87.9678	91.5216	90.5782	92.8188	88.9722	89.112	90.3278	86
43	93.6236	94.2939	92.997	89.3583	89.458	89.0407	93.1861	93.2021	92.8764	89.6628	89.6135	89.1656	93.3899	93.3431	93.3849	88.8825	87.7769	89.5895	92.3302	91.5594	93.6615	90.3096	90.4231	91.6781	88
44	94.3981	94.9695	93.9878	91.0321	91.0967	90.8569	94.0232	94.0779	93.8108	91.2333	91.2783	90.9457	94.3695	94.2376	94.1567	90.6562	89.8617	91.333	93.255	92.6619	94.524	91.6997	91.8244	93.0316	90
45	95.2346	95.6829	94.9751	92.7344	92.7891	92.6507	94.9339	95.0073	94.691	92.8381	92.9387	92.6458	95.3457	95.0461	94.9832	92.4225	91.7486	92.8465	94.2736	93.8201	95.41	93.144	93.1769	94.2882	92
46	96.1361	96.4679	95.9569	94.4754	94.4756	94.4057	95.9644	96.07	95.7756	94.5142	94.6192	94.3859	96.3852	95.8263	95.9603	94.2302	93.694	94.2677	95.4283	95.1118	96.3992	94.6876	94.6758	95.3702	94
47	97.1929	97.3809	97.0561	96.2504	96.2119	96.2018	97.1152	97.1772	97.0027	96.2392	96.2942	96.0777	97.4275	97.0304	97.0164	96.0752	95.8043	96.0735	96.7334	96.5096	97.3763	96.321	96.3172	96.6506	96
48	98.4176	98.4791	98.3875	98.05	98.0351	98.0131	98.4048	98.362	98.4192	98.0396	98.0164	97.902	98.5068	98.0176	97.9972	97.9431	97.4742	97.5586	98.2255	98.1186	98.4568	98.0628	98.0861	98.1807	98
49	100	100	100	100	100	100	100	100	100	100	100	100	100	100	100	100	100	100	100	100	100	100	100	100	100
